# Supplementary material for: Structural analysis of human glycoprotein butyrylcholinesterase using atomistic molecular dynamics: The importance of glycosylation site ASN241
Source: PLoS One. 2017 Nov 30;12(11):e0187994. doi: 10.1371/journal.pone.0187994 (PMC5708630; doi:10.1371/journal.pone.0187994)
Supplement: S1 File — Starting coordinate and topology files for the simulations presented in this work in GROMACS format. These files are post–glycan energy minimization. (ZIP) [file pone.0187994.s008.zip › Human.gro]

Human
11516
    1GLU      N    1   5.509   5.608   6.565
    1GLU     H1    2   5.532   5.510   6.552
    1GLU     H2    3   5.425   5.628   6.514
    1GLU     H3    4   5.497   5.628   6.663
    1GLU     CA    5   5.619   5.689   6.510
    1GLU     HA    6   5.579   5.755   6.434
    1GLU     CB    7   5.690   5.775   6.614
    1GLU    HB2    8   5.695   5.724   6.710
    1GLU    HB3    9   5.793   5.795   6.582
    1GLU     CG   10   5.621   5.910   6.632
    1GLU    HG2   11   5.518   5.893   6.663
    1GLU    HG3   12   5.672   5.965   6.711
    1GLU     CD   13   5.623   5.996   6.506
    1GLU    OE1   14   5.684   5.950   6.406
    1GLU    OE2   15   5.565   6.106   6.512
    1GLU      C   16   5.719   5.601   6.436
    1GLU      O   17   5.733   5.483   6.468
    2ASP      N   18   5.782   5.666   6.338
    2ASP      H   19   5.758   5.764   6.327
    2ASP     CA   20   5.877   5.616   6.241
    2ASP     HA   21   5.853   5.513   6.215
    2ASP     CB   22   5.860   5.703   6.117
    2ASP    HB2   23   5.901   5.801   6.139
    2ASP    HB3   24   5.916   5.660   6.034
    2ASP     CG   25   5.716   5.720   6.070
    2ASP    OD1   26   5.680   5.835   6.036
    2ASP    OD2   27   5.645   5.618   6.066
    2ASP      C   28   6.021   5.625   6.288
    2ASP      O   29   6.051   5.657   6.403
    3ASP      N   30   6.114   5.603   6.195
    3ASP      H   31   6.081   5.575   6.103
    3ASP     CA   32   6.254   5.637   6.206
    3ASP     HA   33   6.285   5.617   6.309
    3ASP     CB   34   6.335   5.548   6.112
    3ASP    HB2   35   6.295   5.447   6.116
    3ASP    HB3   36   6.323   5.583   6.010
    3ASP     CG   37   6.483   5.543   6.146
    3ASP    OD1   38   6.523   5.569   6.262
    3ASP    OD2   39   6.564   5.516   6.055
    3ASP      C   40   6.283   5.785   6.180
    3ASP      O   41   6.258   5.840   6.073
    4ILE      N   42   6.340   5.850   6.281
    4ILE      H   43   6.364   5.795   6.362
    4ILE     CA   44   6.358   5.994   6.291
    4ILE     HA   45   6.276   6.044   6.239
    4ILE     CB   46   6.352   6.036   6.437
    4ILE     HB   47   6.432   5.984   6.489
    4ILE    CG2   48   6.376   6.186   6.454
    4ILE   HG21   49   6.302   6.244   6.399
    4ILE   HG22   50   6.372   6.212   6.560
    4ILE   HG23   51   6.476   6.211   6.419
    4ILE    CG1   52   6.220   5.994   6.501
    4ILE   HG12   53   6.140   6.065   6.478
    4ILE   HG13   54   6.187   5.896   6.465
    4ILE    CD1   55   6.233   5.977   6.652
    4ILE   HD11   56   6.253   6.073   6.700
    4ILE   HD12   57   6.139   5.935   6.687
    4ILE   HD13   58   6.314   5.907   6.675
    4ILE      C   59   6.488   6.032   6.221
    4ILE      O   60   6.597   6.023   6.277
    5ILE      N   61   6.472   6.078   6.097
    5ILE      H   62   6.377   6.077   6.062
    5ILE     CA   63   6.577   6.115   6.005
    5ILE     HA   64   6.673   6.107   6.055
    5ILE     CB   65   6.578   6.022   5.884
    5ILE     HB   66   6.487   6.041   5.827
    5ILE    CG2   67   6.697   6.056   5.794
    5ILE   HG21   68   6.789   6.049   5.851
    5ILE   HG22   69   6.700   5.985   5.712
    5ILE   HG23   70   6.689   6.157   5.755
    5ILE    CG1   71   6.579   5.873   5.914
    5ILE   HG12   72   6.496   5.846   5.980
    5ILE   HG13   73   6.562   5.819   5.820
    5ILE    CD1   74   6.708   5.821   5.975
    5ILE   HD11   75   6.727   5.870   6.071
    5ILE   HD12   76   6.700   5.713   5.991
    5ILE   HD13   77   6.792   5.839   5.907
    5ILE      C   78   6.557   6.260   5.961
    5ILE      O   79   6.450   6.298   5.914
    6ILE      N   80   6.663   6.341   5.969
    6ILE      H   81   6.746   6.304   6.012
    6ILE     CA   82   6.665   6.477   5.919
    6ILE     HA   83   6.580   6.491   5.853
    6ILE     CB   84   6.646   6.575   6.035
    6ILE     HB   85   6.700   6.537   6.122
    6ILE    CG2   86   6.701   6.714   6.005
    6ILE   HG21   87   6.651   6.755   5.917
    6ILE   HG22   88   6.687   6.781   6.090
    6ILE   HG23   89   6.808   6.709   5.988
    6ILE    CG1   90   6.498   6.581   6.071
    6ILE   HG12   91   6.440   6.612   5.984
    6ILE   HG13   92   6.464   6.481   6.099
    6ILE    CD1   93   6.462   6.673   6.188
    6ILE   HD11   94   6.485   6.777   6.163
    6ILE   HD12   95   6.356   6.666   6.208
    6ILE   HD13   96   6.518   6.643   6.276
    6ILE      C   97   6.787   6.500   5.831
    6ILE      O   98   6.895   6.449   5.858
    7ALA      N   99   6.769   6.574   5.722
    7ALA      H  100   6.679   6.618   5.708
    7ALA     CA  101   6.875   6.609   5.629
    7ALA     HA  102   6.950   6.530   5.631
    7ALA     CB  103   6.819   6.613   5.487
    7ALA    HB1  104   6.748   6.694   5.475
    7ALA    HB2  105   6.901   6.628   5.416
    7ALA    HB3  106   6.771   6.518   5.463
    7ALA      C  107   6.943   6.739   5.669
    7ALA      O  108   6.878   6.843   5.677
    8THR      N  109   7.075   6.734   5.687
    8THR      H  110   7.120   6.644   5.687
    8THR     CA  111   7.165   6.848   5.688
    8THR     HA  112   7.107   6.939   5.694
    8THR     CB  113   7.258   6.844   5.810
    8THR     HB  114   7.294   6.945   5.828
    8THR    CG2  115   7.195   6.792   5.939
    8THR   HG21  116   7.158   6.690   5.927
    8THR   HG22  117   7.269   6.792   6.019
    8THR   HG23  118   7.111   6.856   5.967
    8THR    OG1  119   7.372   6.765   5.784
    8THR    HG1  120   7.406   6.734   5.869
    8THR      C  121   7.243   6.851   5.557
    8THR      O  122   7.241   6.755   5.481
    9LYS      N  123   7.313   6.960   5.525
    9LYS      H  124   7.309   7.039   5.588
    9LYS     CA  125   7.389   6.970   5.402
    9LYS     HA  126   7.325   6.943   5.319
    9LYS     CB  127   7.436   7.115   5.384
    9LYS    HB2  128   7.468   7.154   5.480
    9LYS    HB3  129   7.521   7.118   5.316
    9LYS     CG  130   7.325   7.202   5.325
    9LYS    HG2  131   7.322   7.188   5.217
    9LYS    HG3  132   7.229   7.173   5.368
    9LYS     CD  133   7.353   7.349   5.357
    9LYS    HD2  134   7.353   7.361   5.465
    9LYS    HD3  135   7.452   7.374   5.320
    9LYS     CE  136   7.253   7.446   5.296
    9LYS    HE2  137   7.282   7.547   5.326
    9LYS    HE3  138   7.259   7.441   5.187
    9LYS     NZ  139   7.115   7.420   5.342
    9LYS    HZ1  140   7.113   7.426   5.443
    9LYS    HZ2  141   7.050   7.487   5.304
    9LYS    HZ3  142   7.086   7.327   5.316
    9LYS      C  143   7.506   6.873   5.393
    9LYS      O  144   7.544   6.836   5.282
   10ASN      N  145   7.563   6.832   5.506
   10ASN      H  146   7.535   6.876   5.592
   10ASN     CA  147   7.665   6.729   5.514
   10ASN     HA  148   7.736   6.743   5.433
   10ASN     CB  149   7.739   6.745   5.647
   10ASN    HB2  150   7.670   6.726   5.729
   10ASN    HB3  151   7.819   6.672   5.652
   10ASN     CG  152   7.799   6.884   5.668
   10ASN    OD1  153   7.799   6.938   5.778
   10ASN    ND2  154   7.839   6.953   5.561
   10ASN   HD21  155   7.889   7.038   5.582
   10ASN   HD22  156   7.840   6.909   5.471
   10ASN      C  157   7.612   6.587   5.497
   10ASN      O  158   7.685   6.503   5.446
   11GLY      N  159   7.486   6.562   5.534
   11GLY      H  160   7.432   6.636   5.575
   11GLY     CA  161   7.420   6.433   5.523
   11GLY    HA2  162   7.391   6.416   5.419
   11GLY    HA3  163   7.490   6.354   5.551
   11GLY      C  164   7.295   6.421   5.610
   11GLY      O  165   7.251   6.516   5.673
   12LYS      N  166   7.234   6.302   5.613
   12LYS      H  167   7.275   6.228   5.558
   12LYS     CA  168   7.123   6.269   5.700
   12LYS     HA  169   7.068   6.360   5.724
   12LYS     CB  170   7.029   6.174   5.626
   12LYS    HB2  171   7.091   6.104   5.568
   12LYS    HB3  172   6.972   6.116   5.699
   12LYS     CG  173   6.929   6.239   5.531
   12LYS    HG2  174   6.856   6.296   5.588
   12LYS    HG3  175   6.981   6.307   5.463
   12LYS     CD  176   6.856   6.133   5.450
   12LYS    HD2  177   6.928   6.065   5.405
   12LYS    HD3  178   6.792   6.075   5.517
   12LYS     CE  179   6.772   6.196   5.340
   12LYS    HE2  180   6.715   6.279   5.383
   12LYS    HE3  181   6.839   6.238   5.266
   12LYS     NZ  182   6.681   6.099   5.278
   12LYS    HZ1  183   6.617   6.061   5.347
   12LYS    HZ2  184   6.626   6.142   5.205
   12LYS    HZ3  185   6.732   6.022   5.238
   12LYS      C  186   7.168   6.214   5.835
   12LYS      O  187   7.264   6.137   5.840
   13VAL      N  188   7.099   6.251   5.942
   13VAL      H  189   7.024   6.317   5.928
   13VAL     CA  190   7.121   6.209   6.079
   13VAL     HA  191   7.202   6.136   6.081
   13VAL     CB  192   7.161   6.323   6.172
   13VAL     HB  193   7.138   6.296   6.275
   13VAL    CG1  194   7.312   6.344   6.166
   13VAL   HG11  195   7.343   6.364   6.063
   13VAL   HG12  196   7.342   6.426   6.231
   13VAL   HG13  197   7.361   6.253   6.201
   13VAL    CG2  198   7.088   6.455   6.145
   13VAL   HG21  199   6.981   6.441   6.162
   13VAL   HG22  200   7.124   6.532   6.213
   13VAL   HG23  201   7.104   6.489   6.042
   13VAL      C  202   7.000   6.137   6.138
   13VAL      O  203   6.888   6.183   6.117
   14ARG      N  204   7.024   6.027   6.210
   14ARG      H  205   7.121   6.000   6.221
   14ARG     CA  206   6.927   5.953   6.288
   14ARG     HA  207   6.827   5.973   6.248
   14ARG     CB  208   6.950   5.803   6.276
   14ARG    HB2  209   6.946   5.775   6.170
   14ARG    HB3  210   7.049   5.778   6.314
   14ARG     CG  211   6.844   5.723   6.351
   14ARG    HG2  212   6.865   5.733   6.458
   14ARG    HG3  213   6.743   5.759   6.331
   14ARG     CD  214   6.854   5.575   6.319
   14ARG    HD2  215   6.959   5.554   6.335
   14ARG    HD3  216   6.789   5.521   6.388
   14ARG     NE  217   6.808   5.533   6.186
   14ARG     HE  218   6.708   5.527   6.177
   14ARG     CZ  219   6.877   5.488   6.080
   14ARG    NH1  220   7.007   5.457   6.082
   14ARG   HH11  221   7.053   5.452   6.172
   14ARG   HH12  222   7.050   5.419   5.999
   14ARG    NH2  223   6.814   5.476   5.963
   14ARG   HH21  224   6.715   5.492   5.967
   14ARG   HH22  225   6.860   5.443   5.879
   14ARG      C  226   6.927   5.997   6.433
   14ARG      O  227   7.033   6.005   6.495
   15GLY      N  228   6.807   6.026   6.485
   15GLY      H  229   6.727   6.013   6.425
   15GLY     CA  230   6.783   6.077   6.618
   15GLY    HA2  231   6.876   6.086   6.674
   15GLY    HA3  232   6.737   6.175   6.611
   15GLY      C  233   6.688   5.990   6.700
   15GLY      O  234   6.647   5.882   6.659
   16MET      N  235   6.654   6.042   6.819
   16MET      H  236   6.691   6.133   6.845
   16MET     CA  237   6.568   5.976   6.915
   16MET     HA  238   6.526   5.886   6.869
   16MET     CB  239   6.645   5.932   7.039
   16MET    HB2  240   6.574   5.883   7.106
   16MET    HB3  241   6.719   5.859   7.009
   16MET     CG  242   6.713   6.044   7.117
   16MET    HG2  243   6.801   6.077   7.061
   16MET    HG3  244   6.646   6.129   7.128
   16MET     SD  245   6.767   5.994   7.283
   16MET     CE  246   6.875   6.132   7.327
   16MET    HE1  247   6.820   6.226   7.327
   16MET    HE2  248   6.916   6.116   7.427
   16MET    HE3  249   6.958   6.138   7.256
   16MET      C  250   6.449   6.063   6.953
   16MET      O  251   6.456   6.186   6.966
   17NLN      N  252   6.338   5.993   6.976
   17NLN      H  253   6.337   5.893   6.961
   17NLN     CA  254   6.229   6.047   7.054
   17NLN     HA  255   6.226   6.155   7.046
   17NLN     CB  256   6.106   5.987   6.985
   17NLN    HB2  257   6.105   6.000   6.877
   17NLN    HB3  258   6.106   5.881   7.012
   17NLN     CG  259   5.976   6.047   7.035
   17NLN    OD1  260   5.992   6.143   7.111
   17NLN    ND2  261   5.853   6.000   7.010
   17NLN   HD21  262   5.809   6.026   6.923
   17NLN      C  263   6.238   6.006   7.201
   17NLN      O  264   6.285   5.896   7.228
   18LEU      N  265   6.189   6.085   7.297
   18LEU      H  266   6.149   6.173   7.268
   18LEU     CA  267   6.172   6.047   7.436
   18LEU     HA  268   6.144   5.942   7.437
   18LEU     CB  269   6.307   6.060   7.507
   18LEU    HB2  270   6.294   6.022   7.608
   18LEU    HB3  271   6.378   5.994   7.459
   18LEU     CG  272   6.361   6.203   7.510
   18LEU     HG  273   6.280   6.273   7.493
   18LEU    CD1  274   6.425   6.242   7.643
   18LEU   HD11  275   6.509   6.178   7.666
   18LEU   HD12  276   6.460   6.345   7.636
   18LEU   HD13  277   6.351   6.237   7.723
   18LEU    CD2  278   6.467   6.228   7.402
   18LEU   HD21  279   6.422   6.219   7.303
   18LEU   HD22  280   6.506   6.329   7.412
   18LEU   HD23  281   6.548   6.156   7.411
   18LEU      C  282   6.062   6.124   7.507
   18LEU      O  283   6.017   6.229   7.462
   19THR      N  284   6.017   6.075   7.623
   19THR      H  285   6.045   5.982   7.649
   19THR     CA  286   5.921   6.143   7.708
   19THR     HA  287   5.841   6.180   7.644
   19THR     CB  288   5.858   6.049   7.810
   19THR     HB  289   5.934   6.017   7.881
   19THR    CG2  290   5.741   6.107   7.888
   19THR   HG21  291   5.663   6.140   7.820
   19THR   HG22  292   5.701   6.032   7.956
   19THR   HG23  293   5.774   6.192   7.949
   19THR    OG1  294   5.809   5.933   7.747
   19THR    HG1  295   5.757   5.885   7.811
   19THR      C  296   5.980   6.262   7.784
   19THR      O  297   6.084   6.250   7.848
   20VAL      N  298   5.904   6.372   7.793
   20VAL      H  299   5.823   6.375   7.733
   20VAL     CA  300   5.916   6.472   7.897
   20VAL     HA  301   5.965   6.427   7.983
   20VAL     CB  302   5.999   6.593   7.854
   20VAL     HB  303   5.944   6.647   7.777
   20VAL    CG1  304   6.025   6.688   7.970
   20VAL   HG11  305   6.083   6.638   8.048
   20VAL   HG12  306   6.082   6.774   7.935
   20VAL   HG13  307   5.933   6.726   8.014
   20VAL    CG2  308   6.136   6.559   7.798
   20VAL   HG21  309   6.127   6.498   7.708
   20VAL   HG22  310   6.188   6.651   7.772
   20VAL   HG23  311   6.194   6.504   7.873
   20VAL      C  312   5.779   6.522   7.939
   20VAL      O  313   5.694   6.549   7.854
   21PHE      N  314   5.752   6.537   8.069
   21PHE      H  315   5.824   6.509   8.135
   21PHE     CA  316   5.630   6.593   8.125
   21PHE     HA  317   5.626   6.561   8.229
   21PHE     CB  318   5.629   6.745   8.128
   21PHE    HB2  319   5.625   6.784   8.026
   21PHE    HB3  320   5.537   6.777   8.177
   21PHE     CG  321   5.741   6.815   8.201
   21PHE    CD1  322   5.810   6.749   8.305
   21PHE    HD1  323   5.784   6.649   8.336
   21PHE    CE1  324   5.916   6.813   8.371
   21PHE    HE1  325   5.970   6.759   8.447
   21PHE     CZ  326   5.952   6.944   8.337
   21PHE     HZ  327   6.033   6.992   8.389
   21PHE    CE2  328   5.883   7.010   8.234
   21PHE    HE2  329   5.914   7.109   8.207
   21PHE    CD2  330   5.777   6.946   8.169
   21PHE    HD2  331   5.724   7.000   8.092
   21PHE      C  332   5.504   6.531   8.066
   21PHE      O  333   5.409   6.602   8.033
   22GLY      N  334   5.504   6.399   8.046
   22GLY      H  335   5.589   6.349   8.068
   22GLY     CA  336   5.392   6.324   7.994
   22GLY    HA2  337   5.419   6.218   7.994
   22GLY    HA3  338   5.306   6.338   8.060
   22GLY      C  339   5.350   6.359   7.852
   22GLY      O  340   5.237   6.336   7.812
   23GLY      N  341   5.443   6.419   7.776
   23GLY      H  342   5.533   6.434   7.819
   23GLY     CA  343   5.441   6.436   7.632
   23GLY    HA2  344   5.368   6.369   7.585
   23GLY    HA3  345   5.417   6.539   7.607
   23GLY      C  346   5.579   6.402   7.580
   23GLY      O  347   5.657   6.333   7.645
   24THR      N  348   5.614   6.460   7.464
   24THR      H  349   5.551   6.524   7.418
   24THR     CA  350   5.724   6.410   7.383
   24THR     HA  351   5.778   6.332   7.437
   24THR     CB  352   5.661   6.350   7.258
   24THR     HB  353   5.620   6.424   7.189
   24THR    CG2  354   5.770   6.274   7.183
   24THR   HG21  355   5.816   6.207   7.256
   24THR   HG22  356   5.733   6.216   7.099
   24THR   HG23  357   5.848   6.340   7.144
   24THR    OG1  358   5.569   6.245   7.280
   24THR    HG1  359   5.585   6.178   7.214
   24THR      C  360   5.825   6.519   7.350
   24THR      O  361   5.789   6.636   7.339
   25VAL      N  362   5.950   6.479   7.331
   25VAL      H  363   5.971   6.381   7.348
   25VAL     CA  364   6.062   6.556   7.280
   25VAL     HA  365   6.026   6.646   7.230
   25VAL     CB  366   6.154   6.596   7.395
   25VAL     HB  367   6.168   6.510   7.460
   25VAL    CG1  368   6.293   6.648   7.357
   25VAL   HG11  369   6.284   6.738   7.295
   25VAL   HG12  370   6.349   6.671   7.447
   25VAL   HG13  371   6.349   6.572   7.303
   25VAL    CG2  372   6.086   6.709   7.472
   25VAL   HG21  373   5.989   6.674   7.510
   25VAL   HG22  374   6.148   6.739   7.556
   25VAL   HG23  375   6.070   6.793   7.405
   25VAL      C  376   6.139   6.473   7.179
   25VAL      O  377   6.154   6.352   7.195
   26THR      N  378   6.195   6.540   7.078
   26THR      H  379   6.187   6.641   7.076
   26THR     CA  380   6.290   6.482   6.986
   26THR     HA  381   6.290   6.373   6.994
   26THR     CB  382   6.250   6.519   6.843
   26THR     HB  383   6.246   6.628   6.837
   26THR    CG2  384   6.343   6.468   6.734
   26THR   HG21  385   6.345   6.359   6.736
   26THR   HG22  386   6.308   6.502   6.637
   26THR   HG23  387   6.444   6.505   6.749
   26THR    OG1  388   6.121   6.470   6.816
   26THR    HG1  389   6.095   6.499   6.728
   26THR      C  390   6.428   6.535   7.021
   26THR      O  391   6.442   6.654   7.047
   27ALA      N  392   6.531   6.450   7.017
   27ALA      H  393   6.514   6.353   6.998
   27ALA     CA  394   6.669   6.490   7.038
   27ALA     HA  395   6.677   6.598   7.019
   27ALA     CB  396   6.711   6.465   7.182
   27ALA    HB1  397   6.707   6.357   7.201
   27ALA    HB2  398   6.813   6.499   7.197
   27ALA    HB3  399   6.645   6.517   7.251
   27ALA      C  400   6.765   6.420   6.943
   27ALA      O  401   6.753   6.301   6.915
   28PHE      N  402   6.865   6.495   6.898
   28PHE      H  403   6.864   6.594   6.921
   28PHE     CA  404   6.987   6.443   6.840
   28PHE     HA  405   6.979   6.334   6.834
   28PHE     CB  406   7.006   6.499   6.699
   28PHE    HB2  407   7.013   6.608   6.707
   28PHE    HB3  408   7.102   6.463   6.661
   28PHE     CG  409   6.897   6.467   6.600
   28PHE    CD1  410   6.918   6.367   6.504
   28PHE    HD1  411   7.010   6.312   6.502
   28PHE    CE1  412   6.816   6.336   6.413
   28PHE    HE1  413   6.829   6.255   6.342
   28PHE     CZ  414   6.694   6.405   6.416
   28PHE     HZ  415   6.615   6.378   6.347
   28PHE    CE2  416   6.675   6.506   6.510
   28PHE    HE2  417   6.581   6.559   6.514
   28PHE    CD2  418   6.776   6.537   6.602
   28PHE    HD2  419   6.761   6.614   6.676
   28PHE      C  420   7.104   6.482   6.929
   28PHE      O  421   7.125   6.601   6.949
   29LEU      N  422   7.182   6.386   6.979
   29LEU      H  423   7.161   6.291   6.954
   29LEU     CA  424   7.306   6.409   7.051
   29LEU     HA  425   7.327   6.515   7.060
   29LEU     CB  426   7.297   6.350   7.192
   29LEU    HB2  427   7.295   6.241   7.182
   29LEU    HB3  428   7.387   6.377   7.246
   29LEU     CG  429   7.175   6.387   7.275
   29LEU     HG  430   7.084   6.351   7.226
   29LEU    CD1  431   7.189   6.314   7.408
   29LEU   HD11  432   7.282   6.343   7.457
   29LEU   HD12  433   7.105   6.336   7.474
   29LEU   HD13  434   7.192   6.206   7.390
   29LEU    CD2  435   7.161   6.538   7.295
   29LEU   HD21  436   7.151   6.587   7.198
   29LEU   HD22  437   7.072   6.561   7.353
   29LEU   HD23  438   7.249   6.577   7.346
   29LEU      C  439   7.420   6.342   6.975
   29LEU      O  440   7.409   6.224   6.944
   30GLY      N  441   7.526   6.416   6.942
   30GLY      H  442   7.531   6.511   6.977
   30GLY     CA  443   7.639   6.363   6.868
   30GLY    HA2  444   7.727   6.416   6.902
   30GLY    HA3  445   7.652   6.258   6.892
   30GLY      C  446   7.635   6.378   6.716
   30GLY      O  447   7.680   6.288   6.644
   31ILE      N  448   7.585   6.489   6.663
   31ILE      H  449   7.534   6.550   6.726
   31ILE     CA  450   7.607   6.536   6.527
   31ILE     HA  451   7.598   6.450   6.461
   31ILE     CB  452   7.500   6.637   6.488
   31ILE     HB  453   7.511   6.724   6.553
   31ILE    CG2  454   7.521   6.686   6.345
   31ILE   HG21  455   7.515   6.603   6.275
   31ILE   HG22  456   7.449   6.763   6.319
   31ILE   HG23  457   7.618   6.734   6.334
   31ILE    CG1  458   7.359   6.583   6.510
   31ILE   HG12  459   7.347   6.489   6.456
   31ILE   HG13  460   7.345   6.564   6.616
   31ILE    CD1  461   7.249   6.680   6.468
   31ILE   HD11  462   7.251   6.697   6.360
   31ILE   HD12  463   7.151   6.639   6.493
   31ILE   HD13  464   7.263   6.775   6.520
   31ILE      C  465   7.744   6.600   6.508
   31ILE      O  466   7.770   6.701   6.573
   32PRO      N  467   7.831   6.557   6.416
   32PRO     CD  468   7.812   6.442   6.330
   32PRO    HD2  469   7.717   6.448   6.277
   32PRO    HD3  470   7.817   6.352   6.391
   32PRO     CG  471   7.927   6.444   6.229
   32PRO    HG2  472   7.894   6.494   6.138
   32PRO    HG3  473   7.962   6.343   6.207
   32PRO     CB  474   8.035   6.528   6.297
   32PRO    HB2  475   8.094   6.582   6.223
   32PRO    HB3  476   8.100   6.465   6.358
   32PRO     CA  477   7.956   6.623   6.386
   32PRO     HA  478   8.012   6.642   6.478
   32PRO      C  479   7.936   6.755   6.312
   32PRO      O  480   7.849   6.764   6.225
   33TYR      N  481   8.018   6.857   6.340
   33TYR      H  482   8.085   6.846   6.415
   33TYR     CA  483   7.997   6.988   6.283
   33TYR     HA  484   7.937   6.978   6.193
   33TYR     CB  485   7.913   7.070   6.381
   33TYR    HB2  486   7.862   7.149   6.327
   33TYR    HB3  487   7.836   7.005   6.422
   33TYR     CG  488   7.990   7.131   6.496
   33TYR    CD1  489   8.054   7.254   6.479
   33TYR    HD1  490   8.051   7.306   6.384
   33TYR    CE1  491   8.125   7.312   6.585
   33TYR    HE1  492   8.175   7.407   6.574
   33TYR     CZ  493   8.128   7.247   6.711
   33TYR     OH  494   8.194   7.307   6.814
   33TYR     HH  495   8.267   7.362   6.785
   33TYR    CE2  496   8.062   7.124   6.728
   33TYR    HE2  497   8.065   7.075   6.824
   33TYR    CD2  498   7.994   7.066   6.620
   33TYR    HD2  499   7.945   6.971   6.632
   33TYR      C  500   8.123   7.060   6.235
   33TYR      O  501   8.113   7.147   6.150
   34ALA      N  502   8.242   7.019   6.281
   34ALA      H  503   8.244   6.949   6.354
   34ALA     CA  504   8.369   7.072   6.238
   34ALA     HA  505   8.358   7.115   6.138
   34ALA     CB  506   8.409   7.184   6.334
   34ALA    HB1  507   8.424   7.143   6.434
   34ALA    HB2  508   8.501   7.230   6.301
   34ALA    HB3  509   8.329   7.258   6.339
   34ALA      C  510   8.477   6.966   6.227
   34ALA      O  511   8.464   6.857   6.283
   35GLN      N  512   8.585   6.993   6.154
   35GLN      H  513   8.594   7.086   6.114
   35GLN     CA  514   8.693   6.899   6.133
   35GLN     HA  515   8.646   6.806   6.100
   35GLN     CB  516   8.786   6.947   6.022
   35GLN    HB2  517   8.814   7.050   6.043
   35GLN    HB3  518   8.877   6.887   6.021
   35GLN     CG  519   8.720   6.940   5.884
   35GLN    HG2  520   8.628   6.998   5.886
   35GLN    HG3  521   8.786   6.984   5.810
   35GLN     CD  522   8.687   6.798   5.841
   35GLN    OE1  523   8.573   6.762   5.813
   35GLN    NE2  524   8.784   6.706   5.832
   35GLN   HE21  525   8.753   6.612   5.813
   35GLN   HE22  526   8.879   6.729   5.858
   35GLN      C  527   8.774   6.872   6.259
   35GLN      O  528   8.817   6.968   6.323
   36PRO      N  529   8.802   6.746   6.293
   36PRO     CD  530   8.765   6.627   6.218
   36PRO    HD2  531   8.789   6.638   6.112
   36PRO    HD3  532   8.659   6.607   6.231
   36PRO     CG  533   8.848   6.513   6.278
   36PRO    HG2  534   8.947   6.513   6.234
   36PRO    HG3  535   8.799   6.417   6.265
   36PRO     CB  536   8.854   6.557   6.424
   36PRO    HB2  537   8.935   6.508   6.478
   36PRO    HB3  538   8.759   6.534   6.471
   36PRO     CA  539   8.871   6.708   6.415
   36PRO     HA  540   8.815   6.751   6.498
   36PRO      C  541   9.016   6.753   6.418
   36PRO      O  542   9.090   6.727   6.324
   37PRO      N  543   9.064   6.819   6.524
   37PRO     CD  544   8.985   6.851   6.642
   37PRO    HD2  545   8.943   6.760   6.686
   37PRO    HD3  546   8.908   6.922   6.613
   37PRO     CG  547   9.079   6.919   6.741
   37PRO    HG2  548   9.131   6.843   6.800
   37PRO    HG3  549   9.026   6.988   6.807
   37PRO     CB  550   9.177   6.988   6.647
   37PRO    HB2  551   9.269   7.015   6.697
   37PRO    HB3  552   9.131   7.077   6.604
   37PRO     CA  553   9.194   6.881   6.539
   37PRO     HA  554   9.222   6.930   6.446
   37PRO      C  555   9.305   6.783   6.573
   37PRO      O  556   9.379   6.798   6.670
   38LEU      N  557   9.321   6.679   6.490
   38LEU      H  558   9.256   6.674   6.413
   38LEU     CA  559   9.417   6.572   6.508
   38LEU     HA  560   9.418   6.544   6.614
   38LEU     CB  561   9.375   6.452   6.424
   38LEU    HB2  562   9.390   6.479   6.320
   38LEU    HB3  563   9.443   6.370   6.447
   38LEU     CG  564   9.231   6.404   6.441
   38LEU     HG  565   9.164   6.489   6.456
   38LEU    CD1  566   9.184   6.331   6.316
   38LEU   HD11  567   9.247   6.244   6.297
   38LEU   HD12  568   9.081   6.298   6.331
   38LEU   HD13  569   9.187   6.398   6.230
   38LEU    CD2  570   9.218   6.309   6.560
   38LEU   HD21  571   9.245   6.360   6.652
   38LEU   HD22  572   9.114   6.275   6.568
   38LEU   HD23  573   9.282   6.222   6.546
   38LEU      C  574   9.557   6.613   6.466
   38LEU      O  575   9.576   6.662   6.355
   39GLY      N  576   9.658   6.582   6.548
   39GLY      H  577   9.635   6.545   6.639
   39GLY     CA  578   9.797   6.585   6.509
   39GLY    HA2  579   9.860   6.565   6.596
   39GLY    HA3  580   9.814   6.506   6.436
   39GLY      C  581   9.838   6.719   6.448
   39GLY      O  582   9.832   6.824   6.512
   40ARG      N  583   9.873   6.720   6.319
   40ARG      H  584   9.894   6.629   6.279
   40ARG     CA  585   9.898   6.839   6.242
   40ARG     HA  586   9.986   6.885   6.288
   40ARG     CB  587   9.939   6.804   6.099
   40ARG    HB2  588   9.990   6.890   6.058
   40ARG    HB3  589  10.011   6.722   6.103
   40ARG     CG  590   9.824   6.765   6.007
   40ARG    HG2  591   9.789   6.665   6.033
   40ARG    HG3  592   9.742   6.835   6.016
   40ARG     CD  593   9.873   6.767   5.862
   40ARG    HD2  594   9.903   6.869   5.837
   40ARG    HD3  595   9.960   6.702   5.853
   40ARG     NE  596   9.767   6.724   5.771
   40ARG     HE  597   9.673   6.732   5.805
   40ARG     CZ  598   9.783   6.664   5.652
   40ARG    NH1  599   9.901   6.650   5.591
   40ARG   HH11  600   9.984   6.689   5.634
   40ARG   HH12  601   9.909   6.599   5.504
   40ARG    NH2  602   9.675   6.615   5.589
   40ARG   HH21  603   9.584   6.622   5.632
   40ARG   HH22  604   9.685   6.563   5.503
   40ARG      C  605   9.793   6.949   6.244
   40ARG      O  606   9.828   7.062   6.210
   41LEU      N  607   9.665   6.921   6.271
   41LEU      H  608   9.641   6.825   6.290
   41LEU     CA  609   9.562   7.021   6.288
   41LEU     HA  610   9.585   7.109   6.228
   41LEU     CB  611   9.427   6.965   6.241
   41LEU    HB2  612   9.406   6.876   6.300
   41LEU    HB3  613   9.350   7.039   6.263
   41LEU     CG  614   9.418   6.930   6.093
   41LEU     HG  615   9.494   6.856   6.067
   41LEU    CD1  616   9.280   6.869   6.070
   41LEU   HD11  617   9.203   6.940   6.100
   41LEU   HD12  618   9.266   6.841   5.966
   41LEU   HD13  619   9.270   6.781   6.133
   41LEU    CD2  620   9.438   7.052   6.003
   41LEU   HD21  621   9.538   7.092   6.019
   41LEU   HD22  622   9.429   7.023   5.898
   41LEU   HD23  623   9.363   7.127   6.025
   41LEU      C  624   9.549   7.075   6.430
   41LEU      O  625   9.482   7.176   6.449
   42ARG      N  626   9.617   7.015   6.529
   42ARG      H  627   9.672   6.933   6.510
   42ARG     CA  628   9.625   7.071   6.663
   42ARG     HA  629   9.524   7.076   6.703
   42ARG     CB  630   9.705   6.977   6.751
   42ARG    HB2  631   9.658   6.879   6.749
   42ARG    HB3  632   9.806   6.967   6.711
   42ARG     CG  633   9.717   7.022   6.897
   42ARG    HG2  634   9.753   7.125   6.901
   42ARG    HG3  635   9.618   7.018   6.944
   42ARG     CD  636   9.816   6.934   6.971
   42ARG    HD2  637   9.912   6.939   6.921
   42ARG    HD3  638   9.828   6.971   7.073
   42ARG     NE  639   9.768   6.796   6.976
   42ARG     HE  640   9.668   6.782   6.984
   42ARG     CZ  641   9.840   6.685   6.996
   42ARG    NH1  642   9.973   6.690   7.011
   42ARG   HH11  643  10.020   6.779   7.017
   42ARG   HH12  644  10.023   6.608   7.044
   42ARG    NH2  645   9.780   6.565   7.003
   42ARG   HH21  646   9.679   6.561   7.005
   42ARG   HH22  647   9.834   6.484   7.031
   42ARG      C  648   9.683   7.212   6.658
   42ARG      O  649   9.775   7.241   6.582
   43PHE      N  650   9.622   7.300   6.737
   43PHE      H  651   9.550   7.262   6.797
   43PHE     CA  652   9.642   7.444   6.745
   43PHE     HA  653   9.576   7.478   6.825
   43PHE     CB  654   9.783   7.479   6.790
   43PHE    HB2  655   9.850   7.471   6.704
   43PHE    HB3  656   9.785   7.584   6.820
   43PHE     CG  657   9.839   7.397   6.903
   43PHE    CD1  658   9.788   7.409   7.033
   43PHE    HD1  659   9.705   7.474   7.053
   43PHE    CE1  660   9.848   7.338   7.138
   43PHE    HE1  661   9.810   7.349   7.238
   43PHE     CZ  662   9.958   7.255   7.113
   43PHE     HZ  663  10.006   7.203   7.195
   43PHE    CE2  664  10.006   7.240   6.983
   43PHE    HE2  665  10.091   7.176   6.963
   43PHE    CD2  666   9.946   7.309   6.877
   43PHE    HD2  667   9.981   7.296   6.776
   43PHE      C  668   9.603   7.526   6.623
   43PHE      O  669   9.582   7.647   6.637
   44LYS      N  670   9.584   7.468   6.504
   44LYS      H  671   9.602   7.369   6.495
   44LYS     CA  672   9.536   7.542   6.389
   44LYS     HA  673   9.602   7.628   6.375
   44LYS     CB  674   9.538   7.456   6.264
   44LYS    HB2  675   9.475   7.368   6.277
   44LYS    HB3  676   9.497   7.515   6.182
   44LYS     CG  677   9.680   7.413   6.226
   44LYS    HG2  678   9.746   7.499   6.238
   44LYS    HG3  679   9.711   7.331   6.290
   44LYS     CD  680   9.679   7.370   6.080
   44LYS    HD2  681   9.610   7.287   6.070
   44LYS    HD3  682   9.643   7.453   6.020
   44LYS     CE  683   9.818   7.331   6.031
   44LYS    HE2  684   9.882   7.418   6.034
   44LYS    HE3  685   9.860   7.256   6.098
   44LYS     NZ  686   9.810   7.279   5.893
   44LYS    HZ1  687   9.772   7.351   5.833
   44LYS    HZ2  688   9.903   7.256   5.861
   44LYS    HZ3  689   9.750   7.198   5.891
   44LYS      C  690   9.395   7.598   6.408
   44LYS      O  691   9.315   7.543   6.483
   45LYS      N  692   9.363   7.700   6.328
   45LYS      H  693   9.434   7.734   6.265
   45LYS     CA  694   9.230   7.756   6.317
   45LYS     HA  695   9.204   7.792   6.416
   45LYS     CB  696   9.233   7.876   6.223
   45LYS    HB2  697   9.316   7.940   6.251
   45LYS    HB3  698   9.248   7.843   6.121
   45LYS     CG  699   9.104   7.957   6.233
   45LYS    HG2  700   9.025   7.904   6.179
   45LYS    HG3  701   9.076   7.963   6.338
   45LYS     CD  702   9.112   8.100   6.181
   45LYS    HD2  703   9.199   8.150   6.224
   45LYS    HD3  704   9.121   8.100   6.072
   45LYS     CE  705   8.985   8.173   6.224
   45LYS    HE2  706   8.899   8.124   6.178
   45LYS    HE3  707   8.976   8.162   6.332
   45LYS     NZ  708   8.985   8.317   6.192
   45LYS    HZ1  709   8.995   8.340   6.094
   45LYS    HZ2  710   8.903   8.363   6.229
   45LYS    HZ3  711   9.058   8.368   6.239
   45LYS      C  712   9.130   7.649   6.272
   45LYS      O  713   9.167   7.569   6.186
   46PRO      N  714   9.008   7.644   6.326
   46PRO     CD  715   8.967   7.714   6.446
   46PRO    HD2  716   8.936   7.816   6.420
   46PRO    HD3  717   9.046   7.715   6.521
   46PRO     CG  718   8.848   7.637   6.502
   46PRO    HG2  719   8.779   7.703   6.555
   46PRO    HG3  720   8.883   7.557   6.567
   46PRO     CB  721   8.784   7.579   6.376
   46PRO    HB2  722   8.719   7.653   6.331
   46PRO    HB3  723   8.729   7.487   6.398
   46PRO     CA  724   8.904   7.552   6.285
   46PRO     HA  725   8.939   7.451   6.305
   46PRO      C  726   8.862   7.559   6.139
   46PRO      O  727   8.890   7.655   6.068
   47GLN      N  728   8.788   7.457   6.095
   47GLN      H  729   8.753   7.392   6.164
   47GLN     CA  730   8.756   7.425   5.957
   47GLN     HA  731   8.752   7.518   5.900
   47GLN     CB  732   8.866   7.336   5.900
   47GLN    HB2  733   8.963   7.376   5.928
   47GLN    HB3  734   8.857   7.237   5.945
   47GLN     CG  735   8.859   7.320   5.748
   47GLN    HG2  736   8.776   7.254   5.723
   47GLN    HG3  737   8.840   7.418   5.704
   47GLN     CD  738   8.985   7.264   5.684
   47GLN    OE1  739   9.084   7.226   5.746
   47GLN    NE2  740   8.987   7.254   5.551
   47GLN   HE21  741   9.073   7.219   5.511
   47GLN   HE22  742   8.908   7.283   5.496
   47GLN      C  743   8.622   7.353   5.947
   47GLN      O  744   8.591   7.268   6.030
   48SER      N  745   8.544   7.382   5.842
   48SER      H  746   8.577   7.450   5.776
   48SER     CA  747   8.413   7.323   5.819
   48SER     HA  748   8.357   7.327   5.912
   48SER     CB  749   8.341   7.408   5.715
   48SER    HB2  750   8.348   7.512   5.744
   48SER    HB3  751   8.389   7.395   5.618
   48SER     OG  752   8.204   7.374   5.703
   48SER     HG  753   8.165   7.431   5.637
   48SER      C  754   8.416   7.177   5.775
   48SER      O  755   8.509   7.135   5.705
   49LEU      N  756   8.314   7.100   5.814
   49LEU      H  757   8.240   7.144   5.866
   49LEU     CA  758   8.304   6.957   5.795
   49LEU     HA  759   8.397   6.915   5.833
   49LEU     CB  760   8.191   6.900   5.881
   49LEU    HB2  761   8.182   6.959   5.972
   49LEU    HB3  762   8.097   6.910   5.828
   49LEU     CG  763   8.213   6.754   5.920
   49LEU     HG  764   8.274   6.704   5.844
   49LEU    CD1  765   8.288   6.745   6.052
   49LEU   HD11  766   8.231   6.794   6.131
   49LEU   HD12  767   8.304   6.641   6.081
   49LEU   HD13  768   8.385   6.793   6.041
   49LEU    CD2  769   8.087   6.669   5.940
   49LEU   HD21  770   8.029   6.664   5.847
   49LEU   HD22  771   8.117   6.568   5.965
   49LEU   HD23  772   8.025   6.709   6.020
   49LEU      C  773   8.288   6.913   5.650
   49LEU      O  774   8.203   6.963   5.576
   50THR      N  775   8.365   6.811   5.611
   50THR      H  776   8.439   6.784   5.674
   50THR     CA  777   8.330   6.721   5.503
   50THR     HA  778   8.326   6.779   5.411
   50THR     CB  779   8.440   6.616   5.487
   50THR     HB  780   8.537   6.667   5.481
   50THR    CG2  781   8.445   6.519   5.605
   50THR   HG21  782   8.350   6.466   5.617
   50THR   HG22  783   8.524   6.445   5.592
   50THR   HG23  784   8.463   6.574   5.697
   50THR    OG1  785   8.424   6.545   5.367
   50THR    HG1  786   8.486   6.471   5.372
   50THR      C  787   8.196   6.652   5.522
   50THR      O  788   8.146   6.635   5.633
   51LYS      N  789   8.135   6.607   5.412
   51LYS      H  790   8.179   6.631   5.324
   51LYS     CA  791   8.025   6.512   5.411
   51LYS     HA  792   7.945   6.553   5.473
   51LYS     CB  793   7.973   6.497   5.269
   51LYS    HB2  794   7.893   6.423   5.268
   51LYS    HB3  795   7.928   6.593   5.242
   51LYS     CG  796   8.074   6.459   5.162
   51LYS    HG2  797   8.163   6.522   5.169
   51LYS    HG3  798   8.105   6.355   5.174
   51LYS     CD  799   8.009   6.478   5.025
   51LYS    HD2  800   7.932   6.401   5.013
   51LYS    HD3  801   7.960   6.575   5.023
   51LYS     CE  802   8.104   6.472   4.906
   51LYS    HE2  803   8.154   6.375   4.904
   51LYS    HE3  804   8.045   6.481   4.815
   51LYS     NZ  805   8.203   6.581   4.911
   51LYS    HZ1  806   8.259   6.572   4.995
   51LYS    HZ2  807   8.264   6.578   4.831
   51LYS    HZ3  808   8.156   6.671   4.914
   51LYS      C  809   8.055   6.377   5.473
   51LYS      O  810   8.170   6.334   5.479
   52TRP      N  811   7.948   6.305   5.507
   52TRP      H  812   7.856   6.345   5.495
   52TRP     CA  813   7.952   6.165   5.547
   52TRP     HA  814   8.054   6.129   5.537
   52TRP     CB  815   7.915   6.149   5.695
   52TRP    HB2  816   7.923   6.043   5.721
   52TRP    HB3  817   7.988   6.203   5.755
   52TRP     CG  818   7.778   6.196   5.734
   52TRP    CD1  819   7.663   6.130   5.709
   52TRP    HD1  820   7.657   6.035   5.658
   52TRP    NE1  821   7.556   6.200   5.761
   52TRP    HE1  822   7.463   6.161   5.767
   52TRP    CE2  823   7.598   6.320   5.815
   52TRP    CZ2  824   7.530   6.429   5.872
   52TRP    HZ2  825   7.422   6.428   5.878
   52TRP    CH2  826   7.604   6.536   5.924
   52TRP    HH2  827   7.555   6.618   5.973
   52TRP    CZ3  828   7.744   6.535   5.913
   52TRP    HZ3  829   7.801   6.618   5.954
   52TRP    CE3  830   7.811   6.428   5.853
   52TRP    HE3  831   7.918   6.428   5.847
   52TRP    CD2  832   7.739   6.319   5.802
   52TRP      C  833   7.865   6.076   5.460
   52TRP      O  834   7.762   6.116   5.407
   53SER      N  835   7.915   5.953   5.443
   53SER      H  836   7.999   5.930   5.493
   53SER     CA  837   7.845   5.842   5.380
   53SER     HA  838   7.791   5.880   5.293
   53SER     CB  839   7.951   5.744   5.330
   53SER    HB2  840   8.024   5.798   5.269
   53SER    HB3  841   8.003   5.699   5.415
   53SER     OG  842   7.889   5.646   5.250
   53SER     HG  843   7.953   5.575   5.232
   53SER      C  844   7.746   5.777   5.474
   53SER      O  845   7.771   5.770   5.594
   54ASP      N  846   7.633   5.731   5.419
   54ASP      H  847   7.628   5.734   5.319
   54ASP     CA  848   7.516   5.681   5.489
   54ASP     HA  849   7.442   5.664   5.411
   54ASP     CB  850   7.546   5.546   5.552
   54ASP    HB2  851   7.615   5.490   5.488
   54ASP    HB3  852   7.594   5.561   5.648
   54ASP     CG  853   7.422   5.459   5.572
   54ASP    OD1  854   7.322   5.483   5.501
   54ASP    OD2  855   7.424   5.374   5.664
   54ASP      C  856   7.450   5.780   5.584
   54ASP      O  857   7.482   5.899   5.586
   55ILE      N  858   7.347   5.738   5.658
   55ILE      H  859   7.315   5.644   5.639
   55ILE     CA  860   7.291   5.809   5.771
   55ILE     HA  861   7.286   5.915   5.745
   55ILE     CB  862   7.150   5.760   5.800
   55ILE     HB  863   7.154   5.652   5.811
   55ILE    CG2  864   7.094   5.819   5.930
   55ILE   HG21  865   7.088   5.927   5.923
   55ILE   HG22  866   6.995   5.777   5.948
   55ILE   HG23  867   7.155   5.791   6.015
   55ILE    CG1  868   7.053   5.795   5.687
   55ILE   HG12  869   7.014   5.896   5.703
   55ILE   HG13  870   7.105   5.795   5.591
   55ILE    CD1  871   6.935   5.699   5.676
   55ILE   HD11  872   6.877   5.697   5.768
   55ILE   HD12  873   6.870   5.732   5.595
   55ILE   HD13  874   6.971   5.599   5.654
   55ILE      C  875   7.379   5.796   5.894
   55ILE      O  876   7.414   5.686   5.936
   56TRP      N  877   7.406   5.907   5.963
   56TRP      H  878   7.364   5.993   5.931
   56TRP     CA  879   7.489   5.914   6.082
   56TRP     HA  880   7.559   5.830   6.080
   56TRP     CB  881   7.569   6.044   6.076
   56TRP    HB2  882   7.630   6.042   5.986
   56TRP    HB3  883   7.499   6.127   6.067
   56TRP     CG  884   7.657   6.071   6.194
   56TRP    CD1  885   7.615   6.118   6.314
   56TRP    HD1  886   7.513   6.145   6.337
   56TRP    NE1  887   7.720   6.114   6.404
   56TRP    HE1  888   7.708   6.134   6.502
   56TRP    CE2  889   7.836   6.071   6.344
   56TRP    CZ2  890   7.965   6.050   6.393
   56TRP    HZ2  891   7.989   6.072   6.497
   56TRP    CH2  892   8.062   5.997   6.308
   56TRP    HH2  893   8.161   5.974   6.345
   56TRP    CZ3  894   8.031   5.972   6.173
   56TRP    HZ3  895   8.105   5.929   6.108
   56TRP    CE3  896   7.903   5.999   6.124
   56TRP    HE3  897   7.880   5.983   6.020
   56TRP    CD2  898   7.800   6.045   6.209
   56TRP      C  899   7.408   5.905   6.210
   56TRP      O  900   7.304   5.970   6.220
   57NLN      N  901   7.453   5.831   6.312
   57NLN      H  902   7.541   5.783   6.302
   57NLN     CA  903   7.380   5.820   6.437
   57NLN     HA  904   7.275   5.838   6.415
   57NLN     CB  905   7.386   5.676   6.489
   57NLN    HB2  906   7.349   5.617   6.405
   57NLN    HB3  907   7.486   5.644   6.515
   57NLN     CG  908   7.293   5.651   6.607
   57NLN    OD1  909   7.221   5.738   6.656
   57NLN    ND2  910   7.267   5.522   6.628
   57NLN   HD21  911   7.292   5.481   6.717
   57NLN      C  912   7.418   5.918   6.547
   57NLN      O  913   7.530   5.917   6.599
   58ALA      N  914   7.315   5.992   6.589
   58ALA      H  915   7.225   5.973   6.547
   58ALA     CA  916   7.319   6.096   6.689
   58ALA     HA  917   7.416   6.094   6.738
   58ALA     CB  918   7.308   6.227   6.610
   58ALA    HB1  919   7.212   6.230   6.558
   58ALA    HB2  920   7.316   6.312   6.677
   58ALA    HB3  921   7.387   6.231   6.535
   58ALA      C  922   7.212   6.078   6.796
   58ALA      O  923   7.128   6.166   6.814
   59THR      N  924   7.210   5.966   6.868
   59THR      H  925   7.264   5.887   6.835
   59THR     CA  926   7.121   5.942   6.980
   59THR     HA  927   7.047   6.022   6.984
   59THR     CB  928   7.041   5.813   6.963
   59THR     HB  929   6.976   5.799   7.049
   59THR    CG2  930   6.953   5.821   6.839
   59THR   HG21  931   7.012   5.835   6.749
   59THR   HG22  932   6.893   5.730   6.829
   59THR   HG23  933   6.886   5.906   6.851
   59THR    OG1  934   7.126   5.701   6.951
   59THR    HG1  935   7.068   5.625   6.942
   59THR      C  936   7.185   5.946   7.118
   59THR      O  937   7.116   5.924   7.218
   60LYS      N  938   7.315   5.977   7.129
   60LYS      H  939   7.367   5.993   7.044
   60LYS     CA  940   7.386   5.990   7.254
   60LYS     HA  941   7.320   6.036   7.328
   60LYS     CB  942   7.423   5.852   7.309
   60LYS    HB2  943   7.494   5.864   7.391
   60LYS    HB3  944   7.333   5.808   7.351
   60LYS     CG  945   7.481   5.757   7.205
   60LYS    HG2  946   7.412   5.742   7.122
   60LYS    HG3  947   7.576   5.796   7.167
   60LYS     CD  948   7.503   5.624   7.277
   60LYS    HD2  949   7.570   5.643   7.360
   60LYS    HD3  950   7.407   5.589   7.316
   60LYS     CE  951   7.561   5.518   7.184
   60LYS    HE2  952   7.480   5.456   7.147
   60LYS    HE3  953   7.609   5.566   7.099
   60LYS     NZ  954   7.659   5.437   7.259
   60LYS    HZ1  955   7.615   5.396   7.340
   60LYS    HZ2  956   7.699   5.365   7.202
   60LYS    HZ3  957   7.733   5.497   7.292
   60LYS      C  958   7.509   6.079   7.245
   60LYS      O  959   7.576   6.083   7.142
   61TYR      N  960   7.538   6.147   7.356
   61TYR      H  961   7.477   6.136   7.435
   61TYR     CA  962   7.651   6.236   7.374
   61TYR     HA  963   7.633   6.328   7.319
   61TYR     CB  964   7.661   6.270   7.523
   61TYR    HB2  965   7.674   6.176   7.577
   61TYR    HB3  966   7.751   6.330   7.538
   61TYR     CG  967   7.547   6.347   7.587
   61TYR    CD1  968   7.498   6.306   7.711
   61TYR    HD1  969   7.537   6.218   7.759
   61TYR    CE1  970   7.401   6.382   7.777
   61TYR    HE1  971   7.366   6.353   7.875
   61TYR     CZ  972   7.353   6.501   7.719
   61TYR     OH  973   7.253   6.572   7.778
   61TYR     HH  974   7.230   6.536   7.864
   61TYR    CE2  975   7.405   6.543   7.595
   61TYR    HE2  976   7.371   6.637   7.553
   61TYR    CD2  977   7.502   6.466   7.529
   61TYR    HD2  978   7.542   6.501   7.435
   61TYR      C  979   7.784   6.179   7.327
   61TYR      O  980   7.817   6.064   7.357
   62ALA      N  981   7.861   6.262   7.256
   62ALA      H  982   7.821   6.352   7.234
   62ALA     CA  983   7.997   6.241   7.212
   62ALA     HA  984   8.014   6.135   7.193
   62ALA     CB  985   8.011   6.318   7.081
   62ALA    HB1  986   7.993   6.424   7.100
   62ALA    HB2  987   8.111   6.306   7.040
   62ALA    HB3  988   7.939   6.281   7.008
   62ALA      C  989   8.103   6.286   7.312
   62ALA      O  990   8.069   6.341   7.417
   63ASN      N  991   8.231   6.266   7.280
   63ASN      H  992   8.251   6.227   7.189
   63ASN     CA  993   8.344   6.299   7.364
   63ASN     HA  994   8.342   6.233   7.450
   63ASN     CB  995   8.477   6.279   7.291
   63ASN    HB2  996   8.485   6.353   7.212
   63ASN    HB3  997   8.558   6.298   7.361
   63ASN     CG  998   8.502   6.142   7.230
   63ASN    OD1  999   8.469   6.038   7.286
   63ASN    ND2 1000   8.557   6.137   7.109
   63ASN   HD21 1001   8.576   6.045   7.071
   63ASN   HD22 1002   8.584   6.222   7.060
   63ASN      C 1003   8.338   6.444   7.411
   63ASN      O 1004   8.317   6.534   7.331
   64SER      N 1005   8.364   6.468   7.540
   64SER      H 1006   8.389   6.390   7.599
   64SER     CA 1007   8.404   6.600   7.586
   64SER     HA 1008   8.334   6.674   7.548
   64SER     CB 1009   8.403   6.606   7.739
   64SER    HB2 1010   8.468   6.527   7.777
   64SER    HB3 1011   8.442   6.703   7.771
   64SER     OG 1012   8.274   6.590   7.793
   64SER     HG 1013   8.286   6.571   7.886
   64SER      C 1014   8.544   6.632   7.536
   64SER      O 1015   8.627   6.543   7.517
   65CYX      N 1016   8.576   6.759   7.512
   65CYX      H 1017   8.505   6.831   7.526
   65CYX     CA 1018   8.704   6.798   7.457
   65CYX     HA 1019   8.722   6.735   7.370
   65CYX     CB 1020   8.696   6.943   7.409
   65CYX    HB2 1021   8.596   6.983   7.428
   65CYX    HB3 1022   8.766   7.004   7.467
   65CYX     SG 1023   8.734   6.964   7.233
   65CYX      C 1024   8.822   6.779   7.551
   65CYX      O 1025   8.806   6.792   7.672
   66CYS      N 1026   8.941   6.754   7.496
   66CYS      H 1027   8.941   6.731   7.397
   66CYS     CA 1028   9.067   6.738   7.566
   66CYS     HA 1029   9.066   6.642   7.618
   66CYS     CB 1030   9.180   6.733   7.463
   66CYS    HB2 1031   9.152   6.669   7.379
   66CYS    HB3 1032   9.201   6.833   7.426
   66CYS     SG 1033   9.328   6.663   7.541
   66CYS     HG 1034   9.409   6.673   7.435
   66CYS      C 1035   9.093   6.846   7.670
   66CYS      O 1036   9.122   6.961   7.635
   67GLN      N 1037   9.078   6.810   7.798
   67GLN      H 1038   9.056   6.713   7.818
   67GLN     CA 1039   9.079   6.900   7.911
   67GLN     HA 1040   9.148   6.981   7.889
   67GLN     CB 1041   8.940   6.962   7.929
   67GLN    HB2 1042   8.949   7.045   8.000
   67GLN    HB3 1043   8.909   7.004   7.834
   67GLN     CG 1044   8.831   6.869   7.982
   67GLN    HG2 1045   8.833   6.773   7.929
   67GLN    HG3 1046   8.849   6.850   8.087
   67GLN     CD 1047   8.691   6.928   7.967
   67GLN    OE1 1048   8.630   6.974   8.063
   67GLN    NE2 1049   8.634   6.936   7.846
   67GLN   HE21 1050   8.545   6.983   7.841
   67GLN   HE22 1051   8.685   6.899   7.767
   67GLN      C 1052   9.127   6.834   8.039
   67GLN      O 1053   9.116   6.713   8.057
   68ASN      N 1054   9.177   6.918   8.130
   68ASN      H 1055   9.186   7.016   8.104
   68ASN     CA 1056   9.210   6.887   8.268
   68ASN     HA 1057   9.269   6.795   8.272
   68ASN     CB 1058   9.295   7.001   8.324
   68ASN    HB2 1059   9.245   7.096   8.308
   68ASN    HB3 1060   9.308   6.988   8.431
   68ASN     CG 1061   9.434   7.003   8.260
   68ASN    OD1 1062   9.497   6.900   8.241
   68ASN    ND2 1063   9.481   7.120   8.217
   68ASN   HD21 1064   9.581   7.123   8.205
   68ASN   HD22 1065   9.433   7.206   8.241
   68ASN      C 1066   9.086   6.865   8.352
   68ASN      O 1067   9.040   6.954   8.424
   69ILE      N 1068   9.026   6.746   8.344
   69ILE      H 1069   9.056   6.681   8.272
   69ILE     CA 1070   8.939   6.699   8.449
   69ILE     HA 1071   8.871   6.780   8.477
   69ILE     CB 1072   8.852   6.581   8.406
   69ILE     HB 1073   8.917   6.495   8.390
   69ILE    CG2 1074   8.757   6.548   8.521
   69ILE   HG21 1075   8.698   6.635   8.547
   69ILE   HG22 1076   8.692   6.465   8.494
   69ILE   HG23 1077   8.814   6.518   8.609
   69ILE    CG1 1078   8.775   6.603   8.276
   69ILE   HG12 1079   8.847   6.619   8.195
   69ILE   HG13 1080   8.720   6.512   8.253
   69ILE    CD1 1081   8.677   6.720   8.275
   69ILE   HD11 1082   8.729   6.814   8.292
   69ILE   HD12 1083   8.628   6.724   8.177
   69ILE   HD13 1084   8.600   6.706   8.351
   69ILE      C 1085   9.021   6.668   8.574
   69ILE      O 1086   9.081   6.561   8.585
   70ASP      N 1087   9.016   6.759   8.671
   70ASP      H 1088   8.984   6.853   8.648
   70ASP     CA 1089   9.058   6.740   8.808
   70ASP     HA 1090   9.055   6.633   8.829
   70ASP     CB 1091   9.203   6.784   8.827
   70ASP    HB2 1092   9.230   6.770   8.932
   70ASP    HB3 1093   9.265   6.716   8.769
   70ASP     CG 1094   9.238   6.926   8.786
   70ASP    OD1 1095   9.146   7.008   8.762
   70ASP    OD2 1096   9.360   6.952   8.779
   70ASP      C 1097   8.960   6.803   8.906
   70ASP      O 1098   8.864   6.870   8.870
   71GLN      N 1099   8.976   6.769   9.035
   71GLN      H 1100   9.053   6.709   9.058
   71GLN     CA 1101   8.893   6.821   9.142
   71GLN     HA 1102   8.790   6.827   9.106
   71GLN     CB 1103   8.898   6.723   9.259
   71GLN    HB2 1104   9.003   6.708   9.287
   71GLN    HB3 1105   8.848   6.767   9.345
   71GLN     CG 1106   8.837   6.586   9.230
   71GLN    HG2 1107   8.907   6.527   9.171
   71GLN    HG3 1108   8.823   6.536   9.326
   71GLN     CD 1109   8.702   6.588   9.160
   71GLN    OE1 1110   8.602   6.632   9.215
   71GLN    NE2 1111   8.691   6.538   9.036
   71GLN   HE21 1112   8.601   6.548   8.992
   71GLN   HE22 1113   8.773   6.513   8.981
   71GLN      C 1114   8.932   6.961   9.187
   71GLN      O 1115   9.049   6.998   9.187
   72SER      N 1116   8.835   7.036   9.240
   72SER      H 1117   8.740   7.002   9.238
   72SER     CA 1118   8.860   7.157   9.316
   72SER     HA 1119   8.950   7.205   9.279
   72SER     CB 1120   8.744   7.254   9.298
   72SER    HB2 1121   8.766   7.347   9.351
   72SER    HB3 1122   8.732   7.277   9.192
   72SER     OG 1123   8.625   7.199   9.349
   72SER     HG 1124   8.553   7.261   9.332
   72SER      C 1125   8.880   7.132   9.465
   72SER      O 1126   8.937   7.216   9.534
   73PHE      N 1127   8.834   7.018   9.517
   73PHE      H 1128   8.782   6.956   9.456
   73PHE     CA 1129   8.833   6.988   9.659
   73PHE     HA 1130   8.918   7.038   9.705
   73PHE     CB 1131   8.706   7.047   9.718
   73PHE    HB2 1132   8.685   7.145   9.677
   73PHE    HB3 1133   8.621   6.983   9.692
   73PHE     CG 1134   8.714   7.057   9.869
   73PHE    CD1 1135   8.641   6.968   9.948
   73PHE    HD1 1136   8.566   6.905   9.902
   73PHE    CE1 1137   8.672   6.954  10.084
   73PHE    HE1 1138   8.625   6.877  10.142
   73PHE     CZ 1139   8.767   7.039  10.143
   73PHE     HZ 1140   8.794   7.026  10.247
   73PHE    CE2 1141   8.829   7.138  10.066
   73PHE    HE2 1142   8.901   7.206  10.111
   73PHE    CD2 1143   8.805   7.145   9.928
   73PHE    HD2 1144   8.862   7.213   9.867
   73PHE      C 1145   8.844   6.838   9.683
   73PHE      O 1146   8.753   6.765   9.644
   74PRO      N 1147   8.952   6.784   9.739
   74PRO     CD 1148   9.072   6.852   9.785
   74PRO    HD2 1149   9.048   6.928   9.860
   74PRO    HD3 1150   9.123   6.896   9.700
   74PRO     CG 1151   9.160   6.744   9.848
   74PRO    HG2 1152   9.137   6.733   9.954
   74PRO    HG3 1153   9.266   6.765   9.834
   74PRO     CB 1154   9.119   6.617   9.774
   74PRO    HB2 1155   9.136   6.528   9.834
   74PRO    HB3 1156   9.174   6.609   9.680
   74PRO     CA 1157   8.971   6.640   9.745
   74PRO     HA 1158   8.949   6.598   9.647
   74PRO      C 1159   8.885   6.568   9.847
   74PRO      O 1160   8.842   6.623   9.948
   75GLY      N 1161   8.865   6.438   9.824
   75GLY      H 1162   8.901   6.401   9.736
   75GLY     CA 1163   8.806   6.343   9.916
   75GLY    HA2 1164   8.819   6.243   9.875
   75GLY    HA3 1165   8.858   6.348  10.011
   75GLY      C 1166   8.657   6.361   9.942
   75GLY      O 1167   8.602   6.293  10.028
   76PHE      N 1168   8.591   6.452   9.870
   76PHE      H 1169   8.645   6.509   9.807
   76PHE     CA 1170   8.452   6.489   9.890
   76PHE     HA 1171   8.412   6.434   9.974
   76PHE     CB 1172   8.452   6.638   9.925
   76PHE    HB2 1173   8.525   6.657  10.004
   76PHE    HB3 1174   8.485   6.694   9.837
   76PHE     CG 1175   8.318   6.690   9.970
   76PHE    CD1 1176   8.255   6.633  10.081
   76PHE    HD1 1177   8.303   6.553  10.136
   76PHE    CE1 1178   8.130   6.680  10.123
   76PHE    HE1 1179   8.077   6.630  10.202
   76PHE     CZ 1180   8.075   6.793  10.061
   76PHE     HZ 1181   7.981   6.833  10.096
   76PHE    CE2 1182   8.141   6.854   9.954
   76PHE    HE2 1183   8.099   6.942   9.907
   76PHE    CD2 1184   8.259   6.799   9.904
   76PHE    HD2 1185   8.305   6.840   9.816
   76PHE      C 1186   8.363   6.463   9.770
   76PHE      O 1187   8.393   6.512   9.661
   77HIE      N 1188   8.248   6.399   9.790
   77HIE      H 1189   8.229   6.362   9.882
   77HIE     CA 1190   8.150   6.376   9.686
   77HIE     HA 1191   8.197   6.320   9.605
   77HIE     CB 1192   8.032   6.294   9.738
   77HIE    HB2 1193   7.984   6.249   9.651
   77HIE    HB3 1194   8.067   6.212   9.801
   77HIE     CG 1195   7.927   6.372   9.811
   77HIE    ND1 1196   7.942   6.435   9.935
   77HIE    CE1 1197   7.830   6.504   9.956
   77HIE    HE1 1198   7.810   6.563  10.044
   77HIE    NE2 1199   7.746   6.491   9.852
   77HIE    HE2 1200   7.656   6.536   9.843
   77HIE    CD2 1201   7.805   6.408   9.759
   77HIE    HD2 1202   7.767   6.379   9.662
   77HIE      C 1203   8.097   6.505   9.625
   77HIE      O 1204   8.074   6.513   9.504
   78GLY      N 1205   8.077   6.609   9.706
   78GLY      H 1206   8.086   6.594   9.805
   78GLY     CA 1207   8.026   6.737   9.658
   78GLY    HA2 1208   7.930   6.721   9.609
   78GLY    HA3 1209   8.010   6.803   9.743
   78GLY      C 1210   8.119   6.807   9.560
   78GLY      O 1211   8.073   6.894   9.487
   79SER      N 1212   8.247   6.770   9.555
   79SER      H 1213   8.278   6.697   9.618
   79SER     CA 1214   8.340   6.813   9.452
   79SER     HA 1215   8.334   6.921   9.444
   79SER     CB 1216   8.481   6.778   9.500
   79SER    HB2 1217   8.494   6.818   9.601
   79SER    HB3 1218   8.494   6.670   9.504
   79SER     OG 1219   8.582   6.836   9.421
   79SER     HG 1220   8.660   6.782   9.438
   79SER      C 1221   8.309   6.755   9.315
   79SER      O 1222   8.320   6.824   9.214
   80GLU      N 1223   8.259   6.631   9.309
   80GLU      H 1224   8.239   6.584   9.396
   80GLU     CA 1225   8.254   6.546   9.192
   80GLU     HA 1226   8.347   6.558   9.137
   80GLU     CB 1227   8.244   6.401   9.238
   80GLU    HB2 1228   8.150   6.386   9.291
   80GLU    HB3 1229   8.244   6.335   9.151
   80GLU     CG 1230   8.361   6.363   9.329
   80GLU    HG2 1231   8.454   6.390   9.279
   80GLU    HG3 1232   8.354   6.420   9.421
   80GLU     CD 1233   8.363   6.215   9.366
   80GLU    OE1 1234   8.469   6.152   9.349
   80GLU    OE2 1235   8.259   6.166   9.416
   80GLU      C 1236   8.143   6.577   9.092
   80GLU      O 1237   8.137   6.514   8.987
   81MET      N 1238   8.055   6.673   9.120
   81MET      H 1239   8.071   6.725   9.205
   81MET     CA 1240   7.939   6.707   9.040
   81MET     HA 1241   7.868   6.624   9.046
   81MET     CB 1242   7.877   6.832   9.101
   81MET    HB2 1243   7.885   6.826   9.209
   81MET    HB3 1244   7.932   6.920   9.068
   81MET     CG 1245   7.728   6.848   9.067
   81MET    HG2 1246   7.684   6.749   9.061
   81MET    HG3 1247   7.681   6.900   9.150
   81MET     SD 1248   7.688   6.939   8.916
   81MET     CE 1249   7.703   7.109   8.977
   81MET    HE1 1250   7.802   7.127   9.018
   81MET    HE2 1251   7.685   7.179   8.895
   81MET    HE3 1252   7.628   7.126   9.055
   81MET      C 1253   7.970   6.729   8.893
   81MET      O 1254   7.892   6.693   8.805
   82TRP      N 1255   8.086   6.791   8.867
   82TRP      H 1256   8.141   6.817   8.947
   82TRP     CA 1257   8.135   6.832   8.737
   82TRP     HA 1258   8.054   6.882   8.683
   82TRP     CB 1259   8.247   6.933   8.761
   82TRP    HB2 1260   8.323   6.887   8.824
   82TRP    HB3 1261   8.294   6.960   8.667
   82TRP     CG 1262   8.196   7.056   8.830
   82TRP    CD1 1263   8.215   7.086   8.960
   82TRP    HD1 1264   8.277   7.027   9.027
   82TRP    NE1 1265   8.138   7.195   8.994
   82TRP    HE1 1266   8.136   7.234   9.087
   82TRP    CE2 1267   8.065   7.240   8.885
   82TRP    CZ2 1268   7.971   7.343   8.872
   82TRP    HZ2 1269   7.943   7.403   8.957
   82TRP    CH2 1270   7.917   7.369   8.745
   82TRP    HH2 1271   7.847   7.449   8.732
   82TRP    CZ3 1272   7.959   7.293   8.636
   82TRP    HZ3 1273   7.919   7.313   8.537
   82TRP    CE3 1274   8.053   7.191   8.651
   82TRP    HE3 1275   8.089   7.137   8.564
   82TRP    CD2 1276   8.106   7.158   8.777
   82TRP      C 1277   8.184   6.718   8.648
   82TRP      O 1278   8.181   6.733   8.526
   83ASN      N 1279   8.230   6.608   8.707
   83ASN      H 1280   8.230   6.606   8.808
   83ASN     CA 1281   8.289   6.495   8.639
   83ASN     HA 1282   8.386   6.527   8.601
   83ASN     CB 1283   8.319   6.385   8.740
   83ASN    HB2 1284   8.237   6.376   8.812
   83ASN    HB3 1285   8.327   6.289   8.688
   83ASN     CG 1286   8.449   6.408   8.816
   83ASN    OD1 1287   8.494   6.521   8.837
   83ASN    ND2 1288   8.519   6.302   8.857
   83ASN   HD21 1289   8.600   6.320   8.913
   83ASN   HD22 1290   8.482   6.209   8.842
   83ASN      C 1291   8.204   6.443   8.524
   83ASN      O 1292   8.094   6.392   8.547
   84PRO      N 1293   8.250   6.450   8.399
   84PRO     CD 1294   8.379   6.501   8.357
   84PRO    HD2 1295   8.454   6.423   8.369
   84PRO    HD3 1296   8.407   6.591   8.412
   84PRO     CG 1297   8.366   6.538   8.209
   84PRO    HG2 1298   8.453   6.504   8.154
   84PRO    HG3 1299   8.356   6.647   8.200
   84PRO     CB 1300   8.239   6.470   8.161
   84PRO    HB2 1301   8.264   6.391   8.089
   84PRO    HB3 1302   8.172   6.542   8.114
   84PRO     CA 1303   8.171   6.411   8.284
   84PRO     HA 1304   8.071   6.454   8.295
   84PRO      C 1305   8.158   6.260   8.270
   84PRO      O 1306   8.256   6.187   8.286
   85ASN      N 1307   8.041   6.213   8.228
   85ASN      H 1308   7.963   6.277   8.225
   85ASN     CA 1309   8.021   6.074   8.193
   85ASN     HA 1310   8.070   6.012   8.268
   85ASN     CB 1311   7.872   6.043   8.194
   85ASN    HB2 1312   7.819   6.113   8.130
   85ASN    HB3 1313   7.856   5.942   8.155
   85ASN     CG 1314   7.813   6.046   8.334
   85ASN    OD1 1315   7.878   6.018   8.434
   85ASN    ND2 1316   7.684   6.079   8.348
   85ASN   HD21 1317   7.654   6.085   8.445
   85ASN   HD22 1318   7.626   6.104   8.269
   85ASN      C 1319   8.085   6.037   8.060
   85ASN      O 1320   8.130   5.924   8.043
   86THR      N 1321   8.085   6.127   7.962
   86THR      H 1322   8.041   6.217   7.979
   86THR     CA 1323   8.153   6.109   7.836
   86THR     HA 1324   8.125   6.011   7.798
   86THR     CB 1325   8.110   6.214   7.734
   86THR     HB 1326   8.170   6.202   7.643
   86THR    CG2 1327   7.962   6.202   7.698
   86THR   HG21 1328   7.901   6.225   7.786
   86THR   HG22 1329   7.941   6.275   7.620
   86THR   HG23 1330   7.940   6.102   7.662
   86THR    OG1 1331   8.118   6.345   7.783
   86THR    HG1 1332   8.129   6.404   7.708
   86THR      C 1333   8.305   6.108   7.848
   86THR      O 1334   8.364   6.177   7.931
   87ASP      N 1335   8.368   6.031   7.758
   87ASP      H 1336   8.313   5.977   7.693
   87ASP     CA 1337   8.512   6.023   7.741
   87ASP     HA 1338   8.557   6.003   7.838
   87ASP     CB 1339   8.541   5.904   7.650
   87ASP    HB2 1340   8.482   5.819   7.684
   87ASP    HB3 1341   8.509   5.928   7.548
   87ASP     CG 1342   8.686   5.858   7.647
   87ASP    OD1 1343   8.719   5.782   7.554
   87ASP    OD2 1344   8.762   5.897   7.739
   87ASP      C 1345   8.572   6.153   7.689
   87ASP      O 1346   8.501   6.241   7.641
   88LEU      N 1347   8.704   6.167   7.698
   88LEU      H 1348   8.756   6.083   7.722
   88LEU     CA 1349   8.780   6.285   7.663
   88LEU     HA 1350   8.709   6.367   7.648
   88LEU     CB 1351   8.875   6.327   7.775
   88LEU    HB2 1352   8.957   6.256   7.779
   88LEU    HB3 1353   8.916   6.424   7.747
   88LEU     CG 1354   8.819   6.340   7.917
   88LEU     HG 1355   8.794   6.242   7.957
   88LEU    CD1 1356   8.926   6.406   8.004
   88LEU   HD11 1357   8.947   6.506   7.968
   88LEU   HD12 1358   8.891   6.411   8.107
   88LEU   HD13 1359   9.017   6.347   8.002
   88LEU    CD2 1360   8.696   6.431   7.922
   88LEU   HD21 1361   8.617   6.388   7.861
   88LEU   HD22 1362   8.660   6.437   8.025
   88LEU   HD23 1363   8.722   6.531   7.886
   88LEU      C 1364   8.860   6.265   7.536
   88LEU      O 1365   8.928   6.165   7.518
   89SER      N 1366   8.859   6.364   7.446
   89SER      H 1367   8.801   6.445   7.464
   89SER     CA 1368   8.931   6.357   7.320
   89SER     HA 1369   9.027   6.307   7.335
   89SER     CB 1370   8.849   6.274   7.222
   89SER    HB2 1371   8.820   6.179   7.267
   89SER    HB3 1372   8.759   6.330   7.197
   89SER     OG 1373   8.922   6.250   7.104
   89SER     HG 1374   8.867   6.197   7.046
   89SER      C 1375   8.952   6.494   7.259
   89SER      O 1376   8.871   6.584   7.275
   90GLU      N 1377   9.059   6.514   7.181
   90GLU      H 1378   9.129   6.440   7.175
   90GLU     CA 1379   9.072   6.629   7.094
   90GLU     HA 1380   9.060   6.720   7.152
   90GLU     CB 1381   9.211   6.626   7.031
   90GLU    HB2 1382   9.227   6.530   6.983
   90GLU    HB3 1383   9.217   6.705   6.956
   90GLU     CG 1384   9.319   6.649   7.136
   90GLU    HG2 1385   9.296   6.742   7.189
   90GLU    HG3 1386   9.318   6.568   7.209
   90GLU     CD 1387   9.457   6.659   7.072
   90GLU    OE1 1388   9.519   6.767   7.080
   90GLU    OE2 1389   9.506   6.561   7.012
   90GLU      C 1390   8.966   6.632   6.984
   90GLU      O 1391   8.915   6.738   6.947
   91ASP      N 1392   8.931   6.515   6.931
   91ASP      H 1393   8.974   6.433   6.971
   91ASP     CA 1394   8.820   6.488   6.841
   91ASP     HA 1395   8.818   6.562   6.761
   91ASP     CB 1396   8.852   6.352   6.780
   91ASP    HB2 1397   8.943   6.361   6.722
   91ASP    HB3 1398   8.872   6.282   6.862
   91ASP     CG 1399   8.746   6.289   6.690
   91ASP    OD1 1400   8.663   6.365   6.637
   91ASP    OD2 1401   8.759   6.167   6.666
   91ASP      C 1402   8.689   6.494   6.918
   91ASP      O 1403   8.644   6.395   6.975
   92CYX      N 1404   8.632   6.614   6.928
   92CYX      H 1405   8.682   6.692   6.886
   92CYX     CA 1406   8.522   6.647   7.016
   92CYX     HA 1407   8.476   6.555   7.050
   92CYX     CB 1408   8.577   6.719   7.140
   92CYX    HB2 1409   8.525   6.680   7.227
   92CYX    HB3 1410   8.683   6.693   7.151
   92CYX     SG 1411   8.564   6.899   7.141
   92CYX      C 1412   8.413   6.731   6.953
   92CYX      O 1413   8.314   6.766   7.017
   93LEU      N 1414   8.431   6.768   6.826
   93LEU      H 1415   8.505   6.721   6.776
   93LEU     CA 1416   8.359   6.871   6.753
   93LEU     HA 1417   8.336   6.952   6.823
   93LEU     CB 1418   8.450   6.925   6.643
   93LEU    HB2 1419   8.502   6.840   6.599
   93LEU    HB3 1420   8.388   6.967   6.564
   93LEU     CG 1421   8.555   7.030   6.680
   93LEU     HG 1422   8.593   7.069   6.585
   93LEU    CD1 1423   8.505   7.151   6.758
   93LEU   HD11 1424   8.463   7.121   6.855
   93LEU   HD12 1425   8.588   7.218   6.777
   93LEU   HD13 1426   8.429   7.204   6.701
   93LEU    CD2 1427   8.674   6.968   6.751
   93LEU   HD21 1428   8.717   6.892   6.686
   93LEU   HD22 1429   8.749   7.044   6.772
   93LEU   HD23 1430   8.645   6.922   6.845
   93LEU      C 1431   8.224   6.820   6.705
   93LEU      O 1432   8.194   6.813   6.586
   94TYR      N 1433   8.141   6.783   6.803
   94TYR      H 1434   8.177   6.793   6.897
   94TYR     CA 1435   8.006   6.733   6.790
   94TYR     HA 1436   7.982   6.738   6.684
   94TYR     CB 1437   7.994   6.586   6.831
   94TYR    HB2 1438   7.992   6.582   6.940
   94TYR    HB3 1439   7.898   6.550   6.796
   94TYR     CG 1440   8.101   6.491   6.782
   94TYR    CD1 1441   8.079   6.410   6.670
   94TYR    HD1 1442   7.984   6.414   6.617
   94TYR    CE1 1443   8.177   6.320   6.627
   94TYR    HE1 1444   8.160   6.254   6.544
   94TYR     CZ 1445   8.300   6.313   6.696
   94TYR     OH 1446   8.394   6.220   6.660
   94TYR     HH 1447   8.396   6.199   6.566
   94TYR    CE2 1448   8.322   6.395   6.808
   94TYR    HE2 1449   8.417   6.388   6.860
   94TYR    CD2 1450   8.221   6.481   6.852
   94TYR    HD2 1451   8.235   6.538   6.943
   94TYR      C 1452   7.905   6.818   6.865
   94TYR      O 1453   7.937   6.894   6.956
   95LEU      N 1454   7.780   6.806   6.822
   95LEU      H 1455   7.765   6.738   6.749
   95LEU     CA 1456   7.667   6.894   6.849
   95LEU     HA 1457   7.693   6.958   6.933
   95LEU     CB 1458   7.648   6.981   6.725
   95LEU    HB2 1459   7.739   7.040   6.717
   95LEU    HB3 1460   7.645   6.916   6.637
   95LEU     CG 1461   7.531   7.078   6.713
   95LEU     HG 1462   7.496   7.110   6.811
   95LEU    CD1 1463   7.575   7.200   6.633
   95LEU   HD11 1464   7.611   7.170   6.535
   95LEU   HD12 1465   7.491   7.270   6.621
   95LEU   HD13 1466   7.655   7.252   6.687
   95LEU    CD2 1467   7.413   7.022   6.633
   95LEU   HD21 1468   7.375   6.931   6.679
   95LEU   HD22 1469   7.333   7.096   6.631
   95LEU   HD23 1470   7.444   7.001   6.531
   95LEU      C 1471   7.545   6.813   6.889
   95LEU      O 1472   7.528   6.696   6.855
   96ASN      N 1473   7.457   6.883   6.962
   96ASN      H 1474   7.481   6.978   6.982
   96ASN     CA 1475   7.334   6.837   7.024
   96ASN     HA 1476   7.312   6.736   6.989
   96ASN     CB 1477   7.350   6.836   7.175
   96ASN    HB2 1478   7.344   6.938   7.211
   96ASN    HB3 1479   7.268   6.781   7.221
   96ASN     CG 1480   7.481   6.777   7.225
   96ASN    OD1 1481   7.517   6.663   7.194
   96ASN    ND2 1482   7.556   6.854   7.303
   96ASN   HD21 1483   7.643   6.818   7.340
   96ASN   HD22 1484   7.522   6.945   7.331
   96ASN      C 1485   7.221   6.932   6.986
   96ASN      O 1486   7.240   7.054   6.984
   97VAL      N 1487   7.101   6.880   6.959
   97VAL      H 1488   7.093   6.780   6.958
   97VAL     CA 1489   6.983   6.961   6.934
   97VAL     HA 1490   6.996   7.053   6.991
   97VAL     CB 1491   6.978   7.002   6.787
   97VAL     HB 1492   7.064   7.065   6.768
   97VAL    CG1 1493   6.985   6.886   6.688
   97VAL   HG11 1494   6.902   6.817   6.704
   97VAL   HG12 1495   6.981   6.924   6.586
   97VAL   HG13 1496   7.079   6.833   6.699
   97VAL    CG2 1497   6.855   7.083   6.749
   97VAL   HG21 1498   6.851   7.175   6.809
   97VAL   HG22 1499   6.859   7.110   6.644
   97VAL   HG23 1500   6.764   7.025   6.767
   97VAL      C 1501   6.857   6.896   6.988
   97VAL      O 1502   6.832   6.778   6.968
   98TRP      N 1503   6.775   6.978   7.055
   98TRP      H 1504   6.802   7.075   7.060
   98TRP     CA 1505   6.646   6.945   7.113
   98TRP     HA 1506   6.627   6.839   7.100
   98TRP     CB 1507   6.635   6.978   7.262
   98TRP    HB2 1508   6.652   7.085   7.276
   98TRP    HB3 1509   6.533   6.957   7.293
   98TRP     CG 1510   6.724   6.904   7.357
   98TRP    CD1 1511   6.689   6.803   7.440
   98TRP    HD1 1512   6.588   6.762   7.445
   98TRP    NE1 1513   6.798   6.767   7.518
   98TRP    HE1 1514   6.791   6.706   7.599
   98TRP    CE2 1515   6.911   6.835   7.478
   98TRP    CZ2 1516   7.044   6.825   7.521
   98TRP    HZ2 1517   7.074   6.753   7.597
   98TRP    CH2 1518   7.139   6.909   7.461
   98TRP    HH2 1519   7.243   6.901   7.488
   98TRP    CZ3 1520   7.100   7.004   7.366
   98TRP    HZ3 1521   7.172   7.070   7.320
   98TRP    CE3 1522   6.965   7.014   7.328
   98TRP    HE3 1523   6.933   7.089   7.257
   98TRP    CD2 1524   6.866   6.927   7.379
   98TRP      C 1525   6.534   7.024   7.046
   98TRP      O 1526   6.544   7.143   7.018
   99ILE      N 1527   6.425   6.952   7.019
   99ILE      H 1528   6.422   6.857   7.054
   99ILE     CA 1529   6.325   6.987   6.921
   99ILE     HA 1530   6.332   7.093   6.896
   99ILE     CB 1531   6.351   6.905   6.795
   99ILE     HB 1532   6.352   6.801   6.826
   99ILE    CG2 1533   6.241   6.921   6.691
   99ILE   HG21 1534   6.232   7.025   6.660
   99ILE   HG22 1535   6.265   6.858   6.605
   99ILE   HG23 1536   6.146   6.886   6.731
   99ILE    CG1 1537   6.486   6.935   6.730
   99ILE   HG12 1538   6.474   6.995   6.640
   99ILE   HG13 1539   6.549   6.994   6.797
   99ILE    CD1 1540   6.563   6.807   6.698
   99ILE   HD11 1541   6.510   6.750   6.623
   99ILE   HD12 1542   6.662   6.834   6.660
   99ILE   HD13 1543   6.577   6.747   6.788
   99ILE      C 1544   6.190   6.956   6.985
   99ILE      O 1545   6.172   6.846   7.037
  100PRO      N 1546   6.093   7.048   6.983
  100PRO     CD 1547   6.110   7.189   6.953
  100PRO    HD2 1548   6.131   7.205   6.848
  100PRO    HD3 1549   6.190   7.230   7.015
  100PRO     CG 1550   5.979   7.255   6.993
  100PRO    HG2 1551   5.944   7.324   6.916
  100PRO    HG3 1552   5.998   7.308   7.087
  100PRO     CB 1553   5.876   7.145   7.018
  100PRO    HB2 1554   5.808   7.138   6.933
  100PRO    HB3 1555   5.820   7.162   7.109
  100PRO     CA 1556   5.959   7.017   7.030
  100PRO     HA 1557   5.965   6.987   7.134
  100PRO      C 1558   5.897   6.906   6.946
  100PRO      O 1559   5.913   6.905   6.824
  101ALA      N 1560   5.821   6.816   7.009
  101ALA      H 1561   5.815   6.817   7.110
  101ALA     CA 1562   5.737   6.722   6.938
  101ALA     HA 1563   5.774   6.712   6.836
  101ALA     CB 1564   5.750   6.585   7.002
  101ALA    HB1 1565   5.711   6.591   7.104
  101ALA    HB2 1566   5.691   6.512   6.946
  101ALA    HB3 1567   5.854   6.553   7.004
  101ALA      C 1568   5.592   6.770   6.936
  101ALA      O 1569   5.538   6.798   7.042
  102PRO      N 1570   5.527   6.779   6.820
  102PRO     CD 1571   5.386   6.813   6.815
  102PRO    HD2 1572   5.366   6.901   6.877
  102PRO    HD3 1573   5.326   6.728   6.850
  102PRO     CG 1574   5.353   6.843   6.669
  102PRO    HG2 1575   5.365   6.950   6.651
  102PRO    HG3 1576   5.253   6.809   6.642
  102PRO     CB 1577   5.461   6.767   6.592
  102PRO    HB2 1578   5.482   6.814   6.496
  102PRO    HB3 1579   5.430   6.663   6.576
  102PRO     CA 1580   5.581   6.771   6.686
  102PRO     HA 1581   5.637   6.678   6.674
  102PRO      C 1582   5.670   6.889   6.648
  102PRO      O 1583   5.656   7.000   6.700
  103LYS      N 1584   5.758   6.865   6.551
  103LYS      H 1585   5.760   6.770   6.515
  103LYS     CA 1586   5.857   6.957   6.499
  103LYS     HA 1587   5.927   6.977   6.579
  103LYS     CB 1588   5.933   6.883   6.389
  103LYS    HB2 1589   5.949   6.780   6.420
  103LYS    HB3 1590   5.870   6.881   6.299
  103LYS     CG 1591   6.071   6.939   6.354
  103LYS    HG2 1592   6.067   7.047   6.342
  103LYS    HG3 1593   6.140   6.916   6.435
  103LYS     CD 1594   6.124   6.874   6.227
  103LYS    HD2 1595   6.230   6.895   6.218
  103LYS    HD3 1596   6.111   6.766   6.233
  103LYS     CE 1597   6.050   6.927   6.104
  103LYS    HE2 1598   5.949   6.886   6.103
  103LYS    HE3 1599   6.041   7.036   6.114
  103LYS     NZ 1600   6.120   6.893   5.980
  103LYS    HZ1 1601   6.131   6.793   5.971
  103LYS    HZ2 1602   6.072   6.930   5.899
  103LYS    HZ3 1603   6.213   6.933   5.983
  103LYS      C 1604   5.796   7.086   6.447
  103LYS      O 1605   5.711   7.081   6.358
  104PRO      N 1606   5.839   7.204   6.494
  104PRO     CD 1607   5.928   7.222   6.607
  104PRO    HD2 1608   6.031   7.213   6.573
  104PRO    HD3 1609   5.907   7.151   6.687
  104PRO     CG 1610   5.902   7.364   6.659
  104PRO    HG2 1611   5.993   7.407   6.701
  104PRO    HG3 1612   5.820   7.364   6.730
  104PRO     CB 1613   5.859   7.438   6.533
  104PRO    HB2 1614   5.949   7.478   6.486
  104PRO    HB3 1615   5.790   7.519   6.555
  104PRO     CA 1616   5.796   7.332   6.443
  104PRO     HA 1617   5.687   7.339   6.450
  104PRO      C 1618   5.838   7.360   6.299
  104PRO      O 1619   5.906   7.280   6.234
  105LYS      N 1620   5.805   7.479   6.251
  105LYS      H 1621   5.741   7.535   6.306
  105LYS     CA 1622   5.849   7.530   6.122
  105LYS     HA 1623   5.931   7.467   6.088
  105LYS     CB 1624   5.732   7.511   6.026
  105LYS    HB2 1625   5.673   7.426   6.058
  105LYS    HB3 1626   5.667   7.599   6.031
  105LYS     CG 1627   5.773   7.486   5.881
  105LYS    HG2 1628   5.795   7.583   5.836
  105LYS    HG3 1629   5.864   7.426   5.880
  105LYS     CD 1630   5.670   7.413   5.796
  105LYS    HD2 1631   5.674   7.306   5.820
  105LYS    HD3 1632   5.570   7.449   5.816
  105LYS     CE 1633   5.701   7.431   5.648
  105LYS    HE2 1634   5.683   7.536   5.622
  105LYS    HE3 1635   5.807   7.412   5.631
  105LYS     NZ 1636   5.621   7.343   5.562
  105LYS    HZ1 1637   5.522   7.361   5.575
  105LYS    HZ2 1638   5.642   7.359   5.464
  105LYS    HZ3 1639   5.639   7.246   5.583
  105LYS      C 1640   5.909   7.669   6.127
  105LYS      O 1641   5.990   7.703   6.041
  106NLN      N 1642   5.872   7.750   6.227
  106NLN      H 1643   5.804   7.715   6.293
  106NLN     CA 1644   5.917   7.886   6.247
  106NLN     HA 1645   6.013   7.898   6.197
  106NLN     CB 1646   5.818   7.980   6.179
  106NLN    HB2 1647   5.799   7.945   6.078
  106NLN    HB3 1648   5.724   7.982   6.234
  106NLN     CG 1649   5.871   8.122   6.165
  106NLN    OD1 1650   5.987   8.149   6.197
  106NLN    ND2 1651   5.794   8.216   6.109
  106NLN   HD21 1652   5.703   8.191   6.073
  106NLN      C 1653   5.945   7.918   6.394
  106NLN      O 1654   5.933   8.032   6.439
  107ALA      N 1655   5.976   7.817   6.475
  107ALA      H 1656   5.977   7.723   6.440
  107ALA     CA 1657   6.021   7.841   6.611
  107ALA     HA 1658   5.947   7.904   6.660
  107ALA     CB 1659   6.023   7.708   6.687
  107ALA    HB1 1660   6.098   7.642   6.644
  107ALA    HB2 1661   6.048   7.726   6.792
  107ALA    HB3 1662   5.925   7.661   6.682
  107ALA      C 1663   6.154   7.914   6.623
  107ALA      O 1664   6.237   7.919   6.532
  108THR      N 1665   6.173   7.973   6.741
  108THR      H 1666   6.096   7.969   6.807
  108THR     CA 1667   6.292   8.041   6.787
  108THR     HA 1668   6.328   8.106   6.707
  108THR     CB 1669   6.250   8.130   6.904
  108THR     HB 1670   6.201   8.069   6.979
  108THR    CG2 1671   6.363   8.208   6.972
  108THR   HG21 1672   6.413   8.274   6.900
  108THR   HG22 1673   6.322   8.267   7.054
  108THR   HG23 1674   6.436   8.139   7.014
  108THR    OG1 1675   6.157   8.223   6.854
  108THR    HG1 1676   6.132   8.283   6.925
  108THR      C 1677   6.402   7.944   6.825
  108THR      O 1678   6.373   7.840   6.885
  109VAL      N 1679   6.527   7.975   6.792
  109VAL      H 1680   6.544   8.064   6.746
  109VAL     CA 1681   6.645   7.896   6.818
  109VAL     HA 1682   6.615   7.797   6.853
  109VAL     CB 1683   6.721   7.877   6.687
  109VAL     HB 1684   6.724   7.972   6.634
  109VAL    CG1 1685   6.866   7.829   6.701
  109VAL   HG11 1686   6.870   7.734   6.754
  109VAL   HG12 1687   6.910   7.818   6.603
  109VAL   HG13 1688   6.923   7.904   6.756
  109VAL    CG2 1689   6.650   7.778   6.595
  109VAL   HG21 1690   6.549   7.811   6.572
  109VAL   HG22 1691   6.706   7.768   6.501
  109VAL   HG23 1692   6.646   7.680   6.643
  109VAL      C 1693   6.730   7.958   6.928
  109VAL      O 1694   6.741   8.080   6.934
  110LEU      N 1695   6.789   7.876   7.016
  110LEU      H 1696   6.773   7.777   7.005
  110LEU     CA 1697   6.858   7.915   7.138
  110LEU     HA 1698   6.880   8.021   7.134
  110LEU     CB 1699   6.760   7.889   7.253
  110LEU    HB2 1700   6.672   7.951   7.234
  110LEU    HB3 1701   6.731   7.785   7.249
  110LEU     CG 1702   6.810   7.918   7.394
  110LEU     HG 1703   6.892   7.851   7.419
  110LEU    CD1 1704   6.856   8.063   7.410
  110LEU   HD11 1705   6.775   8.132   7.387
  110LEU   HD12 1706   6.887   8.078   7.514
  110LEU   HD13 1707   6.942   8.082   7.346
  110LEU    CD2 1708   6.699   7.900   7.498
  110LEU   HD21 1709   6.663   7.797   7.497
  110LEU   HD22 1710   6.739   7.920   7.597
  110LEU   HD23 1711   6.617   7.968   7.479
  110LEU      C 1712   6.988   7.838   7.157
  110LEU      O 1713   6.984   7.716   7.167
  111ILE      N 1714   7.103   7.906   7.160
  111ILE      H 1715   7.100   8.006   7.152
  111ILE     CA 1716   7.234   7.845   7.163
  111ILE     HA 1717   7.223   7.739   7.139
  111ILE     CB 1718   7.327   7.905   7.057
  111ILE     HB 1719   7.366   7.999   7.096
  111ILE    CG2 1720   7.446   7.811   7.036
  111ILE   HG21 1721   7.412   7.711   7.009
  111ILE   HG22 1722   7.511   7.849   6.958
  111ILE   HG23 1723   7.505   7.802   7.128
  111ILE    CG1 1724   7.262   7.938   6.924
  111ILE   HG12 1725   7.181   8.009   6.940
  111ILE   HG13 1726   7.335   7.989   6.861
  111ILE    CD1 1727   7.208   7.818   6.846
  111ILE   HD11 1728   7.131   7.767   6.904
  111ILE   HD12 1729   7.164   7.852   6.752
  111ILE   HD13 1730   7.289   7.749   6.822
  111ILE      C 1731   7.302   7.852   7.299
  111ILE      O 1732   7.324   7.962   7.349
  112TRP      N 1733   7.341   7.736   7.352
  112TRP      H 1734   7.314   7.652   7.304
  112TRP     CA 1735   7.419   7.719   7.473
  112TRP     HA 1736   7.393   7.796   7.545
  112TRP     CB 1737   7.380   7.584   7.533
  112TRP    HB2 1738   7.272   7.576   7.543
  112TRP    HB3 1739   7.411   7.507   7.463
  112TRP     CG 1740   7.446   7.553   7.664
  112TRP    CD1 1741   7.523   7.444   7.688
  112TRP    HD1 1742   7.544   7.366   7.616
  112TRP    NE1 1743   7.572   7.450   7.818
  112TRP    HE1 1744   7.629   7.378   7.860
  112TRP    CE2 1745   7.531   7.566   7.880
  112TRP    CZ2 1746   7.561   7.618   8.007
  112TRP    HZ2 1747   7.630   7.567   8.073
  112TRP    CH2 1748   7.500   7.738   8.046
  112TRP    HH2 1749   7.516   7.777   8.145
  112TRP    CZ3 1750   7.418   7.807   7.955
  112TRP    HZ3 1751   7.374   7.901   7.984
  112TRP    CE3 1752   7.396   7.756   7.827
  112TRP    HE3 1753   7.336   7.813   7.757
  112TRP    CD2 1754   7.448   7.632   7.786
  112TRP      C 1755   7.570   7.723   7.453
  112TRP      O 1756   7.624   7.640   7.380
  113ILE      N 1757   7.639   7.813   7.523
  113ILE      H 1758   7.585   7.884   7.570
  113ILE     CA 1759   7.782   7.814   7.546
  113ILE     HA 1760   7.825   7.723   7.505
  113ILE     CB 1761   7.848   7.930   7.471
  113ILE     HB 1762   7.802   8.023   7.507
  113ILE    CG2 1763   7.997   7.943   7.499
  113ILE   HG21 1764   8.050   7.853   7.467
  113ILE   HG22 1765   8.039   8.027   7.443
  113ILE   HG23 1766   8.015   7.960   7.605
  113ILE    CG1 1767   7.832   7.923   7.319
  113ILE   HG12 1768   7.924   7.954   7.269
  113ILE   HG13 1769   7.813   7.820   7.288
  113ILE    CD1 1770   7.722   8.015   7.268
  113ILE   HD11 1771   7.745   8.117   7.297
  113ILE   HD12 1772   7.717   8.010   7.159
  113ILE   HD13 1773   7.626   7.986   7.311
  113ILE      C 1774   7.812   7.814   7.695
  113ILE      O 1775   7.792   7.914   7.763
  114TYR      N 1776   7.860   7.700   7.747
  114TYR      H 1777   7.865   7.620   7.686
  114TYR     CA 1778   7.905   7.678   7.882
  114TYR     HA 1779   7.827   7.718   7.948
  114TYR     CB 1780   7.915   7.528   7.911
  114TYR    HB2 1781   7.946   7.514   8.015
  114TYR    HB3 1782   7.815   7.486   7.904
  114TYR     CG 1783   8.007   7.448   7.822
  114TYR    CD1 1784   8.146   7.449   7.843
  114TYR    HD1 1785   8.187   7.503   7.927
  114TYR    CE1 1786   8.232   7.386   7.752
  114TYR    HE1 1787   8.339   7.392   7.767
  114TYR     CZ 1788   8.180   7.316   7.642
  114TYR     OH 1789   8.261   7.260   7.548
  114TYR     HH 1790   8.353   7.280   7.566
  114TYR    CE2 1791   8.040   7.306   7.627
  114TYR    HE2 1792   8.001   7.248   7.545
  114TYR    CD2 1793   7.955   7.371   7.718
  114TYR    HD2 1794   7.847   7.362   7.707
  114TYR      C 1795   8.034   7.746   7.925
  114TYR      O 1796   8.124   7.772   7.846
  115GLY      N 1797   8.042   7.771   8.056
  115GLY      H 1798   7.958   7.757   8.111
  115GLY     CA 1799   8.158   7.814   8.130
  115GLY    HA2 1800   8.224   7.872   8.065
  115GLY    HA3 1801   8.122   7.880   8.209
  115GLY      C 1802   8.242   7.705   8.195
  115GLY      O 1803   8.209   7.586   8.189
  116GLY      N 1804   8.354   7.747   8.253
  116GLY      H 1805   8.364   7.848   8.262
  116GLY     CA 1806   8.465   7.665   8.297
  116GLY    HA2 1807   8.449   7.637   8.401
  116GLY    HA3 1808   8.469   7.573   8.239
  116GLY      C 1809   8.600   7.735   8.287
  116GLY      O 1810   8.704   7.671   8.270
  117GLY      N 1811   8.601   7.868   8.287
  117GLY      H 1812   8.513   7.916   8.299
  117GLY     CA 1813   8.721   7.950   8.288
  117GLY    HA2 1814   8.692   8.053   8.309
  117GLY    HA3 1815   8.786   7.918   8.369
  117GLY      C 1816   8.801   7.950   8.159
  117GLY      O 1817   8.922   7.972   8.165
  118PHE      N 1818   8.741   7.918   8.045
  118PHE      H 1819   8.641   7.904   8.049
  118PHE     CA 1820   8.806   7.885   7.919
  118PHE     HA 1821   8.726   7.861   7.849
  118PHE     CB 1822   8.879   8.007   7.862
  118PHE    HB2 1823   8.963   8.030   7.928
  118PHE    HB3 1824   8.923   7.980   7.766
  118PHE     CG 1825   8.797   8.132   7.842
  118PHE    CD1 1826   8.824   8.245   7.921
  118PHE    HD1 1827   8.897   8.239   8.000
  118PHE    CE1 1828   8.758   8.366   7.896
  118PHE    HE1 1829   8.782   8.453   7.955
  118PHE     CZ 1830   8.665   8.375   7.792
  118PHE     HZ 1831   8.616   8.469   7.772
  118PHE    CE2 1832   8.638   8.262   7.713
  118PHE    HE2 1833   8.568   8.270   7.631
  118PHE    CD2 1834   8.703   8.141   7.739
  118PHE    HD2 1835   8.681   8.054   7.678
  118PHE      C 1836   8.895   7.762   7.921
  118PHE      O 1837   8.948   7.726   7.816
  119GLN      N 1838   8.910   7.695   8.035
  119GLN      H 1839   8.865   7.734   8.116
  119GLN     CA 1840   9.001   7.586   8.063
  119GLN     HA 1841   9.080   7.585   7.987
  119GLN     CB 1842   9.066   7.618   8.197
  119GLN    HB2 1843   9.120   7.712   8.187
  119GLN    HB3 1844   8.986   7.635   8.270
  119GLN     CG 1845   9.161   7.514   8.256
  119GLN    HG2 1846   9.181   7.543   8.359
  119GLN    HG3 1847   9.112   7.416   8.259
  119GLN     CD 1848   9.294   7.502   8.184
  119GLN    OE1 1849   9.320   7.566   8.082
  119GLN    NE2 1850   9.386   7.419   8.233
  119GLN   HE21 1851   9.479   7.424   8.194
  119GLN   HE22 1852   9.376   7.379   8.325
  119GLN      C 1853   8.936   7.448   8.059
  119GLN      O 1854   8.991   7.357   7.999
  120THR      N 1855   8.817   7.432   8.118
  120THR      H 1856   8.780   7.508   8.174
  120THR     CA 1857   8.738   7.311   8.120
  120THR     HA 1858   8.783   7.236   8.054
  120THR     CB 1859   8.731   7.252   8.261
  120THR     HB 1860   8.663   7.167   8.260
  120THR    CG2 1861   8.862   7.204   8.321
  120THR   HG21 1862   8.934   7.285   8.330
  120THR   HG22 1863   8.843   7.163   8.421
  120THR   HG23 1864   8.905   7.124   8.261
  120THR    OG1 1865   8.678   7.349   8.348
  120THR    HG1 1866   8.692   7.316   8.438
  120THR      C 1867   8.596   7.335   8.070
  120THR      O 1868   8.555   7.449   8.048
  121GLY      N 1869   8.519   7.229   8.050
  121GLY      H 1870   8.561   7.137   8.059
  121GLY     CA 1871   8.374   7.231   8.038
  121GLY    HA2 1872   8.333   7.201   8.134
  121GLY    HA3 1873   8.339   7.332   8.019
  121GLY      C 1874   8.319   7.137   7.932
  121GLY      O 1875   8.388   7.100   7.837
  122THR      N 1876   8.192   7.100   7.947
  122THR      H 1877   8.142   7.133   8.028
  122THR     CA 1878   8.119   7.017   7.853
  122THR     HA 1879   8.158   7.035   7.753
  122THR     CB 1880   8.136   6.869   7.883
  122THR     HB 1881   8.242   6.847   7.893
  122THR    CG2 1882   8.062   6.818   8.006
  122THR   HG21 1883   7.955   6.831   7.994
  122THR   HG22 1884   8.081   6.711   8.018
  122THR   HG23 1885   8.095   6.871   8.096
  122THR    OG1 1886   8.082   6.793   7.777
  122THR    HG1 1887   8.108   6.702   7.794
  122THR      C 1888   7.970   7.052   7.850
  122THR      O 1889   7.910   7.088   7.950
  123SER      N 1890   7.909   7.034   7.732
  123SER      H 1891   7.966   7.007   7.654
  123SER     CA 1892   7.766   7.046   7.712
  123SER     HA 1893   7.729   7.126   7.776
  123SER     CB 1894   7.740   7.087   7.567
  123SER    HB2 1895   7.634   7.109   7.554
  123SER    HB3 1896   7.797   7.177   7.546
  123SER     OG 1897   7.775   6.984   7.477
  123SER     HG 1898   7.790   7.023   7.390
  123SER      C 1899   7.685   6.922   7.748
  123SER      O 1900   7.565   6.936   7.766
  124SER      N 1901   7.745   6.803   7.759
  124SER      H 1902   7.843   6.794   7.736
  124SER     CA 1903   7.675   6.685   7.806
  124SER     HA 1904   7.576   6.685   7.762
  124SER     CB 1905   7.745   6.558   7.758
  124SER    HB2 1906   7.694   6.471   7.800
  124SER    HB3 1907   7.737   6.553   7.649
  124SER     OG 1908   7.881   6.556   7.794
  124SER     HG 1909   7.920   6.471   7.771
  124SER      C 1910   7.652   6.678   7.956
  124SER      O 1911   7.578   6.589   7.999
  125LEU      N 1912   7.708   6.769   8.037
  125LEU      H 1913   7.769   6.838   7.995
  125LEU     CA 1914   7.682   6.779   8.179
  125LEU     HA 1915   7.721   6.689   8.227
  125LEU     CB 1916   7.753   6.899   8.241
  125LEU    HB2 1917   7.860   6.893   8.222
  125LEU    HB3 1918   7.716   6.988   8.189
  125LEU     CG 1919   7.731   6.919   8.391
  125LEU     HG 1920   7.632   6.884   8.420
  125LEU    CD1 1921   7.833   6.845   8.477
  125LEU   HD11 1922   7.934   6.879   8.454
  125LEU   HD12 1923   7.814   6.864   8.582
  125LEU   HD13 1924   7.827   6.737   8.461
  125LEU    CD2 1925   7.735   7.067   8.428
  125LEU   HD21 1926   7.653   7.119   8.378
  125LEU   HD22 1927   7.723   7.080   8.535
  125LEU   HD23 1928   7.830   7.111   8.397
  125LEU      C 1929   7.532   6.783   8.203
  125LEU      O 1930   7.457   6.853   8.135
  126HIE      N 1931   7.485   6.707   8.302
  126HIE      H 1932   7.550   6.675   8.373
  126HIE     CA 1933   7.346   6.670   8.318
  126HIE     HA 1934   7.312   6.626   8.224
  126HIE     CB 1935   7.331   6.570   8.431
  126HIE    HB2 1936   7.225   6.560   8.455
  126HIE    HB3 1937   7.367   6.472   8.400
  126HIE     CG 1938   7.404   6.612   8.555
  126HIE    ND1 1939   7.543   6.607   8.570
  126HIE    CE1 1940   7.571   6.666   8.686
  126HIE    HE1 1941   7.670   6.679   8.727
  126HIE    NE2 1942   7.458   6.708   8.745
  126HIE    HE2 1943   7.455   6.758   8.834
  126HIE    CD2 1944   7.351   6.677   8.663
  126HIE    HD2 1945   7.247   6.703   8.678
  126HIE      C 1946   7.257   6.789   8.348
  126HIE      O 1947   7.137   6.785   8.321
  127VAL      N 1948   7.315   6.895   8.406
  127VAL      H 1949   7.414   6.887   8.426
  127VAL     CA 1950   7.248   7.019   8.438
  127VAL     HA 1951   7.159   6.994   8.497
  127VAL     CB 1952   7.339   7.108   8.522
  127VAL     HB 1953   7.418   7.147   8.457
  127VAL    CG1 1954   7.260   7.225   8.579
  127VAL   HG11 1955   7.177   7.188   8.640
  127VAL   HG12 1956   7.325   7.287   8.641
  127VAL   HG13 1957   7.221   7.287   8.498
  127VAL    CG2 1958   7.408   7.037   8.638
  127VAL   HG21 1959   7.476   6.960   8.602
  127VAL   HG22 1960   7.468   7.109   8.694
  127VAL   HG23 1961   7.335   6.992   8.705
  127VAL      C 1962   7.202   7.092   8.312
  127VAL      O 1963   7.101   7.162   8.315
  128TYR      N 1964   7.273   7.076   8.201
  128TYR      H 1965   7.345   7.004   8.200
  128TYR     CA 1966   7.261   7.153   8.079
  128TYR     HA 1967   7.210   7.247   8.102
  128TYR     CB 1968   7.401   7.186   8.027
  128TYR    HB2 1969   7.445   7.092   7.995
  128TYR    HB3 1970   7.390   7.249   7.939
  128TYR     CG 1971   7.499   7.255   8.119
  128TYR    CD1 1972   7.458   7.340   8.222
  128TYR    HD1 1973   7.354   7.359   8.240
  128TYR    CE1 1974   7.554   7.402   8.304
  128TYR    HE1 1975   7.523   7.468   8.384
  128TYR     CZ 1976   7.691   7.378   8.282
  128TYR     OH 1977   7.783   7.433   8.367
  128TYR     HH 1978   7.745   7.465   8.448
  128TYR    CE2 1979   7.732   7.297   8.175
  128TYR    HE2 1980   7.837   7.280   8.158
  128TYR    CD2 1981   7.636   7.235   8.095
  128TYR    HD2 1982   7.668   7.168   8.016
  128TYR      C 1983   7.179   7.084   7.970
  128TYR      O 1984   7.180   7.125   7.854
  129ASP      N 1985   7.110   6.975   8.004
  129ASP      H 1986   7.119   6.942   8.099
  129ASP     CA 1987   7.019   6.905   7.915
  129ASP     HA 1988   7.072   6.889   7.821
  129ASP     CB 1989   6.993   6.767   7.976
  129ASP    HB2 1990   7.085   6.710   7.967
  129ASP    HB3 1991   6.975   6.780   8.083
  129ASP     CG 1992   6.878   6.688   7.917
  129ASP    OD1 1993   6.830   6.595   7.987
  129ASP    OD2 1994   6.829   6.718   7.806
  129ASP      C 1995   6.895   6.988   7.885
  129ASP      O 1996   6.825   7.034   7.975
  130GLY      N 1997   6.863   7.008   7.757
  130GLY      H 1998   6.918   6.957   7.689
  130GLY     CA 1999   6.764   7.102   7.710
  130GLY    HA2 2000   6.758   7.184   7.780
  130GLY    HA3 2001   6.797   7.142   7.614
  130GLY      C 2002   6.623   7.048   7.692
  130GLY      O 2003   6.536   7.119   7.640
  131LYS      N 2004   6.595   6.924   7.733
  131LYS      H 2005   6.672   6.871   7.770
  131LYS     CA 2006   6.467   6.859   7.712
  131LYS     HA 2007   6.447   6.859   7.605
  131LYS     CB 2008   6.480   6.712   7.754
  131LYS    HB2 2009   6.405   6.653   7.702
  131LYS    HB3 2010   6.577   6.675   7.722
  131LYS     CG 2011   6.465   6.691   7.904
  131LYS    HG2 2012   6.535   6.756   7.957
  131LYS    HG3 2013   6.364   6.715   7.935
  131LYS     CD 2014   6.495   6.545   7.940
  131LYS    HD2 2015   6.418   6.482   7.895
  131LYS    HD3 2016   6.591   6.516   7.899
  131LYS     CE 2017   6.494   6.523   8.091
  131LYS    HE2 2018   6.409   6.578   8.134
  131LYS    HE3 2019   6.478   6.417   8.110
  131LYS     NZ 2020   6.620   6.567   8.153
  131LYS    HZ1 2021   6.637   6.665   8.137
  131LYS    HZ2 2022   6.622   6.549   8.253
  131LYS    HZ3 2023   6.700   6.524   8.109
  131LYS      C 2024   6.349   6.930   7.775
  131LYS      O 2025   6.240   6.926   7.717
  132PHE      N 2026   6.365   7.000   7.888
  132PHE      H 2027   6.456   7.000   7.932
  132PHE     CA 2028   6.257   7.076   7.948
  132PHE     HA 2029   6.169   7.012   7.949
  132PHE     CB 2030   6.286   7.114   8.092
  132PHE    HB2 2031   6.364   7.191   8.095
  132PHE    HB3 2032   6.195   7.159   8.133
  132PHE     CG 2033   6.325   7.000   8.183
  132PHE    CD1 2034   6.245   6.885   8.186
  132PHE    HD1 2035   6.151   6.883   8.132
  132PHE    CE1 2036   6.285   6.772   8.258
  132PHE    HE1 2037   6.224   6.683   8.257
  132PHE     CZ 2038   6.402   6.777   8.335
  132PHE     HZ 2039   6.431   6.692   8.394
  132PHE    CE2 2040   6.477   6.895   8.340
  132PHE    HE2 2041   6.563   6.901   8.405
  132PHE    CD2 2042   6.439   7.006   8.263
  132PHE    HD2 2043   6.499   7.095   8.267
  132PHE      C 2044   6.219   7.199   7.866
  132PHE      O 2045   6.101   7.232   7.857
  133LEU      N 2046   6.315   7.264   7.801
  133LEU      H 2047   6.409   7.228   7.805
  133LEU     CA 2048   6.294   7.390   7.732
  133LEU     HA 2049   6.233   7.454   7.797
  133LEU     CB 2050   6.428   7.459   7.708
  133LEU    HB2 2051   6.478   7.401   7.630
  133LEU    HB3 2052   6.409   7.559   7.670
  133LEU     CG 2053   6.522   7.469   7.828
  133LEU     HG 2054   6.534   7.371   7.873
  133LEU    CD1 2055   6.663   7.519   7.794
  133LEU   HD11 2056   6.661   7.619   7.752
  133LEU   HD12 2057   6.722   7.520   7.885
  133LEU   HD13 2058   6.712   7.450   7.725
  133LEU    CD2 2059   6.462   7.565   7.930
  133LEU   HD21 2060   6.367   7.527   7.966
  133LEU   HD22 2061   6.529   7.574   8.015
  133LEU   HD23 2062   6.449   7.664   7.886
  133LEU      C 2063   6.218   7.372   7.602
  133LEU      O 2064   6.131   7.453   7.568
  134ALA      N 2065   6.246   7.263   7.530
  134ALA      H 2066   6.320   7.203   7.564
  134ALA     CA 2067   6.180   7.227   7.406
  134ALA     HA 2068   6.181   7.313   7.340
  134ALA     CB 2069   6.263   7.116   7.342
  134ALA    HB1 2070   6.269   7.030   7.408
  134ALA    HB2 2071   6.218   7.086   7.247
  134ALA    HB3 2072   6.363   7.153   7.323
  134ALA      C 2073   6.034   7.189   7.429
  134ALA      O 2074   5.946   7.242   7.362
  135ARG      N 2075   6.008   7.103   7.527
  135ARG      H 2076   6.088   7.064   7.575
  135ARG     CA 2077   5.877   7.056   7.568
  135ARG     HA 2078   5.830   7.005   7.484
  135ARG     CB 2079   5.896   6.955   7.681
  135ARG    HB2 2080   5.959   6.873   7.646
  135ARG    HB3 2081   5.951   7.004   7.761
  135ARG     CG 2082   5.769   6.897   7.742
  135ARG    HG2 2083   5.798   6.839   7.830
  135ARG    HG3 2084   5.706   6.979   7.778
  135ARG     CD 2085   5.684   6.807   7.653
  135ARG    HD2 2086   5.651   6.862   7.564
  135ARG    HD3 2087   5.742   6.722   7.620
  135ARG     NE 2088   5.569   6.760   7.731
  135ARG     HE 2089   5.593   6.695   7.805
  135ARG     CZ 2090   5.441   6.796   7.722
  135ARG    NH1 2091   5.396   6.875   7.623
  135ARG   HH11 2092   5.463   6.910   7.555
  135ARG   HH12 2093   5.298   6.900   7.619
  135ARG    NH2 2094   5.350   6.754   7.810
  135ARG   HH21 2095   5.377   6.694   7.887
  135ARG   HH22 2096   5.252   6.779   7.802
  135ARG      C 2097   5.782   7.166   7.611
  135ARG      O 2098   5.662   7.153   7.586
  136VAL      N 2099   5.831   7.269   7.680
  136VAL      H 2100   5.930   7.270   7.697
  136VAL     CA 2101   5.751   7.370   7.746
  136VAL     HA 2102   5.650   7.331   7.763
  136VAL     CB 2103   5.809   7.401   7.884
  136VAL     HB 2104   5.914   7.429   7.873
  136VAL    CG1 2105   5.738   7.515   7.957
  136VAL   HG11 2106   5.633   7.488   7.974
  136VAL   HG12 2107   5.787   7.533   8.052
  136VAL   HG13 2108   5.743   7.607   7.899
  136VAL    CG2 2109   5.800   7.278   7.974
  136VAL   HG21 2110   5.856   7.195   7.931
  136VAL   HG22 2111   5.844   7.301   8.071
  136VAL   HG23 2112   5.696   7.248   7.987
  136VAL      C 2113   5.735   7.495   7.660
  136VAL      O 2114   5.623   7.532   7.626
  137GLU      N 2115   5.846   7.558   7.621
  137GLU      H 2116   5.934   7.525   7.657
  137GLU     CA 2117   5.847   7.686   7.553
  137GLU     HA 2118   5.750   7.735   7.569
  137GLU     CB 2119   5.954   7.775   7.616
  137GLU    HB2 2120   6.049   7.722   7.612
  137GLU    HB3 2121   5.965   7.865   7.555
  137GLU     CG 2122   5.931   7.819   7.760
  137GLU    HG2 2123   5.943   7.733   7.825
  137GLU    HG3 2124   6.012   7.888   7.785
  137GLU     CD 2125   5.798   7.888   7.786
  137GLU    OE1 2126   5.743   7.949   7.692
  137GLU    OE2 2127   5.747   7.877   7.900
  137GLU      C 2128   5.863   7.683   7.402
  137GLU      O 2129   5.866   7.789   7.339
  138ARG      N 2130   5.871   7.567   7.337
  138ARG      H 2131   5.869   7.483   7.393
  138ARG     CA 2132   5.887   7.551   7.194
  138ARG     HA 2133   5.885   7.443   7.178
  138ARG     CB 2134   5.766   7.608   7.120
  138ARG    HB2 2135   5.679   7.603   7.185
  138ARG    HB3 2136   5.786   7.713   7.098
  138ARG     CG 2137   5.732   7.537   6.989
  138ARG    HG2 2138   5.809   7.561   6.915
  138ARG    HG3 2139   5.733   7.429   7.005
  138ARG     CD 2140   5.597   7.580   6.934
  138ARG    HD2 2141   5.573   7.679   6.972
  138ARG    HD3 2142   5.606   7.587   6.825
  138ARG     NE 2143   5.490   7.487   6.966
  138ARG     HE 2144   5.518   7.398   7.006
  138ARG     CZ 2145   5.358   7.505   6.951
  138ARG    NH1 2146   5.305   7.616   6.899
  138ARG   HH11 2147   5.365   7.690   6.866
  138ARG   HH12 2148   5.204   7.627   6.895
  138ARG    NH2 2149   5.274   7.408   6.988
  138ARG   HH21 2150   5.310   7.320   7.022
  138ARG   HH22 2151   5.174   7.420   6.978
  138ARG      C 2152   6.019   7.599   7.137
  138ARG      O 2153   6.037   7.594   7.015
  139VAL      N 2154   6.112   7.647   7.220
  139VAL      H 2155   6.089   7.653   7.318
  139VAL     CA 2156   6.245   7.689   7.179
  139VAL     HA 2157   6.233   7.754   7.092
  139VAL     CB 2158   6.322   7.766   7.285
  139VAL     HB 2159   6.388   7.698   7.340
  139VAL    CG1 2160   6.408   7.872   7.216
  139VAL   HG11 2161   6.344   7.941   7.160
  139VAL   HG12 2162   6.463   7.928   7.291
  139VAL   HG13 2163   6.478   7.824   7.148
  139VAL    CG2 2164   6.234   7.837   7.387
  139VAL   HG21 2165   6.178   7.762   7.443
  139VAL   HG22 2166   6.297   7.890   7.459
  139VAL   HG23 2167   6.166   7.907   7.338
  139VAL      C 2168   6.327   7.569   7.134
  139VAL      O 2169   6.338   7.468   7.204
  140ILE      N 2170   6.384   7.580   7.014
  140ILE      H 2171   6.368   7.666   6.963
  140ILE     CA 2172   6.477   7.485   6.958
  140ILE     HA 2173   6.449   7.384   6.986
  140ILE     CB 2174   6.471   7.496   6.806
  140ILE     HB 2175   6.462   7.601   6.779
  140ILE    CG2 2176   6.592   7.437   6.734
  140ILE   HG21 2177   6.601   7.331   6.758
  140ILE   HG22 2178   6.583   7.452   6.627
  140ILE   HG23 2179   6.684   7.488   6.766
  140ILE    CG1 2180   6.344   7.422   6.764
  140ILE   HG12 2181   6.360   7.315   6.779
  140ILE   HG13 2182   6.261   7.452   6.828
  140ILE    CD1 2183   6.302   7.447   6.620
  140ILE   HD11 2184   6.380   7.414   6.551
  140ILE   HD12 2185   6.211   7.392   6.599
  140ILE   HD13 2186   6.286   7.554   6.605
  140ILE      C 2187   6.614   7.512   7.019
  140ILE      O 2188   6.681   7.608   6.983
  141VAL      N 2189   6.651   7.429   7.118
  141VAL      H 2190   6.591   7.351   7.141
  141VAL     CA 2191   6.774   7.447   7.192
  141VAL     HA 2192   6.802   7.552   7.183
  141VAL     CB 2193   6.759   7.419   7.341
  141VAL     HB 2194   6.760   7.312   7.359
  141VAL    CG1 2195   6.877   7.484   7.414
  141VAL   HG11 2196   6.882   7.590   7.391
  141VAL   HG12 2197   6.868   7.471   7.522
  141VAL   HG13 2198   6.970   7.437   7.383
  141VAL    CG2 2199   6.629   7.475   7.398
  141VAL   HG21 2200   6.544   7.421   7.358
  141VAL   HG22 2201   6.632   7.458   7.506
  141VAL   HG23 2202   6.619   7.581   7.379
  141VAL      C 2203   6.886   7.366   7.129
  141VAL      O 2204   6.866   7.252   7.087
  142VAL      N 2205   7.005   7.427   7.120
  142VAL      H 2206   7.014   7.519   7.161
  142VAL     CA 2207   7.122   7.372   7.056
  142VAL     HA 2208   7.104   7.268   7.029
  142VAL     CB 2209   7.157   7.449   6.929
  142VAL     HB 2210   7.189   7.549   6.957
  142VAL    CG1 2211   7.270   7.382   6.853
  142VAL   HG11 2212   7.242   7.280   6.826
  142VAL   HG12 2213   7.295   7.438   6.763
  142VAL   HG13 2214   7.360   7.378   6.914
  142VAL    CG2 2215   7.038   7.463   6.834
  142VAL   HG21 2216   6.958   7.519   6.882
  142VAL   HG22 2217   7.069   7.518   6.744
  142VAL   HG23 2218   7.002   7.364   6.806
  142VAL      C 2219   7.239   7.378   7.154
  142VAL      O 2220   7.254   7.479   7.223
  143SER      N 2221   7.325   7.276   7.155
  143SER      H 2222   7.307   7.195   7.098
  143SER     CA 2223   7.453   7.285   7.222
  143SER     HA 2224   7.485   7.389   7.218
  143SER     CB 2225   7.438   7.247   7.370
  143SER    HB2 2226   7.528   7.281   7.421
  143SER    HB3 2227   7.352   7.299   7.411
  143SER     OG 2228   7.424   7.109   7.390
  143SER     HG 2229   7.402   7.095   7.483
  143SER      C 2230   7.563   7.206   7.155
  143SER      O 2231   7.538   7.117   7.073
  144MET      N 2232   7.689   7.240   7.185
  144MET      H 2233   7.705   7.317   7.248
  144MET     CA 2234   7.805   7.184   7.120
  144MET     HA 2235   7.789   7.077   7.106
  144MET     CB 2236   7.822   7.247   6.982
  144MET    HB2 2237   7.901   7.191   6.931
  144MET    HB3 2238   7.731   7.233   6.924
  144MET     CG 2239   7.861   7.394   6.979
  144MET    HG2 2240   7.941   7.412   7.051
  144MET    HG3 2241   7.903   7.416   6.881
  144MET     SD 2242   7.727   7.512   7.008
  144MET     CE 2243   7.822   7.664   7.031
  144MET    HE1 2244   7.878   7.687   6.940
  144MET    HE2 2245   7.754   7.747   7.052
  144MET    HE3 2246   7.891   7.653   7.115
  144MET      C 2247   7.930   7.200   7.205
  144MET      O 2248   7.944   7.300   7.275
  145ASN      N 2249   8.016   7.098   7.201
  145ASN      H 2250   7.995   7.020   7.141
  145ASN     CA 2251   8.149   7.099   7.261
  145ASN     HA 2252   8.146   7.156   7.354
  145ASN     CB 2253   8.188   6.955   7.290
  145ASN    HB2 2254   8.163   6.893   7.204
  145ASN    HB3 2255   8.296   6.948   7.305
  145ASN     CG 2256   8.120   6.899   7.414
  145ASN    OD1 2257   8.076   6.972   7.503
  145ASN    ND2 2258   8.107   6.767   7.425
  145ASN   HD21 2259   8.067   6.734   7.512
  145ASN   HD22 2260   8.151   6.704   7.360
  145ASN      C 2261   8.252   7.166   7.171
  145ASN      O 2262   8.240   7.163   7.049
  146TYR      N 2263   8.357   7.222   7.232
  146TYR      H 2264   8.363   7.214   7.332
  146TYR     CA 2265   8.461   7.299   7.167
  146TYR     HA 2266   8.482   7.256   7.069
  146TYR     CB 2267   8.417   7.444   7.147
  146TYR    HB2 2268   8.505   7.508   7.139
  146TYR    HB3 2269   8.364   7.450   7.052
  146TYR     CG 2270   8.330   7.502   7.255
  146TYR    CD1 2271   8.192   7.515   7.233
  146TYR    HD1 2272   8.148   7.483   7.140
  146TYR    CE1 2273   8.110   7.567   7.335
  146TYR    HE1 2274   8.004   7.578   7.319
  146TYR     CZ 2275   8.167   7.597   7.460
  146TYR     OH 2276   8.085   7.635   7.562
  146TYR     HH 2277   7.994   7.609   7.544
  146TYR    CE2 2278   8.306   7.585   7.481
  146TYR    HE2 2279   8.347   7.608   7.579
  146TYR    CD2 2280   8.387   7.539   7.377
  146TYR    HD2 2281   8.494   7.529   7.392
  146TYR      C 2282   8.591   7.297   7.246
  146TYR      O 2283   8.593   7.263   7.364
  147ARG      N 2284   8.700   7.335   7.180
  147ARG      H 2285   8.689   7.364   7.084
  147ARG     CA 2286   8.834   7.332   7.236
  147ARG     HA 2287   8.848   7.235   7.284
  147ARG     CB 2288   8.938   7.346   7.125
  147ARG    HB2 2289   8.929   7.445   7.080
  147ARG    HB3 2290   9.037   7.338   7.170
  147ARG     CG 2291   8.927   7.239   7.017
  147ARG    HG2 2292   8.982   7.150   7.049
  147ARG    HG3 2293   8.823   7.209   7.005
  147ARG     CD 2294   8.971   7.280   6.877
  147ARG    HD2 2295   8.953   7.194   6.812
  147ARG    HD3 2296   8.907   7.361   6.843
  147ARG     NE 2297   9.111   7.321   6.863
  147ARG     HE 2298   9.170   7.321   6.944
  147ARG     CZ 2299   9.160   7.365   6.746
  147ARG    NH1 2300   9.089   7.362   6.633
  147ARG   HH11 2301   8.993   7.331   6.639
  147ARG   HH12 2302   9.129   7.397   6.547
  147ARG    NH2 2303   9.283   7.419   6.737
  147ARG   HH21 2304   9.332   7.440   6.822
  147ARG   HH22 2305   9.310   7.460   6.649
  147ARG      C 2306   8.853   7.437   7.345
  147ARG      O 2307   8.818   7.553   7.328
  148VAL      N 2308   8.917   7.394   7.454
  148VAL      H 2309   8.944   7.297   7.457
  148VAL     CA 2310   8.947   7.471   7.573
  148VAL     HA 2311   8.933   7.577   7.552
  148VAL     CB 2312   8.853   7.434   7.688
  148VAL     HB 2313   8.888   7.482   7.779
  148VAL    CG1 2314   8.712   7.486   7.664
  148VAL   HG11 2315   8.668   7.437   7.577
  148VAL   HG12 2316   8.651   7.465   7.752
  148VAL   HG13 2317   8.714   7.594   7.648
  148VAL    CG2 2318   8.849   7.283   7.713
  148VAL   HG21 2319   8.950   7.247   7.733
  148VAL   HG22 2320   8.787   7.262   7.800
  148VAL   HG23 2321   8.808   7.231   7.627
  148VAL      C 2322   9.092   7.456   7.615
  148VAL      O 2323   9.167   7.378   7.556
  149GLY      N 2324   9.134   7.538   7.711
  149GLY      H 2325   9.066   7.601   7.752
  149GLY     CA 2326   9.269   7.545   7.764
  149GLY    HA2 2327   9.275   7.625   7.838
  149GLY    HA3 2328   9.292   7.451   7.815
  149GLY      C 2329   9.372   7.570   7.655
  149GLY      O 2330   9.344   7.631   7.552
  150ALA      N 2331   9.491   7.512   7.673
  150ALA      H 2332   9.507   7.469   7.763
  150ALA     CA 2333   9.598   7.512   7.576
  150ALA     HA 2334   9.639   7.613   7.568
  150ALA     CB 2335   9.707   7.420   7.630
  150ALA    HB1 2336   9.670   7.318   7.640
  150ALA    HB2 2337   9.793   7.421   7.562
  150ALA    HB3 2338   9.740   7.455   7.728
  150ALA      C 2339   9.555   7.469   7.436
  150ALA      O 2340   9.597   7.527   7.336
  151LEU      N 2341   9.466   7.371   7.421
  151LEU      H 2342   9.421   7.333   7.503
  151LEU     CA 2343   9.428   7.321   7.290
  151LEU     HA 2344   9.515   7.323   7.225
  151LEU     CB 2345   9.388   7.175   7.310
  151LEU    HB2 2346   9.314   7.171   7.389
  151LEU    HB3 2347   9.342   7.136   7.219
  151LEU     CG 2348   9.505   7.085   7.350
  151LEU     HG 2349   9.553   7.124   7.440
  151LEU    CD1 2350   9.448   6.947   7.381
  151LEU   HD11 2351   9.395   6.909   7.294
  151LEU   HD12 2352   9.529   6.878   7.406
  151LEU   HD13 2353   9.381   6.955   7.466
  151LEU    CD2 2354   9.612   7.063   7.244
  151LEU   HD21 2355   9.659   7.157   7.215
  151LEU   HD22 2356   9.689   6.997   7.285
  151LEU   HD23 2357   9.567   7.013   7.158
  151LEU      C 2358   9.324   7.407   7.220
  151LEU      O 2359   9.308   7.398   7.098
  152GLY      N 2360   9.257   7.496   7.294
  152GLY      H 2361   9.274   7.494   7.394
  152GLY     CA 2362   9.162   7.595   7.246
  152GLY    HA2 2363   9.120   7.562   7.151
  152GLY    HA3 2364   9.081   7.601   7.319
  152GLY      C 2365   9.216   7.736   7.227
  152GLY      O 2366   9.160   7.810   7.147
  153PHE      N 2367   9.326   7.771   7.294
  153PHE      H 2368   9.365   7.704   7.358
  153PHE     CA 2369   9.371   7.909   7.307
  153PHE     HA 2370   9.343   7.964   7.217
  153PHE     CB 2371   9.299   7.973   7.425
  153PHE    HB2 2372   9.320   7.914   7.514
  153PHE    HB3 2373   9.341   8.072   7.443
  153PHE     CG 2374   9.149   7.989   7.414
  153PHE    CD1 2375   9.091   8.089   7.334
  153PHE    HD1 2376   9.154   8.159   7.281
  153PHE    CE1 2377   8.952   8.101   7.325
  153PHE    HE1 2378   8.908   8.181   7.268
  153PHE     CZ 2379   8.870   8.013   7.396
  153PHE     HZ 2380   8.762   8.021   7.389
  153PHE    CE2 2381   8.927   7.916   7.479
  153PHE    HE2 2382   8.864   7.850   7.538
  153PHE    CD2 2383   9.066   7.906   7.489
  153PHE    HD2 2384   9.109   7.834   7.557
  153PHE      C 2385   9.521   7.926   7.318
  153PHE      O 2386   9.568   8.038   7.337
  154LEU      N 2387   9.603   7.821   7.301
  154LEU      H 2388   9.566   7.728   7.292
  154LEU     CA 2389   9.746   7.840   7.287
  154LEU     HA 2390   9.779   7.898   7.373
  154LEU     CB 2391   9.819   7.706   7.293
  154LEU    HB2 2392   9.790   7.658   7.386
  154LEU    HB3 2393   9.791   7.643   7.209
  154LEU     CG 2394   9.971   7.725   7.298
  154LEU     HG 2395   9.992   7.826   7.331
  154LEU    CD1 2396  10.036   7.629   7.396
  154LEU   HD11 2397  10.018   7.525   7.368
  154LEU   HD12 2398  10.143   7.648   7.401
  154LEU   HD13 2399   9.996   7.646   7.496
  154LEU    CD2 2400  10.029   7.705   7.158
  154LEU   HD21 2401   9.986   7.778   7.090
  154LEU   HD22 2402  10.137   7.720   7.163
  154LEU   HD23 2403  10.007   7.605   7.122
  154LEU      C 2404   9.778   7.921   7.162
  154LEU      O 2405   9.730   7.892   7.053
  155ALA      N 2406   9.860   8.026   7.179
  155ALA      H 2407   9.904   8.038   7.269
  155ALA     CA 2408   9.867   8.137   7.087
  155ALA     HA 2409   9.845   8.100   6.987
  155ALA     CB 2410   9.758   8.237   7.123
  155ALA    HB1 2411   9.778   8.282   7.220
  155ALA    HB2 2412   9.754   8.316   7.047
  155ALA    HB3 2413   9.661   8.188   7.126
  155ALA      C 2414  10.005   8.202   7.082
  155ALA      O 2415  10.074   8.212   7.184
  156LEU      N 2416  10.046   8.244   6.963
  156LEU      H 2417   9.983   8.230   6.885
  156LEU     CA 2418  10.171   8.310   6.931
  156LEU     HA 2419  10.214   8.348   7.024
  156LEU     CB 2420  10.266   8.213   6.863
  156LEU    HB2 2421  10.215   8.171   6.777
  156LEU    HB3 2422  10.353   8.268   6.825
  156LEU     CG 2423  10.316   8.100   6.953
  156LEU     HG 2424  10.233   8.053   7.005
  156LEU    CD1 2425  10.387   7.994   6.868
  156LEU   HD11 2426  10.472   8.040   6.817
  156LEU   HD12 2427  10.422   7.914   6.933
  156LEU   HD13 2428  10.319   7.954   6.794
  156LEU    CD2 2429  10.418   8.153   7.053
  156LEU   HD21 2430  10.370   8.229   7.115
  156LEU   HD22 2431  10.452   8.072   7.118
  156LEU   HD23 2432  10.504   8.196   7.002
  156LEU      C 2433  10.146   8.427   6.836
  156LEU      O 2434  10.060   8.416   6.749
  157PRO      N 2435  10.223   8.536   6.843
  157PRO     CD 2436  10.342   8.558   6.923
  157PRO    HD2 2437  10.429   8.523   6.867
  157PRO    HD3 2438  10.337   8.508   7.020
  157PRO     CG 2439  10.351   8.709   6.943
  157PRO    HG2 2440  10.454   8.742   6.944
  157PRO    HG3 2441  10.301   8.735   7.036
  157PRO     CB 2442  10.274   8.767   6.825
  157PRO    HB2 2443  10.344   8.810   6.753
  157PRO    HB3 2444  10.205   8.844   6.860
  157PRO     CA 2445  10.196   8.652   6.761
  157PRO     HA 2446  10.089   8.675   6.766
  157PRO      C 2447  10.235   8.627   6.617
  157PRO      O 2448  10.348   8.586   6.589
  158GLY      N 2449  10.144   8.650   6.522
  158GLY      H 2450  10.050   8.671   6.552
  158GLY     CA 2451  10.169   8.649   6.379
  158GLY    HA2 2452  10.086   8.697   6.328
  158GLY    HA3 2453  10.260   8.707   6.361
  158GLY      C 2454  10.192   8.513   6.316
  158GLY      O 2455  10.180   8.497   6.194
  159ASN      N 2456  10.227   8.411   6.396
  159ASN      H 2457  10.239   8.433   6.494
  159ASN     CA 2458  10.255   8.277   6.350
  159ASN     HA 2459  10.317   8.286   6.262
  159ASN     CB 2460  10.336   8.205   6.457
  159ASN    HB2 2461  10.417   8.269   6.492
  159ASN    HB3 2462  10.272   8.181   6.542
  159ASN     CG 2463  10.394   8.075   6.402
  159ASN    OD1 2464  10.323   7.977   6.382
  159ASN    ND2 2465  10.523   8.072   6.368
  159ASN   HD21 2466  10.562   7.984   6.337
  159ASN   HD22 2467  10.582   8.154   6.380
  159ASN      C 2468  10.126   8.203   6.317
  159ASN      O 2469  10.044   8.180   6.405
  160PRO      N 2470  10.107   8.158   6.192
  160PRO     CD 2471  10.207   8.156   6.087
  160PRO    HD2 2472  10.301   8.116   6.124
  160PRO    HD3 2473  10.221   8.257   6.049
  160PRO     CG 2474  10.150   8.065   5.979
  160PRO    HG2 2475  10.177   7.962   6.001
  160PRO    HG3 2476  10.186   8.094   5.880
  160PRO     CB 2477  10.000   8.086   5.995
  160PRO    HB2 2478   9.944   8.002   5.953
  160PRO    HB3 2479   9.970   8.179   5.948
  160PRO     CA 2480   9.983   8.097   6.147
  160PRO     HA 2481   9.900   8.164   6.169
  160PRO      C 2482   9.954   7.961   6.208
  160PRO      O 2483   9.847   7.905   6.183
  161GLU      N 2484  10.048   7.901   6.281
  161GLU      H 2485  10.133   7.953   6.301
  161GLU     CA 2486  10.035   7.769   6.338
  161GLU     HA 2487   9.962   7.714   6.278
  161GLU     CB 2488  10.168   7.693   6.329
  161GLU    HB2 2489  10.240   7.745   6.392
  161GLU    HB3 2490  10.155   7.595   6.374
  161GLU     CG 2491  10.230   7.674   6.191
  161GLU    HG2 2492  10.257   7.771   6.149
  161GLU    HG3 2493  10.324   7.620   6.208
  161GLU     CD 2494  10.152   7.591   6.090
  161GLU    OE1 2495  10.037   7.551   6.116
  161GLU    OE2 2496  10.211   7.543   5.991
  161GLU      C 2497   9.980   7.765   6.479
  161GLU      O 2498   9.925   7.661   6.516
  162ALA      N 2499   9.988   7.874   6.556
  162ALA      H 2500  10.048   7.950   6.525
  162ALA     CA 2501   9.916   7.897   6.679
  162ALA     HA 2502   9.837   7.822   6.689
  162ALA     CB 2503  10.014   7.873   6.794
  162ALA    HB1 2504  10.095   7.946   6.789
  162ALA    HB2 2505   9.963   7.883   6.889
  162ALA    HB3 2506  10.056   7.772   6.786
  162ALA      C 2507   9.850   8.034   6.686
  162ALA      O 2508   9.901   8.121   6.756
  163PRO      N 2509   9.741   8.058   6.613
  163PRO     CD 2510   9.677   7.963   6.525
  163PRO    HD2 2511   9.626   7.886   6.583
  163PRO    HD3 2512   9.751   7.918   6.459
  163PRO     CG 2513   9.576   8.041   6.441
  163PRO    HG2 2514   9.475   8.022   6.477
  163PRO    HG3 2515   9.584   8.013   6.336
  163PRO     CB 2516   9.613   8.187   6.462
  163PRO    HB2 2517   9.524   8.250   6.461
  163PRO    HB3 2518   9.681   8.220   6.383
  163PRO     CA 2519   9.685   8.191   6.596
  163PRO     HA 2520   9.766   8.264   6.589
  163PRO      C 2521   9.592   8.240   6.706
  163PRO      O 2522   9.564   8.359   6.712
  164GLY      N 2523   9.542   8.152   6.794
  164GLY      H 2524   9.564   8.055   6.782
  164GLY     CA 2525   9.451   8.190   6.900
  164GLY    HA2 2526   9.470   8.126   6.986
  164GLY    HA3 2527   9.471   8.292   6.931
  164GLY      C 2528   9.303   8.181   6.865
  164GLY      O 2529   9.264   8.162   6.750
  165ASN      N 2530   9.219   8.191   6.968
  165ASN      H 2531   9.260   8.200   7.060
  165ASN     CA 2532   9.074   8.200   6.959
  165ASN     HA 2533   9.038   8.202   7.062
  165ASN     CB 2534   9.034   8.331   6.894
  165ASN    HB2 2535   9.071   8.334   6.792
  165ASN    HB3 2536   8.925   8.339   6.890
  165ASN     CG 2537   9.083   8.455   6.968
  165ASN    OD1 2538   9.082   8.458   7.091
  165ASN    ND2 2539   9.123   8.561   6.897
  165ASN   HD21 2540   9.163   8.639   6.947
  165ASN   HD22 2541   9.129   8.558   6.796
  165ASN      C 2542   9.003   8.081   6.896
  165ASN      O 2543   8.884   8.089   6.866
  166MET      N 2544   9.070   7.967   6.874
  166MET      H 2545   9.169   7.966   6.891
  166MET     CA 2546   9.008   7.850   6.813
  166MET     HA 2547   8.975   7.878   6.714
  166MET     CB 2548   9.109   7.736   6.801
  166MET    HB2 2549   9.142   7.704   6.901
  166MET    HB3 2550   9.059   7.652   6.754
  166MET     CG 2551   9.230   7.774   6.716
  166MET    HG2 2552   9.269   7.683   6.671
  166MET    HG3 2553   9.196   7.839   6.636
  166MET     SD 2554   9.368   7.858   6.799
  166MET     CE 2555   9.426   7.741   6.924
  166MET    HE1 2556   9.462   7.650   6.876
  166MET    HE2 2557   9.508   7.787   6.979
  166MET    HE3 2558   9.346   7.717   6.994
  166MET      C 2559   8.887   7.800   6.889
  166MET      O 2560   8.789   7.764   6.825
  167GLY      N 2561   8.889   7.807   7.023
  167GLY      H 2562   8.975   7.836   7.067
  167GLY     CA 2563   8.777   7.775   7.109
  167GLY    HA2 2564   8.751   7.670   7.098
  167GLY    HA3 2565   8.809   7.791   7.212
  167GLY      C 2566   8.652   7.859   7.087
  167GLY      O 2567   8.542   7.818   7.123
  168LEU      N 2568   8.667   7.975   7.022
  168LEU      H 2569   8.761   8.002   6.998
  168LEU     CA 2570   8.561   8.065   6.979
  168LEU     HA 2571   8.470   8.043   7.034
  168LEU     CB 2572   8.605   8.208   7.010
  168LEU    HB2 2573   8.710   8.218   6.982
  168LEU    HB3 2574   8.549   8.279   6.949
  168LEU     CG 2575   8.592   8.247   7.157
  168LEU     HG 2576   8.631   8.167   7.220
  168LEU    CD1 2577   8.675   8.372   7.182
  168LEU   HD11 2578   8.643   8.453   7.118
  168LEU   HD12 2579   8.666   8.403   7.287
  168LEU   HD13 2580   8.780   8.351   7.162
  168LEU    CD2 2581   8.447   8.274   7.197
  168LEU   HD21 2582   8.388   8.183   7.186
  168LEU   HD22 2583   8.444   8.303   7.302
  168LEU   HD23 2584   8.403   8.353   7.137
  168LEU      C 2585   8.526   8.046   6.832
  168LEU      O 2586   8.408   8.038   6.800
  169PHE      N 2587   8.621   8.033   6.739
  169PHE      H 2588   8.718   8.044   6.766
  169PHE     CA 2589   8.588   8.003   6.601
  169PHE     HA 2590   8.514   8.075   6.568
  169PHE     CB 2591   8.709   8.018   6.509
  169PHE    HB2 2592   8.796   7.968   6.553
  169PHE    HB3 2593   8.688   7.968   6.414
  169PHE     CG 2594   8.742   8.162   6.477
  169PHE    CD1 2595   8.660   8.232   6.387
  169PHE    HD1 2596   8.570   8.187   6.348
  169PHE    CE1 2597   8.694   8.362   6.348
  169PHE    HE1 2598   8.634   8.415   6.276
  169PHE     CZ 2599   8.805   8.425   6.406
  169PHE     HZ 2600   8.829   8.527   6.380
  169PHE    CE2 2601   8.886   8.355   6.497
  169PHE    HE2 2602   8.974   8.403   6.537
  169PHE    CD2 2603   8.854   8.224   6.532
  169PHE    HD2 2604   8.917   8.170   6.602
  169PHE      C 2605   8.522   7.867   6.583
  169PHE      O 2606   8.441   7.851   6.492
  170ASP      N 2607   8.548   7.772   6.673
  170ASP      H 2608   8.624   7.787   6.738
  170ASP     CA 2609   8.469   7.651   6.693
  170ASP     HA 2610   8.483   7.584   6.608
  170ASP     CB 2611   8.516   7.581   6.820
  170ASP    HB2 2612   8.537   7.657   6.896
  170ASP    HB3 2613   8.433   7.522   6.857
  170ASP     CG 2614   8.635   7.488   6.806
  170ASP    OD1 2615   8.677   7.459   6.692
  170ASP    OD2 2616   8.681   7.438   6.911
  170ASP      C 2617   8.321   7.681   6.706
  170ASP      O 2618   8.238   7.629   6.631
  171GLN      N 2619   8.283   7.770   6.799
  171GLN      H 2620   8.356   7.811   6.856
  171GLN     CA 2621   8.146   7.806   6.828
  171GLN     HA 2622   8.092   7.716   6.858
  171GLN     CB 2623   8.145   7.905   6.944
  171GLN    HB2 2624   8.195   7.997   6.914
  171GLN    HB3 2625   8.041   7.930   6.968
  171GLN     CG 2626   8.212   7.847   7.068
  171GLN    HG2 2627   8.156   7.761   7.103
  171GLN    HG3 2628   8.313   7.813   7.043
  171GLN     CD 2629   8.225   7.946   7.183
  171GLN    OE1 2630   8.156   8.048   7.189
  171GLN    NE2 2631   8.317   7.922   7.276
  171GLN   HE21 2632   8.326   7.986   7.354
  171GLN   HE22 2633   8.381   7.845   7.264
  171GLN      C 2634   8.076   7.867   6.707
  171GLN      O 2635   7.956   7.848   6.687
  172GLN      N 2636   8.149   7.940   6.624
  172GLN      H 2637   8.248   7.950   6.645
  172GLN     CA 2638   8.096   8.008   6.507
  172GLN     HA 2639   8.001   8.054   6.535
  172GLN     CB 2640   8.191   8.119   6.462
  172GLN    HB2 2641   8.286   8.076   6.432
  172GLN    HB3 2642   8.146   8.169   6.377
  172GLN     CG 2643   8.214   8.221   6.573
  172GLN    HG2 2644   8.119   8.248   6.619
  172GLN    HG3 2645   8.279   8.179   6.650
  172GLN     CD 2646   8.280   8.349   6.522
  172GLN    OE1 2647   8.327   8.358   6.409
  172GLN    NE2 2648   8.281   8.453   6.605
  172GLN   HE21 2649   8.315   8.539   6.565
  172GLN   HE22 2650   8.241   8.448   6.698
  172GLN      C 2651   8.070   7.916   6.389
  172GLN      O 2652   7.974   7.936   6.316
  173LEU      N 2653   8.152   7.811   6.372
  173LEU      H 2654   8.236   7.807   6.429
  173LEU     CA 2655   8.120   7.699   6.286
  173LEU     HA 2656   8.108   7.735   6.184
  173LEU     CB 2657   8.232   7.596   6.292
  173LEU    HB2 2658   8.251   7.570   6.396
  173LEU    HB3 2659   8.196   7.505   6.244
  173LEU     CG 2660   8.364   7.638   6.228
  173LEU     HG 2661   8.417   7.707   6.294
  173LEU    CD1 2662   8.451   7.515   6.206
  173LEU   HD11 2663   8.400   7.444   6.140
  173LEU   HD12 2664   8.545   7.546   6.162
  173LEU   HD13 2665   8.471   7.467   6.302
  173LEU    CD2 2666   8.345   7.704   6.092
  173LEU   HD21 2667   8.290   7.797   6.104
  173LEU   HD22 2668   8.442   7.729   6.050
  173LEU   HD23 2669   8.291   7.636   6.026
  173LEU      C 2670   7.985   7.638   6.319
  173LEU      O 2671   7.904   7.620   6.229
  174ALA      N 2672   7.954   7.616   6.448
  174ALA      H 2673   8.029   7.615   6.515
  174ALA     CA 2674   7.820   7.586   6.492
  174ALA     HA 2675   7.787   7.499   6.434
  174ALA     CB 2676   7.827   7.537   6.637
  174ALA    HB1 2677   7.855   7.618   6.705
  174ALA    HB2 2678   7.730   7.497   6.667
  174ALA    HB3 2679   7.901   7.458   6.645
  174ALA      C 2680   7.717   7.695   6.466
  174ALA      O 2681   7.604   7.661   6.429
  175LEU      N 2682   7.748   7.825   6.470
  175LEU      H 2683   7.839   7.850   6.506
  175LEU     CA 2684   7.657   7.930   6.431
  175LEU     HA 2685   7.561   7.912   6.481
  175LEU     CB 2686   7.706   8.067   6.477
  175LEU    HB2 2687   7.802   8.087   6.431
  175LEU    HB3 2688   7.637   8.142   6.436
  175LEU     CG 2689   7.721   8.093   6.627
  175LEU     HG 2690   7.821   8.063   6.657
  175LEU    CD1 2691   7.708   8.242   6.659
  175LEU   HD11 2692   7.610   8.280   6.628
  175LEU   HD12 2693   7.720   8.258   6.766
  175LEU   HD13 2694   7.786   8.297   6.608
  175LEU    CD2 2695   7.623   8.018   6.717
  175LEU   HD21 2696   7.640   7.911   6.708
  175LEU   HD22 2697   7.642   8.045   6.821
  175LEU   HD23 2698   7.520   8.043   6.692
  175LEU      C 2699   7.625   7.930   6.282
  175LEU      O 2700   7.508   7.944   6.245
  176GLN      N 2701   7.722   7.907   6.194
  176GLN      H 2702   7.817   7.904   6.229
  176GLN     CA 2703   7.698   7.885   6.053
  176GLN     HA 2704   7.631   7.964   6.020
  176GLN     CB 2705   7.826   7.896   5.971
  176GLN    HB2 2706   7.881   7.985   6.001
  176GLN    HB3 2707   7.889   7.810   5.994
  176GLN     CG 2708   7.807   7.899   5.820
  176GLN    HG2 2709   7.905   7.891   5.774
  176GLN    HG3 2710   7.749   7.812   5.788
  176GLN     CD 2711   7.739   8.022   5.762
  176GLN    OE1 2712   7.657   8.092   5.822
  176GLN    NE2 2713   7.762   8.055   5.634
  176GLN   HE21 2714   7.730   8.148   5.610
  176GLN   HE22 2715   7.838   8.010   5.586
  176GLN      C 2716   7.625   7.753   6.027
  176GLN      O 2717   7.534   7.752   5.944
  177TRP      N 2718   7.659   7.644   6.096
  177TRP      H 2719   7.744   7.647   6.151
  177TRP     CA 2720   7.584   7.520   6.094
  177TRP     HA 2721   7.596   7.472   5.997
  177TRP     CB 2722   7.633   7.422   6.201
  177TRP    HB2 2723   7.742   7.412   6.197
  177TRP    HB3 2724   7.607   7.457   6.301
  177TRP     CG 2725   7.573   7.286   6.184
  177TRP    CD1 2726   7.627   7.183   6.115
  177TRP    HD1 2727   7.725   7.188   6.069
  177TRP    NE1 2728   7.542   7.074   6.121
  177TRP    HE1 2729   7.574   6.983   6.091
  177TRP    CE2 2730   7.427   7.105   6.191
  177TRP    CZ2 2731   7.315   7.026   6.224
  177TRP    HZ2 2732   7.307   6.923   6.193
  177TRP    CH2 2733   7.216   7.083   6.306
  177TRP    HH2 2734   7.132   7.025   6.342
  177TRP    CZ3 2735   7.227   7.217   6.348
  177TRP    HZ3 2736   7.153   7.259   6.415
  177TRP    CE3 2737   7.338   7.293   6.309
  177TRP    HE3 2738   7.348   7.394   6.345
  177TRP    CD2 2739   7.443   7.240   6.233
  177TRP      C 2740   7.435   7.544   6.116
  177TRP      O 2741   7.354   7.505   6.032
  178VAL      N 2742   7.400   7.613   6.224
  178VAL      H 2743   7.473   7.638   6.290
  178VAL     CA 2744   7.264   7.649   6.258
  178VAL     HA 2745   7.204   7.558   6.262
  178VAL     CB 2746   7.261   7.712   6.396
  178VAL     HB 2747   7.343   7.784   6.405
  178VAL    CG1 2748   7.131   7.786   6.425
  178VAL   HG11 2749   7.047   7.716   6.420
  178VAL   HG12 2750   7.135   7.829   6.525
  178VAL   HG13 2751   7.117   7.868   6.355
  178VAL    CG2 2752   7.279   7.605   6.503
  178VAL   HG21 2753   7.375   7.555   6.491
  178VAL   HG22 2754   7.280   7.650   6.602
  178VAL   HG23 2755   7.199   7.531   6.498
  178VAL      C 2756   7.204   7.732   6.145
  178VAL      O 2757   7.103   7.693   6.088
  179GLN      N 2758   7.272   7.838   6.100
  179GLN      H 2759   7.358   7.864   6.147
  179GLN     CA 2760   7.224   7.922   5.992
  179GLN     HA 2761   7.128   7.963   6.024
  179GLN     CB 2762   7.320   8.040   5.973
  179GLN    HB2 2763   7.334   8.091   6.068
  179GLN    HB3 2764   7.417   8.003   5.938
  179GLN     CG 2765   7.263   8.138   5.871
  179GLN    HG2 2766   7.274   8.096   5.771
  179GLN    HG3 2767   7.157   8.153   5.892
  179GLN     CD 2768   7.329   8.275   5.870
  179GLN    OE1 2769   7.262   8.378   5.877
  179GLN    NE2 2770   7.461   8.285   5.852
  179GLN   HE21 2771   7.500   8.377   5.861
  179GLN   HE22 2772   7.520   8.203   5.854
  179GLN      C 2773   7.200   7.849   5.861
  179GLN      O 2774   7.117   7.890   5.780
  180LYS      N 2775   7.272   7.740   5.834
  180LYS      H 2776   7.343   7.716   5.902
  180LYS     CA 2777   7.266   7.663   5.712
  180LYS     HA 2778   7.214   7.723   5.637
  180LYS     CB 2779   7.409   7.640   5.663
  180LYS    HB2 2780   7.466   7.596   5.744
  180LYS    HB3 2781   7.409   7.567   5.581
  180LYS     CG 2782   7.483   7.765   5.615
  180LYS    HG2 2783   7.487   7.838   5.696
  180LYS    HG3 2784   7.585   7.736   5.592
  180LYS     CD 2785   7.424   7.832   5.491
  180LYS    HD2 2786   7.434   7.764   5.407
  180LYS    HD3 2787   7.318   7.854   5.508
  180LYS     CE 2788   7.493   7.964   5.458
  180LYS    HE2 2789   7.464   8.038   5.533
  180LYS    HE3 2790   7.601   7.951   5.466
  180LYS     NZ 2791   7.458   8.014   5.324
  180LYS    HZ1 2792   7.359   8.029   5.316
  180LYS    HZ2 2793   7.505   8.102   5.306
  180LYS    HZ3 2794   7.488   7.948   5.253
  180LYS      C 2795   7.181   7.537   5.718
  180LYS      O 2796   7.163   7.477   5.613
  181ASN      N 2797   7.122   7.500   5.832
  181ASN      H 2798   7.140   7.557   5.914
  181ASN     CA 2799   7.047   7.377   5.849
  181ASN     HA 2800   7.008   7.345   5.752
  181ASN     CB 2801   7.138   7.267   5.902
  181ASN    HB2 2802   7.186   7.302   5.994
  181ASN    HB3 2803   7.079   7.180   5.929
  181ASN     CG 2804   7.245   7.221   5.804
  181ASN    OD1 2805   7.218   7.179   5.691
  181ASN    ND2 2806   7.372   7.226   5.846
  181ASN   HD21 2807   7.446   7.192   5.786
  181ASN   HD22 2808   7.390   7.258   5.940
  181ASN      C 2809   6.927   7.381   5.942
  181ASN      O 2810   6.840   7.295   5.927
  182ILE      N 2811   6.916   7.473   6.038
  182ILE      H 2812   6.985   7.547   6.044
  182ILE     CA 2813   6.822   7.459   6.147
  182ILE     HA 2814   6.833   7.357   6.183
  182ILE     CB 2815   6.860   7.549   6.264
  182ILE     HB 2816   6.969   7.552   6.270
  182ILE    CG2 2817   6.813   7.692   6.239
  182ILE   HG21 2818   6.705   7.697   6.229
  182ILE   HG22 2819   6.843   7.757   6.321
  182ILE   HG23 2820   6.859   7.732   6.148
  182ILE    CG1 2821   6.811   7.496   6.398
  182ILE   HG12 2822   6.817   7.575   6.472
  182ILE   HG13 2823   6.707   7.465   6.390
  182ILE    CD1 2824   6.893   7.379   6.453
  182ILE   HD11 2825   6.995   7.411   6.471
  182ILE   HD12 2826   6.850   7.348   6.548
  182ILE   HD13 2827   6.892   7.294   6.385
  182ILE      C 2828   6.676   7.470   6.103
  182ILE      O 2829   6.586   7.421   6.170
  183ALA      N 2830   6.653   7.521   5.982
  183ALA      H 2831   6.730   7.569   5.937
  183ALA     CA 2832   6.527   7.513   5.912
  183ALA     HA 2833   6.454   7.572   5.967
  183ALA     CB 2834   6.548   7.578   5.776
  183ALA    HB1 2835   6.614   7.518   5.713
  183ALA    HB2 2836   6.453   7.591   5.725
  183ALA    HB3 2837   6.594   7.676   5.789
  183ALA      C 2838   6.472   7.371   5.901
  183ALA      O 2839   6.353   7.350   5.927
  184ALA      N 2840   6.554   7.270   5.872
  184ALA      H 2841   6.653   7.290   5.861
  184ALA     CA 2842   6.514   7.131   5.866
  184ALA     HA 2843   6.434   7.120   5.793
  184ALA     CB 2844   6.632   7.046   5.819
  184ALA    HB1 2845   6.713   7.050   5.892
  184ALA    HB2 2846   6.599   6.942   5.810
  184ALA    HB3 2847   6.668   7.078   5.722
  184ALA      C 2848   6.464   7.076   5.999
  184ALA      O 2849   6.373   6.994   6.001
  185PHE      N 2850   6.523   7.123   6.109
  185PHE      H 2851   6.599   7.188   6.097
  185PHE     CA 2852   6.487   7.091   6.246
  185PHE     HA 2853   6.459   6.986   6.253
  185PHE     CB 2854   6.612   7.111   6.332
  185PHE    HB2 2855   6.645   7.214   6.321
  185PHE    HB3 2856   6.585   7.098   6.437
  185PHE     CG 2857   6.729   7.021   6.302
  185PHE    CD1 2858   6.747   6.901   6.373
  185PHE    HD1 2859   6.677   6.874   6.451
  185PHE    CE1 2860   6.855   6.817   6.346
  185PHE    HE1 2861   6.867   6.724   6.400
  185PHE     CZ 2862   6.951   6.854   6.251
  185PHE     HZ 2863   7.038   6.791   6.235
  185PHE    CE2 2864   6.937   6.975   6.182
  185PHE    HE2 2865   7.013   7.007   6.113
  185PHE    CD2 2866   6.826   7.057   6.207
  185PHE    HD2 2867   6.817   7.150   6.152
  185PHE      C 2868   6.368   7.171   6.298
  185PHE      O 2869   6.312   7.136   6.402
  186GLY      N 2870   6.322   7.274   6.226
  186GLY      H 2871   6.373   7.297   6.142
  186GLY     CA 2872   6.204   7.353   6.254
  186GLY    HA2 2873   6.146   7.359   6.162
  186GLY    HA3 2874   6.142   7.302   6.329
  186GLY      C 2875   6.225   7.496   6.301
  186GLY      O 2876   6.130   7.561   6.343
  187GLY      N 2877   6.348   7.546   6.295
  187GLY      H 2878   6.420   7.491   6.250
  187GLY     CA 2879   6.390   7.673   6.352
  187GLY    HA2 2880   6.314   7.709   6.422
  187GLY    HA3 2881   6.481   7.657   6.410
  187GLY      C 2882   6.418   7.782   6.249
  187GLY      O 2883   6.469   7.756   6.140
  188ASN      N 2884   6.384   7.906   6.284
  188ASN      H 2885   6.337   7.918   6.373
  188ASN     CA 2886   6.412   8.025   6.206
  188ASN     HA 2887   6.391   8.001   6.101
  188ASN     CB 2888   6.311   8.131   6.248
  188ASN    HB2 2889   6.212   8.085   6.246
  188ASN    HB3 2890   6.329   8.163   6.351
  188ASN     CG 2891   6.312   8.252   6.156
  188ASN    OD1 2892   6.414   8.313   6.126
  188ASN    ND2 2893   6.197   8.291   6.100
  188ASN   HD21 2894   6.199   8.376   6.046
  188ASN   HD22 2895   6.112   8.245   6.131
  188ASN      C 2896   6.556   8.072   6.220
  188ASN      O 2897   6.599   8.100   6.332
  189PRO      N 2898   6.633   8.090   6.112
  189PRO     CD 2899   6.595   8.069   5.974
  189PRO    HD2 2900   6.527   8.147   5.941
  189PRO    HD3 2901   6.548   7.971   5.962
  189PRO     CG 2902   6.723   8.074   5.891
  189PRO    HG2 2903   6.716   8.151   5.814
  189PRO    HG3 2904   6.740   7.977   5.843
  189PRO     CB 2905   6.836   8.104   5.988
  189PRO    HB2 2906   6.894   8.190   5.954
  189PRO    HB3 2907   6.901   8.017   5.995
  189PRO     CA 2908   6.772   8.129   6.124
  189PRO     HA 2909   6.820   8.063   6.196
  189PRO      C 2910   6.793   8.272   6.173
  189PRO      O 2911   6.900   8.302   6.227
  190LYS      N 2912   6.696   8.362   6.161
  190LYS      H 2913   6.606   8.330   6.126
  190LYS     CA 2914   6.705   8.501   6.201
  190LYS     HA 2915   6.811   8.526   6.211
  190LYS     CB 2916   6.646   8.592   6.095
  190LYS    HB2 2917   6.541   8.568   6.079
  190LYS    HB3 2918   6.654   8.695   6.130
  190LYS     CG 2919   6.723   8.582   5.963
  190LYS    HG2 2920   6.828   8.606   5.984
  190LYS    HG3 2921   6.719   8.481   5.924
  190LYS     CD 2922   6.672   8.680   5.857
  190LYS    HD2 2923   6.649   8.775   5.905
  190LYS    HD3 2924   6.753   8.696   5.786
  190LYS     CE 2925   6.550   8.627   5.784
  190LYS    HE2 2926   6.571   8.525   5.751
  190LYS    HE3 2927   6.466   8.623   5.854
  190LYS     NZ 2928   6.515   8.711   5.668
  190LYS    HZ1 2929   6.591   8.715   5.602
  190LYS    HZ2 2930   6.434   8.674   5.620
  190LYS    HZ3 2931   6.494   8.805   5.697
  190LYS      C 2932   6.649   8.527   6.340
  190LYS      O 2933   6.603   8.637   6.370
  191SER      N 2934   6.651   8.426   6.427
  191SER      H 2935   6.687   8.338   6.395
  191SER     CA 2936   6.599   8.431   6.562
  191SER     HA 2937   6.571   8.534   6.587
  191SER     CB 2938   6.470   8.348   6.567
  191SER    HB2 2939   6.408   8.380   6.651
  191SER    HB3 2940   6.415   8.365   6.475
  191SER     OG 2941   6.499   8.211   6.579
  191SER     HG 2942   6.419   8.161   6.563
  191SER      C 2943   6.699   8.387   6.668
  191SER      O 2944   6.667   8.394   6.786
  192VAL      N 2945   6.818   8.343   6.626
  192VAL      H 2946   6.836   8.348   6.526
  192VAL     CA 2947   6.919   8.275   6.704
  192VAL     HA 2948   6.873   8.185   6.745
  192VAL     CB 2949   7.036   8.232   6.616
  192VAL     HB 2950   7.079   8.320   6.568
  192VAL    CG1 2951   7.148   8.159   6.689
  192VAL   HG11 2952   7.108   8.071   6.740
  192VAL   HG12 2953   7.224   8.127   6.618
  192VAL   HG13 2954   7.197   8.225   6.762
  192VAL    CG2 2955   6.987   8.136   6.508
  192VAL   HG21 2956   6.919   8.188   6.440
  192VAL   HG22 2957   7.072   8.100   6.449
  192VAL   HG23 2958   6.935   8.051   6.552
  192VAL      C 2959   6.964   8.359   6.823
  192VAL      O 2960   7.034   8.459   6.809
  193THR      N 2961   6.921   8.316   6.942
  193THR      H 2962   6.861   8.234   6.943
  193THR     CA 2963   6.952   8.378   7.069
  193THR     HA 2964   6.981   8.482   7.053
  193THR     CB 2965   6.828   8.378   7.158
  193THR     HB 2966   6.784   8.279   7.160
  193THR    CG2 2967   6.852   8.427   7.301
  193THR   HG21 2968   6.894   8.527   7.299
  193THR   HG22 2969   6.758   8.427   7.356
  193THR   HG23 2970   6.922   8.360   7.351
  193THR    OG1 2971   6.736   8.470   7.103
  193THR    HG1 2972   6.650   8.455   7.143
  193THR      C 2973   7.070   8.304   7.131
  193THR      O 2974   7.066   8.182   7.143
  194LEU      N 2975   7.175   8.377   7.168
  194LEU      H 2976   7.169   8.478   7.159
  194LEU     CA 2977   7.290   8.325   7.240
  194LEU     HA 2978   7.304   8.220   7.216
  194LEU     CB 2979   7.416   8.403   7.203
  194LEU    HB2 2980   7.400   8.507   7.231
  194LEU    HB3 2981   7.497   8.364   7.265
  194LEU     CG 2982   7.457   8.399   7.057
  194LEU     HG 2983   7.390   8.464   7.001
  194LEU    CD1 2984   7.599   8.453   7.050
  194LEU   HD11 2985   7.665   8.390   7.110
  194LEU   HD12 2986   7.635   8.454   6.947
  194LEU   HD13 2987   7.602   8.555   7.089
  194LEU    CD2 2988   7.454   8.262   6.990
  194LEU   HD21 2989   7.352   8.222   6.989
  194LEU   HD22 2990   7.487   8.271   6.886
  194LEU   HD23 2991   7.520   8.193   7.043
  194LEU      C 2992   7.268   8.335   7.390
  194LEU      O 2993   7.210   8.432   7.440
  195PHE      N 2994   7.315   8.233   7.461
  195PHE      H 2995   7.365   8.158   7.415
  195PHE     CA 2996   7.280   8.204   7.599
  195PHE     HA 2997   7.263   8.296   7.654
  195PHE     CB 2998   7.152   8.122   7.595
  195PHE    HB2 2999   7.069   8.191   7.578
  195PHE    HB3 3000   7.155   8.054   7.510
  195PHE     CG 3001   7.118   8.041   7.718
  195PHE    CD1 3002   7.078   7.907   7.707
  195PHE    HD1 3003   7.071   7.859   7.611
  195PHE    CE1 3004   7.049   7.834   7.823
  195PHE    HE1 3005   7.018   7.730   7.816
  195PHE     CZ 3006   7.066   7.892   7.949
  195PHE     HZ 3007   7.051   7.834   8.038
  195PHE    CE2 3008   7.105   8.026   7.960
  195PHE    HE2 3009   7.122   8.071   8.057
  195PHE    CD2 3010   7.126   8.102   7.844
  195PHE    HD2 3011   7.154   8.206   7.852
  195PHE      C 3012   7.401   8.133   7.658
  195PHE      O 3013   7.453   8.038   7.599
  196GLY      N 3014   7.453   8.182   7.771
  196GLY      H 3015   7.415   8.265   7.815
  196GLY     CA 3016   7.568   8.119   7.833
  196GLY    HA2 3017   7.551   8.012   7.838
  196GLY    HA3 3018   7.656   8.137   7.772
  196GLY      C 3019   7.595   8.169   7.974
  196GLY      O 3020   7.524   8.255   8.025
  197GLU      N 3021   7.700   8.113   8.035
  197GLU      H 3022   7.754   8.044   7.986
  197GLU     CA 3023   7.725   8.125   8.178
  197GLU     HA 3024   7.680   8.217   8.215
  197GLU     CB 3025   7.652   8.007   8.242
  197GLU    HB2 3026   7.551   8.005   8.202
  197GLU    HB3 3027   7.700   7.914   8.213
  197GLU     CG 3028   7.636   8.013   8.394
  197GLU    HG2 3029   7.598   8.111   8.422
  197GLU    HG3 3030   7.562   7.939   8.423
  197GLU     CD 3031   7.767   7.983   8.467
  197GLU    OE1 3032   7.841   7.894   8.420
  197GLU    OE2 3033   7.794   8.055   8.565
  197GLU      C 3034   7.874   8.133   8.206
  197GLU      O 3035   7.954   8.073   8.134
  198SER      N 3036   7.913   8.218   8.302
  198SER      H 3037   7.841   8.274   8.345
  198SER     CA 3038   8.048   8.243   8.346
  198SER     HA 3039   8.045   8.337   8.402
  198SER     CB 3040   8.097   8.142   8.450
  198SER    HB2 3041   8.190   8.179   8.493
  198SER    HB3 3042   8.023   8.138   8.530
  198SER     OG 3043   8.125   8.012   8.404
  198SER     HG 3044   8.088   7.953   8.470
  198SER      C 3045   8.141   8.274   8.229
  198SER      O 3046   8.120   8.371   8.157
  199ALA      N 3047   8.244   8.193   8.204
  199ALA      H 3048   8.254   8.111   8.262
  199ALA     CA 3049   8.335   8.216   8.093
  199ALA     HA 3050   8.365   8.321   8.095
  199ALA     CB 3051   8.459   8.131   8.116
  199ALA    HB1 3052   8.431   8.026   8.115
  199ALA    HB2 3053   8.532   8.151   8.037
  199ALA    HB3 3054   8.503   8.158   8.212
  199ALA      C 3055   8.269   8.193   7.958
  199ALA      O 3056   8.312   8.254   7.860
  200GLY      N 3057   8.163   8.112   7.950
  200GLY      H 3058   8.134   8.066   8.034
  200GLY     CA 3059   8.074   8.099   7.836
  200GLY    HA2 3060   8.132   8.080   7.746
  200GLY    HA3 3061   8.009   8.014   7.855
  200GLY      C 3062   7.984   8.220   7.813
  200GLY      O 3063   7.963   8.258   7.698
  201ALA      N 3064   7.938   8.288   7.918
  201ALA      H 3065   7.949   8.248   8.010
  201ALA     CA 3066   7.885   8.423   7.907
  201ALA     HA 3067   7.805   8.422   7.832
  201ALA     CB 3068   7.824   8.469   8.039
  201ALA    HB1 3069   7.900   8.472   8.117
  201ALA    HB2 3070   7.784   8.569   8.027
  201ALA    HB3 3071   7.744   8.401   8.070
  201ALA      C 3072   7.990   8.522   7.859
  201ALA      O 3073   7.957   8.602   7.771
  202ALA      N 3074   8.115   8.516   7.904
  202ALA      H 3075   8.135   8.458   7.984
  202ALA     CA 3076   8.220   8.598   7.848
  202ALA     HA 3077   8.182   8.700   7.844
  202ALA     CB 3078   8.342   8.602   7.940
  202ALA    HB1 3079   8.390   8.505   7.945
  202ALA    HB2 3080   8.413   8.675   7.902
  202ALA    HB3 3081   8.311   8.634   8.039
  202ALA      C 3082   8.255   8.561   7.704
  202ALA      O 3083   8.276   8.653   7.624
  203SER      N 3084   8.249   8.434   7.664
  203SER      H 3085   8.253   8.363   7.735
  203SER     CA 3086   8.250   8.391   7.525
  203SER     HA 3087   8.344   8.421   7.481
  203SER     CB 3088   8.240   8.239   7.511
  203SER    HB2 3089   8.143   8.203   7.547
  203SER    HB3 3090   8.249   8.212   7.406
  203SER     OG 3091   8.344   8.173   7.579
  203SER     HG 3092   8.323   8.080   7.593
  203SER      C 3093   8.139   8.459   7.445
  203SER      O 3094   8.168   8.524   7.345
  204VAL      N 3095   8.014   8.455   7.490
  204VAL      H 3096   7.993   8.398   7.571
  204VAL     CA 3097   7.905   8.527   7.427
  204VAL     HA 3098   7.901   8.496   7.322
  204VAL     CB 3099   7.771   8.491   7.490
  204VAL     HB 3100   7.776   8.504   7.598
  204VAL    CG1 3101   7.655   8.574   7.436
  204VAL   HG11 3102   7.649   8.563   7.328
  204VAL   HG12 3103   7.562   8.542   7.482
  204VAL   HG13 3104   7.670   8.679   7.460
  204VAL    CG2 3105   7.741   8.345   7.459
  204VAL   HG21 3106   7.819   8.280   7.498
  204VAL   HG22 3107   7.646   8.314   7.504
  204VAL   HG23 3108   7.736   8.332   7.350
  204VAL      C 3109   7.930   8.677   7.422
  204VAL      O 3110   7.909   8.740   7.318
  205SER      N 3111   7.981   8.736   7.530
  205SER      H 3112   7.987   8.680   7.615
  205SER     CA 3113   8.022   8.875   7.540
  205SER     HA 3114   7.937   8.936   7.510
  205SER     CB 3115   8.047   8.905   7.688
  205SER    HB2 3116   7.981   8.843   7.749
  205SER    HB3 3117   8.150   8.883   7.715
  205SER     OG 3118   8.013   9.039   7.717
  205SER     HG 3119   8.024   9.057   7.811
  205SER      C 3120   8.135   8.912   7.446
  205SER      O 3121   8.136   9.024   7.394
  206LEU      N 3122   8.224   8.821   7.407
  206LEU      H 3123   8.224   8.731   7.455
  206LEU     CA 3124   8.326   8.840   7.307
  206LEU     HA 3125   8.358   8.945   7.310
  206LEU     CB 3126   8.448   8.755   7.342
  206LEU    HB2 3127   8.414   8.653   7.363
  206LEU    HB3 3128   8.516   8.750   7.258
  206LEU     CG 3129   8.523   8.807   7.464
  206LEU     HG 3130   8.452   8.831   7.544
  206LEU    CD1 3131   8.618   8.702   7.520
  206LEU   HD11 3132   8.691   8.672   7.444
  206LEU   HD12 3133   8.671   8.741   7.607
  206LEU   HD13 3134   8.561   8.615   7.552
  206LEU    CD2 3135   8.602   8.935   7.434
  206LEU   HD21 3136   8.535   9.015   7.405
  206LEU   HD22 3137   8.655   8.967   7.524
  206LEU   HD23 3138   8.674   8.916   7.354
  206LEU      C 3139   8.276   8.821   7.164
  206LEU      O 3140   8.324   8.889   7.073
  207HIE      N 3141   8.171   8.742   7.141
  207HIE      H 3142   8.138   8.685   7.218
  207HIE     CA 3143   8.098   8.740   7.016
  207HIE     HA 3144   8.169   8.736   6.934
  207HIE     CB 3145   8.010   8.615   7.007
  207HIE    HB2 3146   7.943   8.613   7.093
  207HIE    HB3 3147   7.948   8.622   6.918
  207HIE     CG 3148   8.082   8.483   6.999
  207HIE    ND1 3149   8.179   8.447   6.906
  207HIE    CE1 3150   8.206   8.319   6.928
  207HIE    HE1 3151   8.283   8.262   6.877
  207HIE    NE2 3152   8.126   8.269   7.023
  207HIE    HE2 3153   8.129   8.175   7.061
  207HIE    CD2 3154   8.047   8.371   7.071
  207HIE    HD2 3155   7.972   8.365   7.149
  207HIE      C 3156   8.013   8.864   6.994
  207HIE      O 3157   8.005   8.914   6.881
  208LEU      N 3158   7.949   8.918   7.098
  208LEU      H 3159   7.952   8.866   7.185
  208LEU     CA 3160   7.881   9.046   7.100
  208LEU     HA 3161   7.803   9.044   7.023
  208LEU     CB 3162   7.813   9.060   7.235
  208LEU    HB2 3163   7.741   8.978   7.243
  208LEU    HB3 3164   7.887   9.041   7.312
  208LEU     CG 3165   7.740   9.190   7.270
  208LEU     HG 3166   7.750   9.261   7.189
  208LEU    CD1 3167   7.591   9.172   7.294
  208LEU   HD11 3168   7.572   9.100   7.374
  208LEU   HD12 3169   7.547   9.268   7.323
  208LEU   HD13 3170   7.542   9.140   7.202
  208LEU    CD2 3171   7.793   9.257   7.397
  208LEU   HD21 3172   7.896   9.290   7.380
  208LEU   HD22 3173   7.734   9.345   7.420
  208LEU   HD23 3174   7.791   9.190   7.482
  208LEU      C 3175   7.972   9.161   7.062
  208LEU      O 3176   7.923   9.263   7.013
  209LEU      N 3177   8.104   9.146   7.077
  209LEU      H 3178   8.139   9.056   7.108
  209LEU     CA 3179   8.201   9.253   7.066
  209LEU     HA 3180   8.147   9.347   7.060
  209LEU     CB 3181   8.281   9.253   7.196
  209LEU    HB2 3182   8.212   9.260   7.279
  209LEU    HB3 3183   8.335   9.159   7.205
  209LEU     CG 3184   8.382   9.368   7.208
  209LEU     HG 3185   8.457   9.360   7.130
  209LEU    CD1 3186   8.309   9.502   7.199
  209LEU   HD11 3187   8.231   9.506   7.275
  209LEU   HD12 3188   8.379   9.583   7.217
  209LEU   HD13 3189   8.267   9.516   7.099
  209LEU    CD2 3190   8.451   9.357   7.343
  209LEU   HD21 3191   8.505   9.263   7.350
  209LEU   HD22 3192   8.522   9.439   7.354
  209LEU   HD23 3193   8.379   9.362   7.425
  209LEU      C 3194   8.288   9.246   6.941
  209LEU      O 3195   8.311   9.348   6.877
  210SER      N 3196   8.330   9.125   6.902
  210SER      H 3197   8.305   9.046   6.960
  210SER     CA 3198   8.413   9.099   6.786
  210SER     HA 3199   8.510   9.146   6.803
  210SER     CB 3200   8.441   8.949   6.780
  210SER    HB2 3201   8.518   8.924   6.853
  210SER    HB3 3202   8.349   8.895   6.806
  210SER     OG 3203   8.479   8.906   6.652
  210SER     HG 3204   8.535   8.828   6.661
  210SER      C 3205   8.350   9.147   6.657
  210SER      O 3206   8.240   9.105   6.623
  211PRO      N 3207   8.418   9.234   6.581
  211PRO     CD 3208   8.543   9.299   6.616
  211PRO    HD2 3209   8.625   9.229   6.604
  211PRO    HD3 3210   8.540   9.336   6.719
  211PRO     CG 3211   8.558   9.417   6.521
  211PRO    HG2 3212   8.663   9.437   6.499
  211PRO    HG3 3213   8.510   9.505   6.563
  211PRO     CB 3214   8.483   9.369   6.396
  211PRO    HB2 3215   8.551   9.309   6.336
  211PRO    HB3 3216   8.444   9.453   6.339
  211PRO     CA 3217   8.372   9.281   6.452
  211PRO     HA 3218   8.283   9.342   6.469
  211PRO      C 3219   8.339   9.167   6.358
  211PRO      O 3220   8.412   9.068   6.347
  212GLY      N 3221   8.227   9.175   6.285
  212GLY      H 3222   8.169   9.257   6.297
  212GLY     CA 3223   8.184   9.070   6.196
  212GLY    HA2 3224   8.112   9.110   6.125
  212GLY    HA3 3225   8.271   9.036   6.139
  212GLY      C 3226   8.123   8.948   6.264
  212GLY      O 3227   8.020   8.901   6.217
  213SER      N 3228   8.173   8.904   6.380
  213SER      H 3229   8.261   8.942   6.412
  213SER     CA 3230   8.107   8.806   6.464
  213SER     HA 3231   8.089   8.717   6.404
  213SER     CB 3232   8.194   8.764   6.581
  213SER    HB2 3233   8.208   8.847   6.650
  213SER    HB3 3234   8.146   8.682   6.635
  213SER     OG 3235   8.318   8.716   6.533
  213SER     HG 3236   8.383   8.730   6.602
  213SER      C 3237   7.973   8.856   6.515
  213SER      O 3238   7.880   8.777   6.533
  214HIE      N 3239   7.958   8.988   6.525
  214HIE      H 3240   8.043   9.042   6.521
  214HIE     CA 3241   7.834   9.061   6.547
  214HIE     HA 3242   7.811   9.060   6.653
  214HIE     CB 3243   7.853   9.205   6.499
  214HIE    HB2 3244   7.875   9.202   6.393
  214HIE    HB3 3245   7.757   9.256   6.510
  214HIE     CG 3246   7.954   9.298   6.560
  214HIE    ND1 3247   7.984   9.421   6.502
  214HIE    CE1 3248   8.070   9.482   6.583
  214HIE    HE1 3249   8.115   9.578   6.566
  214HIE    NE2 3250   8.095   9.405   6.691
  214HIE    HE2 3251   8.161   9.429   6.763
  214HIE    CD2 3252   8.022   9.288   6.679
  214HIE    HD2 3253   8.024   9.205   6.748
  214HIE      C 3254   7.713   9.008   6.471
  214HIE      O 3255   7.602   9.016   6.523
  215SER      N 3256   7.726   8.962   6.346
  215SER      H 3257   7.819   8.946   6.309
  215SER     CA 3258   7.613   8.934   6.260
  215SER     HA 3259   7.535   9.008   6.280
  215SER     CB 3260   7.650   8.949   6.113
  215SER    HB2 3261   7.559   8.941   6.053
  215SER    HB3 3262   7.694   9.048   6.097
  215SER     OG 3263   7.739   8.849   6.069
  215SER     HG 3264   7.771   8.872   5.981
  215SER      C 3265   7.549   8.797   6.282
  215SER      O 3266   7.431   8.781   6.254
  216LEU      N 3267   7.627   8.701   6.333
  216LEU      H 3268   7.720   8.728   6.360
  216LEU     CA 3269   7.594   8.560   6.340
  216LEU     HA 3270   7.558   8.527   6.242
  216LEU     CB 3271   7.722   8.484   6.374
  216LEU    HB2 3272   7.763   8.530   6.464
  216LEU    HB3 3273   7.697   8.381   6.399
  216LEU     CG 3274   7.833   8.480   6.269
  216LEU     HG 3275   7.850   8.579   6.227
  216LEU    CD1 3276   7.960   8.431   6.337
  216LEU   HD11 3277   7.944   8.333   6.381
  216LEU   HD12 3278   8.042   8.426   6.265
  216LEU   HD13 3279   7.989   8.501   6.415
  216LEU    CD2 3280   7.805   8.382   6.155
  216LEU   HD21 3281   7.714   8.411   6.101
  216LEU   HD22 3282   7.889   8.384   6.085
  216LEU   HD23 3283   7.793   8.281   6.194
  216LEU      C 3284   7.483   8.525   6.438
  216LEU      O 3285   7.441   8.410   6.443
  217PHE      N 3286   7.433   8.621   6.516
  217PHE      H 3287   7.478   8.712   6.514
  217PHE     CA 3288   7.322   8.601   6.607
  217PHE     HA 3289   7.263   8.517   6.569
  217PHE     CB 3290   7.379   8.560   6.742
  217PHE    HB2 3291   7.299   8.507   6.795
  217PHE    HB3 3292   7.459   8.487   6.728
  217PHE     CG 3293   7.428   8.672   6.831
  217PHE    CD1 3294   7.560   8.718   6.827
  217PHE    HD1 3295   7.630   8.678   6.755
  217PHE    CE1 3296   7.605   8.812   6.920
  217PHE    HE1 3297   7.708   8.843   6.921
  217PHE     CZ 3298   7.517   8.863   7.016
  217PHE     HZ 3299   7.552   8.933   7.091
  217PHE    CE2 3300   7.383   8.821   7.018
  217PHE    HE2 3301   7.314   8.860   7.092
  217PHE    CD2 3302   7.340   8.723   6.927
  217PHE    HD2 3303   7.240   8.682   6.935
  217PHE      C 3304   7.224   8.718   6.617
  217PHE      O 3305   7.251   8.828   6.569
  218THR      N 3306   7.110   8.697   6.682
  218THR      H 3307   7.091   8.602   6.713
  218THR     CA 3308   7.006   8.796   6.704
  218THR     HA 3309   7.022   8.876   6.632
  218THR     CB 3310   6.868   8.740   6.670
  218THR     HB 3311   6.846   8.654   6.734
  218THR    CG2 3312   6.756   8.843   6.685
  218THR   HG21 3313   6.776   8.928   6.621
  218THR   HG22 3314   6.661   8.798   6.658
  218THR   HG23 3315   6.750   8.877   6.788
  218THR    OG1 3316   6.865   8.698   6.536
  218THR    HG1 3317   6.774   8.677   6.513
  218THR      C 3318   7.010   8.864   6.840
  218THR      O 3319   7.024   8.986   6.841
  219ARG      N 3320   7.001   8.794   6.953
  219ARG      H 3321   6.990   8.694   6.948
  219ARG     CA 3322   7.005   8.853   7.086
  219ARG     HA 3323   7.069   8.941   7.082
  219ARG     CB 3324   6.866   8.902   7.125
  219ARG    HB2 3325   6.870   8.950   7.223
  219ARG    HB3 3326   6.835   8.978   7.053
  219ARG     CG 3327   6.761   8.791   7.129
  219ARG    HG2 3328   6.761   8.736   7.035
  219ARG    HG3 3329   6.786   8.722   7.209
  219ARG     CD 3330   6.620   8.843   7.154
  219ARG    HD2 3331   6.555   8.757   7.167
  219ARG    HD3 3332   6.619   8.900   7.247
  219ARG     NE 3333   6.571   8.928   7.045
  219ARG     HE 3334   6.621   9.015   7.031
  219ARG     CZ 3335   6.464   8.908   6.968
  219ARG    NH1 3336   6.387   8.798   6.974
  219ARG   HH11 3337   6.413   8.723   7.035
  219ARG   HH12 3338   6.308   8.784   6.912
  219ARG    NH2 3339   6.428   8.998   6.876
  219ARG   HH21 3340   6.480   9.085   6.869
  219ARG   HH22 3341   6.347   8.980   6.818
  219ARG      C 3342   7.072   8.766   7.191
  219ARG      O 3343   7.104   8.651   7.160
  220ALA      N 3344   7.101   8.820   7.310
  220ALA      H 3345   7.068   8.913   7.331
  220ALA     CA 3346   7.192   8.759   7.406
  220ALA     HA 3347   7.214   8.658   7.374
  220ALA     CB 3348   7.324   8.835   7.403
  220ALA    HB1 3349   7.311   8.936   7.441
  220ALA    HB2 3350   7.397   8.783   7.465
  220ALA    HB3 3351   7.364   8.839   7.302
  220ALA      C 3352   7.138   8.750   7.548
  220ALA      O 3353   7.066   8.839   7.593
  221ILE      N 3354   7.176   8.644   7.621
  221ILE      H 3355   7.235   8.576   7.574
  221ILE     CA 3356   7.149   8.615   7.760
  221ILE     HA 3357   7.109   8.703   7.809
  221ILE     CB 3358   7.049   8.501   7.774
  221ILE     HB 3359   7.091   8.413   7.725
  221ILE    CG2 3360   7.031   8.463   7.921
  221ILE   HG21 3361   6.999   8.549   7.979
  221ILE   HG22 3362   6.960   8.381   7.932
  221ILE   HG23 3363   7.125   8.427   7.963
  221ILE    CG1 3364   6.917   8.529   7.703
  221ILE   HG12 3365   6.877   8.625   7.736
  221ILE   HG13 3366   6.937   8.536   7.596
  221ILE    CD1 3367   6.806   8.424   7.718
  221ILE   HD11 3368   6.771   8.420   7.820
  221ILE   HD12 3369   6.721   8.452   7.655
  221ILE   HD13 3370   6.841   8.326   7.685
  221ILE      C 3371   7.284   8.584   7.824
  221ILE      O 3372   7.359   8.503   7.769
  222LEU      N 3373   7.316   8.647   7.937
  222LEU      H 3374   7.247   8.707   7.980
  222LEU     CA 3375   7.443   8.640   8.006
  222LEU     HA 3376   7.505   8.561   7.964
  222LEU     CB 3377   7.518   8.773   8.000
  222LEU    HB2 3378   7.459   8.846   8.055
  222LEU    HB3 3379   7.613   8.763   8.053
  222LEU     CG 3380   7.547   8.830   7.861
  222LEU     HG 3381   7.460   8.815   7.796
  222LEU    CD1 3382   7.570   8.980   7.869
  222LEU   HD11 3383   7.655   9.002   7.933
  222LEU   HD12 3384   7.589   9.020   7.769
  222LEU   HD13 3385   7.481   9.028   7.910
  222LEU    CD2 3386   7.667   8.761   7.796
  222LEU   HD21 3387   7.646   8.655   7.785
  222LEU   HD22 3388   7.687   8.804   7.698
  222LEU   HD23 3389   7.755   8.772   7.859
  222LEU      C 3390   7.420   8.611   8.154
  222LEU      O 3391   7.323   8.660   8.211
  223GLN      N 3392   7.513   8.538   8.216
  223GLN      H 3393   7.591   8.502   8.163
  223GLN     CA 3394   7.509   8.504   8.357
  223GLN     HA 3395   7.458   8.585   8.409
  223GLN     CB 3396   7.426   8.377   8.372
  223GLN    HB2 3397   7.336   8.388   8.312
  223GLN    HB3 3398   7.482   8.292   8.332
  223GLN     CG 3399   7.383   8.345   8.515
  223GLN    HG2 3400   7.467   8.303   8.571
  223GLN    HG3 3401   7.353   8.437   8.565
  223GLN     CD 3402   7.265   8.249   8.519
  223GLN    OE1 3403   7.237   8.173   8.426
  223GLN    NE2 3404   7.178   8.255   8.620
  223GLN   HE21 3405   7.112   8.179   8.622
  223GLN   HE22 3406   7.200   8.309   8.703
  223GLN      C 3407   7.650   8.493   8.413
  223GLN      O 3408   7.737   8.434   8.349
  224SER      N 3409   7.672   8.555   8.528
  224SER      H 3410   7.593   8.600   8.572
  224SER     CA 3411   7.801   8.590   8.585
  224SER     HA 3412   7.780   8.658   8.667
  224SER     CB 3413   7.871   8.470   8.649
  224SER    HB2 3414   7.807   8.429   8.728
  224SER    HB3 3415   7.889   8.393   8.574
  224SER     OG 3416   7.996   8.508   8.702
  224SER     HG 3417   8.010   8.457   8.783
  224SER      C 3418   7.891   8.669   8.490
  224SER      O 3419   7.886   8.791   8.487
  225GLY      N 3420   7.975   8.600   8.413
  225GLY      H 3421   7.960   8.500   8.406
  225GLY     CA 3422   8.098   8.655   8.361
  225GLY    HA2 3423   8.142   8.717   8.439
  225GLY    HA3 3424   8.169   8.575   8.340
  225GLY      C 3425   8.081   8.741   8.236
  225GLY      O 3426   7.994   8.719   8.152
  226SER      N 3427   8.168   8.841   8.223
  226SER      H 3428   8.239   8.853   8.293
  226SER     CA 3429   8.161   8.946   8.122
  226SER     HA 3430   8.081   8.924   8.051
  226SER     CB 3431   8.128   9.076   8.194
  226SER    HB2 3432   8.123   9.158   8.122
  226SER    HB3 3433   8.031   9.066   8.244
  226SER     OG 3434   8.227   9.108   8.289
  226SER     HG 3435   8.195   9.176   8.349
  226SER      C 3436   8.293   8.956   8.047
  226SER      O 3437   8.398   8.924   8.103
  227PHE      N 3438   8.294   9.009   7.925
  227PHE      H 3439   8.208   9.018   7.872
  227PHE     CA 3440   8.416   9.058   7.864
  227PHE     HA 3441   8.486   8.975   7.856
  227PHE     CB 3442   8.388   9.109   7.723
  227PHE    HB2 3443   8.481   9.107   7.668
  227PHE    HB3 3444   8.324   9.035   7.674
  227PHE     CG 3445   8.326   9.245   7.703
  227PHE    CD1 3446   8.390   9.363   7.745
  227PHE    HD1 3447   8.487   9.359   7.795
  227PHE    CE1 3448   8.334   9.488   7.721
  227PHE    HE1 3449   8.386   9.577   7.756
  227PHE     CZ 3450   8.216   9.499   7.646
  227PHE     HZ 3451   8.175   9.596   7.622
  227PHE    CE2 3452   8.154   9.383   7.599
  227PHE    HE2 3453   8.066   9.391   7.536
  227PHE    CD2 3454   8.209   9.258   7.628
  227PHE    HD2 3455   8.161   9.170   7.587
  227PHE      C 3456   8.485   9.163   7.950
  227PHE      O 3457   8.606   9.178   7.942
  228ASN      N 3458   8.408   9.238   8.030
  228ASN      H 3459   8.308   9.224   8.026
  228ASN     CA 3460   8.458   9.344   8.116
  228ASN     HA 3461   8.530   9.401   8.057
  228ASN     CB 3462   8.341   9.433   8.155
  228ASN    HB2 3463   8.261   9.429   8.081
  228ASN    HB3 3464   8.301   9.401   8.251
  228ASN     CG 3465   8.381   9.580   8.166
  228ASN    OD1 3466   8.465   9.631   8.093
  228ASN    ND2 3467   8.317   9.657   8.254
  228ASN   HD21 3468   8.354   9.751   8.262
  228ASN   HD22 3469   8.247   9.618   8.316
  228ASN      C 3470   8.534   9.295   8.238
  228ASN      O 3471   8.591   9.377   8.310
  229ALA      N 3472   8.530   9.165   8.271
  229ALA      H 3473   8.471   9.102   8.219
  229ALA     CA 3474   8.603   9.111   8.384
  229ALA     HA 3475   8.581   9.176   8.468
  229ALA     CB 3476   8.544   8.974   8.417
  229ALA    HB1 3477   8.562   8.904   8.336
  229ALA    HB2 3478   8.591   8.938   8.508
  229ALA    HB3 3479   8.437   8.984   8.434
  229ALA      C 3480   8.754   9.105   8.364
  229ALA      O 3481   8.799   9.074   8.253
  230PRO      N 3482   8.835   9.125   8.468
  230PRO     CD 3483   8.789   9.175   8.597
  230PRO    HD2 3484   8.734   9.096   8.649
  230PRO    HD3 3485   8.727   9.263   8.585
  230PRO     CG 3486   8.914   9.214   8.676
  230PRO    HG2 3487   8.901   9.191   8.782
  230PRO    HG3 3488   8.935   9.320   8.662
  230PRO     CB 3489   9.024   9.131   8.611
  230PRO    HB2 3490   9.026   9.032   8.658
  230PRO    HB3 3491   9.121   9.179   8.622
  230PRO     CA 3492   8.980   9.122   8.465
  230PRO     HA 3493   9.014   9.212   8.415
  230PRO      C 3494   9.043   9.003   8.395
  230PRO      O 3495   9.135   9.020   8.315
  231TRP      N 3496   8.995   8.882   8.422
  231TRP      H 3497   8.924   8.874   8.494
  231TRP     CA 3498   9.041   8.757   8.366
  231TRP     HA 3499   9.150   8.756   8.363
  231TRP     CB 3500   8.995   8.647   8.462
  231TRP    HB2 3501   9.029   8.549   8.428
  231TRP    HB3 3502   9.043   8.665   8.558
  231TRP     CG 3503   8.848   8.646   8.486
  231TRP    CD1 3504   8.787   8.708   8.589
  231TRP    HD1 3505   8.840   8.760   8.668
  231TRP    NE1 3506   8.649   8.696   8.576
  231TRP    HE1 3507   8.586   8.740   8.641
  231TRP    CE2 3508   8.617   8.632   8.458
  231TRP    CZ2 3509   8.492   8.608   8.399
  231TRP    HZ2 3510   8.401   8.639   8.447
  231TRP    CH2 3511   8.490   8.545   8.273
  231TRP    HH2 3512   8.396   8.528   8.223
  231TRP    CZ3 3513   8.609   8.504   8.213
  231TRP    HZ3 3514   8.608   8.455   8.117
  231TRP    CE3 3515   8.732   8.526   8.278
  231TRP    HE3 3516   8.824   8.495   8.230
  231TRP    CD2 3517   8.741   8.595   8.400
  231TRP      C 3518   8.995   8.726   8.224
  231TRP      O 3519   9.043   8.629   8.166
  232ALA      N 3520   8.900   8.800   8.166
  232ALA      H 3521   8.862   8.879   8.217
  232ALA     CA 3522   8.830   8.755   8.047
  232ALA     HA 3523   8.797   8.653   8.067
  232ALA     CB 3524   8.703   8.837   8.025
  232ALA    HB1 3525   8.727   8.939   7.995
  232ALA    HB2 3526   8.644   8.789   7.947
  232ALA    HB3 3527   8.644   8.839   8.116
  232ALA      C 3528   8.913   8.745   7.920
  232ALA      O 3529   8.899   8.647   7.848
  233VAL      N 3530   8.998   8.843   7.888
  233VAL      H 3531   8.998   8.926   7.946
  233VAL     CA 3532   9.090   8.838   7.776
  233VAL     HA 3533   9.070   8.747   7.719
  233VAL     CB 3534   9.067   8.955   7.681
  233VAL     HB 3535   9.071   9.048   7.737
  233VAL    CG1 3536   9.168   8.965   7.566
  233VAL   HG11 3537   9.164   8.875   7.504
  233VAL   HG12 3538   9.145   9.051   7.504
  233VAL   HG13 3539   9.269   8.978   7.605
  233VAL    CG2 3540   8.929   8.943   7.617
  233VAL   HG21 3541   8.852   8.947   7.694
  233VAL   HG22 3542   8.914   9.025   7.547
  233VAL   HG23 3543   8.921   8.848   7.563
  233VAL      C 3544   9.235   8.827   7.820
  233VAL      O 3545   9.281   8.899   7.908
  234THR      N 3546   9.309   8.738   7.753
  234THR      H 3547   9.264   8.687   7.679
  234THR     CA 3548   9.452   8.718   7.769
  234THR     HA 3549   9.479   8.750   7.870
  234THR     CB 3550   9.481   8.568   7.761
  234THR     HB 3551   9.430   8.524   7.675
  234THR    CG2 3552   9.629   8.532   7.753
  234THR   HG21 3553   9.682   8.573   7.840
  234THR   HG22 3554   9.642   8.424   7.751
  234THR   HG23 3555   9.672   8.573   7.661
  234THR    OG1 3556   9.435   8.509   7.880
  234THR    HG1 3557   9.442   8.414   7.876
  234THR      C 3558   9.534   8.801   7.672
  234THR      O 3559   9.497   8.821   7.556
  235SER      N 3560   9.652   8.846   7.715
  235SER      H 3561   9.677   8.824   7.810
  235SER     CA 3562   9.752   8.909   7.631
  235SER     HA 3563   9.703   8.981   7.566
  235SER     CB 3564   9.853   8.982   7.718
  235SER    HB2 3565   9.802   9.061   7.773
  235SER    HB3 3566   9.896   8.912   7.790
  235SER     OG 3567   9.958   9.036   7.641
  235SER     HG 3568  10.011   9.091   7.699
  235SER      C 3569   9.825   8.806   7.545
  235SER      O 3570   9.882   8.711   7.597
  236LEU      N 3571   9.831   8.827   7.413
  236LEU      H 3572   9.777   8.904   7.375
  236LEU     CA 3573   9.899   8.740   7.320
  236LEU     HA 3574   9.855   8.642   7.330
  236LEU     CB 3575   9.871   8.796   7.180
  236LEU    HB2 3576   9.763   8.812   7.173
  236LEU    HB3 3577   9.920   8.893   7.172
  236LEU     CG 3578   9.913   8.711   7.061
  236LEU     HG 3579  10.021   8.708   7.052
  236LEU    CD1 3580   9.859   8.569   7.075
  236LEU   HD11 3581   9.751   8.573   7.089
  236LEU   HD12 3582   9.881   8.511   6.985
  236LEU   HD13 3583   9.906   8.520   7.160
  236LEU    CD2 3584   9.855   8.771   6.932
  236LEU   HD21 3585   9.892   8.872   6.917
  236LEU   HD22 3586   9.882   8.710   6.846
  236LEU   HD23 3587   9.747   8.775   6.938
  236LEU      C 3588  10.048   8.724   7.346
  236LEU      O 3589  10.104   8.617   7.326
  237TYR      N 3590  10.115   8.829   7.396
  237TYR      H 3591  10.065   8.915   7.410
  237TYR     CA 3592  10.257   8.826   7.425
  237TYR     HA 3593  10.305   8.772   7.343
  237TYR     CB 3594  10.311   8.969   7.421
  237TYR    HB2 3595  10.265   9.027   7.500
  237TYR    HB3 3596  10.419   8.966   7.440
  237TYR     CG 3597  10.287   9.035   7.288
  237TYR    CD1 3598  10.364   9.000   7.176
  237TYR    HD1 3599  10.450   8.935   7.189
  237TYR    CE1 3600  10.331   9.048   7.049
  237TYR    HE1 3601  10.390   9.019   6.963
  237TYR     CZ 3602  10.219   9.132   7.032
  237TYR     OH 3603  10.184   9.174   6.908
  237TYR     HH 3604  10.253   9.162   6.843
  237TYR    CE2 3605  10.145   9.171   7.145
  237TYR    HE2 3606  10.061   9.238   7.132
  237TYR    CD2 3607  10.180   9.125   7.272
  237TYR    HD2 3608  10.124   9.158   7.358
  237TYR      C 3609  10.289   8.747   7.551
  237TYR      O 3610  10.391   8.677   7.553
  238GLU      N 3611  10.200   8.745   7.649
  238GLU      H 3612  10.125   8.812   7.646
  238GLU     CA 3613  10.200   8.654   7.762
  238GLU     HA 3614  10.303   8.645   7.797
  238GLU     CB 3615  10.118   8.715   7.875
  238GLU    HB2 3616  10.142   8.821   7.881
  238GLU    HB3 3617  10.012   8.708   7.848
  238GLU     CG 3618  10.132   8.659   8.016
  238GLU    HG2 3619  10.074   8.722   8.082
  238GLU    HG3 3620  10.086   8.560   8.018
  238GLU     CD 3621  10.274   8.646   8.071
  238GLU    OE1 3622  10.287   8.565   8.166
  238GLU    OE2 3623  10.369   8.706   8.017
  238GLU      C 3624  10.153   8.513   7.728
  238GLU      O 3625  10.210   8.417   7.779
  239ALA      N 3626  10.057   8.494   7.637
  239ALA      H 3627  10.005   8.574   7.604
  239ALA     CA 3628  10.022   8.363   7.585
  239ALA     HA 3629   9.989   8.301   7.668
  239ALA     CB 3630   9.905   8.377   7.487
  239ALA    HB1 3631   9.935   8.434   7.400
  239ALA    HB2 3632   9.873   8.278   7.455
  239ALA    HB3 3633   9.821   8.426   7.536
  239ALA      C 3634  10.142   8.295   7.521
  239ALA      O 3635  10.173   8.181   7.555
  240ARG      N 3636  10.218   8.367   7.438
  240ARG      H 3637  10.181   8.455   7.407
  240ARG     CA 3638  10.350   8.326   7.394
  240ARG     HA 3639  10.339   8.232   7.338
  240ARG     CB 3640  10.413   8.430   7.302
  240ARG    HB2 3641  10.352   8.435   7.211
  240ARG    HB3 3642  10.409   8.528   7.349
  240ARG     CG 3643  10.558   8.397   7.267
  240ARG    HG2 3644  10.619   8.409   7.356
  240ARG    HG3 3645  10.565   8.293   7.235
  240ARG     CD 3646  10.615   8.487   7.158
  240ARG    HD2 3647  10.552   8.479   7.070
  240ARG    HD3 3648  10.611   8.590   7.194
  240ARG     NE 3649  10.752   8.451   7.120
  240ARG     HE 3650  10.765   8.378   7.052
  240ARG     CZ 3651  10.865   8.512   7.158
  240ARG    NH1 3652  10.866   8.613   7.246
  240ARG   HH11 3653  10.778   8.646   7.285
  240ARG   HH12 3654  10.953   8.656   7.273
  240ARG    NH2 3655  10.984   8.473   7.111
  240ARG   HH21 3656  10.983   8.404   7.036
  240ARG   HH22 3657  11.070   8.519   7.136
  240ARG      C 3658  10.444   8.295   7.509
  240ARG      O 3659  10.511   8.192   7.504
  241NLN      N 3660  10.457   8.383   7.609
  241NLN      H 3661  10.405   8.470   7.606
  241NLN     CA 3662  10.546   8.359   7.721
  241NLN     HA 3663  10.648   8.351   7.684
  241NLN     CB 3664  10.537   8.481   7.813
  241NLN    HB2 3665  10.553   8.572   7.754
  241NLN    HB3 3666  10.440   8.486   7.862
  241NLN     CG 3667  10.647   8.479   7.918
  241NLN    OD1 3668  10.733   8.391   7.911
  241NLN    ND2 3669  10.651   8.577   8.009
  241NLN   HD21 3670  10.574   8.641   8.018
  241NLN      C 3671  10.516   8.228   7.792
  241NLN      O 3672  10.605   8.146   7.814
  242ARG      N 3673  10.388   8.199   7.815
  242ARG      H 3674  10.319   8.267   7.787
  242ARG     CA 3675  10.342   8.075   7.875
  242ARG     HA 3676  10.396   8.059   7.968
  242ARG     CB 3677  10.193   8.087   7.906
  242ARG    HB2 3678  10.140   8.121   7.817
  242ARG    HB3 3679  10.153   7.990   7.933
  242ARG     CG 3680  10.169   8.185   8.020
  242ARG    HG2 3681  10.218   8.149   8.111
  242ARG    HG3 3682  10.210   8.283   7.995
  242ARG     CD 3683  10.020   8.201   8.048
  242ARG    HD2 3684   9.968   8.219   7.954
  242ARG    HD3 3685   9.981   8.109   8.092
  242ARG     NE 3686  10.000   8.313   8.140
  242ARG     HE 3687  10.079   8.338   8.197
  242ARG     CZ 3688   9.892   8.393   8.148
  242ARG    NH1 3689   9.785   8.377   8.069
  242ARG   HH11 3690   9.780   8.293   8.014
  242ARG   HH12 3691   9.700   8.428   8.088
  242ARG    NH2 3692   9.893   8.492   8.238
  242ARG   HH21 3693   9.976   8.506   8.294
  242ARG   HH22 3694   9.812   8.551   8.250
  242ARG      C 3695  10.372   7.956   7.784
  242ARG      O 3696  10.423   7.854   7.829
  243THR      N 3697  10.353   7.972   7.653
  243THR      H 3698  10.308   8.058   7.623
  243THR     CA 3699  10.386   7.874   7.552
  243THR     HA 3700  10.335   7.781   7.575
  243THR     CB 3701  10.340   7.922   7.414
  243THR     HB 3702  10.382   8.020   7.394
  243THR    CG2 3703  10.374   7.830   7.297
  243THR   HG21 3704  10.327   7.733   7.313
  243THR   HG22 3705  10.337   7.874   7.205
  243THR   HG23 3706  10.482   7.816   7.288
  243THR    OG1 3707  10.199   7.929   7.415
  243THR    HG1 3708  10.171   7.977   7.337
  243THR      C 3709  10.536   7.846   7.544
  243THR      O 3710  10.575   7.731   7.521
  244LEU      N 3711  10.621   7.947   7.563
  244LEU      H 3712  10.582   8.039   7.574
  244LEU     CA 3713  10.765   7.931   7.574
  244LEU     HA 3714  10.800   7.872   7.490
  244LEU     CB 3715  10.833   8.068   7.569
  244LEU    HB2 3716  10.791   8.129   7.649
  244LEU    HB3 3717  10.938   8.054   7.593
  244LEU     CG 3718  10.825   8.147   7.439
  244LEU     HG 3719  10.725   8.145   7.397
  244LEU    CD1 3720  10.864   8.292   7.464
  244LEU   HD11 3721  10.966   8.299   7.503
  244LEU   HD12 3722  10.858   8.349   7.371
  244LEU   HD13 3723  10.796   8.338   7.536
  244LEU    CD2 3724  10.922   8.093   7.334
  244LEU   HD21 3725  10.897   7.990   7.311
  244LEU   HD22 3726  10.915   8.152   7.243
  244LEU   HD23 3727  11.025   8.098   7.371
  244LEU      C 3728  10.802   7.854   7.700
  244LEU      O 3729  10.892   7.771   7.691
  245ASN      N 3730  10.736   7.875   7.814
  245ASN      H 3731  10.664   7.947   7.816
  245ASN     CA 3732  10.757   7.799   7.935
  245ASN     HA 3733  10.864   7.798   7.958
  245ASN     CB 3734  10.684   7.866   8.051
  245ASN    HB2 3735  10.703   7.973   8.049
  245ASN    HB3 3736  10.576   7.850   8.040
  245ASN     CG 3737  10.721   7.818   8.190
  245ASN    OD1 3738  10.803   7.729   8.211
  245ASN    ND2 3739  10.660   7.880   8.291
  245ASN   HD21 3740  10.674   7.846   8.385
  245ASN   HD22 3741  10.597   7.957   8.272
  245ASN      C 3742  10.716   7.654   7.915
  245ASN      O 3743  10.802   7.566   7.920
  246LEU      N 3744  10.591   7.628   7.876
  246LEU      H 3745  10.527   7.705   7.872
  246LEU     CA 3746  10.542   7.498   7.836
  246LEU     HA 3747  10.532   7.434   7.924
  246LEU     CB 3748  10.404   7.520   7.774
  246LEU    HB2 3749  10.340   7.573   7.846
  246LEU    HB3 3750  10.418   7.586   7.688
  246LEU     CG 3751  10.332   7.395   7.727
  246LEU     HG 3752  10.396   7.335   7.662
  246LEU    CD1 3753  10.283   7.308   7.842
  246LEU   HD11 3754  10.211   7.363   7.904
  246LEU   HD12 3755  10.233   7.220   7.803
  246LEU   HD13 3756  10.366   7.276   7.905
  246LEU    CD2 3757  10.210   7.441   7.646
  246LEU   HD21 3758  10.243   7.501   7.562
  246LEU   HD22 3759  10.155   7.354   7.610
  246LEU   HD23 3760  10.146   7.500   7.710
  246LEU      C 3761  10.632   7.427   7.736
  246LEU      O 3762  10.665   7.310   7.753
  247ALA      N 3763  10.679   7.496   7.632
  247ALA      H 3764  10.649   7.592   7.619
  247ALA     CA 3765  10.768   7.437   7.534
  247ALA     HA 3766  10.716   7.353   7.488
  247ALA     CB 3767  10.799   7.540   7.425
  247ALA    HB1 3768  10.847   7.628   7.468
  247ALA    HB2 3769  10.867   7.495   7.352
  247ALA    HB3 3770  10.707   7.570   7.376
  247ALA      C 3771  10.895   7.385   7.599
  247ALA      O 3772  10.938   7.274   7.567
  248LYS      N 3773  10.954   7.461   7.691
  248LYS      H 3774  10.910   7.549   7.715
  248LYS     CA 3775  11.077   7.426   7.760
  248LYS     HA 3776  11.141   7.372   7.690
  248LYS     CB 3777  11.148   7.554   7.802
  248LYS    HB2 3778  11.084   7.605   7.874
  248LYS    HB3 3779  11.240   7.526   7.855
  248LYS     CG 3780  11.186   7.649   7.689
  248LYS    HG2 3781  11.281   7.616   7.645
  248LYS    HG3 3782  11.111   7.646   7.610
  248LYS     CD 3783  11.200   7.792   7.738
  248LYS    HD2 3784  11.118   7.815   7.805
  248LYS    HD3 3785  11.293   7.800   7.795
  248LYS     CE 3786  11.199   7.897   7.627
  248LYS    HE2 3787  11.264   7.865   7.546
  248LYS    HE3 3788  11.098   7.903   7.587
  248LYS     NZ 3789  11.241   8.028   7.677
  248LYS    HZ1 3790  11.335   8.023   7.714
  248LYS    HZ2 3791  11.239   8.098   7.604
  248LYS    HZ3 3792  11.180   8.059   7.752
  248LYS      C 3793  11.056   7.331   7.877
  248LYS      O 3794  11.148   7.254   7.905
  249LEU      N 3795  10.938   7.326   7.939
  249LEU      H 3796  10.870   7.397   7.916
  249LEU     CA 3797  10.899   7.226   8.036
  249LEU     HA 3798  10.979   7.211   8.108
  249LEU     CB 3799  10.773   7.269   8.111
  249LEU    HB2 3800  10.695   7.290   8.038
  249LEU    HB3 3801  10.738   7.185   8.171
  249LEU     CG 3802  10.785   7.389   8.205
  249LEU     HG 3803  10.824   7.474   8.149
  249LEU    CD1 3804  10.646   7.425   8.257
  249LEU   HD11 3805  10.603   7.341   8.311
  249LEU   HD12 3806  10.652   7.511   8.323
  249LEU   HD13 3807  10.580   7.450   8.173
  249LEU    CD2 3808  10.880   7.364   8.321
  249LEU   HD21 3809  10.980   7.344   8.284
  249LEU   HD22 3810  10.884   7.453   8.384
  249LEU   HD23 3811  10.846   7.279   8.381
  249LEU      C 3812  10.873   7.091   7.972
  249LEU      O 3813  10.902   6.987   8.030
  250THR      N 3814  10.825   7.089   7.847
  250THR      H 3815  10.803   7.178   7.805
  250THR     CA 3816  10.780   6.969   7.778
  250THR     HA 3817  10.778   6.888   7.851
  250THR     CB 3818  10.638   6.986   7.726
  250THR     HB 3819  10.640   7.044   7.634
  250THR    CG2 3820  10.565   6.854   7.701
  250THR   HG21 3821  10.558   6.797   7.794
  250THR   HG22 3822  10.465   6.874   7.664
  250THR   HG23 3823  10.618   6.793   7.627
  250THR    OG1 3824  10.555   7.051   7.820
  250THR    HG1 3825  10.468   7.065   7.781
  250THR      C 3826  10.881   6.928   7.672
  250THR      O 3827  10.846   6.874   7.567
  251GLY      N 3828  11.009   6.959   7.693
  251GLY      H 3829  11.028   7.000   7.784
  251GLY     CA 3830  11.123   6.932   7.608
  251GLY    HA2 3831  11.208   6.981   7.653
  251GLY    HA3 3832  11.143   6.825   7.608
  251GLY      C 3833  11.117   6.979   7.463
  251GLY      O 3834  11.209   6.951   7.387
  252CYX      N 3835  11.014   7.053   7.421
  252CYX      H 3836  10.942   7.072   7.490
  252CYX     CA 3837  11.002   7.122   7.294
  252CYX     HA 3838  11.042   7.056   7.217
  252CYX     CB 3839  10.854   7.145   7.265
  252CYX    HB2 3840  10.809   7.200   7.348
  252CYX    HB3 3841  10.844   7.207   7.176
  252CYX     SG 3842  10.761   6.992   7.239
  252CYX      C 3843  11.085   7.249   7.283
  252CYX      O 3844  11.046   7.343   7.214
  253SER      N 3845  11.203   7.249   7.346
  253SER      H 3846  11.221   7.166   7.401
  253SER     CA 3847  11.302   7.353   7.363
  253SER     HA 3848  11.255   7.438   7.412
  253SER     CB 3849  11.409   7.297   7.456
  253SER    HB2 3850  11.462   7.216   7.404
  253SER    HB3 3851  11.481   7.375   7.482
  253SER     OG 3852  11.350   7.244   7.573
  253SER     HG 3853  11.419   7.213   7.632
  253SER      C 3854  11.368   7.407   7.237
  253SER      O 3855  11.483   7.451   7.241
  254ARG      N 3856  11.302   7.400   7.121
  254ARG      H 3857  11.206   7.368   7.127
  254ARG     CA 3858  11.347   7.460   6.997
  254ARG     HA 3859  11.453   7.438   6.984
  254ARG     CB 3860  11.270   7.401   6.879
  254ARG    HB2 3861  11.163   7.413   6.898
  254ARG    HB3 3862  11.294   7.457   6.789
  254ARG     CG 3863  11.299   7.253   6.854
  254ARG    HG2 3864  11.279   7.198   6.947
  254ARG    HG3 3865  11.227   7.217   6.780
  254ARG     CD 3866  11.439   7.214   6.807
  254ARG    HD2 3867  11.508   7.223   6.890
  254ARG    HD3 3868  11.436   7.109   6.778
  254ARG     NE 3869  11.488   7.295   6.695
  254ARG     HE 3870  11.540   7.378   6.719
  254ARG     CZ 3871  11.469   7.278   6.564
  254ARG    NH1 3872  11.412   7.168   6.513
  254ARG   HH11 3873  11.383   7.094   6.576
  254ARG   HH12 3874  11.401   7.163   6.413
  254ARG    NH2 3875  11.505   7.372   6.475
  254ARG   HH21 3876  11.545   7.458   6.509
  254ARG   HH22 3877  11.474   7.371   6.379
  254ARG      C 3878  11.336   7.611   6.997
  254ARG      O 3879  11.262   7.673   7.074
  255GLU      N 3880  11.414   7.670   6.907
  255GLU      H 3881  11.470   7.607   6.850
  255GLU     CA 3882  11.446   7.811   6.896
  255GLU     HA 3883  11.445   7.853   6.997
  255GLU     CB 3884  11.587   7.825   6.841
  255GLU    HB2 3885  11.611   7.932   6.846
  255GLU    HB3 3886  11.656   7.774   6.908
  255GLU     CG 3887  11.617   7.782   6.698
  255GLU    HG2 3888  11.544   7.831   6.633
  255GLU    HG3 3889  11.716   7.821   6.672
  255GLU     CD 3890  11.614   7.634   6.661
  255GLU    OE1 3891  11.626   7.605   6.540
  255GLU    OE2 3892  11.589   7.545   6.744
  255GLU      C 3893  11.341   7.891   6.819
  255GLU      O 3894  11.295   7.993   6.870
  256NLN      N 3895  11.300   7.846   6.700
  256NLN      H 3896  11.348   7.768   6.658
  256NLN     CA 3897  11.188   7.905   6.631
  256NLN     HA 3898  11.193   8.014   6.643
  256NLN     CB 3899  11.198   7.872   6.483
  256NLN    HB2 3900  11.303   7.879   6.453
  256NLN    HB3 3901  11.172   7.768   6.465
  256NLN     CG 3902  11.112   7.961   6.394
  256NLN    OD1 3903  11.018   8.029   6.436
  256NLN    ND2 3904  11.155   7.979   6.269
  256NLN   HD21 3905  11.100   7.937   6.196
  256NLN      C 3906  11.053   7.857   6.684
  256NLN      O 3907  11.031   7.738   6.705
  257GLU      N 3908  10.957   7.950   6.687
  257GLU      H 3909  10.984   8.043   6.660
  257GLU     CA 3910  10.816   7.933   6.717
  257GLU     HA 3911  10.806   7.907   6.822
  257GLU     CB 3912  10.750   8.068   6.690
  257GLU    HB2 3913  10.781   8.106   6.593
  257GLU    HB3 3914  10.643   8.051   6.683
  257GLU     CG 3915  10.773   8.173   6.798
  257GLU    HG2 3916  10.700   8.253   6.780
  257GLU    HG3 3917  10.749   8.128   6.894
  257GLU     CD 3918  10.910   8.237   6.806
  257GLU    OE1 3919  10.991   8.224   6.712
  257GLU    OE2 3920  10.933   8.300   6.912
  257GLU      C 3921  10.745   7.825   6.636
  257GLU      O 3922  10.660   7.754   6.688
  258THR      N 3923  10.781   7.808   6.509
  258THR      H 3924  10.851   7.871   6.471
  258THR     CA 3925  10.726   7.704   6.424
  258THR     HA 3926  10.617   7.711   6.426
  258THR     CB 3927  10.774   7.721   6.280
  258THR     HB 3928  10.883   7.716   6.280
  258THR    CG2 3929  10.720   7.618   6.182
  258THR   HG21 3930  10.611   7.621   6.182
  258THR   HG22 3931  10.756   7.641   6.081
  258THR   HG23 3932  10.755   7.519   6.209
  258THR    OG1 3933  10.736   7.846   6.226
  258THR    HG1 3934  10.772   7.851   6.137
  258THR      C 3935  10.764   7.565   6.473
  258THR      O 3936  10.682   7.474   6.475
  259GLU      N 3937  10.891   7.546   6.510
  259GLU      H 3938  10.953   7.626   6.514
  259GLU     CA 3939  10.945   7.419   6.553
  259GLU     HA 3940  10.915   7.343   6.481
  259GLU     CB 3941  11.098   7.419   6.558
  259GLU    HB2 3942  11.126   7.468   6.652
  259GLU    HB3 3943  11.133   7.316   6.562
  259GLU     CG 3944  11.173   7.492   6.447
  259GLU    HG2 3945  11.118   7.582   6.419
  259GLU    HG3 3946  11.269   7.523   6.488
  259GLU     CD 3947  11.195   7.411   6.320
  259GLU    OE1 3948  11.306   7.421   6.264
  259GLU    OE2 3949  11.102   7.337   6.280
  259GLU      C 3950  10.892   7.378   6.689
  259GLU      O 3951  10.868   7.260   6.712
  260ILE      N 3952  10.867   7.475   6.778
  260ILE      H 3953  10.896   7.569   6.755
  260ILE     CA 3954  10.797   7.454   6.903
  260ILE     HA 3955  10.852   7.380   6.961
  260ILE     CB 3956  10.788   7.581   6.985
  260ILE     HB 3957  10.750   7.661   6.922
  260ILE    CG2 3958  10.691   7.561   7.101
  260ILE   HG21 3959  10.724   7.477   7.162
  260ILE   HG22 3960  10.682   7.651   7.162
  260ILE   HG23 3961  10.590   7.541   7.065
  260ILE    CG1 3962  10.924   7.625   7.041
  260ILE   HG12 3963  10.953   7.558   7.122
  260ILE   HG13 3964  11.000   7.618   6.964
  260ILE    CD1 3965  10.923   7.768   7.094
  260ILE   HD11 3966  10.851   7.780   7.175
  260ILE   HD12 3967  11.022   7.792   7.134
  260ILE   HD13 3968  10.899   7.837   7.014
  260ILE      C 3969  10.659   7.395   6.875
  260ILE      O 3970  10.628   7.287   6.925
  261ILE      N 3971  10.575   7.461   6.794
  261ILE      H 3972  10.604   7.551   6.757
  261ILE     CA 3973  10.441   7.412   6.770
  261ILE     HA 3974  10.396   7.393   6.868
  261ILE     CB 3975  10.354   7.516   6.700
  261ILE     HB 3976  10.406   7.548   6.610
  261ILE    CG2 3977  10.220   7.458   6.657
  261ILE   HG21 3978  10.166   7.421   6.744
  261ILE   HG22 3979  10.159   7.535   6.609
  261ILE   HG23 3980  10.233   7.375   6.586
  261ILE    CG1 3981  10.330   7.639   6.787
  261ILE   HG12 3982  10.427   7.684   6.812
  261ILE   HG13 3983  10.276   7.712   6.728
  261ILE    CD1 3984  10.255   7.618   6.918
  261ILE   HD11 3985  10.308   7.551   6.985
  261ILE   HD12 3986  10.246   7.715   6.967
  261ILE   HD13 3987  10.154   7.580   6.900
  261ILE      C 3988  10.444   7.277   6.700
  261ILE      O 3989  10.366   7.189   6.736
  262LYS      N 3990  10.535   7.253   6.606
  262LYS      H 3991  10.590   7.331   6.573
  262LYS     CA 3992  10.559   7.121   6.551
  262LYS     HA 3993  10.467   7.088   6.502
  262LYS     CB 3994  10.670   7.127   6.447
  262LYS    HB2 3995  10.752   7.190   6.482
  262LYS    HB3 3996  10.709   7.027   6.430
  262LYS     CG 3997  10.613   7.181   6.316
  262LYS    HG2 3998  10.536   7.112   6.282
  262LYS    HG3 3999  10.567   7.279   6.334
  262LYS     CD 4000  10.718   7.196   6.207
  262LYS    HD2 4001  10.790   7.272   6.235
  262LYS    HD3 4002  10.770   7.100   6.196
  262LYS     CE 4003  10.652   7.234   6.075
  262LYS    HE2 4004  10.561   7.175   6.062
  262LYS    HE3 4005  10.622   7.339   6.080
  262LYS     NZ 4006  10.743   7.211   5.962
  262LYS    HZ1 4007  10.770   7.114   5.958
  262LYS    HZ2 4008  10.700   7.237   5.875
  262LYS    HZ3 4009  10.827   7.266   5.975
  262LYS      C 4010  10.585   7.015   6.658
  262LYS      O 4011  10.520   6.911   6.654
  263CYX      N 4012  10.673   7.040   6.755
  263CYX      H 4013  10.724   7.127   6.753
  263CYX     CA 4014  10.698   6.949   6.865
  263CYX     HA 4015  10.729   6.852   6.825
  263CYX     CB 4016  10.813   7.006   6.946
  263CYX    HB2 4017  10.899   7.022   6.881
  263CYX    HB3 4018  10.783   7.103   6.986
  263CYX     SG 4019  10.864   6.904   7.087
  263CYX      C 4020  10.576   6.923   6.953
  263CYX      O 4021  10.553   6.810   6.995
  264LEU      N 4022  10.494   7.026   6.977
  264LEU      H 4023  10.521   7.116   6.941
  264LEU     CA 4024  10.373   7.018   7.055
  264LEU     HA 4025  10.389   6.952   7.140
  264LEU     CB 4026  10.344   7.158   7.109
  264LEU    HB2 4027  10.339   7.227   7.025
  264LEU    HB3 4028  10.247   7.158   7.159
  264LEU     CG 4029  10.449   7.211   7.207
  264LEU     HG 4030  10.548   7.208   7.162
  264LEU    CD1 4031  10.416   7.357   7.240
  264LEU   HD11 4032  10.318   7.364   7.285
  264LEU   HD12 4033  10.491   7.397   7.309
  264LEU   HD13 4034  10.418   7.415   7.148
  264LEU    CD2 4035  10.453   7.131   7.337
  264LEU   HD21 4036  10.479   7.027   7.318
  264LEU   HD22 4037  10.529   7.173   7.404
  264LEU   HD23 4038  10.356   7.135   7.387
  264LEU      C 4039  10.255   6.958   6.980
  264LEU      O 4040  10.161   6.906   7.040
  265ARG      N 4041  10.259   6.955   6.846
  265ARG      H 4042  10.332   7.010   6.802
  265ARG     CA 4043  10.175   6.871   6.764
  265ARG     HA 4044  10.073   6.870   6.803
  265ARG     CB 4045  10.171   6.920   6.620
  265ARG    HB2 4046  10.273   6.931   6.582
  265ARG    HB3 4047  10.121   6.845   6.559
  265ARG     CG 4048  10.096   7.052   6.602
  265ARG    HG2 4049   9.991   7.037   6.629
  265ARG    HG3 4050  10.137   7.129   6.668
  265ARG     CD 4051  10.105   7.100   6.458
  265ARG    HD2 4052  10.208   7.124   6.435
  265ARG    HD3 4053  10.073   7.018   6.393
  265ARG     NE 4054  10.020   7.216   6.432
  265ARG     HE 4055   9.942   7.232   6.496
  265ARG     CZ 4056  10.032   7.305   6.333
  265ARG    NH1 4057  10.111   7.289   6.226
  265ARG   HH11 4058  10.170   7.207   6.220
  265ARG   HH12 4059  10.116   7.366   6.161
  265ARG    NH2 4060   9.963   7.420   6.336
  265ARG   HH21 4061   9.913   7.452   6.418
  265ARG   HH22 4062   9.979   7.487   6.262
  265ARG      C 4063  10.218   6.725   6.767
  265ARG      O 4064  10.133   6.639   6.744
  266ASN      N 4065  10.346   6.696   6.790
  266ASN      H 4066  10.412   6.772   6.795
  266ASN     CA 4067  10.397   6.560   6.783
  266ASN     HA 4068  10.328   6.502   6.721
  266ASN     CB 4069  10.529   6.561   6.706
  266ASN    HB2 4070  10.600   6.627   6.755
  266ASN    HB3 4071  10.570   6.460   6.706
  266ASN     CG 4072  10.517   6.603   6.560
  266ASN    OD1 4073  10.411   6.618   6.499
  266ASN    ND2 4074  10.631   6.624   6.494
  266ASN   HD21 4075  10.624   6.648   6.397
  266ASN   HD22 4076  10.719   6.611   6.543
  266ASN      C 4077  10.399   6.483   6.914
  266ASN      O 4078  10.405   6.360   6.907
  267LYS      N 4079  10.392   6.547   7.031
  267LYS      H 4080  10.395   6.648   7.028
  267LYS     CA 4081  10.378   6.486   7.162
  267LYS     HA 4082  10.422   6.386   7.161
  267LYS     CB 4083  10.452   6.572   7.264
  267LYS    HB2 4084  10.417   6.674   7.255
  267LYS    HB3 4085  10.428   6.537   7.365
  267LYS     CG 4086  10.603   6.568   7.247
  267LYS    HG2 4087  10.640   6.466   7.254
  267LYS    HG3 4088  10.631   6.608   7.149
  267LYS     CD 4089  10.666   6.654   7.356
  267LYS    HD2 4090  10.621   6.753   7.351
  267LYS    HD3 4091  10.642   6.612   7.454
  267LYS     CE 4092  10.817   6.670   7.341
  267LYS    HE2 4093  10.843   6.675   7.235
  267LYS    HE3 4094  10.844   6.767   7.384
  267LYS     NZ 4095  10.892   6.564   7.411
  267LYS    HZ1 4096  10.870   6.474   7.372
  267LYS    HZ2 4097  10.991   6.581   7.403
  267LYS    HZ3 4098  10.868   6.564   7.509
  267LYS      C 4099  10.234   6.466   7.205
  267LYS      O 4100  10.144   6.534   7.155
  268ASP      N 4101  10.210   6.376   7.300
  268ASP      H 4102  10.287   6.320   7.335
  268ASP     CA 4103  10.080   6.339   7.352
  268ASP     HA 4104  10.014   6.323   7.266
  268ASP     CB 4105  10.089   6.203   7.421
  268ASP    HB2 4106  10.179   6.200   7.483
  268ASP    HB3 4107  10.003   6.188   7.486
  268ASP     CG 4108  10.097   6.091   7.318
  268ASP    OD1 4109  10.197   6.088   7.244
  268ASP    OD2 4110   9.998   6.015   7.306
  268ASP      C 4111  10.021   6.447   7.442
  268ASP      O 4112  10.091   6.495   7.530
  269PRO      N 4113   9.895   6.488   7.423
  269PRO     CD 4114   9.804   6.439   7.321
  269PRO    HD2 4115   9.776   6.336   7.343
  269PRO    HD3 4116   9.850   6.446   7.223
  269PRO     CG 4117   9.680   6.529   7.324
  269PRO    HG2 4118   9.589   6.471   7.310
  269PRO    HG3 4119   9.688   6.607   7.249
  269PRO     CB 4120   9.684   6.593   7.462
  269PRO    HB2 4121   9.629   6.531   7.533
  269PRO    HB3 4122   9.643   6.694   7.461
  269PRO     CA 4123   9.833   6.596   7.497
  269PRO     HA 4124   9.876   6.691   7.465
  269PRO      C 4125   9.847   6.583   7.648
  269PRO      O 4126   9.865   6.684   7.716
  270GLN      N 4127   9.840   6.460   7.699
  270GLN      H 4128   9.828   6.384   7.633
  270GLN     CA 4129   9.841   6.426   7.840
  270GLN     HA 4130   9.756   6.476   7.887
  270GLN     CB 4131   9.823   6.276   7.857
  270GLN    HB2 4132   9.902   6.222   7.805
  270GLN    HB3 4133   9.832   6.254   7.963
  270GLN     CG 4134   9.687   6.222   7.813
  270GLN    HG2 4135   9.682   6.115   7.835
  270GLN    HG3 4136   9.611   6.271   7.874
  270GLN     CD 4137   9.648   6.240   7.667
  270GLN    OE1 4138   9.729   6.242   7.575
  270GLN    NE2 4139   9.520   6.261   7.637
  270GLN   HE21 4140   9.498   6.275   7.539
  270GLN   HE22 4141   9.449   6.255   7.708
  270GLN      C 4142   9.966   6.479   7.909
  270GLN      O 4143   9.958   6.522   8.024
  271GLU      N 4144  10.079   6.488   7.838
  271GLU      H 4145  10.077   6.454   7.743
  271GLU     CA 4146  10.204   6.540   7.888
  271GLU     HA 4147  10.215   6.516   7.994
  271GLU     CB 4148  10.317   6.470   7.813
  271GLU    HB2 4149  10.313   6.499   7.708
  271GLU    HB3 4150  10.412   6.505   7.852
  271GLU     CG 4151  10.310   6.317   7.821
  271GLU    HG2 4152  10.218   6.283   7.867
  271GLU    HG3 4153  10.312   6.277   7.720
  271GLU     CD 4154  10.427   6.264   7.902
  271GLU    OE1 4155  10.426   6.284   8.025
  271GLU    OE2 4156  10.521   6.209   7.839
  271GLU      C 4157  10.215   6.691   7.873
  271GLU      O 4158  10.278   6.760   7.952
  272ILE      N 4159  10.152   6.746   7.769
  272ILE      H 4160  10.103   6.684   7.707
  272ILE     CA 4161  10.141   6.889   7.747
  272ILE     HA 4162  10.239   6.934   7.759
  272ILE     CB 4163  10.095   6.916   7.604
  272ILE     HB 4164   9.995   6.875   7.591
  272ILE    CG2 4165  10.089   7.066   7.580
  272ILE   HG21 4166  10.187   7.110   7.599
  272ILE   HG22 4167  10.058   7.089   7.478
  272ILE   HG23 4168  10.017   7.112   7.648
  272ILE    CG1 4169  10.187   6.849   7.502
  272ILE   HG12 4170  10.285   6.897   7.505
  272ILE   HG13 4171  10.201   6.744   7.526
  272ILE    CD1 4172  10.138   6.850   7.357
  272ILE   HD11 4173  10.128   6.952   7.320
  272ILE   HD12 4174  10.210   6.798   7.295
  272ILE   HD13 4175  10.042   6.798   7.350
  272ILE      C 4176  10.053   6.952   7.855
  272ILE      O 4177  10.093   7.051   7.916
  273LEU      N 4178   9.938   6.891   7.886
  273LEU      H 4179   9.913   6.810   7.830
  273LEU     CA 4180   9.846   6.927   7.991
  273LEU     HA 4181   9.831   7.035   7.987
  273LEU     CB 4182   9.711   6.860   7.967
  273LEU    HB2 4183   9.725   6.752   7.972
  273LEU    HB3 4184   9.646   6.888   8.049
  273LEU     CG 4185   9.635   6.893   7.839
  273LEU     HG 4186   9.687   6.853   7.752
  273LEU    CD1 4187   9.495   6.833   7.843
  273LEU   HD11 4188   9.440   6.875   7.927
  273LEU   HD12 4189   9.441   6.853   7.751
  273LEU   HD13 4190   9.501   6.725   7.857
  273LEU    CD2 4191   9.618   7.044   7.819
  273LEU   HD21 4192   9.716   7.091   7.810
  273LEU   HD22 4193   9.561   7.063   7.728
  273LEU   HD23 4194   9.566   7.085   7.905
  273LEU      C 4195   9.893   6.899   8.133
  273LEU      O 4196   9.836   6.952   8.228
  274LEU      N 4197  10.000   6.820   8.150
  274LEU      H 4198  10.032   6.768   8.070
  274LEU     CA 4199  10.066   6.795   8.277
  274LEU     HA 4200   9.991   6.790   8.355
  274LEU     CB 4201  10.139   6.661   8.264
  274LEU    HB2 4202  10.067   6.587   8.228
  274LEU    HB3 4203  10.217   6.672   8.189
  274LEU     CG 4204  10.203   6.607   8.391
  274LEU     HG 4205  10.281   6.674   8.425
  274LEU    CD1 4206  10.100   6.587   8.501
  274LEU   HD11 4207  10.022   6.519   8.467
  274LEU   HD12 4208  10.148   6.546   8.590
  274LEU   HD13 4209  10.054   6.682   8.529
  274LEU    CD2 4210  10.264   6.469   8.365
  274LEU   HD21 4211  10.339   6.475   8.285
  274LEU   HD22 4212  10.313   6.434   8.456
  274LEU   HD23 4213  10.187   6.399   8.336
  274LEU      C 4214  10.166   6.904   8.316
  274LEU      O 4215  10.184   6.934   8.434
  275ASN      N 4216  10.234   6.963   8.217
  275ASN      H 4217  10.217   6.930   8.123
  275ASN     CA 4218  10.328   7.070   8.239
  275ASN     HA 4219  10.379   7.055   8.335
  275ASN     CB 4220  10.433   7.066   8.128
  275ASN    HB2 4221  10.383   7.057   8.032
  275ASN    HB3 4222  10.491   7.158   8.129
  275ASN     CG 4223  10.530   6.951   8.147
  275ASN    OD1 4224  10.614   6.949   8.237
  275ASN    ND2 4225  10.520   6.848   8.062
  275ASN   HD21 4226  10.577   6.766   8.083
  275ASN   HD22 4227  10.442   6.844   8.000
  275ASN      C 4228  10.263   7.208   8.249
  275ASN      O 4229  10.324   7.301   8.301
  276GLU      N 4230  10.140   7.225   8.199
  276GLU      H 4231  10.092   7.146   8.159
  276GLU     CA 4232  10.073   7.353   8.201
  276GLU     HA 4233  10.141   7.426   8.158
  276GLU     CB 4234   9.949   7.350   8.111
  276GLU    HB2 4235   9.915   7.452   8.094
  276GLU    HB3 4236   9.977   7.308   8.015
  276GLU     CG 4237   9.837   7.266   8.171
  276GLU    HG2 4238   9.793   7.206   8.091
  276GLU    HG3 4239   9.879   7.197   8.244
  276GLU     CD 4240   9.724   7.346   8.233
  276GLU    OE1 4241   9.670   7.438   8.168
  276GLU    OE2 4242   9.681   7.312   8.346
  276GLU      C 4243  10.039   7.402   8.341
  276GLU      O 4244  10.023   7.523   8.360
  277ALA      N 4245  10.037   7.315   8.442
  277ALA      H 4246  10.050   7.217   8.421
  277ALA     CA 4247  10.007   7.351   8.579
  277ALA     HA 4248   9.919   7.415   8.578
  277ALA     CB 4249   9.970   7.223   8.654
  277ALA    HB1 4250  10.055   7.155   8.659
  277ALA    HB2 4251   9.938   7.249   8.755
  277ALA    HB3 4252   9.887   7.174   8.603
  277ALA      C 4253  10.117   7.429   8.650
  277ALA      O 4254  10.099   7.473   8.763
  278PHE      N 4255  10.231   7.451   8.585
  278PHE      H 4256  10.244   7.401   8.497
  278PHE     CA 4257  10.341   7.531   8.633
  278PHE     HA 4258  10.314   7.576   8.729
  278PHE     CB 4259  10.461   7.439   8.654
  278PHE    HB2 4260  10.501   7.416   8.556
  278PHE    HB3 4261  10.538   7.492   8.709
  278PHE     CG 4262  10.431   7.308   8.724
  278PHE    CD1 4263  10.396   7.305   8.860
  278PHE    HD1 4264  10.388   7.397   8.917
  278PHE    CE1 4265  10.371   7.183   8.923
  278PHE    HE1 4266  10.347   7.180   9.028
  278PHE     CZ 4267  10.374   7.064   8.849
  278PHE     HZ 4268  10.351   6.969   8.897
  278PHE    CE2 4269  10.405   7.067   8.713
  278PHE    HE2 4270  10.405   6.976   8.655
  278PHE    CD2 4271  10.436   7.189   8.652
  278PHE    HD2 4272  10.462   7.191   8.547
  278PHE      C 4273  10.373   7.648   8.540
  278PHE      O 4274  10.480   7.709   8.549
  279VAL      N 4275  10.285   7.679   8.445
  279VAL      H 4276  10.198   7.627   8.443
  279VAL     CA 4277  10.311   7.771   8.336
  279VAL     HA 4278  10.413   7.751   8.304
  279VAL     CB 4279  10.219   7.734   8.219
  279VAL     HB 4280  10.210   7.626   8.217
  279VAL    CG1 4281  10.080   7.797   8.225
  279VAL   HG11 4282  10.087   7.905   8.214
  279VAL   HG12 4283  10.018   7.757   8.145
  279VAL   HG13 4284  10.032   7.773   8.320
  279VAL    CG2 4285  10.277   7.775   8.084
  279VAL   HG21 4286  10.377   7.732   8.072
  279VAL   HG22 4287  10.213   7.738   8.005
  279VAL   HG23 4288  10.283   7.883   8.079
  279VAL      C 4289  10.307   7.918   8.375
  279VAL      O 4290  10.342   8.004   8.294
  280VAL      N 4291  10.270   7.948   8.499
  280VAL      H 4292  10.257   7.870   8.561
  280VAL     CA 4293  10.249   8.079   8.558
  280VAL     HA 4294  10.290   8.154   8.491
  280VAL     CB 4295  10.100   8.107   8.578
  280VAL     HB 4296  10.091   8.204   8.627
  280VAL    CG1 4297  10.025   8.119   8.446
  280VAL   HG11 4298  10.032   8.026   8.389
  280VAL   HG12 4299   9.919   8.137   8.465
  280VAL   HG13 4300  10.065   8.201   8.387
  280VAL    CG2 4301  10.031   8.005   8.668
  280VAL   HG21 4302  10.073   8.009   8.769
  280VAL   HG22 4303   9.925   8.027   8.675
  280VAL   HG23 4304  10.043   7.904   8.629
  280VAL      C 4305  10.322   8.089   8.692
  280VAL      O 4306  10.336   7.987   8.760
  281PRO      N 4307  10.369   8.206   8.733
  281PRO     CD 4308  10.368   8.330   8.658
  281PRO    HD2 4309  10.270   8.354   8.617
  281PRO    HD3 4310  10.441   8.321   8.577
  281PRO     CG 4311  10.413   8.438   8.755
  281PRO    HG2 4312  10.328   8.472   8.815
  281PRO    HG3 4313  10.461   8.522   8.704
  281PRO     CB 4314  10.512   8.361   8.842
  281PRO    HB2 4315  10.520   8.407   8.941
  281PRO    HB3 4316  10.609   8.359   8.794
  281PRO     CA 4317  10.457   8.219   8.848
  281PRO     HA 4318  10.539   8.148   8.835
  281PRO      C 4319  10.397   8.192   8.985
  281PRO      O 4320  10.472   8.183   9.082
  282TYR      N 4321  10.264   8.188   8.997
  282TYR      H 4322  10.208   8.186   8.913
  282TYR     CA 4323  10.192   8.184   9.123
  282TYR     HA 4324  10.239   8.111   9.189
  282TYR     CB 4325  10.202   8.321   9.190
  282TYR    HB2 4326  10.307   8.344   9.207
  282TYR    HB3 4327  10.163   8.397   9.123
  282TYR     CG 4328  10.131   8.329   9.323
  282TYR    CD1 4329  10.198   8.292   9.441
  282TYR    HD1 4330  10.300   8.257   9.436
  282TYR    CE1 4331  10.132   8.301   9.564
  282TYR    HE1 4332  10.184   8.273   9.655
  282TYR     CZ 4333   9.999   8.347   9.570
  282TYR     OH 4334   9.937   8.360   9.690
  282TYR     HH 4335   9.992   8.330   9.763
  282TYR    CE2 4336   9.932   8.381   9.450
  282TYR    HE2 4337   9.830   8.414   9.452
  282TYR    CD2 4338   9.998   8.371   9.327
  282TYR    HD2 4339   9.945   8.396   9.236
  282TYR      C 4340  10.049   8.140   9.099
  282TYR      O 4341   9.988   8.175   8.998
  283GLY      N 4342   9.995   8.058   9.191
  283GLY      H 4343  10.045   8.045   9.278
  283GLY     CA 4344   9.869   7.989   9.176
  283GLY    HA2 4345   9.844   7.979   9.071
  283GLY    HA3 4346   9.877   7.889   9.218
  283GLY      C 4347   9.754   8.061   9.246
  283GLY      O 4348   9.763   8.096   9.364
  284THR      N 4349   9.646   8.082   9.171
  284THR      H 4350   9.648   8.045   9.077
  284THR     CA 4351   9.519   8.138   9.214
  284THR     HA 4352   9.497   8.094   9.311
  284THR     CB 4353   9.526   8.289   9.233
  284THR     HB 4354   9.600   8.311   9.310
  284THR    CG2 4355   9.557   8.370   9.108
  284THR   HG21 4356   9.482   8.353   9.031
  284THR   HG22 4357   9.558   8.476   9.134
  284THR   HG23 4358   9.655   8.342   9.069
  284THR    OG1 4359   9.400   8.337   9.275
  284THR    HG1 4360   9.417   8.423   9.313
  284THR      C 4361   9.411   8.104   9.113
  284THR      O 4362   9.441   8.102   8.994
  285PRO      N 4363   9.285   8.081   9.152
  285PRO     CD 4364   9.238   8.076   9.289
  285PRO    HD2 4365   9.193   8.172   9.317
  285PRO    HD3 4366   9.315   8.050   9.361
  285PRO     CG 4367   9.133   7.965   9.289
  285PRO    HG2 4368   9.063   7.976   9.372
  285PRO    HG3 4369   9.184   7.869   9.292
  285PRO     CB 4370   9.068   7.986   9.152
  285PRO    HB2 4371   8.992   8.064   9.160
  285PRO    HB3 4372   9.024   7.893   9.116
  285PRO     CA 4373   9.182   8.032   9.062
  285PRO     HA 4374   9.223   7.944   9.011
  285PRO      C 4375   9.131   8.128   8.956
  285PRO      O 4376   9.049   8.091   8.873
  286LEU      N 4377   9.176   8.254   8.961
  286LEU      H 4378   9.246   8.273   9.031
  286LEU     CA 4379   9.135   8.366   8.878
  286LEU     HA 4380   9.035   8.349   8.840
  286LEU     CB 4381   9.135   8.490   8.967
  286LEU    HB2 4382   9.239   8.512   8.993
  286LEU    HB3 4383   9.097   8.574   8.909
  286LEU     CG 4384   9.054   8.481   9.096
  286LEU     HG 4385   9.076   8.389   9.149
  286LEU    CD1 4386   9.091   8.597   9.188
  286LEU   HD11 4387   9.071   8.692   9.140
  286LEU   HD12 4388   9.033   8.590   9.280
  286LEU   HD13 4389   9.197   8.591   9.213
  286LEU    CD2 4390   8.904   8.487   9.067
  286LEU   HD21 4391   8.876   8.403   9.003
  286LEU   HD22 4392   8.848   8.479   9.160
  286LEU   HD23 4393   8.880   8.580   9.016
  286LEU      C 4394   9.226   8.385   8.758
  286LEU      O 4395   9.194   8.459   8.665
  287SER      N 4396   9.343   8.320   8.759
  287SER      H 4397   9.364   8.266   8.842
  287SER     CA 4398   9.435   8.308   8.648
  287SER     HA 4399   9.441   8.404   8.596
  287SER     CB 4400   9.575   8.274   8.699
  287SER    HB2 4401   9.599   8.339   8.784
  287SER    HB3 4402   9.577   8.170   8.732
  287SER     OG 4403   9.671   8.295   8.599
  287SER     HG 4404   9.754   8.259   8.631
  287SER      C 4405   9.394   8.203   8.546
  287SER      O 4406   9.400   8.082   8.569
  288VAL      N 4407   9.358   8.250   8.426
  288VAL      H 4408   9.344   8.350   8.420
  288VAL     CA 4409   9.337   8.172   8.306
  288VAL     HA 4410   9.296   8.075   8.333
  288VAL     CB 4411   9.236   8.245   8.218
  288VAL     HB 4412   9.279   8.340   8.186
  288VAL    CG1 4413   9.203   8.164   8.093
  288VAL   HG11 4414   9.162   8.067   8.122
  288VAL   HG12 4415   9.129   8.217   8.033
  288VAL   HG13 4416   9.292   8.149   8.033
  288VAL    CG2 4417   9.106   8.275   8.292
  288VAL   HG21 4418   9.125   8.340   8.377
  288VAL   HG22 4419   9.037   8.327   8.225
  288VAL   HG23 4420   9.061   8.183   8.327
  288VAL      C 4421   9.470   8.150   8.235
  288VAL      O 4422   9.531   8.246   8.187
  289ASN      N 4423   9.517   8.026   8.222
  289ASN      H 4424   9.467   7.951   8.268
  289ASN     CA 4425   9.645   7.997   8.161
  289ASN     HA 4426   9.721   8.056   8.212
  289ASN     CB 4427   9.681   7.849   8.173
  289ASN    HB2 4428   9.601   7.787   8.133
  289ASN    HB3 4429   9.771   7.830   8.115
  289ASN     CG 4430   9.710   7.805   8.316
  289ASN    OD1 4431   9.746   7.885   8.402
  289ASN    ND2 4432   9.698   7.675   8.342
  289ASN   HD21 4433   9.720   7.643   8.435
  289ASN   HD22 4434   9.675   7.607   8.271
  289ASN      C 4435   9.650   8.037   8.014
  289ASN      O 4436   9.745   8.101   7.969
  290PHE      N 4437   9.546   8.002   7.939
  290PHE      H 4438   9.468   7.955   7.984
  290PHE     CA 4439   9.532   8.030   7.797
  290PHE     HA 4440   9.593   8.117   7.772
  290PHE     CB 4441   9.581   7.911   7.715
  290PHE    HB2 4442   9.515   7.827   7.736
  290PHE    HB3 4443   9.568   7.936   7.609
  290PHE     CG 4444   9.724   7.868   7.737
  290PHE    CD1 4445   9.829   7.933   7.670
  290PHE    HD1 4446   9.808   8.015   7.604
  290PHE    CE1 4447   9.961   7.892   7.690
  290PHE    HE1 4448  10.042   7.943   7.640
  290PHE     CZ 4449   9.990   7.785   7.777
  290PHE     HZ 4450  10.092   7.755   7.793
  290PHE    CE2 4451   9.885   7.720   7.843
  290PHE    HE2 4452   9.906   7.638   7.910
  290PHE    CD2 4453   9.753   7.761   7.823
  290PHE    HD2 4454   9.673   7.711   7.876
  290PHE      C 4455   9.387   8.065   7.769
  290PHE      O 4456   9.296   7.996   7.814
  291GLY      N 4457   9.365   8.175   7.696
  291GLY      H 4458   9.442   8.217   7.647
  291GLY     CA 4459   9.236   8.240   7.681
  291GLY    HA2 4460   9.157   8.165   7.684
  291GLY    HA3 4461   9.221   8.307   7.765
  291GLY      C 4462   9.227   8.320   7.552
  291GLY      O 4463   9.322   8.321   7.475
  292PRO      N 4464   9.114   8.387   7.527
  292PRO     CD 4465   8.994   8.378   7.608
  292PRO    HD2 4466   9.002   8.446   7.692
  292PRO    HD3 4467   8.976   8.276   7.643
  292PRO     CG 4468   8.880   8.420   7.515
  292PRO    HG2 4469   8.799   8.466   7.571
  292PRO    HG3 4470   8.846   8.334   7.458
  292PRO     CB 4471   8.949   8.521   7.423
  292PRO    HB2 4472   8.950   8.618   7.473
  292PRO    HB3 4473   8.899   8.527   7.327
  292PRO     CA 4474   9.092   8.469   7.410
  292PRO     HA 4475   9.099   8.404   7.323
  292PRO      C 4476   9.192   8.584   7.395
  292PRO      O 4477   9.235   8.638   7.496
  293THR      N 4478   9.226   8.625   7.273
  293THR      H 4479   9.183   8.577   7.195
  293THR     CA 4480   9.336   8.712   7.239
  293THR     HA 4481   9.360   8.772   7.327
  293THR     CB 4482   9.461   8.634   7.200
  293THR     HB 4483   9.524   8.697   7.138
  293THR    CG2 4484   9.550   8.593   7.318
  293THR   HG21 4485   9.494   8.531   7.388
  293THR   HG22 4486   9.638   8.540   7.282
  293THR   HG23 4487   9.584   8.684   7.369
  293THR    OG1 4488   9.430   8.518   7.125
  293THR    HG1 4489   9.512   8.484   7.089
  293THR      C 4490   9.310   8.811   7.127
  293THR      O 4491   9.225   8.791   7.041
  294VAL      N 4492   9.389   8.919   7.128
  294VAL      H 4493   9.457   8.925   7.202
  294VAL     CA 4494   9.382   9.034   7.040
  294VAL     HA 4495   9.286   9.034   6.988
  294VAL     CB 4496   9.392   9.163   7.121
  294VAL     HB 4497   9.486   9.163   7.176
  294VAL    CG1 4498   9.387   9.290   7.036
  294VAL   HG11 4499   9.291   9.295   6.984
  294VAL   HG12 4500   9.397   9.377   7.100
  294VAL   HG13 4501   9.468   9.292   6.963
  294VAL    CG2 4502   9.279   9.176   7.223
  294VAL   HG21 4503   9.280   9.093   7.293
  294VAL   HG22 4504   9.291   9.268   7.279
  294VAL   HG23 4505   9.183   9.179   7.171
  294VAL      C 4506   9.491   9.034   6.934
  294VAL      O 4507   9.609   9.041   6.966
  295ASP      N 4508   9.449   9.030   6.807
  295ASP      H 4509   9.351   9.015   6.791
  295ASP     CA 4510   9.536   9.030   6.691
  295ASP     HA 4511   9.614   9.104   6.709
  295ASP     CB 4512   9.604   8.894   6.678
  295ASP    HB2 4513   9.701   8.907   6.630
  295ASP    HB3 4514   9.625   8.857   6.778
  295ASP     CG 4515   9.522   8.788   6.607
  295ASP    OD1 4516   9.572   8.734   6.506
  295ASP    OD2 4517   9.408   8.762   6.653
  295ASP      C 4518   9.467   9.075   6.562
  295ASP      O 4519   9.524   9.068   6.453
  296GLY      N 4520   9.345   9.128   6.571
  296GLY      H 4521   9.306   9.138   6.664
  296GLY     CA 4522   9.269   9.189   6.463
  296GLY    HA2 4523   9.209   9.269   6.504
  296GLY    HA3 4524   9.339   9.232   6.392
  296GLY      C 4525   9.177   9.095   6.387
  296GLY      O 4526   9.072   9.139   6.341
  297ASP      N 4527   9.209   8.965   6.378
  297ASP      H 4528   9.299   8.937   6.415
  297ASP     CA 4529   9.128   8.866   6.311
  297ASP     HA 4530   9.104   8.902   6.211
  297ASP     CB 4531   9.210   8.738   6.297
  297ASP    HB2 4532   9.299   8.760   6.238
  297ASP    HB3 4533   9.243   8.705   6.395
  297ASP     CG 4534   9.134   8.624   6.229
  297ASP    OD1 4535   9.104   8.630   6.108
  297ASP    OD2 4536   9.107   8.522   6.296
  297ASP      C 4537   8.995   8.839   6.382
  297ASP      O 4538   8.896   8.803   6.319
  298PHE      N 4539   8.992   8.861   6.513
  298PHE      H 4540   9.081   8.881   6.556
  298PHE     CA 4541   8.875   8.852   6.598
  298PHE     HA 4542   8.786   8.849   6.535
  298PHE     CB 4543   8.882   8.716   6.669
  298PHE    HB2 4544   8.876   8.639   6.592
  298PHE    HB3 4545   8.980   8.706   6.717
  298PHE     CG 4546   8.773   8.691   6.769
  298PHE    CD1 4547   8.650   8.640   6.726
  298PHE    HD1 4548   8.639   8.609   6.623
  298PHE    CE1 4549   8.542   8.633   6.814
  298PHE    HE1 4550   8.444   8.601   6.779
  298PHE     CZ 4551   8.559   8.666   6.949
  298PHE     HZ 4552   8.476   8.659   7.018
  298PHE    CE2 4553   8.685   8.708   6.995
  298PHE    HE2 4554   8.700   8.731   7.099
  298PHE    CD2 4555   8.791   8.723   6.905
  298PHE    HD2 4556   8.886   8.761   6.939
  298PHE      C 4557   8.855   8.971   6.691
  298PHE      O 4558   8.741   9.014   6.710
  299LEU      N 4559   8.961   9.031   6.745
  299LEU      H 4560   9.051   8.988   6.733
  299LEU     CA 4561   8.957   9.154   6.823
  299LEU     HA 4562   8.859   9.202   6.813
  299LEU     CB 4563   8.982   9.124   6.971
  299LEU    HB2 4564   9.073   9.064   6.978
  299LEU    HB3 4565   9.000   9.217   7.023
  299LEU     CG 4566   8.868   9.049   7.040
  299LEU     HG 4567   8.831   8.972   6.973
  299LEU    CD1 4568   8.914   8.982   7.169
  299LEU   HD11 4569   8.949   9.056   7.240
  299LEU   HD12 4570   8.831   8.926   7.211
  299LEU   HD13 4571   8.995   8.911   7.148
  299LEU    CD2 4572   8.752   9.142   7.074
  299LEU   HD21 4573   8.712   9.187   6.983
  299LEU   HD22 4574   8.673   9.083   7.122
  299LEU   HD23 4575   8.786   9.220   7.142
  299LEU      C 4576   9.063   9.253   6.778
  299LEU      O 4577   9.179   9.214   6.770
  300THR      N 4578   9.027   9.379   6.752
  300THR      H 4579   8.929   9.406   6.760
  300THR     CA 4580   9.117   9.482   6.706
  300THR     HA 4581   9.194   9.437   6.644
  300THR     CB 4582   9.043   9.584   6.620
  300THR     HB 4583   9.113   9.659   6.585
  300THR    CG2 4584   8.969   9.523   6.501
  300THR   HG21 4585   8.890   9.457   6.537
  300THR   HG22 4586   8.923   9.604   6.444
  300THR   HG23 4587   9.038   9.468   6.438
  300THR    OG1 4588   8.934   9.641   6.690
  300THR    HG1 4589   8.925   9.733   6.661
  300THR      C 4590   9.194   9.554   6.817
  300THR      O 4591   9.306   9.597   6.792
  301ASP      N 4592   9.140   9.559   6.939
  301ASP      H 4593   9.047   9.521   6.949
  301ASP     CA 4594   9.196   9.616   7.059
  301ASP     HA 4595   9.305   9.610   7.055
  301ASP     CB 4596   9.158   9.763   7.076
  301ASP    HB2 4597   9.056   9.767   7.114
  301ASP    HB3 4598   9.222   9.806   7.153
  301ASP     CG 4599   9.164   9.854   6.953
  301ASP    OD1 4600   9.073   9.845   6.867
  301ASP    OD2 4601   9.254   9.940   6.951
  301ASP      C 4602   9.147   9.538   7.180
  301ASP      O 4603   9.062   9.451   7.169
  302MET      N 4604   9.196   9.570   7.301
  302MET      H 4605   9.273   9.635   7.307
  302MET     CA 4606   9.132   9.524   7.423
  302MET     HA 4607   9.134   9.416   7.418
  302MET     CB 4608   9.211   9.566   7.547
  302MET    HB2 4609   9.236   9.672   7.541
  302MET    HB3 4610   9.151   9.551   7.636
  302MET     CG 4611   9.340   9.484   7.559
  302MET    HG2 4612   9.398   9.499   7.468
  302MET    HG3 4613   9.398   9.524   7.643
  302MET     SD 4614   9.320   9.306   7.584
  302MET     CE 4615   9.246   9.299   7.749
  302MET    HE1 4616   9.149   9.348   7.748
  302MET    HE2 4617   9.235   9.195   7.779
  302MET    HE3 4618   9.311   9.349   7.821
  302MET      C 4619   8.988   9.572   7.438
  302MET      O 4620   8.960   9.688   7.411
  303PRO      N 4621   8.898   9.489   7.492
  303PRO     CD 4622   8.917   9.346   7.509
  303PRO    HD2 4623   8.969   9.328   7.603
  303PRO    HD3 4624   8.971   9.302   7.425
  303PRO     CG 4625   8.777   9.285   7.512
  303PRO    HG2 4626   8.774   9.192   7.568
  303PRO    HG3 4627   8.740   9.272   7.411
  303PRO     CB 4628   8.700   9.396   7.584
  303PRO    HB2 4629   8.718   9.391   7.691
  303PRO    HB3 4630   8.593   9.388   7.564
  303PRO     CA 4631   8.761   9.522   7.523
  303PRO     HA 4632   8.711   9.540   7.428
  303PRO      C 4633   8.733   9.641   7.614
  303PRO      O 4634   8.616   9.668   7.642
  304ASP      N 4635   8.835   9.713   7.660
  304ASP      H 4636   8.927   9.687   7.628
  304ASP     CA 4637   8.830   9.833   7.741
  304ASP     HA 4638   8.744   9.830   7.808
  304ASP     CB 4639   8.958   9.830   7.824
  304ASP    HB2 4640   8.959   9.738   7.883
  304ASP    HB3 4641   9.044   9.826   7.757
  304ASP     CG 4642   8.971   9.950   7.916
  304ASP    OD1 4643   9.042  10.044   7.876
  304ASP    OD2 4644   8.907   9.946   8.024
  304ASP      C 4645   8.819   9.959   7.655
  304ASP      O 4646   8.725  10.037   7.666
  305ILE      N 4647   8.905   9.968   7.554
  305ILE      H 4648   8.982   9.902   7.554
  305ILE     CA 4649   8.895  10.057   7.440
  305ILE     HA 4650   8.881  10.159   7.475
  305ILE     CB 4651   9.026  10.050   7.363
  305ILE     HB 4652   9.062   9.947   7.365
  305ILE    CG2 4653   9.013  10.090   7.216
  305ILE   HG21 4654   8.975  10.192   7.208
  305ILE   HG22 4655   9.109  10.083   7.165
  305ILE   HG23 4656   8.946  10.021   7.163
  305ILE    CG1 4657   9.130  10.139   7.430
  305ILE   HG12 4658   9.117  10.243   7.397
  305ILE   HG13 4659   9.117  10.138   7.538
  305ILE    CD1 4660   9.273  10.095   7.401
  305ILE   HD11 4661   9.292  10.097   7.293
  305ILE   HD12 4662   9.343  10.163   7.449
  305ILE   HD13 4663   9.289   9.994   7.439
  305ILE      C 4664   8.774  10.024   7.354
  305ILE      O 4665   8.705  10.116   7.310
  306LEU      N 4666   8.740   9.897   7.333
  306LEU      H 4667   8.799   9.824   7.369
  306LEU     CA 4668   8.619   9.862   7.260
  306LEU     HA 4669   8.615   9.925   7.171
  306LEU     CB 4670   8.620   9.717   7.214
  306LEU    HB2 4671   8.603   9.656   7.303
  306LEU    HB3 4672   8.535   9.704   7.147
  306LEU     CG 4673   8.743   9.665   7.141
  306LEU     HG 4674   8.829   9.671   7.208
  306LEU    CD1 4675   8.728   9.519   7.101
  306LEU   HD11 4676   8.642   9.504   7.036
  306LEU   HD12 4677   8.818   9.486   7.050
  306LEU   HD13 4678   8.717   9.457   7.191
  306LEU    CD2 4679   8.777   9.747   7.017
  306LEU   HD21 4680   8.805   9.848   7.046
  306LEU   HD22 4681   8.864   9.704   6.967
  306LEU   HD23 4682   8.694   9.751   6.946
  306LEU      C 4683   8.493   9.893   7.340
  306LEU      O 4684   8.384   9.892   7.281
  307LEU      N 4685   8.503   9.919   7.470
  307LEU      H 4686   8.596   9.919   7.510
  307LEU     CA 4687   8.395   9.960   7.557
  307LEU     HA 4688   8.302   9.920   7.517
  307LEU     CB 4689   8.417   9.904   7.697
  307LEU    HB2 4690   8.427   9.796   7.689
  307LEU    HB3 4691   8.509   9.945   7.738
  307LEU     CG 4692   8.307   9.932   7.799
  307LEU     HG 4693   8.304  10.039   7.821
  307LEU    CD1 4694   8.169   9.888   7.751
  307LEU   HD11 4695   8.172   9.783   7.724
  307LEU   HD12 4696   8.094   9.903   7.829
  307LEU   HD13 4697   8.141   9.950   7.666
  307LEU    CD2 4698   8.329   9.855   7.929
  307LEU   HD21 4699   8.424   9.883   7.974
  307LEU   HD22 4700   8.248   9.875   8.000
  307LEU   HD23 4701   8.331   9.748   7.908
  307LEU      C 4702   8.380  10.112   7.563
  307LEU      O 4703   8.268  10.161   7.561
  308GLU      N 4704   8.492  10.184   7.569
  308GLU      H 4705   8.580  10.136   7.580
  308GLU     CA 4706   8.498  10.328   7.559
  308GLU     HA 4707   8.431  10.372   7.634
  308GLU     CB 4708   8.641  10.368   7.594
  308GLU    HB2 4709   8.661  10.341   7.697
  308GLU    HB3 4710   8.709  10.308   7.533
  308GLU     CG 4711   8.677  10.515   7.573
  308GLU    HG2 4712   8.786  10.523   7.578
  308GLU    HG3 4713   8.649  10.544   7.472
  308GLU     CD 4714   8.616  10.609   7.675
  308GLU    OE1 4715   8.585  10.724   7.637
  308GLU    OE2 4716   8.598  10.568   7.792
  308GLU      C 4717   8.450  10.375   7.422
  308GLU      O 4718   8.368  10.467   7.412
  309LEU      N 4719   8.490  10.307   7.315
  309LEU      H 4720   8.559  10.234   7.329
  309LEU     CA 4721   8.442  10.330   7.180
  309LEU     HA 4722   8.423  10.437   7.168
  309LEU     CB 4723   8.549  10.286   7.080
  309LEU    HB2 4724   8.572  10.181   7.099
  309LEU    HB3 4725   8.506  10.293   6.980
  309LEU     CG 4726   8.679  10.365   7.081
  309LEU     HG 4727   8.731  10.353   7.176
  309LEU    CD1 4728   8.767  10.310   6.969
  309LEU   HD11 4729   8.716  10.319   6.873
  309LEU   HD12 4730   8.861  10.365   6.965
  309LEU   HD13 4731   8.790  10.205   6.988
  309LEU    CD2 4732   8.662  10.514   7.052
  309LEU   HD21 4733   8.601  10.561   7.129
  309LEU   HD22 4734   8.760  10.562   7.053
  309LEU   HD23 4735   8.616  10.528   6.954
  309LEU      C 4736   8.311  10.259   7.147
  309LEU      O 4737   8.248  10.292   7.047
  310GLY      N 4738   8.272  10.159   7.226
  310GLY      H 4739   8.331  10.137   7.304
  310GLY     CA 4740   8.144  10.091   7.215
  310GLY    HA2 4741   8.141  10.019   7.297
  310GLY    HA3 4742   8.064  10.163   7.229
  310GLY      C 4743   8.121  10.014   7.086
  310GLY      O 4744   8.012  10.016   7.030
  311GLN      N 4745   8.224   9.945   7.035
  311GLN      H 4746   8.308   9.944   7.091
  311GLN     CA 4747   8.227   9.877   6.907
  311GLN     HA 4748   8.174   9.939   6.835
  311GLN     CB 4749   8.373   9.870   6.861
  311GLN    HB2 4750   8.434   9.825   6.940
  311GLN    HB3 4751   8.381   9.808   6.772
  311GLN     CG 4752   8.424  10.010   6.829
  311GLN    HG2 4753   8.347  10.064   6.775
  311GLN    HG3 4754   8.445  10.064   6.922
  311GLN     CD 4755   8.549  10.011   6.742
  311GLN    OE1 4756   8.634   9.922   6.744
  311GLN    NE2 4757   8.564  10.112   6.656
  311GLN   HE21 4758   8.653  10.114   6.608
  311GLN   HE22 4759   8.497  10.188   6.654
  311GLN      C 4760   8.154   9.743   6.901
  311GLN      O 4761   8.185   9.656   6.821
  312PHE      N 4762   8.051   9.728   6.984
  312PHE      H 4763   8.027   9.807   7.042
  312PHE     CA 4764   7.967   9.610   6.996
  312PHE     HA 4765   8.023   9.523   6.961
  312PHE     CB 4766   7.940   9.586   7.145
  312PHE    HB2 4767   7.852   9.524   7.158
  312PHE    HB3 4768   8.024   9.528   7.183
  312PHE     CG 4769   7.925   9.709   7.231
  312PHE    CD1 4770   7.820   9.799   7.210
  312PHE    HD1 4771   7.752   9.784   7.127
  312PHE    CE1 4772   7.802   9.909   7.294
  312PHE    HE1 4773   7.722   9.979   7.276
  312PHE     CZ 4774   7.888   9.929   7.403
  312PHE     HZ 4775   7.874  10.012   7.470
  312PHE    CE2 4776   7.997   9.843   7.420
  312PHE    HE2 4777   8.069   9.861   7.499
  312PHE    CD2 4778   8.017   9.735   7.334
  312PHE    HD2 4779   8.104   9.672   7.348
  312PHE      C 4780   7.840   9.615   6.912
  312PHE      O 4781   7.787   9.720   6.876
  313LYS      N 4782   7.783   9.498   6.884
  313LYS      H 4783   7.837   9.415   6.908
  313LYS     CA 4784   7.650   9.479   6.830
  313LYS     HA 4785   7.649   9.512   6.727
  313LYS     CB 4786   7.622   9.329   6.836
  313LYS    HB2 4787   7.688   9.280   6.765
  313LYS    HB3 4788   7.647   9.294   6.936
  313LYS     CG 4789   7.478   9.289   6.805
  313LYS    HG2 4790   7.409   9.339   6.873
  313LYS    HG3 4791   7.452   9.316   6.703
  313LYS     CD 4792   7.464   9.139   6.829
  313LYS    HD2 4793   7.551   9.087   6.788
  313LYS    HD3 4794   7.463   9.122   6.937
  313LYS     CE 4795   7.338   9.077   6.769
  313LYS    HE2 4796   7.328   8.976   6.808
  313LYS    HE3 4797   7.250   9.134   6.798
  313LYS     NZ 4798   7.350   9.070   6.622
  313LYS    HZ1 4799   7.432   9.018   6.597
  313LYS    HZ2 4800   7.273   9.017   6.583
  313LYS    HZ3 4801   7.357   9.162   6.580
  313LYS      C 4802   7.543   9.555   6.908
  313LYS      O 4803   7.525   9.537   7.028
  314LYS      N 4804   7.457   9.627   6.834
  314LYS      H 4805   7.484   9.644   6.738
  314LYS     CA 4806   7.328   9.676   6.878
  314LYS     HA 4807   7.337   9.712   6.981
  314LYS     CB 4808   7.289   9.793   6.789
  314LYS    HB2 4809   7.310   9.769   6.685
  314LYS    HB3 4810   7.181   9.810   6.797
  314LYS     CG 4811   7.361   9.921   6.831
  314LYS    HG2 4812   7.295  10.006   6.813
  314LYS    HG3 4813   7.381   9.918   6.938
  314LYS     CD 4814   7.493   9.946   6.758
  314LYS    HD2 4815   7.548  10.024   6.811
  314LYS    HD3 4816   7.555   9.856   6.759
  314LYS     CE 4817   7.467   9.992   6.615
  314LYS    HE2 4818   7.402   9.919   6.567
  314LYS    HE3 4819   7.413  10.086   6.619
  314LYS     NZ 4820   7.591  10.008   6.539
  314LYS    HZ1 4821   7.643   9.921   6.535
  314LYS    HZ2 4822   7.572  10.039   6.444
  314LYS    HZ3 4823   7.651  10.077   6.583
  314LYS      C 4824   7.223   9.566   6.882
  314LYS      O 4825   7.205   9.496   6.782
  315THR      N 4826   7.157   9.547   6.996
  315THR      H 4827   7.174   9.612   7.071
  315THR     CA 4828   7.066   9.438   7.028
  315THR     HA 4829   6.985   9.435   6.954
  315THR     CB 4830   7.139   9.304   7.024
  315THR     HB 4831   7.184   9.292   6.925
  315THR    CG2 4832   7.247   9.282   7.129
  315THR   HG21 4833   7.206   9.294   7.229
  315THR   HG22 4834   7.288   9.181   7.120
  315THR   HG23 4835   7.328   9.354   7.115
  315THR    OG1 4836   7.047   9.198   7.039
  315THR    HG1 4837   7.099   9.117   7.037
  315THR      C 4838   7.003   9.460   7.164
  315THR      O 4839   7.051   9.542   7.241
  316GLN      N 4840   6.897   9.386   7.200
  316GLN      H 4841   6.861   9.320   7.132
  316GLN     CA 4842   6.863   9.364   7.339
  316GLN     HA 4843   6.881   9.456   7.393
  316GLN     CB 4844   6.715   9.327   7.356
  316GLN    HB2 4845   6.700   9.224   7.323
  316GLN    HB3 4846   6.696   9.330   7.463
  316GLN     CG 4847   6.613   9.419   7.289
  316GLN    HG2 4848   6.530   9.429   7.359
  316GLN    HG3 4849   6.654   9.519   7.275
  316GLN     CD 4850   6.556   9.366   7.158
  316GLN    OE1 4851   6.602   9.270   7.096
  316GLN    NE2 4852   6.448   9.426   7.108
  316GLN   HE21 4853   6.411   9.388   7.022
  316GLN   HE22 4854   6.407   9.505   7.155
  316GLN      C 4855   6.946   9.255   7.405
  316GLN      O 4856   6.980   9.155   7.341
  317ILE      N 4857   6.971   9.271   7.535
  317ILE      H 4858   6.946   9.359   7.576
  317ILE     CA 4859   7.045   9.179   7.620
  317ILE     HA 4860   7.050   9.083   7.567
  317ILE     CB 4861   7.190   9.222   7.637
  317ILE     HB 4862   7.244   9.135   7.676
  317ILE    CG2 4863   7.249   9.254   7.500
  317ILE   HG21 4864   7.199   9.341   7.457
  317ILE   HG22 4865   7.355   9.278   7.505
  317ILE   HG23 4866   7.237   9.168   7.434
  317ILE    CG1 4867   7.215   9.335   7.736
  317ILE   HG12 4868   7.169   9.427   7.698
  317ILE   HG13 4869   7.169   9.312   7.832
  317ILE    CD1 4870   7.364   9.360   7.762
  317ILE   HD11 4871   7.416   9.390   7.671
  317ILE   HD12 4872   7.376   9.440   7.835
  317ILE   HD13 4873   7.410   9.269   7.801
  317ILE      C 4874   6.971   9.149   7.749
  317ILE      O 4875   6.885   9.225   7.793
  318LEU      N 4876   7.001   9.034   7.811
  318LEU      H 4877   7.068   8.974   7.767
  318LEU     CA 4878   6.949   8.987   7.938
  318LEU     HA 4879   6.891   9.067   7.985
  318LEU     CB 4880   6.856   8.869   7.910
  318LEU    HB2 4881   6.795   8.893   7.823
  318LEU    HB3 4882   6.917   8.783   7.883
  318LEU     CG 4883   6.764   8.831   8.026
  318LEU     HG 4884   6.778   8.901   8.108
  318LEU    CD1 4885   6.617   8.835   7.984
  318LEU   HD11 4886   6.601   8.765   7.901
  318LEU   HD12 4887   6.554   8.806   8.067
  318LEU   HD13 4888   6.591   8.936   7.953
  318LEU    CD2 4889   6.788   8.690   8.079
  318LEU   HD21 4890   6.889   8.683   8.118
  318LEU   HD22 4891   6.719   8.668   8.160
  318LEU   HD23 4892   6.775   8.615   8.000
  318LEU      C 4893   7.067   8.950   8.027
  318LEU      O 4894   7.151   8.873   7.982
  319VAL      N 4895   7.078   9.007   8.147
  319VAL      H 4896   7.002   9.063   8.181
  319VAL     CA 4897   7.200   9.011   8.225
  319VAL     HA 4898   7.272   8.941   8.182
  319VAL     CB 4899   7.264   9.150   8.226
  319VAL     HB 4900   7.206   9.215   8.292
  319VAL    CG1 4901   7.407   9.150   8.279
  319VAL   HG11 4902   7.471   9.086   8.217
  319VAL   HG12 4903   7.448   9.251   8.278
  319VAL   HG13 4904   7.412   9.115   8.382
  319VAL    CG2 4905   7.264   9.216   8.088
  319VAL   HG21 4906   7.161   9.234   8.057
  319VAL   HG22 4907   7.315   9.312   8.092
  319VAL   HG23 4908   7.314   9.150   8.017
  319VAL      C 4909   7.173   8.969   8.368
  319VAL      O 4910   7.067   8.997   8.423
  320GLY      N 4911   7.272   8.908   8.434
  320GLY      H 4912   7.356   8.880   8.386
  320GLY     CA 4913   7.270   8.896   8.579
  320GLY    HA2 4914   7.265   8.996   8.622
  320GLY    HA3 4915   7.181   8.841   8.609
  320GLY      C 4916   7.393   8.826   8.635
  320GLY      O 4917   7.483   8.787   8.561
  321VAL      N 4918   7.392   8.812   8.768
  321VAL      H 4919   7.307   8.839   8.816
  321VAL     CA 4920   7.499   8.769   8.856
  321VAL     HA 4921   7.555   8.688   8.810
  321VAL     CB 4922   7.596   8.884   8.883
  321VAL     HB 4923   7.677   8.845   8.946
  321VAL    CG1 4924   7.661   8.946   8.760
  321VAL   HG11 4925   7.587   8.994   8.696
  321VAL   HG12 4926   7.733   9.023   8.790
  321VAL   HG13 4927   7.715   8.871   8.703
  321VAL    CG2 4928   7.531   9.001   8.955
  321VAL   HG21 4929   7.493   8.970   9.052
  321VAL   HG22 4930   7.604   9.080   8.971
  321VAL   HG23 4931   7.449   9.041   8.894
  321VAL      C 4932   7.435   8.717   8.983
  321VAL      O 4933   7.321   8.751   9.013
  322ASN      N 4934   7.502   8.630   9.059
  322ASN      H 4935   7.591   8.595   9.024
  322ASN     CA 4936   7.462   8.578   9.188
  322ASN     HA 4937   7.353   8.577   9.194
  322ASN     CB 4938   7.511   8.433   9.191
  322ASN    HB2 4939   7.491   8.389   9.094
  322ASN    HB3 4940   7.619   8.432   9.205
  322ASN     CG 4941   7.449   8.340   9.295
  322ASN    OD1 4942   7.433   8.373   9.412
  322ASN    ND2 4943   7.407   8.221   9.253
  322ASN   HD21 4944   7.400   8.152   9.327
  322ASN   HD22 4945   7.435   8.189   9.161
  322ASN      C 4946   7.510   8.664   9.304
  322ASN      O 4947   7.597   8.749   9.292
  323LYS      N 4948   7.447   8.644   9.421
  323LYS      H 4949   7.376   8.572   9.420
  323LYS     CA 4950   7.484   8.695   9.551
  323LYS     HA 4951   7.492   8.804   9.548
  323LYS     CB 4952   7.370   8.653   9.643
  323LYS    HB2 4953   7.277   8.695   9.603
  323LYS    HB3 4954   7.361   8.545   9.641
  323LYS     CG 4955   7.386   8.699   9.788
  323LYS    HG2 4956   7.476   8.655   9.831
  323LYS    HG3 4957   7.400   8.807   9.788
  323LYS     CD 4958   7.267   8.667   9.877
  323LYS    HD2 4959   7.285   8.714   9.974
  323LYS    HD3 4960   7.178   8.714   9.834
  323LYS     CE 4961   7.239   8.519   9.898
  323LYS    HE2 4962   7.140   8.509   9.943
  323LYS    HE3 4963   7.237   8.468   9.802
  323LYS     NZ 4964   7.339   8.454   9.985
  323LYS    HZ1 4965   7.348   8.498  10.076
  323LYS    HZ2 4966   7.321   8.355   9.995
  323LYS    HZ3 4967   7.430   8.455   9.942
  323LYS      C 4968   7.619   8.645   9.600
  323LYS      O 4969   7.695   8.724   9.655
  324ASP      N 4970   7.647   8.516   9.579
  324ASP      H 4971   7.575   8.461   9.535
  324ASP     CA 4972   7.757   8.442   9.637
  324ASP     HA 4973   7.802   8.502   9.716
  324ASP     CB 4974   7.698   8.318   9.704
  324ASP    HB2 4975   7.663   8.250   9.626
  324ASP    HB3 4976   7.776   8.266   9.759
  324ASP     CG 4977   7.582   8.348   9.798
  324ASP    OD1 4978   7.591   8.436   9.887
  324ASP    OD2 4979   7.473   8.288   9.787
  324ASP      C 4980   7.872   8.413   9.541
  324ASP      O 4981   7.947   8.318   9.564
  325GLU      N 4982   7.890   8.492   9.436
  325GLU      H 4983   7.829   8.573   9.429
  325GLU     CA 4984   7.983   8.469   9.327
  325GLU     HA 4985   7.947   8.388   9.264
  325GLU     CB 4986   7.997   8.594   9.239
  325GLU    HB2 4987   8.011   8.680   9.305
  325GLU    HB3 4988   8.088   8.586   9.180
  325GLU     CG 4989   7.882   8.626   9.145
  325GLU    HG2 4990   7.790   8.629   9.203
  325GLU    HG3 4991   7.899   8.726   9.105
  325GLU     CD 4992   7.862   8.534   9.025
  325GLU    OE1 4993   7.751   8.540   8.969
  325GLU    OE2 4994   7.958   8.464   8.985
  325GLU      C 4995   8.122   8.429   9.374
  325GLU      O 4996   8.176   8.327   9.333
  326GLY      N 4997   8.184   8.509   9.462
  326GLY      H 4998   8.133   8.588   9.499
  326GLY     CA 4999   8.323   8.490   9.498
  326GLY    HA2 5000   8.378   8.465   9.407
  326GLY    HA3 5001   8.362   8.584   9.537
  326GLY      C 5002   8.351   8.384   9.603
  326GLY      O 5003   8.456   8.320   9.601
  327THR      N 5004   8.255   8.360   9.693
  327THR      H 5005   8.169   8.413   9.685
  327THR     CA 5006   8.264   8.265   9.802
  327THR     HA 5007   8.352   8.288   9.862
  327THR     CB 5008   8.140   8.278   9.890
  327THR     HB 5009   8.052   8.259   9.830
  327THR    CG2 5010   8.137   8.189  10.014
  327THR   HG21 5011   8.223   8.210  10.078
  327THR   HG22 5012   8.045   8.210  10.069
  327THR   HG23 5013   8.137   8.084   9.986
  327THR    OG1 5014   8.136   8.410   9.940
  327THR    HG1 5015   8.053   8.423   9.986
  327THR      C 5016   8.279   8.122   9.753
  327THR      O 5017   8.343   8.040   9.818
  328ALA      N 5018   8.231   8.093   9.631
  328ALA      H 5019   8.173   8.161   9.584
  328ALA     CA 5020   8.259   7.968   9.564
  328ALA     HA 5021   8.220   7.890   9.630
  328ALA     CB 5022   8.179   7.965   9.434
  328ALA    HB1 5023   8.219   8.037   9.363
  328ALA    HB2 5024   8.183   7.865   9.391
  328ALA    HB3 5025   8.074   7.991   9.454
  328ALA      C 5026   8.406   7.936   9.542
  328ALA      O 5027   8.440   7.819   9.528
  329PHE      N 5028   8.497   8.034   9.543
  329PHE      H 5029   8.466   8.128   9.564
  329PHE     CA 5030   8.639   8.015   9.519
  329PHE     HA 5031   8.651   7.922   9.463
  329PHE     CB 5032   8.695   8.126   9.431
  329PHE    HB2 5033   8.684   8.221   9.484
  329PHE    HB3 5034   8.802   8.110   9.418
  329PHE     CG 5035   8.634   8.139   9.293
  329PHE    CD1 5036   8.527   8.227   9.272
  329PHE    HD1 5037   8.495   8.293   9.352
  329PHE    CE1 5038   8.459   8.228   9.150
  329PHE    HE1 5039   8.369   8.288   9.139
  329PHE     CZ 5040   8.504   8.148   9.045
  329PHE     HZ 5041   8.451   8.149   8.950
  329PHE    CE2 5042   8.618   8.069   9.061
  329PHE    HE2 5043   8.655   8.010   8.978
  329PHE    CD2 5044   8.682   8.063   9.186
  329PHE    HD2 5045   8.768   8.000   9.198
  329PHE      C 5046   8.721   7.996   9.645
  329PHE      O 5047   8.843   7.983   9.638
  330LEU      N 5048   8.660   7.989   9.764
  330LEU      H 5049   8.559   7.998   9.766
  330LEU     CA 5050   8.731   7.968   9.888
  330LEU     HA 5051   8.820   8.031   9.890
  330LEU     CB 5052   8.640   8.007  10.004
  330LEU    HB2 5053   8.545   7.953   9.995
  330LEU    HB3 5054   8.686   7.973  10.097
  330LEU     CG 5055   8.610   8.156  10.013
  330LEU     HG 5056   8.531   8.182   9.942
  330LEU    CD1 5057   8.564   8.188  10.155
  330LEU   HD11 5058   8.642   8.161  10.226
  330LEU   HD12 5059   8.543   8.295  10.164
  330LEU   HD13 5060   8.473   8.132  10.177
  330LEU    CD2 5061   8.729   8.248   9.986
  330LEU   HD21 5062   8.766   8.234   9.884
  330LEU   HD22 5063   8.698   8.352   9.993
  330LEU   HD23 5064   8.809   8.228  10.058
  330LEU      C 5065   8.785   7.827   9.905
  330LEU      O 5066   8.886   7.806   9.971
  331VAL      N 5067   8.719   7.730   9.840
  331VAL      H 5068   8.639   7.760   9.787
  331VAL     CA 5069   8.741   7.587   9.854
  331VAL     HA 5070   8.726   7.563   9.959
  331VAL     CB 5071   8.639   7.508   9.773
  331VAL     HB 5072   8.641   7.405   9.809
  331VAL    CG1 5073   8.496   7.560   9.790
  331VAL   HG11 5074   8.487   7.661   9.750
  331VAL   HG12 5075   8.427   7.496   9.736
  331VAL   HG13 5076   8.469   7.560   9.896
  331VAL    CG2 5077   8.664   7.506   9.622
  331VAL   HG21 5078   8.762   7.465   9.599
  331VAL   HG22 5079   8.590   7.443   9.574
  331VAL   HG23 5080   8.657   7.607   9.582
  331VAL      C 5081   8.882   7.543   9.819
  331VAL      O 5082   8.931   7.446   9.877
  332TYR      N 5083   8.952   7.618   9.733
  332TYR      H 5084   8.903   7.693   9.686
  332TYR     CA 5085   9.091   7.598   9.699
  332TYR     HA 5086   9.104   7.494   9.669
  332TYR     CB 5087   9.125   7.685   9.578
  332TYR    HB2 5088   9.111   7.790   9.605
  332TYR    HB3 5089   9.231   7.672   9.554
  332TYR     CG 5090   9.044   7.654   9.455
  332TYR    CD1 5091   9.087   7.556   9.365
  332TYR    HD1 5092   9.180   7.503   9.383
  332TYR    CE1 5093   9.010   7.524   9.252
  332TYR    HE1 5094   9.044   7.447   9.184
  332TYR     CZ 5095   8.890   7.593   9.228
  332TYR     OH 5096   8.814   7.565   9.118
  332TYR     HH 5097   8.861   7.507   9.057
  332TYR    CE2 5098   8.846   7.692   9.318
  332TYR    HE2 5099   8.753   7.744   9.299
  332TYR    CD2 5100   8.924   7.722   9.431
  332TYR    HD2 5101   8.891   7.799   9.499
  332TYR      C 5102   9.188   7.621   9.814
  332TYR      O 5103   9.307   7.596   9.799
  333GLY      N 5104   9.141   7.667   9.930
  333GLY      H 5105   9.043   7.688   9.936
  333GLY     CA 5106   9.221   7.682  10.050
  333GLY    HA2 5107   9.161   7.652  10.135
  333GLY    HA3 5108   9.309   7.618  10.046
  333GLY      C 5109   9.266   7.825  10.076
  333GLY      O 5110   9.380   7.850  10.114
  334ALA      N 5111   9.173   7.920  10.061
  334ALA      H 5112   9.083   7.892  10.023
  334ALA     CA 5113   9.181   8.050  10.123
  334ALA     HA 5114   9.260   8.106  10.072
  334ALA     CB 5115   9.047   8.119  10.095
  334ALA    HB1 5116   8.967   8.060  10.140
  334ALA    HB2 5117   9.046   8.219  10.137
  334ALA    HB3 5118   9.031   8.124   9.988
  334ALA      C 5119   9.212   8.042  10.272
  334ALA      O 5120   9.179   7.942  10.335
  335PRO      N 5121   9.275   8.142  10.335
  335PRO     CD 5122   9.325   8.265  10.277
  335PRO    HD2 5123   9.252   8.345  10.291
  335PRO    HD3 5124   9.351   8.255  10.172
  335PRO     CG 5125   9.452   8.296  10.356
  335PRO    HG2 5126   9.471   8.403  10.360
  335PRO    HG3 5127   9.537   8.244  10.310
  335PRO     CB 5128   9.425   8.238  10.494
  335PRO    HB2 5129   9.379   8.314  10.558
  335PRO    HB3 5130   9.518   8.202  10.540
  335PRO     CA 5131   9.329   8.123  10.468
  335PRO     HA 5132   9.388   8.031  10.464
  335PRO      C 5133   9.224   8.106  10.577
  335PRO      O 5134   9.123   8.175  10.581
  336GLY      N 5135   9.250   8.014  10.670
  336GLY      H 5136   9.334   7.959  10.658
  336GLY     CA 5137   9.165   7.983  10.783
  336GLY    HA2 5138   9.225   7.933  10.859
  336GLY    HA3 5139   9.129   8.077  10.826
  336GLY      C 5140   9.043   7.896  10.756
  336GLY      O 5141   8.983   7.846  10.850
  337PHE      N 5142   9.007   7.875  10.629
  337PHE      H 5143   9.059   7.922  10.557
  337PHE     CA 5144   8.897   7.791  10.585
  337PHE     HA 5145   8.805   7.832  10.627
  337PHE     CB 5146   8.889   7.801  10.433
  337PHE    HB2 5147   8.858   7.901  10.404
  337PHE    HB3 5148   8.990   7.785  10.393
  337PHE     CG 5149   8.800   7.699  10.368
  337PHE    CD1 5150   8.856   7.582  10.315
  337PHE    HD1 5151   8.963   7.567  10.320
  337PHE    CE1 5152   8.775   7.483  10.258
  337PHE    HE1 5153   8.820   7.395  10.216
  337PHE     CZ 5154   8.636   7.501  10.254
  337PHE     HZ 5155   8.573   7.425  10.210
  337PHE    CE2 5156   8.579   7.618  10.306
  337PHE    HE2 5157   8.472   7.632  10.302
  337PHE    CD2 5158   8.661   7.716  10.363
  337PHE    HD2 5159   8.617   7.806  10.404
  337PHE      C 5160   8.907   7.645  10.629
  337PHE      O 5161   9.012   7.582  10.621
  338SER      N 5162   8.793   7.585  10.662
  338SER      H 5163   8.712   7.642  10.683
  338SER     CA 5164   8.768   7.443  10.648
  338SER     HA 5165   8.832   7.404  10.568
  338SER     CB 5166   8.806   7.371  10.777
  338SER    HB2 5167   8.914   7.358  10.778
  338SER    HB3 5168   8.780   7.435  10.862
  338SER     OG 5169   8.742   7.247  10.792
  338SER     HG 5170   8.774   7.203  10.871
  338SER      C 5171   8.624   7.416  10.605
  338SER      O 5172   8.536   7.497  10.634
  339LYS      N 5173   8.597   7.304  10.538
  339LYS      H 5174   8.673   7.240  10.522
  339LYS     CA 5175   8.465   7.268  10.491
  339LYS     HA 5176   8.421   7.355  10.444
  339LYS     CB 5177   8.476   7.155  10.389
  339LYS    HB2 5178   8.564   7.172  10.326
  339LYS    HB3 5179   8.490   7.060  10.441
  339LYS     CG 5180   8.353   7.149  10.299
  339LYS    HG2 5181   8.263   7.134  10.358
  339LYS    HG3 5182   8.344   7.243  10.245
  339LYS     CD 5183   8.363   7.037  10.195
  339LYS    HD2 5184   8.276   7.043  10.129
  339LYS    HD3 5185   8.449   7.057  10.133
  339LYS     CE 5186   8.374   6.895  10.251
  339LYS    HE2 5187   8.348   6.828  10.169
  339LYS    HE3 5188   8.477   6.875  10.279
  339LYS     NZ 5189   8.287   6.869  10.367
  339LYS    HZ1 5190   8.190   6.887  10.345
  339LYS    HZ2 5191   8.297   6.774  10.399
  339LYS    HZ3 5192   8.313   6.923  10.448
  339LYS      C 5193   8.371   7.228  10.604
  339LYS      O 5194   8.251   7.257  10.598
  340ASP      N 5195   8.424   7.159  10.705
  340ASP      H 5196   8.523   7.141  10.701
  340ASP     CA 5197   8.350   7.105  10.817
  340ASP     HA 5198   8.248   7.083  10.786
  340ASP     CB 5199   8.415   6.974  10.860
  340ASP    HB2 5200   8.514   6.997  10.898
  340ASP    HB3 5201   8.358   6.933  10.944
  340ASP     CG 5202   8.426   6.869  10.751
  340ASP    OD1 5203   8.360   6.879  10.645
  340ASP    OD2 5204   8.509   6.777  10.772
  340ASP      C 5205   8.341   7.204  10.933
  340ASP      O 5206   8.269   7.183  11.030
  341NLN      N 5207   8.416   7.314  10.923
  341NLN      H 5208   8.473   7.322  10.840
  341NLN     CA 5209   8.414   7.429  11.012
  341NLN     HA 5210   8.381   7.396  11.111
  341NLN     CB 5211   8.558   7.480  11.020
  341NLN    HB2 5212   8.624   7.396  11.040
  341NLN    HB3 5213   8.586   7.525  10.925
  341NLN     CG 5214   8.576   7.583  11.130
  341NLN    OD1 5215   8.485   7.623  11.201
  341NLN    ND2 5216   8.701   7.589  11.179
  341NLN   HD21 5217   8.758   7.671  11.164
  341NLN      C 5218   8.325   7.543  10.963
  341NLN      O 5219   8.318   7.572  10.844
  342ASN      N 5220   8.270   7.620  11.057
  342ASN      H 5221   8.289   7.592  11.152
  342ASN     CA 5222   8.212   7.752  11.039
  342ASN     HA 5223   8.138   7.740  10.960
  342ASN     CB 5224   8.138   7.787  11.167
  342ASN    HB2 5225   8.082   7.879  11.152
  342ASN    HB3 5226   8.066   7.707  11.186
  342ASN     CG 5227   8.222   7.804  11.294
  342ASN    OD1 5228   8.331   7.860  11.295
  342ASN    ND2 5229   8.167   7.760  11.407
  342ASN   HD21 5230   8.218   7.772  11.493
  342ASN   HD22 5231   8.077   7.713  11.404
  342ASN      C 5232   8.300   7.867  10.990
  342ASN      O 5233   8.241   7.966  10.947
  343SER      N 5234   8.433   7.861  10.994
  343SER      H 5235   8.474   7.787  11.049
  343SER     CA 5236   8.523   7.956  10.932
  343SER     HA 5237   8.624   7.929  10.962
  343SER     CB 5238   8.523   7.945  10.780
  343SER    HB2 5239   8.424   7.965  10.740
  343SER    HB3 5240   8.593   8.017  10.737
  343SER     OG 5241   8.567   7.816  10.740
  343SER     HG 5242   8.546   7.806  10.647
  343SER      C 5243   8.508   8.099  10.981
  343SER      O 5244   8.516   8.196  10.905
  344ILE      N 5245   8.489   8.115  11.113
  344ILE      H 5246   8.477   8.032  11.168
  344ILE     CA 5247   8.480   8.242  11.182
  344ILE     HA 5248   8.432   8.314  11.116
  344ILE     CB 5249   8.388   8.228  11.303
  344ILE     HB 5250   8.430   8.153  11.371
  344ILE    CG2 5251   8.375   8.360  11.379
  344ILE   HG21 5252   8.331   8.436  11.314
  344ILE   HG22 5253   8.311   8.348  11.467
  344ILE   HG23 5254   8.471   8.395  11.416
  344ILE    CG1 5255   8.250   8.183  11.258
  344ILE   HG12 5256   8.210   8.255  11.186
  344ILE   HG13 5257   8.257   8.088  11.206
  344ILE    CD1 5258   8.146   8.163  11.368
  344ILE   HD11 5259   8.123   8.257  11.418
  344ILE   HD12 5260   8.053   8.126  11.323
  344ILE   HD13 5261   8.182   8.090  11.440
  344ILE      C 5262   8.620   8.298  11.207
  344ILE      O 5263   8.676   8.291  11.315
  345ILE      N 5264   8.679   8.348  11.098
  345ILE      H 5265   8.627   8.338  11.012
  345ILE     CA 5266   8.806   8.418  11.089
  345ILE     HA 5267   8.876   8.370  11.157
  345ILE     CB 5268   8.862   8.408  10.947
  345ILE     HB 5269   8.952   8.470  10.943
  345ILE    CG2 5270   8.907   8.268  10.909
  345ILE   HG21 5271   8.824   8.198  10.911
  345ILE   HG22 5272   8.949   8.269  10.808
  345ILE   HG23 5273   8.986   8.233  10.976
  345ILE    CG1 5274   8.763   8.463  10.844
  345ILE   HG12 5275   8.685   8.389  10.827
  345ILE   HG13 5276   8.715   8.552  10.884
  345ILE    CD1 5277   8.823   8.502  10.709
  345ILE   HD11 5278   8.867   8.415  10.659
  345ILE   HD12 5279   8.742   8.539  10.646
  345ILE   HD13 5280   8.897   8.580  10.721
  345ILE      C 5281   8.800   8.564  11.131
  345ILE      O 5282   8.694   8.625  11.148
  346THR      N 5283   8.919   8.622  11.142
  346THR      H 5284   8.998   8.559  11.134
  346THR     CA 5285   8.950   8.762  11.161
  346THR     HA 5286   8.857   8.818  11.164
  346THR     CB 5287   9.014   8.776  11.299
  346THR     HB 5288   8.957   8.715  11.369
  346THR    CG2 5289   9.161   8.735  11.305
  346THR   HG21 5290   9.222   8.802  11.245
  346THR   HG22 5291   9.195   8.738  11.408
  346THR   HG23 5292   9.173   8.633  11.268
  346THR    OG1 5293   9.010   8.910  11.342
  346THR    HG1 5294   9.039   8.910  11.433
  346THR      C 5295   9.035   8.823  11.050
  346THR      O 5296   9.075   8.757  10.954
  347ARG      N 5297   9.068   8.951  11.065
  347ARG      H 5298   9.031   8.993  11.149
  347ARG     CA 5299   9.140   9.039  10.975
  347ARG     HA 5300   9.076   9.061  10.890
  347ARG     CB 5301   9.168   9.167  11.052
  347ARG    HB2 5302   9.084   9.186  11.120
  347ARG    HB3 5303   9.256   9.151  11.114
  347ARG     CG 5304   9.188   9.297  10.974
  347ARG    HG2 5305   9.274   9.286  10.908
  347ARG    HG3 5306   9.100   9.318  10.914
  347ARG     CD 5307   9.212   9.413  11.069
  347ARG    HD2 5308   9.117   9.446  11.112
  347ARG    HD3 5309   9.273   9.377  11.152
  347ARG     NE 5310   9.285   9.525  11.009
  347ARG     HE 5311   9.386   9.518  11.018
  347ARG     CZ 5312   9.242   9.636  10.949
  347ARG    NH1 5313   9.113   9.663  10.925
  347ARG   HH11 5314   9.041   9.598  10.954
  347ARG   HH12 5315   9.086   9.750  10.881
  347ARG    NH2 5316   9.333   9.727  10.912
  347ARG   HH21 5317   9.431   9.711  10.928
  347ARG   HH22 5318   9.306   9.811  10.862
  347ARG      C 5319   9.268   8.978  10.918
  347ARG      O 5320   9.294   8.998  10.799
  348LYS      N 5321   9.347   8.904  10.996
  348LYS      H 5322   9.313   8.887  11.090
  348LYS     CA 5323   9.475   8.849  10.958
  348LYS     HA 5324   9.540   8.931  10.926
  348LYS     CB 5325   9.538   8.779  11.078
  348LYS    HB2 5326   9.534   8.845  11.164
  348LYS    HB3 5327   9.481   8.689  11.101
  348LYS     CG 5328   9.683   8.740  11.050
  348LYS    HG2 5329   9.687   8.654  10.983
  348LYS    HG3 5330   9.733   8.823  11.000
  348LYS     CD 5331   9.761   8.708  11.178
  348LYS    HD2 5332   9.864   8.686  11.150
  348LYS    HD3 5333   9.762   8.798  11.240
  348LYS     CE 5334   9.704   8.592  11.259
  348LYS    HE2 5335   9.758   8.586  11.353
  348LYS    HE3 5336   9.599   8.611  11.281
  348LYS     NZ 5337   9.716   8.465  11.185
  348LYS    HZ1 5338   9.812   8.446  11.158
  348LYS    HZ2 5339   9.677   8.388  11.237
  348LYS    HZ3 5340   9.660   8.469  11.101
  348LYS      C 5341   9.468   8.752  10.841
  348LYS      O 5342   9.558   8.747  10.757
  349GLU      N 5343   9.357   8.677  10.835
  349GLU      H 5344   9.287   8.692  10.906
  349GLU     CA 5345   9.329   8.575  10.736
  349GLU     HA 5346   9.422   8.529  10.701
  349GLU     CB 5347   9.245   8.469  10.807
  349GLU    HB2 5348   9.172   8.518  10.871
  349GLU    HB3 5349   9.190   8.412  10.733
  349GLU     CG 5350   9.325   8.370  10.892
  349GLU    HG2 5351   9.254   8.300  10.936
  349GLU    HG3 5352   9.390   8.312  10.826
  349GLU     CD 5353   9.408   8.431  11.004
  349GLU    OE1 5354   9.533   8.434  10.993
  349GLU    OE2 5355   9.352   8.474  11.107
  349GLU      C 5356   9.259   8.634  10.615
  349GLU      O 5357   9.288   8.593  10.502
  350PHE      N 5358   9.177   8.737  10.633
  350PHE      H 5359   9.152   8.762  10.728
  350PHE     CA 5360   9.128   8.821  10.526
  350PHE     HA 5361   9.075   8.758  10.455
  350PHE     CB 5362   9.029   8.923  10.582
  350PHE    HB2 5363   8.940   8.869  10.615
  350PHE    HB3 5364   9.072   8.971  10.670
  350PHE     CG 5365   8.984   9.031  10.487
  350PHE    CD1 5366   9.000   9.167  10.517
  350PHE    HD1 5367   9.046   9.196  10.610
  350PHE    CE1 5368   8.956   9.264  10.427
  350PHE    HE1 5369   8.961   9.370  10.450
  350PHE     CZ 5370   8.901   9.228  10.304
  350PHE     HZ 5371   8.871   9.303  10.232
  350PHE    CE2 5372   8.883   9.092  10.273
  350PHE    HE2 5373   8.838   9.063  10.180
  350PHE    CD2 5374   8.922   8.995  10.366
  350PHE    HD2 5375   8.906   8.890  10.343
  350PHE      C 5376   9.241   8.888  10.449
  350PHE      O 5377   9.247   8.880  10.326
  351GLN      N 5378   9.336   8.947  10.521
  351GLN      H 5379   9.323   8.948  10.621
  351GLN     CA 5380   9.453   9.017  10.472
  351GLN     HA 5381   9.421   9.094  10.402
  351GLN     CB 5382   9.518   9.085  10.592
  351GLN    HB2 5383   9.446   9.156  10.633
  351GLN    HB3 5384   9.540   9.010  10.667
  351GLN     CG 5385   9.648   9.158  10.559
  351GLN    HG2 5386   9.723   9.083  10.532
  351GLN    HG3 5387   9.634   9.225  10.475
  351GLN     CD 5388   9.704   9.237  10.677
  351GLN    OE1 5389   9.639   9.264  10.778
  351GLN    NE2 5390   9.832   9.274  10.666
  351GLN   HE21 5391   9.873   9.331  10.739
  351GLN   HE22 5392   9.880   9.261  10.578
  351GLN      C 5393   9.549   8.926  10.396
  351GLN      O 5394   9.591   8.961  10.286
  352GLU      N 5395   9.583   8.808  10.449
  352GLU      H 5396   9.556   8.787  10.544
  352GLU     CA 5397   9.660   8.709  10.376
  352GLU     HA 5398   9.755   8.754  10.348
  352GLU     CB 5399   9.687   8.589  10.467
  352GLU    HB2 5400   9.729   8.626  10.560
  352GLU    HB3 5401   9.590   8.545  10.492
  352GLU     CG 5402   9.777   8.479  10.413
  352GLU    HG2 5403   9.803   8.416  10.499
  352GLU    HG3 5404   9.719   8.416  10.346
  352GLU     CD 5405   9.905   8.522  10.343
  352GLU    OE1 5406   9.963   8.629  10.374
  352GLU    OE2 5407   9.958   8.447  10.258
  352GLU      C 5408   9.591   8.664  10.249
  352GLU      O 5409   9.656   8.646  10.146
  353GLY      N 5410   9.458   8.649  10.251
  353GLY      H 5411   9.408   8.672  10.336
  353GLY     CA 5412   9.381   8.600  10.138
  353GLY    HA2 5413   9.415   8.500  10.112
  353GLY    HA3 5414   9.276   8.596  10.167
  353GLY      C 5415   9.394   8.689  10.015
  353GLY      O 5416   9.394   8.640   9.902
  354LEU      N 5417   9.417   8.819  10.036
  354LEU      H 5418   9.416   8.851  10.132
  354LEU     CA 5419   9.443   8.917   9.932
  354LEU     HA 5420   9.357   8.917   9.865
  354LEU     CB 5421   9.457   9.055   9.994
  354LEU    HB2 5422   9.542   9.055  10.063
  354LEU    HB3 5423   9.481   9.127   9.916
  354LEU     CG 5424   9.332   9.101  10.068
  354LEU     HG 5425   9.297   9.021  10.133
  354LEU    CD1 5426   9.358   9.225  10.154
  354LEU   HD11 5427   9.389   9.308  10.090
  354LEU   HD12 5428   9.267   9.251  10.207
  354LEU   HD13 5429   9.437   9.204  10.226
  354LEU    CD2 5430   9.219   9.139   9.972
  354LEU   HD21 5431   9.194   9.055   9.907
  354LEU   HD22 5432   9.131   9.165  10.030
  354LEU   HD23 5433   9.250   9.224   9.912
  354LEU      C 5434   9.564   8.882   9.846
  354LEU      O 5435   9.558   8.904   9.725
  355LYS      N 5436   9.670   8.825   9.902
  355LYS      H 5437   9.667   8.806  10.001
  355LYS     CA 5438   9.788   8.783   9.828
  355LYS     HA 5439   9.836   8.870   9.783
  355LYS     CB 5440   9.883   8.719   9.929
  355LYS    HB2 5441   9.892   8.785  10.015
  355LYS    HB3 5442   9.839   8.625   9.964
  355LYS     CG 5443  10.022   8.689   9.875
  355LYS    HG2 5444  10.015   8.612   9.798
  355LYS    HG3 5445  10.068   8.778   9.832
  355LYS     CD 5446  10.108   8.635   9.989
  355LYS    HD2 5447  10.050   8.558  10.041
  355LYS    HD3 5448  10.197   8.587   9.948
  355LYS     CE 5449  10.151   8.741  10.090
  355LYS    HE2 5450  10.232   8.800  10.049
  355LYS    HE3 5451  10.068   8.809  10.111
  355LYS     NZ 5452  10.190   8.675  10.215
  355LYS    HZ1 5453  10.263   8.608  10.199
  355LYS    HZ2 5454  10.218   8.742  10.285
  355LYS    HZ3 5455  10.110   8.626  10.254
  355LYS      C 5456   9.756   8.686   9.715
  355LYS      O 5457   9.807   8.702   9.605
  356ILE      N 5458   9.667   8.590   9.744
  356ILE      H 5459   9.634   8.586   9.839
  356ILE     CA 5460   9.617   8.491   9.651
  356ILE     HA 5461   9.702   8.448   9.598
  356ILE     CB 5462   9.546   8.378   9.724
  356ILE     HB 5463   9.448   8.414   9.755
  356ILE    CG2 5464   9.524   8.264   9.625
  356ILE   HG21 5465   9.619   8.228   9.586
  356ILE   HG22 5466   9.471   8.180   9.670
  356ILE   HG23 5467   9.461   8.297   9.542
  356ILE    CG1 5468   9.617   8.328   9.849
  356ILE   HG12 5469   9.711   8.280   9.824
  356ILE   HG13 5470   9.639   8.411   9.916
  356ILE    CD1 5471   9.530   8.231   9.930
  356ILE   HD11 5472   9.511   8.140   9.874
  356ILE   HD12 5473   9.582   8.204  10.022
  356ILE   HD13 5474   9.436   8.280   9.954
  356ILE      C 5475   9.526   8.556   9.546
  356ILE      O 5476   9.538   8.528   9.427
  357PHE      N 5477   9.435   8.643   9.588
  357PHE      H 5478   9.427   8.661   9.687
  357PHE     CA 5479   9.335   8.700   9.499
  357PHE     HA 5480   9.310   8.624   9.425
  357PHE     CB 5481   9.208   8.727   9.578
  357PHE    HB2 5482   9.228   8.802   9.656
  357PHE    HB3 5483   9.133   8.770   9.511
  357PHE     CG 5484   9.147   8.603   9.640
  357PHE    CD1 5485   9.121   8.596   9.777
  357PHE    HD1 5486   9.148   8.678   9.842
  357PHE    CE1 5487   9.059   8.483   9.831
  357PHE    HE1 5488   9.039   8.477   9.937
  357PHE     CZ 5489   9.019   8.378   9.748
  357PHE     HZ 5490   8.966   8.293   9.789
  357PHE    CE2 5491   9.046   8.384   9.611
  357PHE    HE2 5492   9.013   8.304   9.546
  357PHE    CD2 5493   9.112   8.495   9.558
  357PHE    HD2 5494   9.133   8.498   9.452
  357PHE      C 5495   9.384   8.817   9.414
  357PHE      O 5496   9.315   8.852   9.318
  358PHE      N 5497   9.502   8.873   9.440
  358PHE      H 5498   9.549   8.846   9.526
  358PHE     CA 5499   9.557   8.985   9.367
  358PHE     HA 5500   9.501   8.998   9.274
  358PHE     CB 5501   9.533   9.111   9.449
  358PHE    HB2 5502   9.577   9.097   9.547
  358PHE    HB3 5503   9.585   9.195   9.402
  358PHE     CG 5504   9.388   9.147   9.464
  358PHE    CD1 5505   9.320   9.113   9.582
  358PHE    HD1 5506   9.373   9.065   9.663
  358PHE    CE1 5507   9.182   9.136   9.593
  358PHE    HE1 5508   9.129   9.104   9.681
  358PHE     CZ 5509   9.113   9.199   9.488
  358PHE     HZ 5510   9.007   9.216   9.496
  358PHE    CE2 5511   9.182   9.239   9.373
  358PHE    HE2 5512   9.129   9.288   9.293
  358PHE    CD2 5513   9.318   9.210   9.360
  358PHE    HD2 5514   9.369   9.233   9.267
  358PHE      C 5515   9.702   8.965   9.324
  358PHE      O 5516   9.792   9.025   9.382
  359PRO      N 5517   9.729   8.887   9.219
  359PRO     CD 5518   9.635   8.803   9.146
  359PRO    HD2 5519   9.558   8.865   9.100
  359PRO    HD3 5520   9.589   8.731   9.213
  359PRO     CG 5521   9.714   8.731   9.037
  359PRO    HG2 5522   9.686   8.770   8.939
  359PRO    HG3 5523   9.697   8.624   9.041
  359PRO     CB 5524   9.861   8.761   9.066
  359PRO    HB2 5525   9.918   8.775   8.974
  359PRO    HB3 5526   9.903   8.679   9.124
  359PRO     CA 5527   9.858   8.887   9.153
  359PRO     HA 5528   9.937   8.879   9.228
  359PRO      C 5529   9.881   9.015   9.074
  359PRO      O 5530   9.787   9.080   9.028
  360GLY      N 5531  10.008   9.053   9.061
  360GLY      H 5532  10.078   8.992   9.101
  360GLY     CA 5533  10.055   9.176   9.001
  360GLY    HA2 5534  10.163   9.166   8.984
  360GLY    HA3 5535  10.007   9.191   8.904
  360GLY      C 5536  10.036   9.303   9.083
  360GLY      O 5537  10.098   9.405   9.053
  361VAL      N 5538   9.955   9.301   9.189
  361VAL      H 5539   9.901   9.217   9.204
  361VAL     CA 5540   9.929   9.415   9.274
  361VAL     HA 5541   9.928   9.504   9.211
  361VAL     CB 5542   9.789   9.403   9.334
  361VAL     HB 5543   9.780   9.306   9.383
  361VAL    CG1 5544   9.747   9.511   9.433
  361VAL   HG11 5545   9.748   9.609   9.386
  361VAL   HG12 5546   9.646   9.490   9.470
  361VAL   HG13 5547   9.814   9.510   9.519
  361VAL    CG2 5548   9.687   9.413   9.220
  361VAL   HG21 5549   9.702   9.334   9.147
  361VAL   HG22 5550   9.586   9.402   9.261
  361VAL   HG23 5551   9.697   9.510   9.171
  361VAL      C 5552  10.037   9.437   9.379
  361VAL      O 5553  10.090   9.342   9.436
  362SER      N 5554  10.065   9.564   9.410
  362SER      H 5555  10.022   9.637   9.356
  362SER     CA 5556  10.151   9.607   9.519
  362SER     HA 5557  10.249   9.564   9.503
  362SER     CB 5558  10.166   9.759   9.519
  362SER    HB2 5559  10.210   9.790   9.613
  362SER    HB3 5560  10.233   9.788   9.438
  362SER     OG 5561  10.043   9.826   9.503
  362SER     HG 5562  10.062   9.920   9.493
  362SER      C 5563  10.104   9.561   9.657
  362SER      O 5564   9.985   9.543   9.682
  363GLU      N 5565  10.196   9.550   9.753
  363GLU      H 5566  10.294   9.551   9.727
  363GLU     CA 5567  10.165   9.533   9.893
  363GLU     HA 5568  10.109   9.440   9.907
  363GLU     CB 5569  10.291   9.523   9.978
  363GLU    HB2 5570  10.344   9.618   9.973
  363GLU    HB3 5571  10.261   9.508  10.082
  363GLU     CG 5572  10.386   9.411   9.936
  363GLU    HG2 5573  10.423   9.435   9.837
  363GLU    HG3 5574  10.472   9.411  10.004
  363GLU     CD 5575  10.319   9.274   9.934
  363GLU    OE1 5576  10.307   9.217   9.824
  363GLU    OE2 5577  10.267   9.228  10.038
  363GLU      C 5578  10.077   9.645   9.946
  363GLU      O 5579   9.971   9.618  10.001
  364PHE      N 5580  10.111   9.771   9.918
  364PHE      H 5581  10.202   9.789   9.880
  364PHE     CA 5582  10.025   9.884   9.949
  364PHE     HA 5583   9.992   9.872  10.052
  364PHE     CB 5584  10.104  10.014   9.942
  364PHE    HB2 5585  10.047  10.091   9.995
  364PHE    HB3 5586  10.197  10.001   9.998
  364PHE     CG 5587  10.136  10.066   9.804
  364PHE    CD1 5588  10.264  10.046   9.750
  364PHE    HD1 5589  10.340   9.995   9.808
  364PHE    CE1 5590  10.296  10.095   9.623
  364PHE    HE1 5591  10.394  10.078   9.581
  364PHE     CZ 5592  10.200  10.167   9.550
  364PHE     HZ 5593  10.226  10.210   9.454
  364PHE    CE2 5594  10.072  10.185   9.602
  364PHE    HE2 5595   9.997  10.238   9.544
  364PHE    CD2 5596  10.040  10.134   9.729
  364PHE    HD2 5597   9.941  10.149   9.769
  364PHE      C 5598   9.897   9.888   9.865
  364PHE      O 5599   9.800   9.952   9.903
  365GLY      N 5600   9.893   9.816   9.752
  365GLY      H 5601   9.977   9.767   9.725
  365GLY     CA 5602   9.775   9.794   9.671
  365GLY    HA2 5603   9.727   9.890   9.649
  365GLY    HA3 5604   9.806   9.750   9.576
  365GLY      C 5605   9.675   9.702   9.738
  365GLY      O 5606   9.561   9.740   9.764
  366LYS      N 5607   9.719   9.581   9.775
  366LYS      H 5608   9.807   9.551   9.736
  366LYS     CA 5609   9.650   9.490   9.865
  366LYS     HA 5610   9.555   9.462   9.821
  366LYS     CB 5611   9.734   9.362   9.877
  366LYS    HB2 5612   9.836   9.390   9.901
  366LYS    HB3 5613   9.695   9.301   9.958
  366LYS     CG 5614   9.729   9.280   9.748
  366LYS    HG2 5615   9.633   9.228   9.745
  366LYS    HG3 5616   9.732   9.345   9.661
  366LYS     CD 5617   9.840   9.177   9.734
  366LYS    HD2 5618   9.844   9.115   9.823
  366LYS    HD3 5619   9.817   9.114   9.648
  366LYS     CE 5620   9.975   9.244   9.710
  366LYS    HE2 5621   9.969   9.303   9.618
  366LYS    HE3 5622   9.996   9.314   9.792
  366LYS     NZ 5623  10.087   9.149   9.700
  366LYS    HZ1 5624  10.078   9.087   9.620
  366LYS    HZ2 5625  10.175   9.199   9.693
  366LYS    HZ3 5626  10.102   9.099   9.786
  366LYS      C 5627   9.613   9.552   9.998
  366LYS      O 5628   9.498   9.535  10.039
  367GLU      N 5629   9.698   9.631  10.064
  367GLU      H 5630   9.794   9.636  10.034
  367GLU     CA 5631   9.660   9.702  10.185
  367GLU     HA 5632   9.614   9.629  10.251
  367GLU     CB 5633   9.783   9.757  10.258
  367GLU    HB2 5634   9.864   9.684  10.249
  367GLU    HB3 5635   9.815   9.850  10.212
  367GLU     CG 5636   9.759   9.781  10.407
  367GLU    HG2 5637   9.701   9.872  10.421
  367GLU    HG3 5638   9.701   9.699  10.448
  367GLU     CD 5639   9.889   9.790  10.485
  367GLU    OE1 5640   9.935   9.904  10.509
  367GLU    OE2 5641   9.938   9.682  10.526
  367GLU      C 5642   9.555   9.810  10.162
  367GLU      O 5643   9.475   9.837  10.251
  368SER      N 5644   9.545   9.865  10.041
  368SER      H 5645   9.616   9.845   9.972
  368SER     CA 5646   9.435   9.952  10.003
  368SER     HA 5647   9.425  10.027  10.081
  368SER     CB 5648   9.470  10.027   9.874
  368SER    HB2 5649   9.567  10.075   9.886
  368SER    HB3 5650   9.475   9.959   9.789
  368SER     OG 5651   9.373  10.126   9.845
  368SER     HG 5652   9.403  10.174   9.768
  368SER      C 5653   9.301   9.881   9.995
  368SER      O 5654   9.200   9.935  10.039
  369ILE      N 5655   9.296   9.756   9.947
  369ILE      H 5656   9.382   9.715   9.913
  369ILE     CA 5657   9.176   9.675   9.945
  369ILE     HA 5658   9.095   9.733   9.902
  369ILE     CB 5659   9.196   9.552   9.857
  369ILE     HB 5660   9.285   9.500   9.892
  369ILE    CG2 5661   9.079   9.455   9.865
  369ILE   HG21 5662   8.986   9.504   9.837
  369ILE   HG22 5663   9.096   9.370   9.799
  369ILE   HG23 5664   9.069   9.416   9.966
  369ILE    CG1 5665   9.219   9.590   9.710
  369ILE   HG12 5666   9.122   9.598   9.659
  369ILE   HG13 5667   9.266   9.687   9.700
  369ILE    CD1 5668   9.306   9.488   9.637
  369ILE   HD11 5669   9.263   9.388   9.644
  369ILE   HD12 5670   9.315   9.514   9.532
  369ILE   HD13 5671   9.406   9.487   9.681
  369ILE      C 5672   9.130   9.642  10.087
  369ILE      O 5673   9.013   9.664  10.117
  370LEU      N 5674   9.219   9.598  10.176
  370LEU      H 5675   9.312   9.576  10.142
  370LEU     CA 5676   9.191   9.577  10.316
  370LEU     HA 5677   9.123   9.492  10.324
  370LEU     CB 5678   9.319   9.543  10.392
  370LEU    HB2 5679   9.358   9.449  10.353
  370LEU    HB3 5680   9.392   9.621  10.371
  370LEU     CG 5681   9.310   9.532  10.544
  370LEU     HG 5682   9.277   9.626  10.588
  370LEU    CD1 5683   9.214   9.422  10.589
  370LEU   HD11 5684   9.245   9.326  10.546
  370LEU   HD12 5685   9.212   9.414  10.698
  370LEU   HD13 5686   9.114   9.448  10.555
  370LEU    CD2 5687   9.444   9.495  10.605
  370LEU   HD21 5688   9.519   9.569  10.578
  370LEU   HD22 5689   9.437   9.488  10.714
  370LEU   HD23 5690   9.476   9.398  10.566
  370LEU      C 5691   9.118   9.695  10.380
  370LEU      O 5692   9.010   9.674  10.434
  371PHE      N 5693   9.176   9.815  10.378
  371PHE      H 5694   9.265   9.825  10.332
  371PHE     CA 5695   9.124   9.930  10.449
  371PHE     HA 5696   9.110   9.902  10.554
  371PHE     CB 5697   9.229  10.041  10.449
  371PHE    HB2 5698   9.287  10.038  10.357
  371PHE    HB3 5699   9.179  10.138  10.451
  371PHE     CG 5700   9.323  10.033  10.567
  371PHE    CD1 5701   9.421   9.934  10.576
  371PHE    HD1 5702   9.437   9.866  10.493
  371PHE    CE1 5703   9.500   9.921  10.690
  371PHE    HE1 5704   9.576   9.844  10.695
  371PHE     CZ 5705   9.485  10.011  10.796
  371PHE     HZ 5706   9.548  10.003  10.884
  371PHE    CE2 5707   9.392  10.115  10.786
  371PHE    HE2 5708   9.384  10.189  10.864
  371PHE    CD2 5709   9.309  10.124  10.673
  371PHE    HD2 5710   9.236  10.203  10.667
  371PHE      C 5711   8.985   9.974  10.405
  371PHE      O 5712   8.907  10.017  10.489
  372HID      N 5713   8.946   9.957  10.278
  372HID      H 5714   9.015   9.926  10.212
  372HID     CA 5715   8.811   9.981  10.230
  372HID     HA 5716   8.779  10.079  10.265
  372HID     CB 5717   8.813   9.981  10.078
  372HID    HB2 5718   8.881  10.059  10.043
  372HID    HB3 5719   8.852   9.885  10.045
  372HID     CG 5720   8.678  10.002  10.016
  372HID    ND1 5721   8.595  10.112  10.033
  372HID    HD1 5722   8.616  10.194  10.088
  372HID    CE1 5723   8.477  10.084   9.975
  372HID    HE1 5724   8.392  10.149   9.974
  372HID    NE2 5725   8.479   9.962   9.920
  372HID    CD2 5726   8.605   9.908   9.946
  372HID    HD2 5727   8.638   9.809   9.920
  372HID      C 5728   8.707   9.881  10.278
  372HID      O 5729   8.603   9.921  10.329
  373TYR      N 5730   8.732   9.751  10.263
  373TYR      H 5731   8.820   9.725  10.220
  373TYR     CA 5732   8.646   9.643  10.307
  373TYR     HA 5733   8.546   9.661  10.268
  373TYR     CB 5734   8.697   9.512  10.246
  373TYR    HB2 5735   8.806   9.515  10.246
  373TYR    HB3 5736   8.667   9.428  10.308
  373TYR     CG 5737   8.650   9.482  10.105
  373TYR    CD1 5738   8.718   9.540   9.997
  373TYR    HD1 5739   8.806   9.601  10.013
  373TYR    CE1 5740   8.670   9.523   9.866
  373TYR    HE1 5741   8.721   9.568   9.783
  373TYR     CZ 5742   8.553   9.447   9.845
  373TYR     OH 5743   8.500   9.448   9.719
  373TYR     HH 5744   8.531   9.526   9.672
  373TYR    CE2 5745   8.492   9.379   9.952
  373TYR    HE2 5746   8.406   9.316   9.933
  373TYR    CD2 5747   8.542   9.397  10.082
  373TYR    HD2 5748   8.496   9.344  10.164
  373TYR      C 5749   8.631   9.633  10.458
  373TYR      O 5750   8.569   9.538  10.506
  374THR      N 5751   8.687   9.726  10.534
  374THR      H 5752   8.736   9.800  10.485
  374THR     CA 5753   8.692   9.732  10.679
  374THR     HA 5754   8.610   9.671  10.718
  374THR     CB 5755   8.822   9.675  10.734
  374THR     HB 5756   8.819   9.683  10.843
  374THR    CG2 5757   8.845   9.527  10.704
  374THR   HG21 5758   8.837   9.506  10.598
  374THR   HG22 5759   8.943   9.495  10.741
  374THR   HG23 5760   8.768   9.469  10.756
  374THR    OG1 5761   8.935   9.751  10.697
  374THR    HG1 5762   9.010   9.692  10.687
  374THR      C 5763   8.671   9.870  10.741
  374THR      O 5764   8.665   9.877  10.864
  375ASP      N 5765   8.658   9.979  10.667
  375ASP      H 5766   8.685   9.976  10.569
  375ASP     CA 5767   8.612  10.107  10.718
  375ASP     HA 5768   8.664  10.126  10.812
  375ASP     CB 5769   8.654  10.219  10.623
  375ASP    HB2 5770   8.760  10.208  10.602
  375ASP    HB3 5771   8.600  10.210  10.529
  375ASP     CG 5772   8.636  10.360  10.678
  375ASP    OD1 5773   8.682  10.454  10.610
  375ASP    OD2 5774   8.582  10.375  10.790
  375ASP      C 5775   8.463  10.106  10.749
  375ASP      O 5776   8.379  10.145  10.669
  376TRP      N 5777   8.428  10.047  10.863
  376TRP      H 5778   8.502  10.010  10.921
  376TRP     CA 5779   8.291  10.011  10.897
  376TRP     HA 5780   8.253   9.952  10.814
  376TRP     CB 5781   8.288   9.922  11.021
  376TRP    HB2 5782   8.309   9.984  11.108
  376TRP    HB3 5783   8.187   9.882  11.033
  376TRP     CG 5784   8.384   9.807  11.025
  376TRP    CD1 5785   8.475   9.783  11.122
  376TRP    HD1 5786   8.489   9.849  11.207
  376TRP    NE1 5787   8.539   9.663  11.097
  376TRP    HE1 5788   8.605   9.623  11.162
  376TRP    CE2 5789   8.493   9.605  10.981
  376TRP    CZ2 5790   8.526   9.484  10.919
  376TRP    HZ2 5791   8.598   9.416  10.962
  376TRP    CH2 5792   8.463   9.452  10.798
  376TRP    HH2 5793   8.488   9.363  10.743
  376TRP    CZ3 5794   8.366   9.539  10.744
  376TRP    HZ3 5795   8.317   9.514  10.651
  376TRP    CE3 5796   8.334   9.658  10.810
  376TRP    HE3 5797   8.261   9.725  10.767
  376TRP    CD2 5798   8.395   9.696  10.931
  376TRP      C 5799   8.198  10.130  10.917
  376TRP      O 5800   8.224  10.218  10.998
  377VAL      N 5801   8.084  10.125  10.848
  377VAL      H 5802   8.078  10.055  10.775
  377VAL     CA 5803   7.976  10.221  10.859
  377VAL     HA 5804   8.011  10.305  10.918
  377VAL     CB 5805   7.938  10.275  10.722
  377VAL     HB 5806   7.866  10.356  10.736
  377VAL    CG1 5807   8.059  10.334  10.650
  377VAL   HG11 5808   8.134  10.257  10.631
  377VAL   HG12 5809   8.029  10.377  10.554
  377VAL   HG13 5810   8.104  10.411  10.712
  377VAL    CG2 5811   7.873  10.172  10.629
  377VAL   HG21 5812   7.783  10.131  10.676
  377VAL   HG22 5813   7.845  10.220  10.536
  377VAL   HG23 5814   7.943  10.091  10.608
  377VAL      C 5815   7.853  10.171  10.932
  377VAL      O 5816   7.760  10.249  10.953
  378ASP      N 5817   7.849  10.043  10.970
  378ASP      H 5818   7.925   9.981  10.944
  378ASP     CA 5819   7.745   9.983  11.052
  378ASP     HA 5820   7.694  10.061  11.108
  378ASP     CB 5821   7.644   9.917  10.958
  378ASP    HB2 5822   7.621   9.988  10.878
  378ASP    HB3 5823   7.689   9.829  10.912
  378ASP     CG 5824   7.512   9.881  11.024
  378ASP    OD1 5825   7.472   9.954  11.117
  378ASP    OD2 5826   7.447   9.787  10.973
  378ASP      C 5827   7.804   9.886  11.154
  378ASP      O 5828   7.917   9.842  11.139
  379ASP      N 5829   7.729   9.855  11.260
  379ASP      H 5830   7.636   9.896  11.266
  379ASP     CA 5831   7.767   9.764  11.367
  379ASP     HA 5832   7.846   9.812  11.425
  379ASP     CB 5833   7.649   9.741  11.461
  379ASP    HB2 5834   7.572   9.686  11.406
  379ASP    HB3 5835   7.682   9.678  11.543
  379ASP     CG 5836   7.588   9.867  11.520
  379ASP    OD1 5837   7.666   9.952  11.569
  379ASP    OD2 5838   7.463   9.875  11.527
  379ASP      C 5839   7.817   9.630  11.316
  379ASP      O 5840   7.749   9.559  11.242
  380GLN      N 5841   7.937   9.589  11.359
  380GLN      H 5842   7.987   9.649  11.423
  380GLN     CA 5843   7.997   9.464  11.319
  380GLN     HA 5844   7.995   9.457  11.210
  380GLN     CB 5845   8.142   9.457  11.366
  380GLN    HB2 5846   8.144   9.465  11.475
  380GLN    HB3 5847   8.184   9.360  11.339
  380GLN     CG 5848   8.230   9.565  11.304
  380GLN    HG2 5849   8.228   9.558  11.195
  380GLN    HG3 5850   8.191   9.663  11.332
  380GLN     CD 5851   8.373   9.553  11.354
  380GLN    OE1 5852   8.450   9.461  11.324
  380GLN    NE2 5853   8.415   9.646  11.441
  380GLN   HE21 5854   8.509   9.636  11.476
  380GLN   HE22 5855   8.351   9.720  11.466
  380GLN      C 5856   7.925   9.342  11.376
  380GLN      O 5857   7.859   9.348  11.479
  381ARG      N 5858   7.952   9.226  11.316
  381ARG      H 5859   8.019   9.227  11.240
  381ARG     CA 5860   7.901   9.097  11.359
  381ARG     HA 5861   7.888   9.103  11.467
  381ARG     CB 5862   7.764   9.074  11.296
  381ARG    HB2 5863   7.725   8.978  11.331
  381ARG    HB3 5864   7.697   9.152  11.331
  381ARG     CG 5865   7.765   9.074  11.144
  381ARG    HG2 5866   7.798   9.171  11.106
  381ARG    HG3 5867   7.833   8.997  11.107
  381ARG     CD 5868   7.623   9.047  11.098
  381ARG    HD2 5869   7.595   8.945  11.126
  381ARG    HD3 5870   7.556   9.116  11.150
  381ARG     NE 5871   7.607   9.066  10.954
  381ARG     HE 5872   7.559   9.150  10.924
  381ARG     CZ 5873   7.659   8.988  10.858
  381ARG    NH1 5874   7.734   8.880  10.884
  381ARG   HH11 5875   7.748   8.847  10.979
  381ARG   HH12 5876   7.764   8.826  10.805
  381ARG    NH2 5877   7.635   9.017  10.730
  381ARG   HH21 5878   7.579   9.097  10.703
  381ARG   HH22 5879   7.689   8.966  10.661
  381ARG      C 5880   8.001   8.987  11.328
  381ARG      O 5881   8.083   9.005  11.239
  382PRO      N 5882   7.998   8.874  11.399
  382PRO     CD 5883   7.909   8.846  11.510
  382PRO    HD2 5884   7.809   8.824  11.474
  382PRO    HD3 5885   7.906   8.930  11.580
  382PRO     CG 5886   7.966   8.725  11.584
  382PRO    HG2 5887   7.886   8.657  11.615
  382PRO    HG3 5888   8.024   8.758  11.670
  382PRO     CB 5889   8.057   8.659  11.481
  382PRO    HB2 5890   7.999   8.589  11.421
  382PRO    HB3 5891   8.141   8.609  11.529
  382PRO     CA 5892   8.105   8.775  11.394
  382PRO     HA 5893   8.193   8.821  11.440
  382PRO      C 5894   8.146   8.723  11.257
  382PRO      O 5895   8.254   8.665  11.246
  383GLU      N 5896   8.065   8.740  11.152
  383GLU      H 5897   7.977   8.786  11.167
  383GLU     CA 5898   8.088   8.684  11.020
  383GLU     HA 5899   8.167   8.610  11.029
  383GLU     CB 5900   7.965   8.610  10.970
  383GLU    HB2 5901   7.901   8.679  10.914
  383GLU    HB3 5902   7.999   8.536  10.898
  383GLU     CG 5903   7.880   8.538  11.075
  383GLU    HG2 5904   7.818   8.465  11.023
  383GLU    HG3 5905   7.945   8.483  11.143
  383GLU     CD 5906   7.786   8.629  11.153
  383GLU    OE1 5907   7.717   8.575  11.242
  383GLU    OE2 5908   7.782   8.751  11.126
  383GLU      C 5909   8.140   8.784  10.917
  383GLU      O 5910   8.149   8.747  10.800
  384ASN      N 5911   8.179   8.906  10.954
  384ASN      H 5912   8.173   8.933  11.051
  384ASN     CA 5913   8.220   9.005  10.856
  384ASN     HA 5914   8.139   9.018  10.785
  384ASN     CB 5915   8.249   9.139  10.923
  384ASN    HB2 5916   8.321   9.125  11.004
  384ASN    HB3 5917   8.294   9.206  10.850
  384ASN     CG 5918   8.127   9.210  10.980
  384ASN    OD1 5919   8.129   9.259  11.093
  384ASN    ND2 5920   8.016   9.221  10.907
  384ASN   HD21 5921   7.940   9.272  10.950
  384ASN   HD22 5922   8.011   9.185  10.813
  384ASN      C 5923   8.340   8.961  10.773
  384ASN      O 5924   8.339   8.973  10.651
  385TYR      N 5925   8.445   8.906  10.835
  385TYR      H 5926   8.445   8.902  10.936
  385TYR     CA 5927   8.563   8.862  10.763
  385TYR     HA 5928   8.593   8.942  10.694
  385TYR     CB 5929   8.676   8.839  10.862
  385TYR    HB2 5930   8.641   8.768  10.937
  385TYR    HB3 5931   8.762   8.794  10.812
  385TYR     CG 5932   8.719   8.966  10.931
  385TYR    CD1 5933   8.695   8.980  11.068
  385TYR    HD1 5934   8.649   8.899  11.123
  385TYR    CE1 5935   8.730   9.099  11.134
  385TYR    HE1 5936   8.710   9.109  11.240
  385TYR     CZ 5937   8.789   9.204  11.061
  385TYR     OH 5938   8.825   9.318  11.128
  385TYR     HH 5939   8.784   9.318  11.215
  385TYR    CE2 5940   8.812   9.190  10.923
  385TYR    HE2 5941   8.854   9.272  10.867
  385TYR    CD2 5942   8.776   9.071  10.858
  385TYR    HD2 5943   8.789   9.063  10.751
  385TYR      C 5944   8.540   8.739  10.676
  385TYR      O 5945   8.600   8.729  10.569
  386ARG      N 5946   8.451   8.649  10.717
  386ARG      H 5947   8.398   8.670  10.800
  386ARG     CA 5948   8.413   8.531  10.641
  386ARG     HA 5949   8.502   8.474  10.615
  386ARG     CB 5950   8.323   8.446  10.731
  386ARG    HB2 5951   8.372   8.433  10.828
  386ARG    HB3 5952   8.229   8.499  10.748
  386ARG     CG 5953   8.296   8.308  10.672
  386ARG    HG2 5954   8.249   8.318  10.574
  386ARG    HG3 5955   8.391   8.257  10.660
  386ARG     CD 5956   8.207   8.223  10.762
  386ARG    HD2 5957   8.206   8.121  10.722
  386ARG    HD3 5958   8.250   8.221  10.862
  386ARG     NE 5959   8.069   8.272  10.768
  386ARG     HE 5960   8.040   8.339  10.699
  386ARG     CZ 5961   7.976   8.232  10.856
  386ARG    NH1 5962   7.998   8.138  10.948
  386ARG   HH11 5963   8.087   8.090  10.948
  386ARG   HH12 5964   7.925   8.111  11.012
  386ARG    NH2 5965   7.854   8.288  10.851
  386ARG   HH21 5966   7.838   8.366  10.788
  386ARG   HH22 5967   7.785   8.268  10.921
  386ARG      C 5968   8.344   8.569  10.511
  386ARG      O 5969   8.364   8.502  10.409
  387GLU      N 5970   8.264   8.676  10.515
  387GLU      H 5971   8.257   8.725  10.603
  387GLU     CA 5972   8.192   8.733  10.403
  387GLU     HA 5973   8.152   8.654  10.340
  387GLU     CB 5974   8.078   8.820  10.454
  387GLU    HB2 5975   8.117   8.890  10.528
  387GLU    HB3 5976   8.038   8.878  10.370
  387GLU     CG 5977   7.964   8.739  10.514
  387GLU    HG2 5978   7.925   8.672  10.438
  387GLU    HG3 5979   8.004   8.676  10.594
  387GLU     CD 5980   7.850   8.821  10.572
  387GLU    OE1 5981   7.763   8.762  10.639
  387GLU    OE2 5982   7.846   8.946  10.563
  387GLU      C 5983   8.282   8.818  10.315
  387GLU      O 5984   8.283   8.800  10.193
  388ALA      N 5985   8.365   8.906  10.373
  388ALA      H 5986   8.366   8.911  10.474
  388ALA     CA 5987   8.450   8.996  10.299
  388ALA     HA 5988   8.390   9.058  10.233
  388ALA     CB 5989   8.524   9.085  10.399
  388ALA    HB1 5990   8.583   9.024  10.466
  388ALA    HB2 5991   8.591   9.153  10.345
  388ALA    HB3 5992   8.452   9.144  10.456
  388ALA      C 5993   8.551   8.920  10.214
  388ALA      O 5994   8.588   8.966  10.106
  389LEU      N 5995   8.598   8.805  10.264
  389LEU      H 5996   8.563   8.775  10.354
  389LEU     CA 5997   8.697   8.724  10.197
  389LEU     HA 5998   8.774   8.792  10.162
  389LEU     CB 5999   8.758   8.629  10.300
  389LEU    HB2 6000   8.800   8.688  10.383
  389LEU    HB3 6001   8.680   8.566  10.341
  389LEU     CG 6002   8.868   8.541  10.242
  389LEU     HG 6003   8.825   8.474  10.167
  389LEU    CD1 6004   8.980   8.623  10.178
  389LEU   HD11 6005   9.024   8.691  10.251
  389LEU   HD12 6006   9.056   8.556  10.139
  389LEU   HD13 6007   8.942   8.682  10.094
  389LEU    CD2 6008   8.931   8.455  10.351
  389LEU   HD21 6009   8.854   8.392  10.396
  389LEU   HD22 6010   9.008   8.391  10.308
  389LEU   HD23 6011   8.976   8.518  10.428
  389LEU      C 6012   8.644   8.650  10.075
  389LEU      O 6013   8.717   8.631   9.978
  390GLY      N 6014   8.517   8.608  10.078
  390GLY      H 6015   8.465   8.618  10.163
  390GLY     CA 6016   8.447   8.566   9.958
  390GLY    HA2 6017   8.508   8.496   9.901
  390GLY    HA3 6018   8.355   8.516   9.989
  390GLY      C 6019   8.409   8.682   9.867
  390GLY      O 6020   8.433   8.679   9.747
  391ASP      N 6021   8.354   8.789   9.925
  391ASP      H 6022   8.335   8.785  10.024
  391ASP     CA 6023   8.295   8.901   9.854
  391ASP     HA 6024   8.229   8.861   9.777
  391ASP     CB 6025   8.210   8.983   9.950
  391ASP    HB2 6026   8.269   9.009  10.038
  391ASP    HB3 6027   8.185   9.077   9.899
  391ASP     CG 6028   8.078   8.921   9.993
  391ASP    OD1 6029   8.034   8.823   9.931
  391ASP    OD2 6030   8.016   8.984  10.082
  391ASP      C 6031   8.397   8.987   9.780
  391ASP      O 6032   8.367   9.033   9.670
  392VAL      N 6033   8.521   9.001   9.828
  392VAL      H 6034   8.538   8.968   9.922
  392VAL     CA 6035   8.629   9.067   9.758
  392VAL     HA 6036   8.599   9.170   9.740
  392VAL     CB 6037   8.753   9.072   9.847
  392VAL     HB 6038   8.722   9.116   9.942
  392VAL    CG1 6039   8.817   8.937   9.879
  392VAL   HG11 6040   8.853   8.887   9.789
  392VAL   HG12 6041   8.900   8.950   9.948
  392VAL   HG13 6042   8.743   8.873   9.927
  392VAL    CG2 6043   8.859   9.165   9.790
  392VAL   HG21 6044   8.817   9.265   9.784
  392VAL   HG22 6045   8.946   9.167   9.856
  392VAL   HG23 6046   8.889   9.131   9.691
  392VAL      C 6047   8.657   9.009   9.620
  392VAL      O 6048   8.685   9.084   9.526
  393VAL      N 6049   8.644   8.877   9.601
  393VAL      H 6050   8.619   8.821   9.681
  393VAL     CA 6051   8.653   8.812   9.472
  393VAL     HA 6052   8.737   8.854   9.417
  393VAL     CB 6053   8.678   8.663   9.493
  393VAL     HB 6054   8.613   8.626   9.573
  393VAL    CG1 6055   8.654   8.574   9.371
  393VAL   HG11 6056   8.716   8.606   9.287
  393VAL   HG12 6057   8.677   8.471   9.396
  393VAL   HG13 6058   8.550   8.579   9.342
  393VAL    CG2 6059   8.823   8.646   9.537
  393VAL   HG21 6060   8.840   8.698   9.631
  393VAL   HG22 6061   8.843   8.540   9.553
  393VAL   HG23 6062   8.891   8.686   9.461
  393VAL      C 6063   8.528   8.836   9.388
  393VAL      O 6064   8.540   8.874   9.272
  394GLY      N 6065   8.411   8.816   9.449
  394GLY      H 6066   8.414   8.786   9.545
  394GLY     CA 6067   8.280   8.836   9.390
  394GLY    HA2 6068   8.261   8.762   9.312
  394GLY    HA3 6069   8.205   8.821   9.467
  394GLY      C 6070   8.262   8.976   9.333
  394GLY      O 6071   8.209   8.994   9.223
  395ASP      N 6072   8.312   9.078   9.403
  395ASP      H 6073   8.351   9.058   9.494
  395ASP     CA 6074   8.306   9.216   9.359
  395ASP     HA 6075   8.204   9.237   9.325
  395ASP     CB 6076   8.336   9.309   9.476
  395ASP    HB2 6077   8.431   9.282   9.521
  395ASP    HB3 6078   8.346   9.410   9.436
  395ASP     CG 6079   8.224   9.311   9.579
  395ASP    OD1 6080   8.106   9.326   9.541
  395ASP    OD2 6081   8.252   9.312   9.701
  395ASP      C 6082   8.398   9.242   9.241
  395ASP      O 6083   8.350   9.271   9.132
  396TYR      N 6084   8.529   9.232   9.262
  396TYR      H 6085   8.563   9.204   9.353
  396TYR     CA 6086   8.626   9.272   9.162
  396TYR     HA 6087   8.606   9.375   9.134
  396TYR     CB 6088   8.766   9.268   9.224
  396TYR    HB2 6089   8.772   9.343   9.303
  396TYR    HB3 6090   8.782   9.171   9.272
  396TYR     CG 6091   8.877   9.293   9.125
  396TYR    CD1 6092   8.894   9.417   9.064
  396TYR    HD1 6093   8.827   9.499   9.088
  396TYR    CE1 6094   8.996   9.436   8.971
  396TYR    HE1 6095   9.006   9.530   8.918
  396TYR     CZ 6096   9.087   9.332   8.944
  396TYR     OH 6097   9.194   9.353   8.862
  396TYR     HH 6098   9.215   9.446   8.853
  396TYR    CE2 6099   9.068   9.206   9.004
  396TYR    HE2 6100   9.136   9.124   8.981
  396TYR    CD2 6101   8.962   9.186   9.092
  396TYR    HD2 6102   8.945   9.089   9.136
  396TYR      C 6103   8.616   9.190   9.034
  396TYR      O 6104   8.624   9.247   8.925
  397ASN      N 6105   8.593   9.059   9.041
  397ASN      H 6106   8.573   9.017   9.131
  397ASN     CA 6107   8.603   8.974   8.924
  397ASN     HA 6108   8.675   9.018   8.856
  397ASN     CB 6109   8.658   8.837   8.963
  397ASN    HB2 6110   8.592   8.789   9.035
  397ASN    HB3 6111   8.662   8.774   8.874
  397ASN     CG 6112   8.799   8.844   9.020
  397ASN    OD1 6113   8.897   8.851   8.946
  397ASN    ND2 6114   8.814   8.843   9.152
  397ASN   HD21 6115   8.908   8.842   9.188
  397ASN   HD22 6116   8.731   8.842   9.211
  397ASN      C 6117   8.474   8.957   8.844
  397ASN      O 6118   8.480   8.904   8.734
  398PHE      N 6119   8.359   8.999   8.898
  398PHE      H 6120   8.363   9.054   8.983
  398PHE     CA 6121   8.230   8.950   8.853
  398PHE     HA 6122   8.238   8.921   8.748
  398PHE     CB 6123   8.190   8.825   8.930
  398PHE    HB2 6124   8.168   8.849   9.034
  398PHE    HB3 6125   8.097   8.786   8.887
  398PHE     CG 6126   8.291   8.712   8.927
  398PHE    CD1 6127   8.321   8.651   8.805
  398PHE    HD1 6128   8.267   8.682   8.716
  398PHE    CE1 6129   8.421   8.554   8.796
  398PHE    HE1 6130   8.444   8.508   8.701
  398PHE     CZ 6131   8.491   8.516   8.911
  398PHE     HZ 6132   8.572   8.444   8.905
  398PHE    CE2 6133   8.455   8.569   9.036
  398PHE    HE2 6134   8.505   8.535   9.125
  398PHE    CD2 6135   8.357   8.669   9.042
  398PHE    HD2 6136   8.335   8.714   9.138
  398PHE      C 6137   8.123   9.059   8.858
  398PHE      O 6138   8.078   9.109   8.755
  399ILE      N 6139   8.084   9.100   8.979
  399ILE      H 6140   8.129   9.056   9.059
  399ILE     CA 6141   7.965   9.178   9.004
  399ILE     HA 6142   7.886   9.137   8.942
  399ILE     CB 6143   7.922   9.159   9.149
  399ILE     HB 6144   8.003   9.191   9.214
  399ILE    CG2 6145   7.799   9.245   9.179
  399ILE   HG21 6146   7.718   9.216   9.112
  399ILE   HG22 6147   7.768   9.231   9.282
  399ILE   HG23 6148   7.822   9.351   9.165
  399ILE    CG1 6149   7.889   9.013   9.177
  399ILE   HG12 6150   7.804   8.983   9.114
  399ILE   HG13 6151   7.972   8.950   9.148
  399ILE    CD1 6152   7.856   8.974   9.321
  399ILE   HD11 6153   7.766   9.024   9.357
  399ILE   HD12 6154   7.837   8.866   9.324
  399ILE   HD13 6155   7.940   8.995   9.387
  399ILE      C 6156   7.981   9.322   8.957
  399ILE      O 6157   7.896   9.373   8.884
  400CYX      N 6158   8.091   9.391   8.991
  400CYX      H 6159   8.160   9.347   9.050
  400CYX     CA 6160   8.113   9.527   8.948
  400CYX     HA 6161   8.018   9.579   8.961
  400CYX     CB 6162   8.212   9.598   9.041
  400CYX    HB2 6163   8.314   9.568   9.017
  400CYX    HB3 6164   8.204   9.705   9.024
  400CYX     SG 6165   8.183   9.567   9.217
  400CYX      C 6166   8.149   9.545   8.801
  400CYX      O 6167   8.092   9.637   8.742
  401PRO      N 6168   8.230   9.461   8.737
  401PRO     CD 6169   8.326   9.372   8.799
  401PRO    HD2 6170   8.274   9.287   8.844
  401PRO    HD3 6171   8.386   9.423   8.874
  401PRO     CG 6172   8.417   9.320   8.688
  401PRO    HG2 6173   8.447   9.217   8.705
  401PRO    HG3 6174   8.504   9.385   8.676
  401PRO     CB 6175   8.326   9.331   8.566
  401PRO    HB2 6176   8.260   9.244   8.566
  401PRO    HB3 6177   8.382   9.337   8.473
  401PRO     CA 6178   8.245   9.457   8.593
  401PRO     HA 6179   8.301   9.545   8.560
  401PRO      C 6180   8.115   9.449   8.514
  401PRO      O 6181   8.100   9.517   8.413
  402ALA      N 6182   8.023   9.362   8.557
  402ALA      H 6183   8.043   9.305   8.638
  402ALA     CA 6184   7.896   9.340   8.490
  402ALA     HA 6185   7.915   9.324   8.383
  402ALA     CB 6186   7.833   9.213   8.547
  402ALA    HB1 6187   7.813   9.226   8.653
  402ALA    HB2 6188   7.740   9.191   8.495
  402ALA    HB3 6189   7.901   9.129   8.534
  402ALA      C 6190   7.804   9.460   8.502
  402ALA      O 6191   7.754   9.509   8.401
  403LEU      N 6192   7.787   9.515   8.623
  403LEU      H 6193   7.831   9.469   8.702
  403LEU     CA 6194   7.714   9.638   8.645
  403LEU     HA 6195   7.613   9.626   8.607
  403LEU     CB 6196   7.709   9.667   8.795
  403LEU    HB2 6197   7.809   9.655   8.836
  403LEU    HB3 6198   7.679   9.771   8.810
  403LEU     CG 6199   7.611   9.578   8.872
  403LEU     HG 6200   7.618   9.475   8.839
  403LEU    CD1 6201   7.645   9.586   9.021
  403LEU   HD11 6202   7.636   9.688   9.057
  403LEU   HD12 6203   7.578   9.521   9.077
  403LEU   HD13 6204   7.747   9.551   9.037
  403LEU    CD2 6205   7.468   9.628   8.853
  403LEU   HD21 6206   7.442   9.627   8.748
  403LEU   HD22 6207   7.399   9.564   8.908
  403LEU   HD23 6208   7.460   9.730   8.891
  403LEU      C 6209   7.774   9.756   8.570
  403LEU      O 6210   7.698   9.835   8.516
  404GLU      N 6211   7.907   9.769   8.562
  404GLU      H 6212   7.966   9.712   8.621
  404GLU     CA 6213   7.971   9.869   8.479
  404GLU     HA 6214   7.932   9.966   8.510
  404GLU     CB 6215   8.122   9.864   8.498
  404GLU    HB2 6216   8.145   9.843   8.603
  404GLU    HB3 6217   8.163   9.782   8.439
  404GLU     CG 6218   8.195   9.993   8.461
  404GLU    HG2 6219   8.294   9.990   8.506
  404GLU    HG3 6220   8.210   9.993   8.353
  404GLU     CD 6221   8.121  10.119   8.504
  404GLU    OE1 6222   8.078  10.130   8.620
  404GLU    OE2 6223   8.102  10.206   8.416
  404GLU      C 6224   7.937   9.855   8.331
  404GLU      O 6225   7.890   9.951   8.271
  405PHE      N 6226   7.954   9.736   8.273
  405PHE      H 6227   7.994   9.660   8.328
  405PHE     CA 6228   7.914   9.709   8.136
  405PHE     HA 6229   7.971   9.775   8.071
  405PHE     CB 6230   7.947   9.565   8.096
  405PHE    HB2 6231   8.055   9.559   8.082
  405PHE    HB3 6232   7.920   9.496   8.177
  405PHE     CG 6233   7.880   9.522   7.968
  405PHE    CD1 6234   7.920   9.583   7.848
  405PHE    HD1 6235   7.997   9.658   7.849
  405PHE    CE1 6236   7.858   9.548   7.727
  405PHE    HE1 6237   7.894   9.589   7.634
  405PHE     CZ 6238   7.747   9.462   7.729
  405PHE     HZ 6239   7.692   9.445   7.637
  405PHE    CE2 6240   7.708   9.400   7.848
  405PHE    HE2 6241   7.626   9.330   7.848
  405PHE    CD2 6242   7.777   9.428   7.967
  405PHE    HD2 6243   7.747   9.378   8.058
  405PHE      C 6244   7.767   9.742   8.115
  405PHE      O 6245   7.733   9.808   8.017
  406THR      N 6246   7.680   9.704   8.209
  406THR      H 6247   7.713   9.647   8.285
  406THR     CA 6248   7.538   9.732   8.198
  406THR     HA 6249   7.508   9.701   8.098
  406THR     CB 6250   7.451   9.656   8.297
  406THR     HB 6251   7.457   9.701   8.396
  406THR    CG2 6252   7.307   9.653   8.247
  406THR   HG21 6253   7.305   9.602   8.150
  406THR   HG22 6254   7.244   9.600   8.317
  406THR   HG23 6255   7.269   9.754   8.234
  406THR    OG1 6256   7.484   9.519   8.303
  406THR    HG1 6257   7.439   9.480   8.378
  406THR      C 6258   7.508   9.881   8.208
  406THR      O 6259   7.420   9.927   8.135
  407LYS      N 6260   7.577   9.958   8.292
  407LYS      H 6261   7.643   9.914   8.355
  407LYS     CA 6262   7.569  10.103   8.293
  407LYS     HA 6263   7.464  10.131   8.300
  407LYS     CB 6264   7.640  10.163   8.415
  407LYS    HB2 6265   7.741  10.124   8.422
  407LYS    HB3 6266   7.646  10.271   8.401
  407LYS     CG 6267   7.564  10.136   8.544
  407LYS    HG2 6268   7.463  10.177   8.533
  407LYS    HG3 6269   7.555  10.029   8.563
  407LYS     CD 6270   7.623  10.202   8.668
  407LYS    HD2 6271   7.631  10.309   8.649
  407LYS    HD3 6272   7.553  10.187   8.751
  407LYS     CE 6273   7.759  10.147   8.713
  407LYS    HE2 6274   7.744  10.050   8.759
  407LYS    HE3 6275   7.824  10.135   8.626
  407LYS     NZ 6276   7.823  10.239   8.808
  407LYS    HZ1 6277   7.765  10.251   8.890
  407LYS    HZ2 6278   7.914  10.203   8.833
  407LYS    HZ3 6279   7.837  10.328   8.762
  407LYS      C 6280   7.614  10.163   8.161
  407LYS      O 6281   7.534  10.234   8.100
  408LYS      N 6282   7.734  10.133   8.109
  408LYS      H 6283   7.792  10.069   8.163
  408LYS     CA 6284   7.791  10.192   7.990
  408LYS     HA 6285   7.786  10.301   8.000
  408LYS     CB 6286   7.937  10.151   7.975
  408LYS    HB2 6287   7.946  10.044   7.997
  408LYS    HB3 6288   7.967  10.165   7.871
  408LYS     CG 6289   8.032  10.231   8.062
  408LYS    HG2 6290   8.033  10.334   8.027
  408LYS    HG3 6291   7.996  10.230   8.165
  408LYS     CD 6292   8.175  10.178   8.059
  408LYS    HD2 6293   8.175  10.076   8.097
  408LYS    HD3 6294   8.211  10.179   7.956
  408LYS     CE 6295   8.268  10.263   8.145
  408LYS    HE2 6296   8.272  10.364   8.103
  408LYS    HE3 6297   8.226  10.270   8.245
  408LYS     NZ 6298   8.404  10.207   8.151
  408LYS    HZ1 6299   8.446  10.203   8.059
  408LYS    HZ2 6300   8.464  10.265   8.208
  408LYS    HZ3 6301   8.403  10.115   8.191
  408LYS      C 6302   7.715  10.161   7.862
  408LYS      O 6303   7.685  10.251   7.783
  409PHE      N 6304   7.680  10.035   7.836
  409PHE      H 6305   7.718   9.963   7.896
  409PHE     CA 6306   7.598   9.996   7.723
  409PHE     HA 6307   7.643  10.036   7.632
  409PHE     CB 6308   7.606   9.844   7.713
  409PHE    HB2 6309   7.706   9.816   7.678
  409PHE    HB3 6310   7.595   9.802   7.812
  409PHE     CG 6311   7.502   9.777   7.626
  409PHE    CD1 6312   7.528   9.741   7.494
  409PHE    HD1 6313   7.622   9.768   7.447
  409PHE    CE1 6314   7.434   9.666   7.422
  409PHE    HE1 6315   7.455   9.638   7.320
  409PHE     CZ 6316   7.315   9.626   7.483
  409PHE     HZ 6317   7.243   9.566   7.429
  409PHE    CE2 6318   7.286   9.667   7.614
  409PHE    HE2 6319   7.192   9.640   7.660
  409PHE    CD2 6320   7.380   9.743   7.686
  409PHE    HD2 6321   7.359   9.774   7.787
  409PHE      C 6322   7.456  10.051   7.727
  409PHE      O 6323   7.408  10.096   7.623
  410SER      N 6324   7.386  10.050   7.840
  410SER      H 6325   7.426  10.006   7.922
  410SER     CA 6326   7.255  10.109   7.854
  410SER     HA 6327   7.196  10.079   7.767
  410SER     CB 6328   7.180  10.053   7.974
  410SER    HB2 6329   7.073  10.070   7.963
  410SER    HB3 6330   7.196   9.945   7.979
  410SER     OG 6331   7.217  10.113   8.097
  410SER     HG 6332   7.216  10.044   8.164
  410SER      C 6333   7.252  10.261   7.853
  410SER      O 6334   7.148  10.318   7.820
  411GLU      N 6335   7.363  10.329   7.881
  411GLU      H 6336   7.440  10.279   7.923
  411GLU     CA 6337   7.384  10.472   7.863
  411GLU     HA 6338   7.310  10.527   7.922
  411GLU     CB 6339   7.524  10.508   7.911
  411GLU    HB2 6340   7.543  10.460   8.007
  411GLU    HB3 6341   7.594  10.467   7.839
  411GLU     CG 6342   7.559  10.656   7.925
  411GLU    HG2 6343   7.662  10.660   7.961
  411GLU    HG3 6344   7.557  10.702   7.826
  411GLU     CD 6345   7.470  10.732   8.021
  411GLU    OE1 6346   7.438  10.849   7.992
  411GLU    OE2 6347   7.430  10.674   8.125
  411GLU      C 6348   7.370  10.515   7.717
  411GLU      O 6349   7.313  10.621   7.690
  412TRP      N 6350   7.410  10.432   7.621
  412TRP      H 6351   7.456  10.346   7.649
  412TRP     CA 6352   7.386  10.457   7.481
  412TRP     HA 6353   7.420  10.558   7.459
  412TRP     CB 6354   7.462  10.359   7.391
  412TRP    HB2 6355   7.437  10.257   7.422
  412TRP    HB3 6356   7.423  10.372   7.290
  412TRP     CG 6357   7.610  10.370   7.378
  412TRP    CD1 6358   7.703  10.306   7.453
  412TRP    HD1 6359   7.679  10.242   7.537
  412TRP    NE1 6360   7.829  10.339   7.409
  412TRP    HE1 6361   7.914  10.307   7.454
  412TRP    CE2 6362   7.824  10.422   7.299
  412TRP    CZ2 6363   7.924  10.480   7.220
  412TRP    HZ2 6364   8.029  10.464   7.242
  412TRP    CH2 6365   7.886  10.558   7.110
  412TRP    HH2 6366   7.961  10.604   7.048
  412TRP    CZ3 6367   7.750  10.576   7.081
  412TRP    HZ3 6368   7.721  10.635   6.995
  412TRP    CE3 6369   7.652  10.521   7.164
  412TRP    HE3 6370   7.547  10.537   7.143
  412TRP    CD2 6371   7.686  10.443   7.276
  412TRP      C 6372   7.238  10.450   7.444
  412TRP      O 6373   7.200  10.481   7.332
  413GLY      N 6374   7.152  10.403   7.535
  413GLY      H 6375   7.188  10.385   7.628
  413GLY     CA 6376   7.010  10.383   7.515
  413GLY    HA2 6377   6.959  10.414   7.606
  413GLY    HA3 6378   6.976  10.448   7.434
  413GLY      C 6379   6.969  10.240   7.482
  413GLY      O 6380   6.853  10.217   7.451
  414ASN      N 6381   7.061  10.143   7.488
  414ASN      H 6382   7.154  10.169   7.516
  414ASN     CA 6383   7.031  10.004   7.462
  414ASN     HA 6384   6.972   9.999   7.371
  414ASN     CB 6385   7.159   9.924   7.439
  414ASN    HB2 6386   7.221   9.930   7.529
  414ASN    HB3 6387   7.132   9.819   7.423
  414ASN     CG 6388   7.241   9.967   7.318
  414ASN    OD1 6389   7.197   9.959   7.204
  414ASN    ND2 6390   7.365  10.011   7.341
  414ASN   HD21 6391   7.420  10.043   7.262
  414ASN   HD22 6392   7.398  10.019   7.436
  414ASN      C 6393   6.953   9.936   7.574
  414ASN      O 6394   6.980   9.956   7.693
  415ASN      N 6395   6.861   9.847   7.538
  415ASN      H 6396   6.845   9.834   7.439
  415ASN     CA 6397   6.779   9.774   7.632
  415ASN     HA 6398   6.756   9.841   7.715
  415ASN     CB 6399   6.647   9.734   7.565
  415ASN    HB2 6400   6.666   9.699   7.464
  415ASN    HB3 6401   6.603   9.652   7.622
  415ASN     CG 6402   6.542   9.844   7.559
  415ASN    OD1 6403   6.565   9.963   7.583
  415ASN    ND2 6404   6.418   9.806   7.532
  415ASN   HD21 6405   6.349   9.880   7.527
  415ASN   HD22 6406   6.397   9.708   7.518
  415ASN      C 6407   6.846   9.651   7.693
  415ASN      O 6408   6.891   9.562   7.621
  416ALA      N 6409   6.840   9.642   7.826
  416ALA      H 6410   6.791   9.714   7.876
  416ALA     CA 6411   6.909   9.544   7.907
  416ALA     HA 6412   6.921   9.452   7.851
  416ALA     CB 6413   7.049   9.597   7.941
  416ALA    HB1 6414   7.041   9.691   7.995
  416ALA    HB2 6415   7.101   9.524   8.002
  416ALA    HB3 6416   7.106   9.613   7.849
  416ALA      C 6417   6.832   9.514   8.035
  416ALA      O 6418   6.814   9.599   8.122
  417PHE      N 6419   6.780   9.392   8.045
  417PHE      H 6420   6.798   9.328   7.969
  417PHE     CA 6421   6.707   9.340   8.159
  417PHE     HA 6422   6.654   9.420   8.211
  417PHE     CB 6423   6.605   9.243   8.099
  417PHE    HB2 6424   6.657   9.176   8.031
  417PHE    HB3 6425   6.560   9.183   8.178
  417PHE     CG 6426   6.496   9.315   8.024
  417PHE    CD1 6427   6.392   9.375   8.097
  417PHE    HD1 6428   6.391   9.368   8.205
  417PHE    CE1 6429   6.289   9.443   8.031
  417PHE    HE1 6430   6.208   9.485   8.087
  417PHE     CZ 6431   6.292   9.454   7.891
  417PHE     HZ 6432   6.212   9.506   7.840
  417PHE    CE2 6433   6.397   9.398   7.818
  417PHE    HE2 6434   6.400   9.408   7.711
  417PHE    CD2 6435   6.499   9.328   7.885
  417PHE    HD2 6436   6.579   9.284   7.828
  417PHE      C 6437   6.800   9.273   8.259
  417PHE      O 6438   6.884   9.196   8.215
  418PHE      N 6439   6.788   9.300   8.389
  418PHE      H 6440   6.718   9.366   8.420
  418PHE     CA 6441   6.881   9.250   8.489
  418PHE     HA 6442   6.943   9.176   8.439
  418PHE     CB 6443   6.978   9.361   8.530
  418PHE    HB2 6444   7.000   9.417   8.439
  418PHE    HB3 6445   6.927   9.429   8.598
  418PHE     CG 6446   7.111   9.323   8.591
  418PHE    CD1 6447   7.120   9.257   8.714
  418PHE    HD1 6448   7.031   9.226   8.767
  418PHE    CE1 6449   7.245   9.229   8.771
  418PHE    HE1 6450   7.250   9.180   8.867
  418PHE     CZ 6451   7.362   9.263   8.703
  418PHE     HZ 6452   7.459   9.237   8.744
  418PHE    CE2 6453   7.354   9.330   8.580
  418PHE    HE2 6454   7.445   9.356   8.529
  418PHE    CD2 6455   7.229   9.362   8.527
  418PHE    HD2 6456   7.224   9.417   8.434
  418PHE      C 6457   6.815   9.178   8.605
  418PHE      O 6458   6.718   9.228   8.662
  419TYR      N 6459   6.867   9.060   8.641
  419TYR      H 6460   6.947   9.027   8.590
  419TYR     CA 6461   6.828   8.980   8.755
  419TYR     HA 6462   6.750   9.032   8.810
  419TYR     CB 6463   6.771   8.846   8.711
  419TYR    HB2 6464   6.742   8.791   8.801
  419TYR    HB3 6465   6.680   8.861   8.654
  419TYR     CG 6466   6.865   8.758   8.632
  419TYR    CD1 6467   6.944   8.664   8.699
  419TYR    HD1 6468   6.934   8.650   8.806
  419TYR    CE1 6469   7.039   8.588   8.629
  419TYR    HE1 6470   7.102   8.518   8.681
  419TYR     CZ 6471   7.053   8.606   8.490
  419TYR     OH 6472   7.142   8.532   8.418
  419TYR     HH 6473   7.199   8.479   8.474
  419TYR    CE2 6474   6.969   8.696   8.422
  419TYR    HE2 6475   6.980   8.706   8.315
  419TYR    CD2 6476   6.876   8.773   8.493
  419TYR    HD2 6477   6.817   8.846   8.440
  419TYR      C 6478   6.944   8.959   8.852
  419TYR      O 6479   7.061   8.962   8.812
  420TYR      N 6480   6.913   8.935   8.979
  420TYR      H 6481   6.816   8.939   9.005
  420TYR     CA 6482   7.005   8.891   9.083
  420TYR     HA 6483   7.104   8.872   9.041
  420TYR     CB 6484   7.016   9.002   9.188
  420TYR    HB2 6485   7.048   9.095   9.141
  420TYR    HB3 6486   6.916   9.019   9.227
  420TYR     CG 6487   7.106   8.973   9.306
  420TYR    CD1 6488   7.245   8.995   9.300
  420TYR    HD1 6489   7.293   9.017   9.205
  420TYR    CE1 6490   7.321   8.995   9.417
  420TYR    HE1 6491   7.427   9.012   9.413
  420TYR     CZ 6492   7.257   8.975   9.541
  420TYR     OH 6493   7.321   9.003   9.658
  420TYR     HH 6494   7.413   9.029   9.645
  420TYR    CE2 6495   7.121   8.936   9.545
  420TYR    HE2 6496   7.075   8.912   9.640
  420TYR    CD2 6497   7.047   8.935   9.427
  420TYR    HD2 6498   6.942   8.909   9.430
  420TYR      C 6499   6.953   8.763   9.147
  420TYR      O 6500   6.850   8.764   9.214
  421PHE      N 6501   7.021   8.650   9.125
  421PHE      H 6502   7.104   8.653   9.067
  421PHE     CA 6503   6.986   8.526   9.191
  421PHE     HA 6504   6.878   8.514   9.188
  421PHE     CB 6505   7.046   8.411   9.110
  421PHE    HB2 6506   7.017   8.423   9.005
  421PHE    HB3 6507   7.155   8.414   9.115
  421PHE     CG 6508   6.994   8.277   9.158
  421PHE    CD1 6509   6.880   8.223   9.099
  421PHE    HD1 6510   6.829   8.276   9.020
  421PHE    CE1 6511   6.833   8.098   9.140
  421PHE    HE1 6512   6.747   8.053   9.093
  421PHE     CZ 6513   6.900   8.028   9.242
  421PHE     HZ 6514   6.866   7.930   9.272
  421PHE    CE2 6515   7.013   8.084   9.303
  421PHE    HE2 6516   7.066   8.030   9.379
  421PHE    CD2 6517   7.059   8.210   9.262
  421PHE    HD2 6518   7.145   8.254   9.311
  421PHE      C 6519   7.027   8.521   9.337
  421PHE      O 6520   7.142   8.553   9.370
  422GLU      N 6521   6.936   8.482   9.426
  422GLU      H 6522   6.844   8.456   9.392
  422GLU     CA 6523   6.957   8.480   9.570
  422GLU     HA 6524   7.058   8.445   9.587
  422GLU     CB 6525   6.946   8.621   9.626
  422GLU    HB2 6526   6.978   8.618   9.730
  422GLU    HB3 6527   7.018   8.685   9.574
  422GLU     CG 6528   6.808   8.686   9.618
  422GLU    HG2 6529   6.806   8.758   9.536
  422GLU    HG3 6530   6.735   8.610   9.591
  422GLU     CD 6531   6.767   8.754   9.747
  422GLU    OE1 6532   6.835   8.848   9.795
  422GLU    OE2 6533   6.659   8.722   9.801
  422GLU      C 6534   6.868   8.383   9.646
  422GLU      O 6535   6.844   8.402   9.765
  423HIE      N 6536   6.815   8.279   9.581
  423HIE      H 6537   6.843   8.264   9.485
  423HIE     CA 6538   6.731   8.178   9.642
  423HIE     HA 6539   6.650   8.228   9.695
  423HIE     CB 6540   6.669   8.090   9.533
  423HIE    HB2 6541   6.609   8.151   9.465
  423HIE    HB3 6542   6.749   8.043   9.477
  423HIE     CG 6543   6.582   7.983   9.593
  423HIE    ND1 6544   6.488   8.004   9.694
  423HIE    CE1 6545   6.452   7.882   9.736
  423HIE    HE1 6546   6.382   7.863   9.816
  423HIE    NE2 6547   6.516   7.787   9.666
  423HIE    HE2 6548   6.507   7.687   9.679
  423HIE    CD2 6549   6.598   7.848   9.573
  423HIE    HD2 6550   6.665   7.799   9.504
  423HIE      C 6551   6.807   8.094   9.744
  423HIE      O 6552   6.926   8.067   9.727
  424ARG      N 6553   6.742   8.052   9.852
  424ARG      H 6554   6.642   8.067   9.854
  424ARG     CA 6555   6.804   7.987   9.966
  424ARG     HA 6556   6.906   8.023   9.974
  424ARG     CB 6557   6.729   8.026  10.093
  424ARG    HB2 6558   6.631   7.978  10.092
  424ARG    HB3 6559   6.784   7.986  10.178
  424ARG     CG 6560   6.706   8.174  10.119
  424ARG    HG2 6561   6.632   8.213  10.049
  424ARG    HG3 6562   6.664   8.184  10.219
  424ARG     CD 6563   6.833   8.258  10.109
  424ARG    HD2 6564   6.916   8.201  10.151
  424ARG    HD3 6565   6.854   8.276  10.004
  424ARG     NE 6566   6.823   8.384  10.183
  424ARG     HE 6567   6.786   8.377  10.277
  424ARG     CZ 6568   6.866   8.505  10.143
  424ARG    NH1 6569   6.912   8.528  10.019
  424ARG   HH11 6570   6.905   8.455   9.950
  424ARG   HH12 6571   6.931   8.622   9.989
  424ARG    NH2 6572   6.865   8.609  10.227
  424ARG   HH21 6573   6.838   8.595  10.324
  424ARG   HH22 6574   6.897   8.699  10.196
  424ARG      C 6575   6.817   7.836   9.950
  424ARG      O 6576   6.762   7.762  10.031
  425SER      N 6577   6.880   7.787   9.843
  425SER      H 6578   6.934   7.852   9.787
  425SER     CA 6579   6.864   7.651   9.797
  425SER     HA 6580   6.757   7.635   9.782
  425SER     CB 6581   6.931   7.631   9.661
  425SER    HB2 6582   6.882   7.697   9.588
  425SER    HB3 6583   7.036   7.658   9.669
  425SER     OG 6584   6.922   7.499   9.614
  425SER     HG 6585   6.966   7.495   9.529
  425SER      C 6586   6.912   7.543   9.893
  425SER      O 6587   7.027   7.543   9.937
  426SER      N 6588   6.825   7.445   9.917
  426SER      H 6589   6.730   7.457   9.883
  426SER     CA 6590   6.850   7.329  10.000
  426SER     HA 6591   6.892   7.362  10.095
  426SER     CB 6592   6.717   7.259  10.028
  426SER    HB2 6593   6.674   7.224   9.934
  426SER    HB3 6594   6.734   7.173  10.093
  426SER     OG 6595   6.625   7.347  10.089
  426SER     HG 6596   6.544   7.299  10.106
  426SER      C 6597   6.946   7.228   9.939
  426SER      O 6598   7.007   7.150  10.012
  427LYS      N 6599   6.957   7.223   9.806
  427LYS      H 6600   6.906   7.294   9.755
  427LYS     CA 6601   7.019   7.117   9.729
  427LYS     HA 6602   6.967   7.024   9.750
  427LYS     CB 6603   6.998   7.152   9.581
  427LYS    HB2 6604   6.900   7.197   9.569
  427LYS    HB3 6605   7.073   7.226   9.550
  427LYS     CG 6606   7.007   7.031   9.489
  427LYS    HG2 6607   7.110   6.995   9.486
  427LYS    HG3 6608   6.942   6.952   9.526
  427LYS     CD 6609   6.963   7.068   9.347
  427LYS    HD2 6610   6.858   7.095   9.348
  427LYS    HD3 6611   7.021   7.155   9.314
  427LYS     CE 6612   6.986   6.952   9.251
  427LYS    HE2 6613   7.086   6.913   9.267
  427LYS    HE3 6614   6.914   6.873   9.273
  427LYS     NZ 6615   6.970   6.997   9.112
  427LYS    HZ1 6616   7.030   7.075   9.092
  427LYS    HZ2 6617   6.986   6.922   9.046
  427LYS    HZ3 6618   6.877   7.033   9.098
  427LYS      C 6619   7.166   7.090   9.757
  427LYS      O 6620   7.217   6.985   9.718
  428LEU      N 6621   7.238   7.187   9.813
  428LEU      H 6622   7.190   7.268   9.849
  428LEU     CA 6623   7.383   7.193   9.803
  428LEU     HA 6624   7.406   7.156   9.703
  428LEU     CB 6625   7.432   7.337   9.808
  428LEU    HB2 6626   7.387   7.391   9.891
  428LEU    HB3 6627   7.539   7.335   9.825
  428LEU     CG 6628   7.405   7.412   9.677
  428LEU     HG 6629   7.425   7.345   9.593
  428LEU    CD1 6630   7.262   7.464   9.666
  428LEU   HD11 6631   7.243   7.533   9.748
  428LEU   HD12 6632   7.248   7.514   9.571
  428LEU   HD13 6633   7.189   7.383   9.672
  428LEU    CD2 6634   7.502   7.529   9.669
  428LEU   HD21 6635   7.605   7.493   9.672
  428LEU   HD22 6636   7.488   7.583   9.575
  428LEU   HD23 6637   7.485   7.596   9.753
  428LEU      C 6638   7.454   7.104   9.904
  428LEU      O 6639   7.416   7.098  10.021
  429PRO      N 6640   7.562   7.037   9.862
  429PRO     CD 6641   7.606   7.027   9.725
  429PRO    HD2 6642   7.626   7.126   9.683
  429PRO    HD3 6643   7.529   6.976   9.667
  429PRO     CG 6644   7.734   6.944   9.724
  429PRO    HG2 6645   7.821   7.010   9.719
  429PRO    HG3 6646   7.734   6.874   9.641
  429PRO     CB 6647   7.730   6.872   9.859
  429PRO    HB2 6648   7.831   6.853   9.896
  429PRO    HB3 6649   7.676   6.779   9.848
  429PRO     CA 6650   7.652   6.966   9.950
  429PRO     HA 6651   7.596   6.907  10.023
  429PRO      C 6652   7.745   7.059  10.026
  429PRO      O 6653   7.817   7.014  10.115
  430TRP      N 6654   7.749   7.188   9.991
  430TRP      H 6655   7.682   7.221   9.922
  430TRP     CA 6656   7.827   7.287  10.062
  430TRP     HA 6657   7.914   7.235  10.100
  430TRP     CB 6658   7.879   7.397   9.968
  430TRP    HB2 6659   7.802   7.470   9.942
  430TRP    HB3 6660   7.956   7.450  10.023
  430TRP     CG 6661   7.947   7.342   9.847
  430TRP    CD1 6662   7.898   7.324   9.723
  430TRP    HD1 6663   7.798   7.351   9.691
  430TRP    NE1 6664   7.997   7.269   9.643
  430TRP    HE1 6665   7.983   7.247   9.546
  430TRP    CE2 6666   8.114   7.251   9.713
  430TRP    CZ2 6667   8.242   7.202   9.680
  430TRP    HZ2 6668   8.263   7.171   9.579
  430TRP    CH2 6669   8.340   7.197   9.779
  430TRP    HH2 6670   8.438   7.158   9.756
  430TRP    CZ3 6671   8.314   7.244   9.909
  430TRP    HZ3 6672   8.393   7.246   9.983
  430TRP    CE3 6673   8.187   7.292   9.941
  430TRP    HE3 6674   8.166   7.330  10.040
  430TRP    CD2 6675   8.085   7.295   9.844
  430TRP      C 6676   7.751   7.348  10.179
  430TRP      O 6677   7.628   7.349  10.179
  431PRO      N 6678   7.823   7.401  10.278
  431PRO     CD 6679   7.966   7.392  10.297
  431PRO    HD2 6680   8.016   7.469  10.238
  431PRO    HD3 6681   8.006   7.294  10.272
  431PRO     CG 6682   7.989   7.421  10.445
  431PRO    HG2 6683   8.089   7.462  10.463
  431PRO    HG3 6684   7.972   7.331  10.504
  431PRO     CB 6685   7.879   7.523  10.470
  431PRO    HB2 6686   7.910   7.619  10.427
  431PRO    HB3 6687   7.855   7.533  10.576
  431PRO     CA 6688   7.761   7.469  10.390
  431PRO     HA 6689   7.707   7.395  10.449
  431PRO      C 6690   7.668   7.583  10.350
  431PRO      O 6691   7.696   7.659  10.258
  432GLU      N 6692   7.563   7.603  10.430
  432GLU      H 6693   7.543   7.536  10.503
  432GLU     CA 6694   7.468   7.711  10.411
  432GLU     HA 6695   7.424   7.702  10.311
  432GLU     CB 6696   7.357   7.687  10.514
  432GLU    HB2 6697   7.311   7.590  10.494
  432GLU    HB3 6698   7.405   7.682  10.611
  432GLU     CG 6699   7.246   7.792  10.522
  432GLU    HG2 6700   7.289   7.891  10.509
  432GLU    HG3 6701   7.174   7.776  10.442
  432GLU     CD 6702   7.176   7.788  10.657
  432GLU    OE1 6703   7.130   7.896  10.701
  432GLU    OE2 6704   7.170   7.679  10.719
  432GLU      C 6705   7.532   7.848  10.420
  432GLU      O 6706   7.492   7.940  10.348
  433TRP      N 6707   7.639   7.864  10.499
  433TRP      H 6708   7.667   7.785  10.555
  433TRP     CA 6709   7.715   7.987  10.508
  433TRP     HA 6710   7.645   8.067  10.532
  433TRP     CB 6711   7.818   7.979  10.621
  433TRP    HB2 6712   7.850   8.081  10.643
  433TRP    HB3 6713   7.767   7.942  10.710
  433TRP     CG 6714   7.942   7.898  10.600
  433TRP    CD1 6715   7.962   7.775  10.653
  433TRP    HD1 6716   7.891   7.724  10.716
  433TRP    NE1 6717   8.086   7.727  10.614
  433TRP    HE1 6718   8.122   7.637  10.642
  433TRP    CE2 6719   8.153   7.819  10.537
  433TRP    CZ2 6720   8.280   7.817  10.480
  433TRP    HZ2 6721   8.343   7.729  10.489
  433TRP    CH2 6722   8.326   7.931  10.412
  433TRP    HH2 6723   8.424   7.933  10.367
  433TRP    CZ3 6724   8.243   8.043  10.404
  433TRP    HZ3 6725   8.278   8.131  10.351
  433TRP    CE3 6726   8.116   8.043  10.463
  433TRP    HE3 6727   8.056   8.133  10.458
  433TRP    CD2 6728   8.065   7.931  10.529
  433TRP      C 6729   7.785   8.029  10.380
  433TRP      O 6730   7.817   8.147  10.366
  434MET      N 6731   7.812   7.936  10.288
  434MET      H 6732   7.783   7.840  10.306
  434MET     CA 6733   7.865   7.965  10.157
  434MET     HA 6734   7.942   8.042  10.167
  434MET     CB 6735   7.928   7.841  10.096
  434MET    HB2 6736   7.854   7.761  10.090
  434MET    HB3 6737   7.961   7.864   9.995
  434MET     CG 6738   8.048   7.793  10.178
  434MET    HG2 6739   8.108   7.879  10.207
  434MET    HG3 6740   8.010   7.747  10.269
  434MET     SD 6741   8.156   7.673  10.096
  434MET     CE 6742   8.239   7.777   9.974
  434MET    HE1 6743   8.298   7.854  10.024
  434MET    HE2 6744   8.305   7.715   9.913
  434MET    HE3 6745   8.167   7.824   9.907
  434MET      C 6746   7.761   8.021  10.060
  434MET      O 6747   7.799   8.082   9.961
  435GLY      N 6748   7.631   8.002  10.086
  435GLY      H 6749   7.604   7.947  10.166
  435GLY     CA 6750   7.529   8.042   9.992
  435GLY    HA2 6751   7.431   8.042  10.039
  435GLY    HA3 6752   7.552   8.144   9.960
  435GLY      C 6753   7.526   7.951   9.870
  435GLY      O 6754   7.563   7.834   9.879
  436VAL      N 6755   7.479   8.001   9.755
  436VAL      H 6756   7.464   8.100   9.749
  436VAL     CA 6757   7.460   7.919   9.637
  436VAL     HA 6758   7.475   7.815   9.665
  436VAL     CB 6759   7.316   7.923   9.585
  436VAL     HB 6760   7.287   8.025   9.563
  436VAL    CG1 6761   7.302   7.837   9.460
  436VAL   HG11 6762   7.329   7.734   9.485
  436VAL   HG12 6763   7.199   7.838   9.423
  436VAL   HG13 6764   7.367   7.872   9.380
  436VAL    CG2 6765   7.217   7.862   9.683
  436VAL   HG21 6766   7.218   7.914   9.779
  436VAL   HG22 6767   7.116   7.868   9.641
  436VAL   HG23 6768   7.242   7.757   9.701
  436VAL      C 6769   7.565   7.947   9.531
  436VAL      O 6770   7.549   8.038   9.449
  437MET      N 6771   7.669   7.864   9.533
  437MET      H 6772   7.672   7.803   9.614
  437MET     CA 6773   7.779   7.851   9.440
  437MET     HA 6774   7.831   7.947   9.433
  437MET     CB 6775   7.874   7.746   9.497
  437MET    HB2 6776   7.821   7.651   9.500
  437MET    HB3 6777   7.960   7.734   9.431
  437MET     CG 6778   7.925   7.780   9.637
  437MET    HG2 6779   8.005   7.854   9.628
  437MET    HG3 6780   7.846   7.824   9.697
  437MET     SD 6781   7.988   7.640   9.732
  437MET     CE 6782   8.139   7.604   9.639
  437MET    HE1 6783   8.205   7.691   9.643
  437MET    HE2 6784   8.191   7.519   9.684
  437MET    HE3 6785   8.115   7.582   9.535
  437MET      C 6786   7.739   7.810   9.299
  437MET      O 6787   7.625   7.769   9.276
  438HIE      N 6788   7.832   7.815   9.203
  438HIE      H 6789   7.926   7.844   9.227
  438HIE     CA 6790   7.804   7.790   9.064
  438HIE     HA 6791   7.721   7.856   9.037
  438HIE     CB 6792   7.919   7.827   8.971
  438HIE    HB2 6793   7.896   7.796   8.869
  438HIE    HB3 6794   7.927   7.935   8.970
  438HIE     CG 6795   8.055   7.773   9.010
  438HIE    ND1 6796   8.139   7.837   9.100
  438HIE    CE1 6797   8.255   7.771   9.097
  438HIE    HE1 6798   8.343   7.801   9.152
  438HIE    NE2 6799   8.247   7.666   9.014
  438HIE    HE2 6800   8.322   7.602   8.994
  438HIE    CD2 6801   8.121   7.666   8.956
  438HIE    HD2 6802   8.085   7.598   8.881
  438HIE      C 6803   7.756   7.648   9.032
  438HIE      O 6804   7.783   7.551   9.103
  439GLY      N 6805   7.683   7.640   8.921
  439GLY      H 6806   7.678   7.723   8.865
  439GLY     CA 6807   7.601   7.527   8.881
  439GLY    HA2 6808   7.587   7.532   8.773
  439GLY    HA3 6809   7.653   7.434   8.905
  439GLY      C 6810   7.463   7.521   8.945
  439GLY      O 6811   7.375   7.456   8.889
  440TYR      N 6812   7.439   7.591   9.057
  440TYR      H 6813   7.515   7.641   9.099
  440TYR     CA 6814   7.317   7.580   9.135
  440TYR     HA 6815   7.261   7.493   9.099
  440TYR     CB 6816   7.358   7.547   9.278
  440TYR    HB2 6817   7.417   7.631   9.314
  440TYR    HB3 6818   7.268   7.541   9.340
  440TYR     CG 6819   7.440   7.422   9.300
  440TYR    CD1 6820   7.380   7.296   9.317
  440TYR    HD1 6821   7.273   7.287   9.308
  440TYR    CE1 6822   7.458   7.184   9.346
  440TYR    HE1 6823   7.412   7.086   9.355
  440TYR     CZ 6824   7.597   7.198   9.368
  440TYR     OH 6825   7.673   7.091   9.405
  440TYR     HH 6826   7.622   7.010   9.412
  440TYR    CE2 6827   7.657   7.324   9.351
  440TYR    HE2 6828   7.763   7.337   9.367
  440TYR    CD2 6829   7.579   7.433   9.312
  440TYR    HD2 6830   7.627   7.528   9.293
  440TYR      C 6831   7.221   7.697   9.123
  440TYR      O 6832   7.113   7.693   9.182
  441GLU      N 6833   7.251   7.801   9.045
  441GLU      H 6834   7.345   7.804   9.006
  441GLU     CA 6835   7.160   7.904   9.000
  441GLU     HA 6836   7.072   7.903   9.064
  441GLU     CB 6837   7.222   8.042   9.015
  441GLU    HB2 6838   7.142   8.114   8.998
  441GLU    HB3 6839   7.252   8.051   9.119
  441GLU     CG 6840   7.339   8.091   8.930
  441GLU    HG2 6841   7.307   8.111   8.828
  441GLU    HG3 6842   7.368   8.188   8.971
  441GLU     CD 6843   7.461   8.000   8.929
  441GLU    OE1 6844   7.451   7.888   8.874
  441GLU    OE2 6845   7.562   8.042   8.989
  441GLU      C 6846   7.110   7.882   8.858
  441GLU      O 6847   6.992   7.901   8.828
  442ILE      N 6848   7.198   7.838   8.768
  442ILE      H 6849   7.295   7.838   8.798
  442ILE     CA 6850   7.170   7.804   8.630
  442ILE     HA 6851   7.125   7.893   8.586
  442ILE     CB 6852   7.302   7.778   8.557
  442ILE     HB 6853   7.366   7.865   8.569
  442ILE    CG2 6854   7.377   7.658   8.615
  442ILE   HG21 6855   7.317   7.567   8.605
  442ILE   HG22 6856   7.472   7.644   8.563
  442ILE   HG23 6857   7.399   7.675   8.720
  442ILE    CG1 6858   7.286   7.750   8.408
  442ILE   HG12 6859   7.384   7.732   8.364
  442ILE   HG13 6860   7.226   7.660   8.395
  442ILE    CD1 6861   7.222   7.864   8.329
  442ILE   HD11 6862   7.287   7.951   8.330
  442ILE   HD12 6863   7.206   7.832   8.226
  442ILE   HD13 6864   7.126   7.892   8.373
  442ILE      C 6865   7.070   7.691   8.614
  442ILE      O 6866   6.995   7.689   8.517
  443GLU      N 6867   7.057   7.600   8.710
  443GLU      H 6868   7.121   7.604   8.788
  443GLU     CA 6869   6.964   7.488   8.704
  443GLU     HA 6870   6.981   7.436   8.610
  443GLU     CB 6871   6.998   7.390   8.817
  443GLU    HB2 6872   6.938   7.300   8.803
  443GLU    HB3 6873   7.103   7.362   8.809
  443GLU     CG 6874   6.972   7.448   8.956
  443GLU    HG2 6875   7.046   7.525   8.976
  443GLU    HG3 6876   6.873   7.495   8.956
  443GLU     CD 6877   6.973   7.342   9.065
  443GLU    OE1 6878   7.055   7.248   9.061
  443GLU    OE2 6879   6.882   7.345   9.151
  443GLU      C 6880   6.818   7.528   8.705
  443GLU      O 6881   6.732   7.451   8.661
  444PHE      N 6882   6.785   7.651   8.745
  444PHE      H 6883   6.860   7.711   8.777
  444PHE     CA 6884   6.653   7.709   8.731
  444PHE     HA 6885   6.578   7.638   8.764
  444PHE     CB 6886   6.642   7.836   8.817
  444PHE    HB2 6887   6.733   7.894   8.806
  444PHE    HB3 6888   6.560   7.897   8.779
  444PHE     CG 6889   6.617   7.808   8.963
  444PHE    CD1 6890   6.724   7.768   9.045
  444PHE    HD1 6891   6.825   7.766   9.006
  444PHE    CE1 6892   6.699   7.727   9.176
  444PHE    HE1 6893   6.781   7.692   9.237
  444PHE     CZ 6894   6.569   7.727   9.227
  444PHE     HZ 6895   6.550   7.691   9.327
  444PHE    CE2 6896   6.463   7.771   9.146
  444PHE    HE2 6897   6.362   7.768   9.185
  444PHE    CD2 6898   6.487   7.813   9.015
  444PHE    HD2 6899   6.405   7.846   8.953
  444PHE      C 6900   6.622   7.745   8.586
  444PHE      O 6901   6.511   7.724   8.537
  445VAL      N 6902   6.722   7.798   8.516
  445VAL      H 6903   6.811   7.806   8.563
  445VAL     CA 6904   6.716   7.849   8.380
  445VAL     HA 6905   6.630   7.916   8.371
  445VAL     CB 6906   6.843   7.930   8.355
  445VAL     HB 6907   6.926   7.860   8.358
  445VAL    CG1 6908   6.846   7.996   8.218
  445VAL   HG11 6909   6.760   8.063   8.209
  445VAL   HG12 6910   6.939   8.052   8.207
  445VAL   HG13 6911   6.842   7.920   8.140
  445VAL    CG2 6912   6.866   8.039   8.460
  445VAL   HG21 6913   6.878   7.995   8.560
  445VAL   HG22 6914   6.958   8.093   8.439
  445VAL   HG23 6915   6.783   8.109   8.461
  445VAL      C 6916   6.699   7.738   8.277
  445VAL      O 6917   6.620   7.754   8.184
  446PHE      N 6918   6.765   7.624   8.296
  446PHE      H 6919   6.841   7.625   8.363
  446PHE     CA 6920   6.740   7.500   8.226
  446PHE     HA 6921   6.723   7.522   8.121
  446PHE     CB 6922   6.866   7.414   8.235
  446PHE    HB2 6923   6.917   7.432   8.329
  446PHE    HB3 6924   6.839   7.309   8.233
  446PHE     CG 6925   6.960   7.440   8.120
  446PHE    CD1 6926   6.950   7.361   8.005
  446PHE    HD1 6927   6.878   7.281   8.001
  446PHE    CE1 6928   7.036   7.383   7.897
  446PHE    HE1 6929   7.030   7.319   7.810
  446PHE     CZ 6930   7.135   7.481   7.905
  446PHE     HZ 6931   7.206   7.494   7.824
  446PHE    CE2 6932   7.144   7.562   8.019
  446PHE    HE2 6933   7.221   7.638   8.025
  446PHE    CD2 6934   7.056   7.542   8.126
  446PHE    HD2 6935   7.063   7.605   8.214
  446PHE      C 6936   6.616   7.424   8.271
  446PHE      O 6937   6.570   7.335   8.200
  447GLY      N 6938   6.554   7.461   8.384
  447GLY      H 6939   6.589   7.542   8.432
  447GLY     CA 6940   6.429   7.405   8.431
  447GLY    HA2 6941   6.383   7.479   8.496
  447GLY    HA3 6942   6.363   7.390   8.346
  447GLY      C 6943   6.434   7.275   8.509
  447GLY      O 6944   6.335   7.202   8.505
  448LEU      N 6945   6.541   7.243   8.583
  448LEU      H 6946   6.620   7.305   8.583
  448LEU     CA 6947   6.544   7.130   8.674
  448LEU     HA 6948   6.523   7.041   8.615
  448LEU     CB 6949   6.683   7.111   8.734
  448LEU    HB2 6950   6.727   7.207   8.761
  448LEU    HB3 6951   6.671   7.054   8.826
  448LEU     CG 6952   6.782   7.034   8.647
  448LEU     HG 6953   6.730   6.948   8.603
  448LEU    CD1 6954   6.845   7.116   8.535
  448LEU   HD11 6955   6.905   7.197   8.578
  448LEU   HD12 6956   6.911   7.052   8.476
  448LEU   HD13 6957   6.770   7.158   8.469
  448LEU    CD2 6958   6.899   6.982   8.729
  448LEU   HD21 6959   6.863   6.919   8.810
  448LEU   HD22 6960   6.965   6.923   8.665
  448LEU   HD23 6961   6.955   7.066   8.770
  448LEU      C 6962   6.434   7.130   8.779
  448LEU      O 6963   6.366   7.028   8.789
  449PRO      N 6964   6.400   7.240   8.847
  449PRO     CD 6965   6.487   7.355   8.865
  449PRO    HD2 6966   6.482   7.419   8.778
  449PRO    HD3 6967   6.590   7.323   8.883
  449PRO     CG 6968   6.438   7.429   8.989
  449PRO    HG2 6969   6.443   7.537   8.974
  449PRO    HG3 6970   6.497   7.400   9.076
  449PRO     CB 6971   6.294   7.382   9.008
  449PRO    HB2 6972   6.224   7.454   8.964
  449PRO    HB3 6973   6.271   7.370   9.114
  449PRO     CA 6974   6.285   7.248   8.935
  449PRO     HA 6975   6.295   7.170   9.011
  449PRO      C 6976   6.148   7.231   8.872
  449PRO      O 6977   6.048   7.227   8.943
  450LEU      N 6978   6.136   7.227   8.739
  450LEU      H 6979   6.220   7.235   8.683
  450LEU     CA 6980   6.012   7.194   8.671
  450LEU     HA 6981   5.929   7.242   8.723
  450LEU     CB 6982   6.018   7.249   8.529
  450LEU    HB2 6983   6.096   7.195   8.476
  450LEU    HB3 6984   5.924   7.227   8.478
  450LEU     CG 6985   6.048   7.398   8.515
  450LEU     HG 6986   6.142   7.422   8.566
  450LEU    CD1 6987   6.064   7.431   8.367
  450LEU   HD11 6988   5.973   7.403   8.313
  450LEU   HD12 6989   6.083   7.538   8.355
  450LEU   HD13 6990   6.148   7.375   8.327
  450LEU    CD2 6991   5.939   7.491   8.567
  450LEU   HD21 6992   5.923   7.477   8.674
  450LEU   HD22 6993   5.975   7.593   8.552
  450LEU   HD23 6994   5.847   7.475   8.512
  450LEU      C 6995   5.982   7.045   8.672
  450LEU      O 6996   5.866   7.005   8.660
  451GLU      N 6997   6.084   6.960   8.685
  451GLU      H 6998   6.177   6.999   8.688
  451GLU     CA 6999   6.077   6.816   8.700
  451GLU     HA 7000   5.991   6.780   8.643
  451GLU     CB 7001   6.200   6.755   8.634
  451GLU    HB2 7002   6.196   6.783   8.529
  451GLU    HB3 7003   6.290   6.801   8.676
  451GLU     CG 7004   6.215   6.603   8.642
  451GLU    HG2 7005   6.304   6.576   8.585
  451GLU    HG3 7006   6.233   6.576   8.746
  451GLU     CD 7007   6.094   6.527   8.591
  451GLU    OE1 7008   6.087   6.486   8.473
  451GLU    OE2 7009   5.997   6.504   8.667
  451GLU      C 7010   6.047   6.768   8.842
  451GLU      O 7011   6.132   6.758   8.930
  452ARG      N 7012   5.920   6.731   8.859
  452ARG      H 7013   5.863   6.740   8.777
  452ARG     CA 7014   5.854   6.693   8.983
  452ARG     HA 7015   5.873   6.770   9.057
  452ARG     CB 7016   5.704   6.683   8.956
  452ARG    HB2 7017   5.685   6.608   8.880
  452ARG    HB3 7018   5.655   6.652   9.048
  452ARG     CG 7019   5.644   6.817   8.912
  452ARG    HG2 7020   5.669   6.893   8.986
  452ARG    HG3 7021   5.686   6.846   8.816
  452ARG     CD 7022   5.492   6.808   8.898
  452ARG    HD2 7023   5.470   6.736   8.819
  452ARG    HD3 7024   5.450   6.772   8.991
  452ARG     NE 7025   5.435   6.939   8.865
  452ARG     HE 7026   5.480   7.019   8.907
  452ARG     CZ 7027   5.334   6.965   8.781
  452ARG    NH1 7028   5.258   6.871   8.724
  452ARG   HH11 7029   5.275   6.774   8.748
  452ARG   HH12 7030   5.181   6.896   8.664
  452ARG    NH2 7031   5.305   7.092   8.749
  452ARG   HH21 7032   5.371   7.163   8.776
  452ARG   HH22 7033   5.232   7.112   8.682
  452ARG      C 7034   5.907   6.565   9.048
  452ARG      O 7035   5.879   6.545   9.166
  453ARG      N 7036   5.973   6.476   8.975
  453ARG      H 7037   5.980   6.492   8.875
  453ARG     CA 7038   6.043   6.363   9.032
  453ARG     HA 7039   5.985   6.324   9.116
  453ARG     CB 7040   6.059   6.252   8.929
  453ARG    HB2 7041   6.083   6.295   8.831
  453ARG    HB3 7042   6.144   6.189   8.956
  453ARG     CG 7043   5.937   6.160   8.920
  453ARG    HG2 7044   5.971   6.063   8.881
  453ARG    HG3 7045   5.900   6.141   9.020
  453ARG     CD 7046   5.821   6.208   8.834
  453ARG    HD2 7047   5.755   6.122   8.818
  453ARG    HD3 7048   5.765   6.283   8.889
  453ARG     NE 7049   5.863   6.264   8.706
  453ARG     HE 7050   5.941   6.327   8.707
  453ARG     CZ 7051   5.801   6.256   8.587
  453ARG    NH1 7052   5.690   6.182   8.569
  453ARG   HH11 7053   5.654   6.131   8.648
  453ARG   HH12 7054   5.649   6.173   8.477
  453ARG    NH2 7055   5.847   6.324   8.481
  453ARG   HH21 7056   5.928   6.383   8.495
  453ARG   HH22 7057   5.806   6.313   8.390
  453ARG      C 7058   6.176   6.394   9.100
  453ARG      O 7059   6.225   6.307   9.171
  454ASP      N 7060   6.235   6.512   9.080
  454ASP      H 7061   6.190   6.581   9.020
  454ASP     CA 7062   6.349   6.560   9.156
  454ASP     HA 7063   6.410   6.475   9.183
  454ASP     CB 7064   6.433   6.648   9.063
  454ASP    HB2 7065   6.433   6.601   8.965
  454ASP    HB3 7066   6.385   6.745   9.052
  454ASP     CG 7067   6.579   6.666   9.102
  454ASP    OD1 7068   6.618   6.614   9.209
  454ASP    OD2 7069   6.652   6.731   9.025
  454ASP      C 7070   6.305   6.627   9.286
  454ASP      O 7071   6.187   6.648   9.310
  455NLN      N 7072   6.399   6.657   9.377
  455NLN      H 7073   6.493   6.638   9.347
  455NLN     CA 7074   6.382   6.696   9.515
  455NLN     HA 7075   6.309   6.627   9.560
  455NLN     CB 7076   6.518   6.670   9.579
  455NLN    HB2 7077   6.548   6.571   9.544
  455NLN    HB3 7078   6.593   6.738   9.538
  455NLN     CG 7079   6.524   6.675   9.731
  455NLN    OD1 7080   6.435   6.715   9.805
  455NLN    ND2 7081   6.618   6.601   9.789
  455NLN   HD21 7082   6.680   6.653   9.850
  455NLN      C 7083   6.331   6.836   9.545
  455NLN      O 7084   6.371   6.901   9.642
  456TYR      N 7085   6.248   6.898   9.461
  456TYR      H 7086   6.213   6.846   9.381
  456TYR     CA 7087   6.217   7.039   9.478
  456TYR     HA 7088   6.294   7.087   9.538
  456TYR     CB 7089   6.223   7.106   9.340
  456TYR    HB2 7090   6.157   7.049   9.274
  456TYR    HB3 7091   6.184   7.207   9.349
  456TYR     CG 7092   6.362   7.111   9.282
  456TYR    CD1 7093   6.453   7.209   9.323
  456TYR    HD1 7094   6.426   7.277   9.403
  456TYR    CE1 7095   6.578   7.219   9.262
  456TYR    HE1 7096   6.649   7.294   9.293
  456TYR     CZ 7097   6.612   7.131   9.157
  456TYR     OH 7098   6.729   7.147   9.090
  456TYR     HH 7099   6.775   7.226   9.119
  456TYR    CE2 7100   6.523   7.028   9.120
  456TYR    HE2 7101   6.550   6.958   9.042
  456TYR    CD2 7102   6.399   7.017   9.184
  456TYR    HD2 7103   6.330   6.939   9.156
  456TYR      C 7104   6.084   7.068   9.546
  456TYR      O 7105   5.985   6.997   9.529
  457THR      N 7106   6.077   7.181   9.616
  457THR      H 7107   6.162   7.235   9.627
  457THR     CA 7108   5.953   7.240   9.661
  457THR     HA 7109   5.900   7.165   9.720
  457THR     CB 7110   5.978   7.362   9.750
  457THR     HB 7111   5.881   7.398   9.784
  457THR    CG2 7112   6.059   7.330   9.875
  457THR   HG21 7113   6.156   7.286   9.849
  457THR   HG22 7114   6.076   7.420   9.933
  457THR   HG23 7115   6.004   7.258   9.936
  457THR    OG1 7116   6.032   7.471   9.679
  457THR    HG1 7117   6.092   7.517   9.739
  457THR      C 7118   5.862   7.285   9.547
  457THR      O 7119   5.906   7.321   9.438
  458LYS      N 7120   5.732   7.299   9.575
  458LYS      H 7121   5.697   7.258   9.660
  458LYS     CA 7122   5.642   7.369   9.485
  458LYS     HA 7123   5.647   7.317   9.390
  458LYS     CB 7124   5.499   7.368   9.538
  458LYS    HB2 7125   5.472   7.267   9.569
  458LYS    HB3 7126   5.492   7.433   9.626
  458LYS     CG 7127   5.397   7.418   9.436
  458LYS    HG2 7128   5.299   7.422   9.483
  458LYS    HG3 7129   5.423   7.519   9.405
  458LYS     CD 7130   5.389   7.329   9.312
  458LYS    HD2 7131   5.485   7.327   9.261
  458LYS    HD3 7132   5.362   7.228   9.341
  458LYS     CE 7133   5.285   7.383   9.213
  458LYS    HE2 7134   5.186   7.377   9.258
  458LYS    HE3 7135   5.308   7.488   9.193
  458LYS     NZ 7136   5.290   7.306   9.088
  458LYS    HZ1 7137   5.274   7.208   9.105
  458LYS    HZ2 7138   5.226   7.342   9.018
  458LYS    HZ3 7139   5.384   7.308   9.050
  458LYS      C 7140   5.686   7.512   9.457
  458LYS      O 7141   5.672   7.560   9.345
  459ALA      N 7142   5.738   7.580   9.560
  459ALA      H 7143   5.745   7.532   9.648
  459ALA     CA 7144   5.790   7.716   9.555
  459ALA     HA 7145   5.709   7.784   9.530
  459ALA     CB 7146   5.832   7.745   9.699
  459ALA    HB1 7147   5.909   7.675   9.732
  459ALA    HB2 7148   5.870   7.847   9.709
  459ALA    HB3 7149   5.746   7.733   9.765
  459ALA      C 7150   5.898   7.733   9.450
  459ALA      O 7151   5.895   7.830   9.374
  460GLU      N 7152   5.989   7.637   9.436
  460GLU      H 7153   5.990   7.561   9.503
  460GLU     CA 7154   6.094   7.631   9.336
  460GLU     HA 7155   6.144   7.728   9.332
  460GLU     CB 7156   6.198   7.529   9.382
  460GLU    HB2 7157   6.146   7.440   9.417
  460GLU    HB3 7158   6.263   7.501   9.299
  460GLU     CG 7159   6.286   7.586   9.493
  460GLU    HG2 7160   6.359   7.653   9.447
  460GLU    HG3 7161   6.226   7.648   9.560
  460GLU     CD 7162   6.358   7.483   9.579
  460GLU    OE1 7163   6.466   7.520   9.631
  460GLU    OE2 7164   6.303   7.373   9.600
  460GLU      C 7165   6.047   7.603   9.194
  460GLU      O 7166   6.101   7.663   9.101
  461GLU      N 7167   5.942   7.524   9.172
  461GLU      H 7168   5.905   7.472   9.251
  461GLU     CA 7169   5.877   7.509   9.043
  461GLU     HA 7170   5.954   7.488   8.968
  461GLU     CB 7171   5.777   7.393   9.041
  461GLU    HB2 7172   5.832   7.300   9.052
  461GLU    HB3 7173   5.713   7.404   9.128
  461GLU     CG 7174   5.690   7.383   8.916
  461GLU    HG2 7175   5.646   7.481   8.895
  461GLU    HG3 7176   5.753   7.358   8.831
  461GLU     CD 7177   5.571   7.288   8.922
  461GLU    OE1 7178   5.538   7.230   9.028
  461GLU    OE2 7179   5.491   7.280   8.827
  461GLU      C 7180   5.808   7.637   9.001
  461GLU      O 7181   5.822   7.681   8.887
  462ILE      N 7182   5.732   7.700   9.091
  462ILE      H 7183   5.726   7.657   9.183
  462ILE     CA 7184   5.662   7.824   9.069
  462ILE     HA 7185   5.590   7.810   8.988
  462ILE     CB 7186   5.585   7.862   9.195
  462ILE     HB 7187   5.648   7.841   9.281
  462ILE    CG2 7188   5.547   8.010   9.204
  462ILE   HG21 7189   5.479   8.037   9.123
  462ILE   HG22 7190   5.500   8.032   9.299
  462ILE   HG23 7191   5.636   8.073   9.200
  462ILE    CG1 7192   5.460   7.775   9.204
  462ILE   HG12 7193   5.396   7.795   9.118
  462ILE   HG13 7194   5.488   7.670   9.200
  462ILE    CD1 7195   5.377   7.795   9.331
  462ILE   HD11 7196   5.337   7.896   9.336
  462ILE   HD12 7197   5.292   7.726   9.330
  462ILE   HD13 7198   5.438   7.775   9.419
  462ILE      C 7199   5.759   7.931   9.021
  462ILE      O 7200   5.732   8.003   8.925
  463LEU      N 7201   5.878   7.936   9.083
  463LEU      H 7202   5.891   7.874   9.162
  463LEU     CA 7203   5.988   8.023   9.047
  463LEU     HA 7204   5.946   8.123   9.035
  463LEU     CB 7205   6.085   8.025   9.165
  463LEU    HB2 7206   6.033   8.069   9.250
  463LEU    HB3 7207   6.111   7.923   9.192
  463LEU     CG 7208   6.212   8.103   9.136
  463LEU     HG 7209   6.262   8.059   9.050
  463LEU    CD1 7210   6.178   8.249   9.105
  463LEU   HD11 7211   6.125   8.292   9.189
  463LEU   HD12 7212   6.269   8.304   9.085
  463LEU   HD13 7213   6.115   8.255   9.016
  463LEU    CD2 7214   6.313   8.102   9.250
  463LEU   HD21 7215   6.344   8.000   9.272
  463LEU   HD22 7216   6.402   8.158   9.220
  463LEU   HD23 7217   6.271   8.148   9.340
  463LEU      C 7218   6.053   7.987   8.914
  463LEU      O 7219   6.063   8.072   8.826
  464SER      N 7220   6.094   7.862   8.895
  464SER      H 7221   6.094   7.799   8.974
  464SER     CA 7222   6.149   7.812   8.770
  464SER     HA 7223   6.239   7.869   8.747
  464SER     CB 7224   6.192   7.668   8.791
  464SER    HB2 7225   6.264   7.664   8.873
  464SER    HB3 7226   6.106   7.605   8.817
  464SER     OG 7227   6.253   7.617   8.674
  464SER     HG 7228   6.294   7.533   8.696
  464SER      C 7229   6.056   7.829   8.651
  464SER      O 7230   6.101   7.866   8.543
  465ARG      N 7231   5.924   7.817   8.665
  465ARG      H 7232   5.887   7.794   8.756
  465ARG     CA 7233   5.833   7.829   8.553
  465ARG     HA 7234   5.871   7.767   8.471
  465ARG     CB 7235   5.693   7.780   8.591
  465ARG    HB2 7236   5.701   7.688   8.648
  465ARG    HB3 7237   5.646   7.855   8.655
  465ARG     CG 7238   5.603   7.755   8.470
  465ARG    HG2 7239   5.499   7.762   8.504
  465ARG    HG3 7240   5.618   7.832   8.394
  465ARG     CD 7241   5.625   7.618   8.408
  465ARG    HD2 7242   5.717   7.617   8.350
  465ARG    HD3 7243   5.636   7.546   8.489
  465ARG     NE 7244   5.512   7.573   8.327
  465ARG     HE 7245   5.455   7.502   8.370
  465ARG     CZ 7246   5.475   7.615   8.205
  465ARG    NH1 7247   5.546   7.701   8.132
  465ARG   HH11 7248   5.636   7.735   8.165
  465ARG   HH12 7249   5.521   7.726   8.037
  465ARG    NH2 7250   5.361   7.568   8.153
  465ARG   HH21 7251   5.302   7.507   8.208
  465ARG   HH22 7252   5.331   7.598   8.062
  465ARG      C 7253   5.830   7.972   8.499
  465ARG      O 7254   5.819   7.991   8.379
  466SER      N 7255   5.843   8.070   8.589
  466SER      H 7256   5.862   8.043   8.684
  466SER     CA 7257   5.846   8.211   8.554
  466SER     HA 7258   5.759   8.234   8.493
  466SER     CB 7259   5.839   8.293   8.683
  466SER    HB2 7260   5.741   8.279   8.729
  466SER    HB3 7261   5.915   8.256   8.752
  466SER     OG 7262   5.862   8.430   8.660
  466SER     HG 7263   5.854   8.473   8.746
  466SER      C 7264   5.971   8.245   8.475
  466SER      O 7265   5.962   8.304   8.368
  467ILE      N 7266   6.088   8.203   8.525
  467ILE      H 7267   6.086   8.156   8.614
  467ILE     CA 7268   6.218   8.220   8.464
  467ILE     HA 7269   6.239   8.327   8.450
  467ILE     CB 7270   6.323   8.161   8.558
  467ILE     HB 7271   6.284   8.066   8.595
  467ILE    CG2 7272   6.457   8.132   8.491
  467ILE   HG21 7273   6.501   8.224   8.453
  467ILE   HG22 7274   6.527   8.087   8.562
  467ILE   HG23 7275   6.447   8.060   8.410
  467ILE    CG1 7276   6.340   8.256   8.676
  467ILE   HG12 7277   6.395   8.345   8.644
  467ILE   HG13 7278   6.243   8.289   8.713
  467ILE    CD1 7279   6.413   8.190   8.792
  467ILE   HD11 7280   6.514   8.161   8.763
  467ILE   HD12 7281   6.421   8.260   8.876
  467ILE   HD13 7282   6.358   8.101   8.824
  467ILE      C 7283   6.225   8.156   8.326
  467ILE      O 7284   6.264   8.223   8.230
  468VAL      N 7285   6.181   8.031   8.313
  468VAL      H 7286   6.153   7.981   8.397
  468VAL     CA 7287   6.184   7.957   8.189
  468VAL     HA 7288   6.283   7.969   8.145
  468VAL     CB 7289   6.165   7.808   8.217
  468VAL     HB 7290   6.072   7.794   8.273
  468VAL    CG1 7291   6.161   7.721   8.092
  468VAL   HG11 7292   6.254   7.732   8.037
  468VAL   HG12 7293   6.150   7.617   8.121
  468VAL   HG13 7294   6.077   7.749   8.028
  468VAL    CG2 7295   6.283   7.758   8.298
  468VAL   HG21 7296   6.293   7.811   8.393
  468VAL   HG22 7297   6.274   7.652   8.321
  468VAL   HG23 7298   6.376   7.774   8.242
  468VAL      C 7299   6.088   8.017   8.087
  468VAL      O 7300   6.123   8.030   7.970
  469LYS      N 7301   5.973   8.070   8.132
  469LYS      H 7302   5.947   8.054   8.228
  469LYS     CA 7303   5.888   8.154   8.051
  469LYS     HA 7304   5.869   8.101   7.958
  469LYS     CB 7305   5.755   8.171   8.124
  469LYS    HB2 7306   5.715   8.072   8.147
  469LYS    HB3 7307   5.771   8.222   8.219
  469LYS     CG 7308   5.649   8.248   8.045
  469LYS    HG2 7309   5.568   8.274   8.112
  469LYS    HG3 7310   5.692   8.340   8.005
  469LYS     CD 7311   5.596   8.161   7.931
  469LYS    HD2 7312   5.672   8.153   7.854
  469LYS    HD3 7313   5.576   8.061   7.970
  469LYS     CE 7314   5.467   8.213   7.869
  469LYS    HE2 7315   5.428   8.136   7.803
  469LYS    HE3 7316   5.394   8.230   7.948
  469LYS     NZ 7317   5.489   8.339   7.795
  469LYS    HZ1 7318   5.564   8.331   7.728
  469LYS    HZ2 7319   5.405   8.376   7.754
  469LYS    HZ3 7320   5.516   8.411   7.861
  469LYS      C 7321   5.954   8.286   8.012
  469LYS      O 7322   5.953   8.323   7.895
  470ARG      N 7323   6.016   8.358   8.106
  470ARG      H 7324   6.019   8.318   8.198
  470ARG     CA 7325   6.067   8.493   8.087
  470ARG     HA 7326   5.989   8.552   8.039
  470ARG     CB 7327   6.101   8.557   8.221
  470ARG    HB2 7328   6.146   8.484   8.288
  470ARG    HB3 7329   6.174   8.636   8.205
  470ARG     CG 7330   5.978   8.620   8.286
  470ARG    HG2 7331   5.952   8.709   8.229
  470ARG    HG3 7332   5.894   8.550   8.282
  470ARG     CD 7333   6.004   8.657   8.431
  470ARG    HD2 7334   5.982   8.569   8.492
  470ARG    HD3 7335   6.109   8.682   8.444
  470ARG     NE 7336   5.924   8.771   8.477
  470ARG     HE 7337   5.866   8.818   8.409
  470ARG     CZ 7338   5.923   8.819   8.602
  470ARG    NH1 7339   5.978   8.751   8.703
  470ARG   HH11 7340   6.021   8.662   8.683
  470ARG   HH12 7341   5.978   8.788   8.797
  470ARG    NH2 7342   5.867   8.937   8.630
  470ARG   HH21 7343   5.822   8.991   8.558
  470ARG   HH22 7344   5.869   8.973   8.724
  470ARG      C 7345   6.187   8.498   7.994
  470ARG      O 7346   6.189   8.576   7.899
  471TRP      N 7347   6.285   8.410   8.016
  471TRP      H 7348   6.280   8.354   8.101
  471TRP     CA 7349   6.396   8.384   7.927
  471TRP     HA 7350   6.459   8.473   7.922
  471TRP     CB 7351   6.479   8.272   7.988
  471TRP    HB2 7352   6.415   8.197   8.036
  471TRP    HB3 7353   6.528   8.218   7.906
  471TRP     CG 7354   6.586   8.314   8.083
  471TRP    CD1 7355   6.716   8.283   8.062
  471TRP    HD1 7356   6.755   8.226   7.979
  471TRP    NE1 7357   6.794   8.333   8.165
  471TRP    HE1 7358   6.893   8.321   8.174
  471TRP    CE2 7359   6.715   8.397   8.259
  471TRP    CZ2 7360   6.746   8.461   8.380
  471TRP    HZ2 7361   6.848   8.461   8.415
  471TRP    CH2 7362   6.644   8.525   8.452
  471TRP    HH2 7363   6.668   8.578   8.543
  471TRP    CZ3 7364   6.513   8.519   8.404
  471TRP    HZ3 7365   6.435   8.566   8.462
  471TRP    CE3 7366   6.483   8.451   8.286
  471TRP    HE3 7367   6.380   8.445   8.254
  471TRP    CD2 7368   6.583   8.389   8.208
  471TRP      C 7369   6.351   8.352   7.786
  471TRP      O 7370   6.405   8.406   7.689
  472ALA      N 7371   6.246   8.271   7.769
  472ALA      H 7372   6.201   8.233   7.851
  472ALA     CA 7373   6.193   8.233   7.639
  472ALA     HA 7374   6.276   8.199   7.577
  472ALA     CB 7375   6.097   8.116   7.659
  472ALA    HB1 7376   6.014   8.146   7.723
  472ALA    HB2 7377   6.057   8.084   7.563
  472ALA    HB3 7378   6.151   8.034   7.706
  472ALA      C 7379   6.123   8.347   7.567
  472ALA      O 7380   6.140   8.365   7.447
  473ASN      N 7381   6.044   8.427   7.640
  473ASN      H 7382   6.025   8.399   7.735
  473ASN     CA 7383   5.985   8.550   7.592
  473ASN     HA 7384   5.917   8.527   7.509
  473ASN     CB 7385   5.905   8.614   7.705
  473ASN    HB2 7386   5.971   8.629   7.790
  473ASN    HB3 7387   5.870   8.712   7.673
  473ASN     CG 7388   5.783   8.537   7.755
  473ASN    OD1 7389   5.734   8.440   7.697
  473ASN    ND2 7390   5.730   8.586   7.868
  473ASN   HD21 7391   5.646   8.547   7.909
  473ASN   HD22 7392   5.771   8.669   7.907
  473ASN      C 7393   6.090   8.646   7.541
  473ASN      O 7394   6.078   8.698   7.430
  474PHE      N 7395   6.200   8.663   7.615
  474PHE      H 7396   6.206   8.617   7.705
  474PHE     CA 7397   6.313   8.743   7.570
  474PHE     HA 7398   6.275   8.843   7.549
  474PHE     CB 7399   6.416   8.759   7.681
  474PHE    HB2 7400   6.373   8.819   7.761
  474PHE    HB3 7401   6.442   8.662   7.724
  474PHE     CG 7402   6.542   8.826   7.633
  474PHE    CD1 7403   6.549   8.966   7.626
  474PHE    HD1 7404   6.468   9.026   7.665
  474PHE    CE1 7405   6.661   9.028   7.569
  474PHE    HE1 7406   6.667   9.136   7.566
  474PHE     CZ 7407   6.764   8.950   7.516
  474PHE     HZ 7408   6.851   8.997   7.471
  474PHE    CE2 7409   6.759   8.811   7.524
  474PHE    HE2 7410   6.840   8.751   7.485
  474PHE    CD2 7411   6.649   8.749   7.585
  474PHE    HD2 7412   6.646   8.642   7.595
  474PHE      C 7413   6.369   8.690   7.439
  474PHE      O 7414   6.379   8.765   7.342
  475ALA      N 7415   6.395   8.560   7.429
  475ALA      H 7416   6.388   8.503   7.512
  475ALA     CA 7417   6.443   8.497   7.307
  475ALA     HA 7418   6.539   8.541   7.283
  475ALA     CB 7419   6.465   8.348   7.336
  475ALA    HB1 7420   6.370   8.299   7.357
  475ALA    HB2 7421   6.512   8.300   7.250
  475ALA    HB3 7422   6.530   8.337   7.422
  475ALA      C 7423   6.353   8.517   7.186
  475ALA      O 7424   6.403   8.545   7.078
  476LYS      N 7425   6.220   8.509   7.201
  476LYS      H 7426   6.187   8.480   7.292
  476LYS     CA 7427   6.122   8.527   7.096
  476LYS     HA 7428   6.153   8.470   7.008
  476LYS     CB 7429   5.987   8.474   7.144
  476LYS    HB2 7430   5.963   8.520   7.239
  476LYS    HB3 7431   5.910   8.500   7.072
  476LYS     CG 7432   5.991   8.322   7.158
  476LYS    HG2 7433   6.000   8.278   7.058
  476LYS    HG3 7434   6.079   8.292   7.215
  476LYS     CD 7435   5.867   8.265   7.226
  476LYS    HD2 7436   5.848   8.319   7.318
  476LYS    HD3 7437   5.782   8.276   7.158
  476LYS     CE 7438   5.891   8.118   7.259
  476LYS    HE2 7439   5.946   8.071   7.177
  476LYS    HE3 7440   5.954   8.112   7.348
  476LYS     NZ 7441   5.766   8.045   7.283
  476LYS    HZ1 7442   5.707   8.048   7.202
  476LYS    HZ2 7443   5.787   7.949   7.307
  476LYS    HZ3 7444   5.717   8.085   7.362
  476LYS      C 7445   6.107   8.670   7.046
  476LYS      O 7446   6.101   8.689   6.925
  477TYR      N 7447   6.104   8.770   7.134
  477TYR      H 7448   6.109   8.748   7.233
  477TYR     CA 7449   6.066   8.904   7.095
  477TYR     HA 7450   6.101   8.920   6.993
  477TYR     CB 7451   5.913   8.913   7.089
  477TYR    HB2 7452   5.884   9.008   7.045
  477TYR    HB3 7453   5.877   8.836   7.020
  477TYR     CG 7454   5.842   8.896   7.221
  477TYR    CD1 7455   5.821   9.006   7.305
  477TYR    HD1 7456   5.857   9.103   7.275
  477TYR    CE1 7457   5.749   8.991   7.424
  477TYR    HE1 7458   5.731   9.076   7.488
  477TYR     CZ 7459   5.698   8.865   7.459
  477TYR     OH 7460   5.616   8.849   7.568
  477TYR     HH 7461   5.616   8.925   7.626
  477TYR    CE2 7462   5.724   8.753   7.378
  477TYR    HE2 7463   5.686   8.657   7.408
  477TYR    CD2 7464   5.795   8.769   7.258
  477TYR    HD2 7465   5.810   8.684   7.193
  477TYR      C 7466   6.131   9.019   7.171
  477TYR      O 7467   6.096   9.134   7.149
  478GLY      N 7468   6.233   8.992   7.252
  478GLY      H 7469   6.255   8.895   7.272
  478GLY     CA 7470   6.329   9.090   7.299
  478GLY    HA2 7471   6.424   9.040   7.314
  478GLY    HA3 7472   6.343   9.166   7.222
  478GLY      C 7473   6.294   9.160   7.429
  478GLY      O 7474   6.361   9.256   7.467
  479ASN      N 7475   6.190   9.113   7.498
  479ASN      H 7476   6.137   9.038   7.457
  479ASN     CA 7477   6.142   9.160   7.627
  479ASN     HA 7478   6.224   9.207   7.681
  479ASN     CB 7479   6.034   9.263   7.596
  479ASN    HB2 7480   6.078   9.344   7.537
  479ASN    HB3 7481   5.957   9.215   7.535
  479ASN     CG 7482   5.963   9.326   7.715
  479ASN    OD1 7483   5.993   9.304   7.832
  479ASN    ND2 7484   5.864   9.411   7.687
  479ASN   HD21 7485   5.816   9.455   7.764
  479ASN   HD22 7486   5.833   9.423   7.591
  479ASN      C 7487   6.089   9.040   7.704
  479ASN      O 7488   6.012   8.964   7.645
  480PRO      N 7489   6.129   9.015   7.828
  480PRO     CD 7490   6.224   9.090   7.908
  480PRO    HD2 7491   6.205   9.197   7.907
  480PRO    HD3 7492   6.325   9.070   7.872
  480PRO     CG 7493   6.210   9.036   8.050
  480PRO    HG2 7494   6.125   9.083   8.100
  480PRO    HG3 7495   6.301   9.049   8.109
  480PRO     CB 7496   6.180   8.889   8.021
  480PRO    HB2 7497   6.135   8.838   8.106
  480PRO    HB3 7498   6.271   8.838   7.989
  480PRO     CA 7499   6.084   8.899   7.902
  480PRO     HA 7500   6.092   8.810   7.840
  480PRO      C 7501   5.941   8.910   7.953
  480PRO      O 7502   5.878   8.809   7.981
  481NLN      N 7503   5.892   9.033   7.971
  481NLN      H 7504   5.952   9.112   7.949
  481NLN     CA 7505   5.757   9.061   8.015
  481NLN     HA 7506   5.744   9.010   8.111
  481NLN     CB 7507   5.743   9.211   8.041
  481NLN    HB2 7508   5.831   9.249   8.092
  481NLN    HB3 7509   5.735   9.262   7.945
  481NLN     CG 7510   5.621   9.242   8.127
  481NLN    OD1 7511   5.556   9.152   8.179
  481NLN    ND2 7512   5.577   9.368   8.133
  481NLN   HD21 7513   5.637   9.443   8.163
  481NLN      C 7514   5.653   9.003   7.920
  481NLN      O 7515   5.675   8.992   7.799
  482GLU      N 7516   5.537   8.966   7.974
  482GLU      H 7517   5.521   8.993   8.069
  482GLU     CA 7518   5.422   8.919   7.899
  482GLU     HA 7519   5.452   8.848   7.822
  482GLU     CB 7520   5.320   8.856   7.994
  482GLU    HB2 7521   5.293   8.930   8.070
  482GLU    HB3 7522   5.229   8.832   7.940
  482GLU     CG 7523   5.375   8.731   8.061
  482GLU    HG2 7524   5.468   8.757   8.112
  482GLU    HG3 7525   5.304   8.700   8.137
  482GLU     CD 7526   5.399   8.619   7.961
  482GLU    OE1 7527   5.482   8.529   7.988
  482GLU    OE2 7528   5.340   8.618   7.851
  482GLU      C 7529   5.346   9.034   7.835
  482GLU      O 7530   5.342   9.144   7.891
  483THR      N 7531   5.269   9.004   7.730
  483THR      H 7532   5.277   8.911   7.690
  483THR     CA 7533   5.170   9.094   7.674
  483THR     HA 7534   5.217   9.190   7.654
  483THR     CB 7535   5.125   9.031   7.543
  483THR     HB 7536   5.069   8.939   7.560
  483THR    CG2 7537   5.041   9.129   7.462
  483THR   HG21 7538   5.105   9.217   7.457
  483THR   HG22 7539   5.019   9.090   7.363
  483THR   HG23 7540   4.948   9.156   7.513
  483THR    OG1 7541   5.236   9.004   7.461
  483THR    HG1 7542   5.205   8.982   7.373
  483THR      C 7543   5.054   9.119   7.769
  483THR      O 7544   4.989   9.223   7.763
  484GLN      N 7545   5.025   9.024   7.859
  484GLN      H 7546   5.083   8.942   7.857
  484GLN     CA 7547   4.916   9.029   7.954
  484GLN     HA 7548   4.824   9.044   7.898
  484GLN     CB 7549   4.906   8.894   8.025
  484GLN    HB2 7550   4.998   8.871   8.078
  484GLN    HB3 7551   4.824   8.898   8.097
  484GLN     CG 7552   4.877   8.786   7.920
  484GLN    HG2 7553   4.796   8.822   7.857
  484GLN    HG3 7554   4.965   8.772   7.858
  484GLN     CD 7555   4.835   8.649   7.971
  484GLN    OE1 7556   4.826   8.620   8.090
  484GLN    NE2 7557   4.807   8.558   7.877
  484GLN   HE21 7558   4.776   8.468   7.910
  484GLN   HE22 7559   4.815   8.581   7.780
  484GLN      C 7560   4.927   9.143   8.055
  484GLN      O 7561   5.028   9.158   8.123
  485ASN      N 7562   4.818   9.218   8.072
  485ASN      H 7563   4.738   9.202   8.013
  485ASN     CA 7564   4.817   9.333   8.160
  485ASN     HA 7565   4.911   9.386   8.146
  485ASN     CB 7566   4.706   9.429   8.116
  485ASN    HB2 7567   4.718   9.451   8.010
  485ASN    HB3 7568   4.607   9.386   8.132
  485ASN     CG 7569   4.718   9.561   8.190
  485ASN    OD1 7570   4.792   9.650   8.150
  485ASN    ND2 7571   4.649   9.578   8.303
  485ASN   HD21 7572   4.667   9.664   8.353
  485ASN   HD22 7573   4.597   9.502   8.346
  485ASN      C 7574   4.812   9.298   8.308
  485ASN      O 7575   4.867   9.372   8.389
  486NLN      N 7576   4.753   9.185   8.347
  486NLN      H 7577   4.700   9.132   8.279
  486NLN     CA 7578   4.759   9.134   8.483
  486NLN     HA 7579   4.744   9.217   8.551
  486NLN     CB 7580   4.642   9.038   8.500
  486NLN    HB2 7581   4.552   9.084   8.459
  486NLN    HB3 7582   4.661   8.947   8.442
  486NLN     CG 7583   4.606   9.000   8.643
  486NLN    OD1 7584   4.653   9.055   8.742
  486NLN    ND2 7585   4.512   8.907   8.656
  486NLN   HD21 7586   4.426   8.932   8.703
  486NLN      C 7587   4.893   9.071   8.521
  486NLN      O 7588   4.907   9.022   8.633
  487SER      N 7589   4.992   9.063   8.432
  487SER      H 7590   4.979   9.101   8.340
  487SER     CA 7591   5.121   9.006   8.468
  487SER     HA 7592   5.102   8.907   8.509
  487SER     CB 7593   5.207   8.990   8.343
  487SER    HB2 7594   5.148   8.941   8.266
  487SER    HB3 7595   5.239   9.088   8.307
  487SER     OG 7596   5.319   8.910   8.372
  487SER     HG 7597   5.373   8.903   8.292
  487SER      C 7598   5.195   9.085   8.576
  487SER      O 7599   5.169   9.203   8.597
  488THR      N 7600   5.293   9.023   8.642
  488THR      H 7601   5.306   8.924   8.622
  488THR     CA 7602   5.394   9.092   8.720
  488THR     HA 7603   5.350   9.184   8.757
  488THR     CB 7604   5.440   9.012   8.842
  488THR     HB 7605   5.486   8.919   8.809
  488THR    CG2 7606   5.538   9.090   8.928
  488THR   HG21 7607   5.491   9.180   8.967
  488THR   HG22 7608   5.571   9.028   9.012
  488THR   HG23 7609   5.627   9.118   8.872
  488THR    OG1 7610   5.328   8.984   8.924
  488THR    HG1 7611   5.358   8.940   9.004
  488THR      C 7612   5.516   9.126   8.636
  488THR      O 7613   5.573   9.043   8.565
  489SER      N 7614   5.564   9.249   8.653
  489SER      H 7615   5.526   9.305   8.728
  489SER     CA 7616   5.662   9.311   8.565
  489SER     HA 7617   5.660   9.259   8.470
  489SER     CB 7618   5.618   9.455   8.539
  489SER    HB2 7619   5.513   9.454   8.511
  489SER    HB3 7620   5.631   9.514   8.629
  489SER     OG 7621   5.692   9.512   8.433
  489SER     HG 7622   5.657   9.600   8.420
  489SER      C 7623   5.806   9.305   8.617
  489SER      O 7624   5.832   9.305   8.737
  490TRP      N 7625   5.899   9.301   8.521
  490TRP      H 7626   5.865   9.305   8.426
  490TRP     CA 7627   6.043   9.311   8.536
  490TRP     HA 7628   6.068   9.326   8.641
  490TRP     CB 7629   6.103   9.177   8.493
  490TRP    HB2 7630   6.069   9.102   8.564
  490TRP    HB3 7631   6.062   9.151   8.395
  490TRP     CG 7632   6.252   9.165   8.484
  490TRP    CD1 7633   6.346   9.252   8.527
  490TRP    HD1 7634   6.325   9.348   8.573
  490TRP    NE1 7635   6.472   9.199   8.509
  490TRP    HE1 7636   6.554   9.239   8.551
  490TRP    CE2 7637   6.465   9.076   8.446
  490TRP    CZ2 7638   6.565   8.987   8.407
  490TRP    HZ2 7639   6.669   9.009   8.422
  490TRP    CH2 7640   6.526   8.866   8.346
  490TRP    HH2 7641   6.600   8.793   8.319
  490TRP    CZ3 7642   6.391   8.841   8.321
  490TRP    HZ3 7643   6.363   8.751   8.268
  490TRP    CE3 7644   6.293   8.932   8.363
  490TRP    HE3 7645   6.188   8.911   8.345
  490TRP    CD2 7646   6.326   9.052   8.428
  490TRP      C 7647   6.090   9.427   8.450
  490TRP      O 7648   6.079   9.419   8.328
  491PRO      N 7649   6.135   9.538   8.509
  491PRO     CD 7650   6.143   9.559   8.652
  491PRO    HD2 7651   6.210   9.487   8.698
  491PRO    HD3 7652   6.044   9.551   8.696
  491PRO     CG 7653   6.198   9.700   8.674
  491PRO    HG2 7654   6.304   9.695   8.698
  491PRO    HG3 7655   6.143   9.751   8.753
  491PRO     CB 7656   6.177   9.767   8.538
  491PRO    HB2 7657   6.252   9.845   8.520
  491PRO    HB3 7658   6.077   9.810   8.537
  491PRO     CA 7659   6.184   9.654   8.436
  491PRO     HA 7660   6.116   9.677   8.354
  491PRO      C 7661   6.323   9.631   8.380
  491PRO      O 7662   6.397   9.547   8.432
  492VAL      N 7663   6.366   9.705   8.278
  492VAL      H 7664   6.302   9.765   8.228
  492VAL     CA 7665   6.507   9.711   8.243
  492VAL     HA 7666   6.540   9.609   8.225
  492VAL     CB 7667   6.539   9.789   8.116
  492VAL     HB 7668   6.647   9.789   8.103
  492VAL    CG1 7669   6.481   9.724   7.991
  492VAL   HG11 7670   6.372   9.719   7.997
  492VAL   HG12 7671   6.510   9.781   7.902
  492VAL   HG13 7672   6.522   9.623   7.981
  492VAL    CG2 7673   6.497   9.936   8.120
  492VAL   HG21 7674   6.551   9.984   8.201
  492VAL   HG22 7675   6.527   9.985   8.027
  492VAL   HG23 7676   6.390   9.946   8.134
  492VAL      C 7677   6.592   9.764   8.357
  492VAL      O 7678   6.547   9.847   8.437
  493PHE      N 7679   6.720   9.726   8.358
  493PHE      H 7680   6.748   9.654   8.293
  493PHE     CA 7681   6.827   9.810   8.408
  493PHE     HA 7682   6.801   9.846   8.507
  493PHE     CB 7683   6.956   9.729   8.418
  493PHE    HB2 7684   6.932   9.630   8.455
  493PHE    HB3 7685   6.999   9.716   8.319
  493PHE     CG 7686   7.062   9.790   8.507
  493PHE    CD1 7687   7.142   9.895   8.461
  493PHE    HD1 7688   7.126   9.937   8.363
  493PHE    CE1 7689   7.246   9.945   8.541
  493PHE    HE1 7690   7.308  10.024   8.503
  493PHE     CZ 7691   7.269   9.891   8.668
  493PHE     HZ 7692   7.349   9.930   8.730
  493PHE    CE2 7693   7.187   9.788   8.715
  493PHE    HE2 7694   7.205   9.745   8.813
  493PHE    CD2 7695   7.085   9.737   8.635
  493PHE    HD2 7696   7.025   9.654   8.671
  493PHE      C 7697   6.846   9.928   8.313
  493PHE      O 7698   6.884   9.912   8.198
  494LYS      N 7699   6.821  10.050   8.362
  494LYS      H 7700   6.791  10.055   8.458
  494LYS     CA 7701   6.861  10.173   8.297
  494LYS     HA 7702   6.881  10.154   8.191
  494LYS     CB 7703   6.753  10.280   8.308
  494LYS    HB2 7704   6.744  10.307   8.414
  494LYS    HB3 7705   6.788  10.368   8.254
  494LYS     CG 7706   6.615  10.241   8.256
  494LYS    HG2 7707   6.626  10.204   8.154
  494LYS    HG3 7708   6.573  10.164   8.319
  494LYS     CD 7709   6.521  10.361   8.257
  494LYS    HD2 7710   6.497  10.386   8.360
  494LYS    HD3 7711   6.573  10.446   8.211
  494LYS     CE 7712   6.392  10.337   8.179
  494LYS    HE2 7713   6.417  10.304   8.078
  494LYS    HE3 7714   6.335  10.257   8.227
  494LYS     NZ 7715   6.312  10.460   8.172
  494LYS    HZ1 7716   6.365  10.533   8.127
  494LYS    HZ2 7717   6.227  10.446   8.120
  494LYS    HZ3 7718   6.289  10.494   8.265
  494LYS      C 7719   6.991  10.225   8.356
  494LYS      O 7720   7.015  10.200   8.474
  495SER      N 7721   7.070  10.302   8.281
  495SER      H 7722   7.044  10.320   8.185
  495SER     CA 7723   7.203  10.346   8.318
  495SER     HA 7724   7.266  10.258   8.328
  495SER     CB 7725   7.262  10.429   8.205
  495SER    HB2 7726   7.368  10.446   8.225
  495SER    HB3 7727   7.254  10.374   8.112
  495SER     OG 7728   7.196  10.553   8.188
  495SER     HG 7729   7.263  10.612   8.153
  495SER      C 7730   7.209  10.419   8.451
  495SER      O 7731   7.294  10.388   8.534
  496THR      N 7732   7.113  10.509   8.479
  496THR      H 7733   7.057  10.538   8.400
  496THR     CA 7734   7.106  10.587   8.601
  496THR     HA 7735   7.204  10.588   8.649
  496THR     CB 7736   7.073  10.733   8.567
  496THR     HB 7737   6.978  10.736   8.515
  496THR    CG2 7738   7.069  10.825   8.688
  496THR   HG21 7739   7.166  10.826   8.737
  496THR   HG22 7740   7.042  10.926   8.656
  496THR   HG23 7741   6.993  10.791   8.759
  496THR    OG1 7742   7.175  10.782   8.483
  496THR    HG1 7743   7.154  10.871   8.454
  496THR      C 7744   7.005  10.536   8.701
  496THR      O 7745   7.031  10.536   8.822
  497GLU      N 7746   6.889  10.488   8.654
  497GLU      H 7747   6.873  10.500   8.556
  497GLU     CA 7748   6.782  10.440   8.740
  497GLU     HA 7749   6.774  10.508   8.824
  497GLU     CB 7750   6.649  10.440   8.666
  497GLU    HB2 7751   6.648  10.360   8.592
  497GLU    HB3 7752   6.571  10.415   8.738
  497GLU     CG 7753   6.605  10.568   8.594
  497GLU    HG2 7754   6.664  10.579   8.503
  497GLU    HG3 7755   6.501  10.555   8.564
  497GLU     CD 7756   6.615  10.694   8.678
  497GLU    OE1 7757   6.633  10.801   8.616
  497GLU    OE2 7758   6.598  10.683   8.802
  497GLU      C 7759   6.804  10.301   8.797
  497GLU      O 7760   6.754  10.271   8.905
  498GLN      N 7761   6.876  10.212   8.727
  498GLN      H 7762   6.904  10.240   8.634
  498GLN     CA 7763   6.944  10.095   8.779
  498GLN     HA 7764   6.974  10.037   8.691
  498GLN     CB 7765   7.073  10.134   8.849
  498GLN    HB2 7766   7.048  10.185   8.943
  498GLN    HB3 7767   7.127  10.042   8.874
  498GLN     CG 7768   7.169  10.223   8.770
  498GLN    HG2 7769   7.197  10.175   8.676
  498GLN    HG3 7770   7.116  10.315   8.745
  498GLN     CD 7771   7.294  10.262   8.847
  498GLN    OE1 7772   7.336  10.201   8.945
  498GLN    NE2 7773   7.365  10.367   8.804
  498GLN   HE21 7774   7.446  10.394   8.857
  498GLN   HE22 7775   7.340  10.408   8.715
  498GLN      C 7776   6.861   9.999   8.862
  498GLN      O 7777   6.895   9.965   8.975
  499LYS      N 7778   6.749   9.949   8.807
  499LYS      H 7779   6.726   9.980   8.714
  499LYS     CA 7780   6.667   9.847   8.869
  499LYS     HA 7781   6.674   9.860   8.977
  499LYS     CB 7782   6.521   9.868   8.828
  499LYS    HB2 7783   6.513   9.862   8.720
  499LYS    HB3 7784   6.461   9.788   8.871
  499LYS     CG 7785   6.469  10.003   8.877
  499LYS    HG2 7786   6.475  10.005   8.986
  499LYS    HG3 7787   6.532  10.082   8.837
  499LYS     CD 7788   6.324  10.031   8.836
  499LYS    HD2 7789   6.308   9.998   8.733
  499LYS    HD3 7790   6.258   9.975   8.902
  499LYS     CE 7791   6.295  10.180   8.845
  499LYS    HE2 7792   6.336  10.219   8.939
  499LYS    HE3 7793   6.347  10.232   8.764
  499LYS     NZ 7794   6.151  10.208   8.839
  499LYS    HZ1 7795   6.103  10.164   8.917
  499LYS    HZ2 7796   6.134  10.308   8.845
  499LYS    HZ3 7797   6.111  10.174   8.753
  499LYS      C 7798   6.715   9.706   8.839
  499LYS      O 7799   6.775   9.683   8.734
  500TYR      N 7800   6.682   9.609   8.924
  500TYR      H 7801   6.647   9.635   9.014
  500TYR     CA 7802   6.705   9.467   8.901
  500TYR     HA 7803   6.690   9.448   8.794
  500TYR     CB 7804   6.849   9.430   8.934
  500TYR    HB2 7805   6.864   9.325   8.907
  500TYR    HB3 7806   6.917   9.488   8.871
  500TYR     CG 7807   6.889   9.447   9.078
  500TYR    CD1 7808   6.871   9.341   9.168
  500TYR    HD1 7809   6.830   9.248   9.133
  500TYR    CE1 7810   6.907   9.355   9.303
  500TYR    HE1 7811   6.890   9.274   9.372
  500TYR     CZ 7812   6.964   9.476   9.347
  500TYR     OH 7813   6.998   9.492   9.479
  500TYR     HH 7814   6.988   9.412   9.530
  500TYR    CE2 7815   6.982   9.582   9.257
  500TYR    HE2 7816   7.027   9.674   9.293
  500TYR    CD2 7817   6.944   9.568   9.123
  500TYR    HD2 7818   6.957   9.650   9.054
  500TYR      C 7819   6.609   9.376   8.975
  500TYR      O 7820   6.549   9.414   9.075
  501LEU      N 7821   6.591   9.253   8.924
  501LEU      H 7822   6.640   9.233   8.838
  501LEU     CA 7823   6.504   9.149   8.975
  501LEU     HA 7824   6.424   9.194   9.035
  501LEU     CB 7825   6.442   9.084   8.851
  501LEU    HB2 7826   6.383   9.159   8.799
  501LEU    HB3 7827   6.522   9.054   8.784
  501LEU     CG 7828   6.355   8.961   8.876
  501LEU     HG 7829   6.417   8.881   8.916
  501LEU    CD1 7830   6.238   8.985   8.971
  501LEU   HD11 7831   6.172   9.062   8.932
  501LEU   HD12 7832   6.183   8.892   8.985
  501LEU   HD13 7833   6.276   9.015   9.069
  501LEU    CD2 7834   6.297   8.914   8.743
  501LEU   HD21 7835   6.378   8.888   8.675
  501LEU   HD22 7836   6.235   8.825   8.759
  501LEU   HD23 7837   6.237   8.994   8.699
  501LEU      C 7838   6.574   9.049   9.064
  501LEU      O 7839   6.639   8.958   9.013
  502THR      N 7840   6.560   9.058   9.197
  502THR      H 7841   6.512   9.137   9.237
  502THR     CA 7842   6.592   8.947   9.285
  502THR     HA 7843   6.697   8.924   9.272
  502THR     CB 7844   6.575   8.980   9.433
  502THR     HB 7845   6.606   8.894   9.491
  502THR    CG2 7846   6.659   9.099   9.479
  502THR   HG21 7847   6.633   9.189   9.423
  502THR   HG22 7848   6.643   9.117   9.585
  502THR   HG23 7849   6.765   9.076   9.464
  502THR    OG1 7850   6.440   9.007   9.465
  502THR    HG1 7851   6.436   9.020   9.560
  502THR      C 7852   6.511   8.822   9.254
  502THR      O 7853   6.392   8.827   9.227
  503LEU      N 7854   6.576   8.705   9.260
  503LEU      H 7855   6.677   8.708   9.269
  503LEU     CA 7856   6.515   8.575   9.243
  503LEU     HA 7857   6.408   8.588   9.227
  503LEU     CB 7858   6.571   8.504   9.120
  503LEU    HB2 7859   6.674   8.474   9.140
  503LEU    HB3 7860   6.514   8.412   9.105
  503LEU     CG 7861   6.567   8.585   8.991
  503LEU     HG 7862   6.617   8.681   9.006
  503LEU    CD1 7863   6.643   8.512   8.880
  503LEU   HD11 7864   6.597   8.415   8.860
  503LEU   HD12 7865   6.642   8.572   8.789
  503LEU   HD13 7866   6.746   8.497   8.910
  503LEU    CD2 7867   6.424   8.608   8.946
  503LEU   HD21 7868   6.370   8.665   9.022
  503LEU   HD22 7869   6.424   8.666   8.853
  503LEU   HD23 7870   6.374   8.512   8.930
  503LEU      C 7871   6.528   8.491   9.369
  503LEU      O 7872   6.630   8.425   9.392
  504ASN      N 7873   6.422   8.493   9.451
  504ASN      H 7874   6.346   8.554   9.426
  504ASN     CA 7875   6.404   8.416   9.572
  504ASN     HA 7876   6.461   8.323   9.565
  504ASN     CB 7877   6.458   8.498   9.688
  504ASN    HB2 7878   6.561   8.526   9.664
  504ASN    HB3 7879   6.400   8.589   9.703
  504ASN     CG 7880   6.463   8.422   9.820
  504ASN    OD1 7881   6.368   8.354   9.859
  504ASN    ND2 7882   6.575   8.428   9.892
  504ASN   HD21 7883   6.576   8.373   9.977
  504ASN   HD22 7884   6.651   8.487   9.861
  504ASN      C 7885   6.256   8.382   9.586
  504ASN      O 7886   6.173   8.466   9.555
  505THR      N 7887   6.222   8.260   9.628
  505THR      H 7888   6.293   8.198   9.665
  505THR     CA 7889   6.085   8.216   9.637
  505THR     HA 7890   6.039   8.229   9.538
  505THR     CB 7891   6.074   8.068   9.672
  505THR     HB 7892   5.968   8.044   9.685
  505THR    CG2 7893   6.132   7.978   9.563
  505THR   HG21 7894   6.238   8.000   9.549
  505THR   HG22 7895   6.121   7.873   9.593
  505THR   HG23 7896   6.078   7.995   9.470
  505THR    OG1 7897   6.142   8.035   9.791
  505THR    HG1 7898   6.130   7.941   9.807
  505THR      C 7899   6.001   8.296   9.735
  505THR      O 7900   5.882   8.314   9.712
  506GLU      N 7901   6.065   8.350   9.839
  506GLU      H 7902   6.163   8.328   9.848
  506GLU     CA 7903   6.008   8.429   9.946
  506GLU     HA 7904   5.921   8.378   9.989
  506GLU     CB 7905   6.116   8.439  10.053
  506GLU    HB2 7906   6.156   8.339  10.072
  506GLU    HB3 7907   6.198   8.498  10.014
  506GLU     CG 7908   6.071   8.501  10.185
  506GLU    HG2 7909   6.159   8.540  10.236
  506GLU    HG3 7910   6.005   8.585  10.166
  506GLU     CD 7911   6.003   8.398  10.275
  506GLU    OE1 7912   5.882   8.415  10.301
  506GLU    OE2 7913   6.073   8.303  10.316
  506GLU      C 7914   5.963   8.567   9.899
  506GLU      O 7915   5.863   8.622   9.946
  507SER      N 7916   6.035   8.626   9.804
  507SER      H 7917   6.113   8.574   9.766
  507SER     CA 7918   6.002   8.754   9.743
  507SER     HA 7919   5.896   8.755   9.718
  507SER     CB 7920   6.028   8.865   9.844
  507SER    HB2 7921   5.968   8.850   9.934
  507SER    HB3 7922   6.133   8.865   9.872
  507SER     OG 7923   5.995   8.990   9.787
  507SER     HG 7924   6.002   9.055   9.857
  507SER      C 7925   6.086   8.783   9.620
  507SER      O 7926   6.208   8.790   9.628
  508THR      N 7927   6.022   8.814   9.506
  508THR      H 7928   5.921   8.805   9.505
  508THR     CA 7929   6.086   8.848   9.381
  508THR     HA 7930   6.190   8.816   9.386
  508THR     CB 7931   6.020   8.774   9.265
  508THR     HB 7932   6.077   8.793   9.175
  508THR    CG2 7933   6.014   8.623   9.289
  508THR   HG21 7934   5.950   8.601   9.374
  508THR   HG22 7935   5.973   8.573   9.201
  508THR   HG23 7936   6.114   8.585   9.309
  508THR    OG1 7937   5.887   8.818   9.250
  508THR    HG1 7938   5.851   8.777   9.171
  508THR      C 7939   6.090   8.998   9.353
  508THR      O 7940   6.066   9.046   9.243
  509ARG      N 7941   6.114   9.076   9.459
  509ARG      H 7942   6.133   9.029   9.546
  509ARG     CA 7943   6.109   9.221   9.457
  509ARG     HA 7944   6.011   9.248   9.417
  509ARG     CB 7945   6.117   9.270   9.601
  509ARG    HB2 7946   6.090   9.376   9.604
  509ARG    HB3 7947   6.041   9.218   9.659
  509ARG     CG 7948   6.255   9.250   9.664
  509ARG    HG2 7949   6.333   9.249   9.588
  509ARG    HG3 7950   6.275   9.334   9.731
  509ARG     CD 7951   6.264   9.120   9.743
  509ARG    HD2 7952   6.188   9.123   9.821
  509ARG    HD3 7953   6.244   9.035   9.677
  509ARG     NE 7954   6.394   9.104   9.808
  509ARG     HE 7955   6.426   9.181   9.864
  509ARG     CZ 7956   6.473   8.995   9.809
  509ARG    NH1 7957   6.446   8.881   9.744
  509ARG   HH11 7958   6.357   8.861   9.700
  509ARG   HH12 7959   6.512   8.806   9.758
  509ARG    NH2 7960   6.589   9.000   9.875
  509ARG   HH21 7961   6.619   9.084   9.924
  509ARG   HH22 7962   6.652   8.922   9.868
  509ARG      C 7963   6.212   9.283   9.363
  509ARG      O 7964   6.321   9.232   9.340
  510ILE      N 7965   6.180   9.401   9.311
  510ILE      H 7966   6.089   9.440   9.334
  510ILE     CA 7967   6.271   9.480   9.231
  510ILE     HA 7968   6.341   9.413   9.182
  510ILE     CB 7969   6.192   9.556   9.125
  510ILE     HB 7970   6.117   9.616   9.177
  510ILE    CG2 7971   6.280   9.655   9.048
  510ILE   HG21 7972   6.365   9.605   9.003
  510ILE   HG22 7973   6.220   9.706   8.972
  510ILE   HG23 7974   6.317   9.732   9.117
  510ILE    CG1 7975   6.115   9.463   9.032
  510ILE   HG12 7976   6.038   9.412   9.091
  510ILE   HG13 7977   6.063   9.522   8.957
  510ILE    CD1 7978   6.195   9.353   8.961
  510ILE   HD11 7979   6.239   9.287   9.035
  510ILE   HD12 7980   6.127   9.293   8.900
  510ILE   HD13 7981   6.272   9.396   8.898
  510ILE      C 7982   6.354   9.572   9.320
  510ILE      O 7983   6.297   9.640   9.406
  511MET      N 7984   6.485   9.579   9.300
  511MET      H 7985   6.526   9.517   9.230
  511MET     CA 7986   6.576   9.657   9.381
  511MET     HA 7987   6.517   9.729   9.438
  511MET     CB 7988   6.647   9.568   9.482
  511MET    HB2 7989   6.718   9.503   9.430
  511MET    HB3 7990   6.702   9.630   9.553
  511MET     CG 7991   6.549   9.479   9.559
  511MET    HG2 7992   6.470   9.542   9.599
  511MET    HG3 7993   6.504   9.409   9.489
  511MET     SD 7994   6.620   9.383   9.694
  511MET     CE 7995   6.623   9.511   9.822
  511MET    HE1 7996   6.520   9.544   9.841
  511MET    HE2 7997   6.666   9.471   9.913
  511MET    HE3 7998   6.682   9.596   9.788
  511MET      C 7999   6.673   9.742   9.299
  511MET      O 8000   6.674   9.734   9.176
  512THR      N 8001   6.750   9.828   9.365
  512THR      H 8002   6.741   9.832   9.466
  512THR     CA 8003   6.849   9.917   9.306
  512THR     HA 8004   6.880   9.873   9.211
  512THR     CB 8005   6.788  10.054   9.278
  512THR     HB 8006   6.696  10.040   9.221
  512THR    CG2 8007   6.761  10.138   9.402
  512THR   HG21 8008   6.854  10.159   9.453
  512THR   HG22 8009   6.716  10.233   9.371
  512THR   HG23 8010   6.693  10.086   9.470
  512THR    OG1 8011   6.876  10.137   9.206
  512THR    HG1 8012   6.825  10.208   9.167
  512THR      C 8013   6.975   9.931   9.391
  512THR      O 8014   6.973   9.901   9.510
  513LYS      N 8015   7.083   9.982   9.330
  513LYS      H 8016   7.069  10.008   9.233
  513LYS     CA 8017   7.209  10.017   9.392
  513LYS     HA 8018   7.275  10.050   9.312
  513LYS     CB 8019   7.191  10.137   9.485
  513LYS    HB2 8020   7.109  10.118   9.554
  513LYS    HB3 8021   7.281  10.152   9.544
  513LYS     CG 8022   7.165  10.265   9.407
  513LYS    HG2 8023   7.254  10.292   9.350
  513LYS    HG3 8024   7.083  10.250   9.337
  513LYS     CD 8025   7.129  10.381   9.499
  513LYS    HD2 8026   7.046  10.352   9.564
  513LYS    HD3 8027   7.215  10.406   9.560
  513LYS     CE 8028   7.087  10.502   9.416
  513LYS    HE2 8029   7.160  10.516   9.336
  513LYS    HE3 8030   6.991  10.481   9.369
  513LYS     NZ 8031   7.079  10.622   9.500
  513LYS    HZ1 8032   7.169  10.641   9.541
  513LYS    HZ2 8033   7.051  10.703   9.445
  513LYS    HZ3 8034   7.012  10.608   9.574
  513LYS      C 8035   7.284   9.898   9.451
  513LYS      O 8036   7.339   9.904   9.561
  514LEU      N 8037   7.291   9.790   9.373
  514LEU      H 8038   7.241   9.794   9.286
  514LEU     CA 8039   7.368   9.670   9.400
  514LEU     HA 8040   7.329   9.626   9.492
  514LEU     CB 8041   7.342   9.574   9.284
  514LEU    HB2 8042   7.235   9.568   9.269
  514LEU    HB3 8043   7.385   9.617   9.193
  514LEU     CG 8044   7.394   9.431   9.297
  514LEU     HG 8045   7.503   9.431   9.297
  514LEU    CD1 8046   7.345   9.364   9.425
  514LEU   HD11 8047   7.236   9.364   9.429
  514LEU   HD12 8048   7.380   9.261   9.427
  514LEU   HD13 8049   7.385   9.415   9.512
  514LEU    CD2 8050   7.345   9.347   9.179
  514LEU   HD21 8051   7.385   9.386   9.085
  514LEU   HD22 8052   7.380   9.244   9.190
  514LEU   HD23 8053   7.236   9.346   9.174
  514LEU      C 8054   7.516   9.699   9.419
  514LEU      O 8055   7.580   9.751   9.328
  515ARG      N 8056   7.569   9.668   9.537
  515ARG      H 8057   7.504   9.639   9.609
  515ARG     CA 8058   7.709   9.675   9.574
  515ARG     HA 8059   7.718   9.662   9.682
  515ARG     CB 8060   7.788   9.562   9.509
  515ARG    HB2 8061   7.782   9.575   9.401
  515ARG    HB3 8062   7.893   9.572   9.537
  515ARG     CG 8063   7.749   9.417   9.539
  515ARG    HG2 8064   7.647   9.400   9.504
  515ARG    HG3 8065   7.814   9.353   9.479
  515ARG     CD 8066   7.759   9.372   9.684
  515ARG    HD2 8067   7.705   9.442   9.748
  515ARG    HD3 8068   7.712   9.274   9.692
  515ARG     NE 8069   7.897   9.359   9.730
  515ARG     HE 8070   7.971   9.355   9.661
  515ARG     CZ 8071   7.935   9.328   9.855
  515ARG    NH1 8072   7.851   9.332   9.959
  515ARG   HH11 8073   7.752   9.344   9.942
  515ARG   HH12 8074   7.886   9.299  10.048
  515ARG    NH2 8075   8.061   9.291   9.885
  515ARG   HH21 8076   8.127   9.277   9.810
  515ARG   HH22 8077   8.084   9.252   9.976
  515ARG      C 8078   7.773   9.811   9.549
  515ARG      O 8079   7.893   9.823   9.527
  516ALA      N 8080   7.693   9.918   9.553
  516ALA      H 8081   7.595   9.900   9.570
  516ALA     CA 8082   7.728  10.052   9.510
  516ALA     HA 8083   7.734  10.054   9.402
  516ALA     CB 8084   7.613  10.142   9.554
  516ALA    HB1 8085   7.603  10.139   9.662
  516ALA    HB2 8086   7.632  10.245   9.523
  516ALA    HB3 8087   7.520  10.108   9.509
  516ALA      C 8088   7.861  10.103   9.564
  516ALA      O 8089   7.941  10.157   9.487
  517GLN      N 8090   7.885  10.083   9.693
  517GLN      H 8091   7.811  10.041   9.748
  517GLN     CA 8092   8.009  10.112   9.764
  517GLN     HA 8093   8.028  10.220   9.760
  517GLN     CB 8094   7.994  10.071   9.910
  517GLN    HB2 8095   7.977   9.964   9.915
  517GLN    HB3 8096   8.088  10.091   9.962
  517GLN     CG 8097   7.879  10.139   9.984
  517GLN    HG2 8098   7.807  10.184   9.915
  517GLN    HG3 8099   7.827  10.064  10.043
  517GLN     CD 8100   7.930  10.249  10.077
  517GLN    OE1 8101   7.991  10.346  10.032
  517GLN    NE2 8102   7.906  10.237  10.207
  517GLN   HE21 8103   7.949  10.306  10.268
  517GLN   HE22 8104   7.861  10.155  10.245
  517GLN      C 8105   8.130  10.041   9.705
  517GLN      O 8106   8.220  10.106   9.653
  518GLN      N 8107   8.130   9.908   9.711
  518GLN      H 8108   8.047   9.860   9.743
  518GLN     CA 8109   8.244   9.826   9.677
  518GLN     HA 8110   8.330   9.859   9.736
  518GLN     CB 8111   8.217   9.679   9.708
  518GLN    HB2 8112   8.133   9.643   9.648
  518GLN    HB3 8113   8.305   9.624   9.676
  518GLN     CG 8114   8.192   9.642   9.854
  518GLN    HG2 8115   8.217   9.537   9.866
  518GLN    HG3 8116   8.260   9.698   9.919
  518GLN     CD 8117   8.049   9.660   9.904
  518GLN    OE1 8118   7.958   9.706   9.836
  518GLN    NE2 8119   8.022   9.626  10.030
  518GLN   HE21 8120   7.926   9.636  10.061
  518GLN   HE22 8121   8.095   9.591  10.090
  518GLN      C 8122   8.280   9.844   9.530
  518GLN      O 8123   8.397   9.857   9.493
  519CYX      N 8124   8.178   9.856   9.445
  519CYX      H 8125   8.085   9.844   9.481
  519CYX     CA 8126   8.195   9.879   9.303
  519CYX     HA 8127   8.270   9.810   9.266
  519CYX     CB 8128   8.062   9.845   9.235
  519CYX    HB2 8129   7.983   9.907   9.276
  519CYX    HB3 8130   8.071   9.866   9.128
  519CYX     SG 8131   8.012   9.673   9.252
  519CYX      C 8132   8.250  10.018   9.272
  519CYX      O 8133   8.341  10.029   9.190
  520ARG      N 8134   8.208  10.125   9.339
  520ARG      H 8135   8.133  10.114   9.406
  520ARG     CA 8136   8.271  10.255   9.325
  520ARG     HA 8137   8.271  10.281   9.219
  520ARG     CB 8138   8.189  10.359   9.402
  520ARG    HB2 8139   8.089  10.361   9.360
  520ARG    HB3 8140   8.181  10.326   9.505
  520ARG     CG 8141   8.245  10.501   9.403
  520ARG    HG2 8142   8.181  10.560   9.468
  520ARG    HG3 8143   8.344  10.500   9.447
  520ARG     CD 8144   8.252  10.571   9.267
  520ARG    HD2 8145   8.321  10.517   9.202
  520ARG    HD3 8146   8.152  10.571   9.222
  520ARG     NE 8147   8.299  10.708   9.287
  520ARG     HE 8148   8.324  10.732   9.381
  520ARG     CZ 8149   8.314  10.804   9.195
  520ARG    NH1 8150   8.279  10.789   9.067
  520ARG   HH11 8151   8.241  10.701   9.037
  520ARG   HH12 8152   8.291  10.864   9.000
  520ARG    NH2 8153   8.370  10.920   9.235
  520ARG   HH21 8154   8.399  10.930   9.331
  520ARG   HH22 8155   8.382  10.997   9.171
  520ARG      C 8156   8.418  10.256   9.365
  520ARG      O 8157   8.492  10.332   9.302
  521PHE      N 8158   8.463  10.177   9.462
  521PHE      H 8159   8.397  10.125   9.518
  521PHE     CA 8160   8.604  10.161   9.491
  521PHE     HA 8161   8.647  10.260   9.498
  521PHE     CB 8162   8.622  10.101   9.630
  521PHE    HB2 8163   8.607  10.183   9.701
  521PHE    HB3 8164   8.544  10.028   9.651
  521PHE     CG 8165   8.756  10.038   9.662
  521PHE    CD1 8166   8.784   9.907   9.623
  521PHE    HD1 8167   8.712   9.849   9.567
  521PHE    CE1 8168   8.907   9.848   9.657
  521PHE    HE1 8169   8.926   9.745   9.631
  521PHE     CZ 8170   9.004   9.922   9.725
  521PHE     HZ 8171   9.100   9.878   9.748
  521PHE    CE2 8172   8.975  10.053   9.767
  521PHE    HE2 8173   9.048  10.108   9.824
  521PHE    CD2 8174   8.850  10.109   9.738
  521PHE    HD2 8175   8.826  10.206   9.778
  521PHE      C 8176   8.681  10.094   9.378
  521PHE      O 8177   8.771  10.160   9.326
  522TRP      N 8178   8.645   9.976   9.328
  522TRP      H 8179   8.575   9.922   9.378
  522TRP     CA 8180   8.712   9.914   9.216
  522TRP     HA 8181   8.817   9.899   9.242
  522TRP     CB 8182   8.652   9.778   9.182
  522TRP    HB2 8183   8.551   9.790   9.144
  522TRP    HB3 8184   8.711   9.733   9.102
  522TRP     CG 8185   8.649   9.682   9.296
  522TRP    CD1 8186   8.539   9.627   9.352
  522TRP    HD1 8187   8.438   9.647   9.319
  522TRP    NE1 8188   8.576   9.543   9.454
  522TRP    HE1 8189   8.510   9.484   9.503
  522TRP    CE2 8190   8.714   9.537   9.466
  522TRP    CZ2 8191   8.797   9.460   9.548
  522TRP    HZ2 8192   8.756   9.391   9.620
  522TRP    CH2 8193   8.936   9.470   9.530
  522TRP    HH2 8194   9.003   9.412   9.591
  522TRP    CZ3 8195   8.989   9.554   9.431
  522TRP    HZ3 8196   9.095   9.558   9.415
  522TRP    CE3 8197   8.903   9.633   9.352
  522TRP    HE3 8198   8.946   9.697   9.277
  522TRP    CD2 8199   8.764   9.624   9.366
  522TRP      C 8200   8.710   9.994   9.086
  522TRP      O 8201   8.801   9.980   9.004
  523THR      N 8202   8.608  10.077   9.066
  523THR      H 8203   8.533  10.076   9.134
  523THR     CA 8204   8.590  10.150   8.942
  523THR     HA 8205   8.641  10.096   8.862
  523THR     CB 8206   8.442  10.156   8.904
  523THR     HB 8207   8.390  10.224   8.971
  523THR    CG2 8208   8.419  10.198   8.759
  523THR   HG21 8209   8.467  10.126   8.693
  523THR   HG22 8210   8.312  10.200   8.737
  523THR   HG23 8211   8.459  10.297   8.740
  523THR    OG1 8212   8.382  10.028   8.912
  523THR    HG1 8213   8.289  10.037   8.889
  523THR      C 8214   8.652  10.289   8.947
  523THR      O 8215   8.671  10.351   8.843
  524SER      N 8216   8.683  10.344   9.065
  524SER      H 8217   8.663  10.291   9.148
  524SER     CA 8218   8.735  10.479   9.077
  524SER     HA 8219   8.769  10.513   8.979
  524SER     CB 8220   8.622  10.572   9.118
  524SER    HB2 8221   8.542  10.567   9.043
  524SER    HB3 8222   8.581  10.541   9.214
  524SER     OG 8223   8.664  10.706   9.128
  524SER     HG 8224   8.591  10.761   9.160
  524SER      C 8225   8.856  10.494   9.167
  524SER      O 8226   8.947  10.569   9.134
  525PHE      N 8227   8.860  10.423   9.281
  525PHE      H 8228   8.790  10.353   9.298
  525PHE     CA 8229   8.969  10.434   9.376
  525PHE     HA 8230   9.005  10.537   9.376
  525PHE     CB 8231   8.919  10.403   9.517
  525PHE    HB2 8232   8.818  10.442   9.529
  525PHE    HB3 8233   8.914  10.295   9.531
  525PHE     CG 8234   9.008  10.461   9.625
  525PHE    CD1 8235   8.966  10.570   9.702
  525PHE    HD1 8236   8.868  10.614   9.686
  525PHE    CE1 8237   9.049  10.623   9.801
  525PHE    HE1 8238   9.016  10.705   9.863
  525PHE     CZ 8239   9.177  10.570   9.821
  525PHE     HZ 8240   9.242  10.610   9.897
  525PHE    CE2 8241   9.220  10.462   9.742
  525PHE    HE2 8242   9.319  10.420   9.757
  525PHE    CD2 8243   9.135  10.406   9.646
  525PHE    HD2 8244   9.168  10.321   9.589
  525PHE      C 8245   9.087  10.346   9.336
  525PHE      O 8246   9.197  10.397   9.314
  526PHE      N 8247   9.066  10.215   9.322
  526PHE      H 8248   8.974  10.179   9.343
  526PHE     CA 8249   9.171  10.118   9.294
  526PHE     HA 8250   9.241  10.123   9.377
  526PHE     CB 8251   9.110   9.978   9.297
  526PHE    HB2 8252   9.057   9.966   9.392
  526PHE    HB3 8253   9.035   9.969   9.218
  526PHE     CG 8254   9.208   9.864   9.286
  526PHE    CD1 8255   9.296   9.838   9.391
  526PHE    HD1 8256   9.299   9.901   9.478
  526PHE    CE1 8257   9.380   9.725   9.386
  526PHE    HE1 8258   9.446   9.703   9.468
  526PHE     CZ 8259   9.375   9.640   9.275
  526PHE     HZ 8260   9.436   9.551   9.273
  526PHE    CE2 8261   9.291   9.670   9.167
  526PHE    HE2 8262   9.291   9.606   9.080
  526PHE    CD2 8263   9.207   9.782   9.173
  526PHE    HD2 8264   9.140   9.802   9.091
  526PHE      C 8265   9.255  10.149   9.171
  526PHE      O 8266   9.377  10.145   9.186
  527PRO      N 8267   9.202  10.193   9.056
  527PRO     CD 8268   9.065  10.177   9.014
  527PRO    HD2 8269   8.999  10.242   9.073
  527PRO    HD3 8270   9.033  10.073   9.024
  527PRO     CG 8271   9.057  10.218   8.868
  527PRO    HG2 8272   8.965  10.271   8.845
  527PRO    HG3 8273   9.067  10.130   8.803
  527PRO     CB 8274   9.180  10.307   8.851
  527PRO    HB2 8275   9.154  10.408   8.884
  527PRO    HB3 8276   9.216  10.309   8.748
  527PRO     CA 8277   9.281  10.245   8.946
  527PRO     HA 8278   9.329  10.161   8.896
  527PRO      C 8279   9.389  10.346   8.982
  527PRO      O 8280   9.501  10.336   8.934
  528LYS      N 8281   9.360  10.442   9.071
  528LYS      H 8282   9.271  10.437   9.119
  528LYS     CA 8283   9.456  10.541   9.116
  528LYS     HA 8284   9.502  10.588   9.029
  528LYS     CB 8285   9.382  10.647   9.197
  528LYS    HB2 8286   9.287  10.608   9.233
  528LYS    HB3 8287   9.441  10.670   9.286
  528LYS     CG 8288   9.353  10.779   9.127
  528LYS    HG2 8289   9.310  10.847   9.200
  528LYS    HG3 8290   9.448  10.822   9.093
  528LYS     CD 8291   9.257  10.772   9.009
  528LYS    HD2 8292   9.288  10.695   8.938
  528LYS    HD3 8293   9.157  10.748   9.045
  528LYS     CE 8294   9.257  10.908   8.940
  528LYS    HE2 8295   9.232  10.985   9.014
  528LYS    HE3 8296   9.359  10.928   8.906
  528LYS     NZ 8297   9.165  10.915   8.826
  528LYS    HZ1 8298   9.070  10.898   8.856
  528LYS    HZ2 8299   9.170  11.006   8.782
  528LYS    HZ3 8300   9.190  10.846   8.757
  528LYS      C 8301   9.573  10.480   9.192
  528LYS      O 8302   9.682  10.536   9.190
  529VAL      N 8303   9.553  10.366   9.259
  529VAL      H 8304   9.461  10.324   9.253
  529VAL     CA 8305   9.654  10.292   9.332
  529VAL     HA 8306   9.721  10.364   9.379
  529VAL     CB 8307   9.592  10.207   9.442
  529VAL     HB 8308   9.549  10.116   9.398
  529VAL    CG1 8309   9.695  10.166   9.547
  529VAL   HG11 8310   9.742  10.254   9.590
  529VAL   HG12 8311   9.648  10.108   9.626
  529VAL   HG13 8312   9.772  10.103   9.502
  529VAL    CG2 8313   9.479  10.277   9.518
  529VAL   HG21 8314   9.396  10.298   9.451
  529VAL   HG22 8315   9.442  10.212   9.597
  529VAL   HG23 8316   9.516  10.370   9.561
  529VAL      C 8317   9.740  10.206   9.241
  529VAL      O 8318   9.855  10.178   9.275
  530LEU      N 8319   9.689  10.167   9.124
  530LEU      H 8320   9.595  10.198   9.103
  530LEU     CA 8321   9.759  10.095   9.020
  530LEU     HA 8322   9.826  10.021   9.064
  530LEU     CB 8323   9.653  10.022   8.937
  530LEU    HB2 8324   9.580  10.096   8.903
  530LEU    HB3 8325   9.701   9.983   8.847
  530LEU     CG 8326   9.575   9.912   9.008
  530LEU     HG 8327   9.493   9.959   9.063
  530LEU    CD1 8328   9.515   9.822   8.901
  530LEU   HD11 8329   9.594   9.782   8.838
  530LEU   HD12 8330   9.461   9.739   8.948
  530LEU   HD13 8331   9.445   9.880   8.840
  530LEU    CD2 8332   9.649   9.823   9.107
  530LEU   HD21 8333   9.685   9.881   9.192
  530LEU   HD22 8334   9.578   9.750   9.146
  530LEU   HD23 8335   9.731   9.770   9.059
  530LEU      C 8336   9.844  10.186   8.933
  530LEU      O 8337   9.956  10.150   8.898
  531GLU      N 8338   9.796  10.308   8.908
  531GLU      H 8339   9.698  10.325   8.924
  531GLU     CA 8340   9.875  10.415   8.851
  531GLU     HA 8341   9.917  10.381   8.756
  531GLU     CB 8342   9.784  10.534   8.821
  531GLU    HB2 8343   9.684  10.500   8.795
  531GLU    HB3 8344   9.773  10.595   8.911
  531GLU     CG 8345   9.837  10.623   8.709
  531GLU    HG2 8346   9.784  10.718   8.712
  531GLU    HG3 8347   9.943  10.644   8.726
  531GLU     CD 8348   9.816  10.563   8.570
  531GLU    OE1 8349   9.908  10.576   8.487
  531GLU    OE2 8350   9.704  10.513   8.547
  531GLU      C 8351   9.991  10.454   8.941
  531GLU      O 8352  10.102  10.478   8.894
  532MET      N 8353   9.972  10.454   9.073
  532MET      H 8354   9.879  10.439   9.107
  532MET     CA 8355  10.079  10.469   9.170
  532MET     HA 8356  10.137  10.558   9.142
  532MET     CB 8357  10.022  10.490   9.309
  532MET    HB2 8358   9.946  10.569   9.305
  532MET    HB3 8359   9.975  10.398   9.342
  532MET     CG 8360  10.129  10.529   9.411
  532MET    HG2 8361  10.200  10.447   9.418
  532MET    HG3 8362  10.183  10.615   9.373
  532MET     SD 8363  10.075  10.563   9.580
  532MET     CE 8364   9.954  10.697   9.564
  532MET    HE1 8365   9.868  10.662   9.506
  532MET    HE2 8366   9.920  10.725   9.663
  532MET    HE3 8367   9.998  10.784   9.515
  532MET      C 8368  10.177  10.352   9.172
  532MET      O 8369  10.296  10.373   9.194
  533THR      N 8370  10.131  10.229   9.151
  533THR      H 8371  10.031  10.213   9.146
  533THR     CA 8372  10.219  10.115   9.136
  533THR     HA 8373  10.284  10.110   9.224
  533THR     CB 8374  10.139   9.985   9.134
  533THR     HB 8375  10.066   9.986   9.053
  533THR    CG2 8376  10.223   9.858   9.125
  533THR   HG21 8377  10.293   9.855   9.208
  533THR   HG22 8378  10.158   9.770   9.128
  533THR   HG23 8379  10.279   9.857   9.031
  533THR    OG1 8380  10.071   9.974   9.257
  533THR    HG1 8381  10.018   9.894   9.254
  533THR      C 8382  10.311  10.130   9.016
  533THR      O 8383  10.428  10.093   9.026
  534GLY      N 8384  10.266  10.197   8.910
  534GLY      H 8385  10.168  10.219   8.905
  534GLY     CA 8386  10.350  10.242   8.801
  534GLY    HA2 8387  10.389  10.154   8.749
  534GLY    HA3 8388  10.287  10.297   8.730
  534GLY      C 8389  10.469  10.330   8.837
  534GLY      O 8390  10.568  10.326   8.765
  535ASN      N 8391  10.469  10.402   8.950
  535ASN      H 8392  10.384  10.405   9.004
  535ASN     CA 8393  10.583  10.480   8.993
  535ASN     HA 8394  10.605  10.555   8.916
  535ASN     CB 8395  10.550  10.552   9.124
  535ASN    HB2 8396  10.510  10.480   9.195
  535ASN    HB3 8397  10.642  10.590   9.168
  535ASN     CG 8398  10.454  10.669   9.114
  535ASN    OD1 8399  10.432  10.734   9.012
  535ASN    ND2 8400  10.392  10.707   9.227
  535ASN   HD21 8401  10.328  10.784   9.216
  535ASN   HD22 8402  10.410  10.656   9.312
  535ASN      C 8403  10.710  10.399   9.013
  535ASN      O 8404  10.821  10.447   8.990
  536ILE      N 8405  10.698  10.276   9.064
  536ILE      H 8406  10.605  10.243   9.084
  536ILE     CA 8407  10.807  10.185   9.091
  536ILE     HA 8408  10.885  10.238   9.146
  536ILE     CB 8409  10.756  10.070   9.177
  536ILE     HB 8410  10.671  10.025   9.127
  536ILE    CG2 8411  10.861   9.960   9.193
  536ILE   HG21 8412  10.952  10.001   9.239
  536ILE   HG22 8413  10.822   9.879   9.254
  536ILE   HG23 8414  10.886   9.917   9.096
  536ILE    CG1 8415  10.714  10.113   9.318
  536ILE   HG12 8416  10.709  10.024   9.381
  536ILE   HG13 8417  10.789  10.179   9.360
  536ILE    CD1 8418  10.577  10.179   9.331
  536ILE   HD11 8419  10.500  10.112   9.293
  536ILE   HD12 8420  10.557  10.199   9.436
  536ILE   HD13 8421  10.572  10.274   9.279
  536ILE      C 8422  10.872  10.138   8.962
  536ILE      O 8423  10.994  10.146   8.949
  537ASP      N 8424  10.793  10.096   8.863
  537ASP      H 8425  10.693  10.090   8.880
  537ASP     CA 8426  10.842  10.055   8.733
  537ASP     HA 8427  10.922   9.983   8.748
  537ASP     CB 8428  10.734   9.986   8.649
  537ASP    HB2 8429  10.647  10.051   8.644
  537ASP    HB3 8430  10.773   9.976   8.548
  537ASP     CG 8431  10.691   9.848   8.695
  537ASP    OD1 8432  10.744   9.797   8.797
  537ASP    OD2 8433  10.602   9.792   8.627
  537ASP      C 8434  10.901  10.171   8.654
  537ASP      O 8435  10.988  10.149   8.570
  538GLU      N 8436  10.862  10.296   8.682
  538GLU      H 8437  10.790  10.310   8.751
  538GLU     CA 8438  10.926  10.412   8.624
  538GLU     HA 8439  10.931  10.398   8.516
  538GLU     CB 8440  10.844  10.539   8.650
  538GLU    HB2 8441  10.750  10.529   8.596
  538GLU    HB3 8442  10.823  10.546   8.756
  538GLU     CG 8443  10.913  10.667   8.604
  538GLU    HG2 8444  11.008  10.677   8.656
  538GLU    HG3 8445  10.935  10.658   8.498
  538GLU     CD 8446  10.835  10.795   8.629
  538GLU    OE1 8447  10.854  10.890   8.550
  538GLU    OE2 8448  10.764  10.804   8.731
  538GLU      C 8449  11.070  10.423   8.674
  538GLU      O 8450  11.163  10.428   8.594
  539ALA      N 8451  11.092  10.418   8.805
  539ALA      H 8452  11.011  10.418   8.867
  539ALA     CA 8453  11.225  10.421   8.862
  539ALA     HA 8454  11.272  10.513   8.828
  539ALA     CB 8455  11.218  10.425   9.014
  539ALA    HB1 8456  11.171  10.333   9.051
  539ALA    HB2 8457  11.319  10.432   9.054
  539ALA    HB3 8458  11.160  10.511   9.048
  539ALA      C 8459  11.314  10.306   8.819
  539ALA      O 8460  11.432  10.328   8.792
  540GLU      N 8461  11.264  10.182   8.812
  540GLU      H 8462  11.168  10.168   8.839
  540GLU     CA 8463  11.341  10.069   8.763
  540GLU     HA 8464  11.430  10.059   8.826
  540GLU     CB 8465  11.260   9.940   8.773
  540GLU    HB2 8466  11.233   9.924   8.877
  540GLU    HB3 8467  11.169   9.953   8.715
  540GLU     CG 8468  11.338   9.818   8.723
  540GLU    HG2 8469  11.402   9.847   8.640
  540GLU    HG3 8470  11.404   9.784   8.803
  540GLU     CD 8471  11.258   9.700   8.670
  540GLU    OE1 8472  11.326   9.607   8.621
  540GLU    OE2 8473  11.133   9.702   8.668
  540GLU      C 8474  11.389  10.093   8.621
  540GLU      O 8475  11.506  10.074   8.589
  541TRP      N 8476  11.298  10.137   8.533
  541TRP      H 8477  11.204  10.151   8.565
  541TRP     CA 8478  11.327  10.168   8.395
  541TRP     HA 8479  11.362  10.078   8.344
  541TRP     CB 8480  11.197  10.213   8.330
  541TRP    HB2 8481  11.118  10.143   8.357
  541TRP    HB3 8482  11.168  10.311   8.370
  541TRP     CG 8483  11.203  10.222   8.181
  541TRP    CD1 8484  11.151  10.129   8.097
  541TRP    HD1 8485  11.098  10.041   8.130
  541TRP    NE1 8486  11.176  10.168   7.967
  541TRP    HE1 8487  11.140  10.117   7.888
  541TRP    CE2 8488  11.240  10.290   7.962
  541TRP    CZ2 8489  11.281  10.372   7.856
  541TRP    HZ2 8490  11.264  10.339   7.754
  541TRP    CH2 8491  11.337  10.497   7.884
  541TRP    HH2 8492  11.361  10.565   7.804
  541TRP    CZ3 8493  11.358  10.536   8.017
  541TRP    HZ3 8494  11.399  10.633   8.040
  541TRP    CE3 8495  11.322  10.451   8.122
  541TRP    HE3 8496  11.339  10.482   8.224
  541TRP    CD2 8497  11.260  10.327   8.098
  541TRP      C 8498  11.435  10.274   8.381
  541TRP      O 8499  11.528  10.261   8.302
  542GLU      N 8500  11.427  10.378   8.464
  542GLU      H 8501  11.345  10.384   8.522
  542GLU     CA 8502  11.523  10.487   8.473
  542GLU     HA 8503  11.538  10.528   8.373
  542GLU     CB 8504  11.456  10.595   8.558
  542GLU    HB2 8505  11.372  10.635   8.501
  542GLU    HB3 8506  11.414  10.551   8.648
  542GLU     CG 8507  11.548  10.710   8.598
  542GLU    HG2 8508  11.487  10.786   8.648
  542GLU    HG3 8509  11.617  10.671   8.673
  542GLU     CD 8510  11.625  10.769   8.481
  542GLU    OE1 8511  11.742  10.810   8.497
  542GLU    OE2 8512  11.576  10.770   8.366
  542GLU      C 8513  11.660  10.443   8.521
  542GLU      O 8514  11.761  10.484   8.464
  543TRP      N 8515  11.670  10.349   8.615
  543TRP      H 8516  11.585  10.316   8.659
  543TRP     CA 8517  11.796  10.285   8.648
  543TRP     HA 8518  11.868  10.362   8.675
  543TRP     CB 8519  11.778  10.193   8.769
  543TRP    HB2 8520  11.759  10.254   8.857
  543TRP    HB3 8521  11.690  10.129   8.754
  543TRP     CG 8522  11.896  10.105   8.798
  543TRP    CD1 8523  12.023  10.149   8.812
  543TRP    HD1 8524  12.052  10.253   8.802
  543TRP    NE1 8525  12.105  10.043   8.842
  543TRP    HE1 8526  12.204  10.054   8.863
  543TRP    CE2 8527  12.036   9.924   8.842
  543TRP    CZ2 8528  12.076   9.791   8.863
  543TRP    HZ2 8529  12.179   9.768   8.886
  543TRP    CH2 8530  11.980   9.690   8.855
  543TRP    HH2 8531  12.008   9.587   8.874
  543TRP    CZ3 8532  11.847   9.722   8.826
  543TRP    HZ3 8533  11.773   9.644   8.822
  543TRP    CE3 8534  11.809   9.855   8.805
  543TRP    HE3 8535  11.705   9.878   8.785
  543TRP    CD2 8536  11.901   9.960   8.813
  543TRP      C 8537  11.854  10.209   8.530
  543TRP      O 8538  11.971  10.225   8.497
  544LYS      N 8539  11.772  10.129   8.461
  544LYS      H 8540  11.676  10.125   8.491
  544LYS     CA 8541  11.813  10.053   8.345
  544LYS     HA 8542  11.903   9.997   8.371
  544LYS     CB 8543  11.705   9.952   8.310
  544LYS    HB2 8544  11.607   9.999   8.309
  544LYS    HB3 8545  11.724   9.911   8.210
  544LYS     CG 8546  11.706   9.837   8.410
  544LYS    HG2 8547  11.800   9.782   8.400
  544LYS    HG3 8548  11.699   9.875   8.512
  544LYS     CD 8549  11.589   9.742   8.384
  544LYS    HD2 8550  11.496   9.795   8.405
  544LYS    HD3 8551  11.591   9.711   8.280
  544LYS     CE 8552  11.600   9.619   8.474
  544LYS    HE2 8553  11.699   9.575   8.462
  544LYS    HE3 8554  11.589   9.652   8.578
  544LYS     NZ 8555  11.495   9.522   8.443
  544LYS    HZ1 8556  11.494   9.493   8.347
  544LYS    HZ2 8557  11.498   9.444   8.507
  544LYS    HZ3 8558  11.406   9.563   8.468
  544LYS      C 8559  11.852  10.143   8.228
  544LYS      O 8560  11.942  10.108   8.152
  545ALA      N 8561  11.793  10.262   8.217
  545ALA      H 8562  11.719  10.283   8.282
  545ALA     CA 8563  11.825  10.361   8.117
  545ALA     HA 8564  11.840  10.309   8.022
  545ALA     CB 8565  11.707  10.456   8.100
  545ALA    HB1 8566  11.690  10.512   8.192
  545ALA    HB2 8567  11.729  10.526   8.019
  545ALA    HB3 8568  11.617  10.399   8.075
  545ALA      C 8569  11.953  10.439   8.147
  545ALA      O 8570  12.014  10.493   8.055
  546GLY      N 8571  12.000  10.443   8.272
  546GLY      H 8572  11.942  10.408   8.347
  546GLY     CA 8573  12.128  10.502   8.304
  546GLY    HA2 8574  12.127  10.605   8.269
  546GLY    HA3 8575  12.142  10.502   8.412
  546GLY      C 8576  12.244  10.430   8.238
  546GLY      O 8577  12.330  10.496   8.180
  547PHE      N 8578  12.244  10.297   8.236
  547PHE      H 8579  12.171  10.249   8.286
  547PHE     CA 8580  12.342  10.218   8.164
  547PHE     HA 8581  12.442  10.247   8.196
  547PHE     CB 8582  12.325  10.069   8.195
  547PHE    HB2 8583  12.231  10.035   8.153
  547PHE    HB3 8584  12.404  10.015   8.144
  547PHE     CG 8585  12.328  10.026   8.340
  547PHE    CD1 8586  12.209  10.005   8.409
  547PHE    HD1 8587  12.114  10.034   8.364
  547PHE    CE1 8588  12.209   9.943   8.535
  547PHE    HE1 8589  12.115   9.925   8.585
  547PHE     CZ 8590  12.330   9.903   8.593
  547PHE     HZ 8591  12.330   9.852   8.688
  547PHE    CE2 8592  12.450   9.929   8.527
  547PHE    HE2 8593  12.544   9.898   8.571
  547PHE    CD2 8594  12.450   9.992   8.401
  547PHE    HD2 8595  12.543  10.010   8.350
  547PHE      C 8596  12.335  10.242   8.014
  547PHE      O 8597  12.438  10.258   7.949
  548HIE      N 8598  12.214  10.253   7.958
  548HIE      H 8599  12.135  10.222   8.013
  548HIE     CA 8600  12.187  10.297   7.823
  548HIE     HA 8601  12.227  10.222   7.755
  548HIE     CB 8602  12.036  10.301   7.801
  548HIE    HB2 8603  11.986  10.226   7.863
  548HIE    HB3 8604  11.995  10.398   7.826
  548HIE     CG 8605  12.002  10.272   7.657
  548HIE    ND1 8606  12.014  10.147   7.595
  548HIE    CE1 8607  11.979  10.166   7.468
  548HIE    HE1 8608  11.979  10.088   7.393
  548HIE    NE2 8609  11.945  10.294   7.446
  548HIE    HE2 8610  11.905  10.330   7.361
  548HIE    CD2 8611  11.965  10.365   7.564
  548HIE    HD2 8612  11.954  10.471   7.580
  548HIE      C 8613  12.253  10.429   7.784
  548HIE      O 8614  12.335  10.432   7.693
  549ARG      N 8615  12.222  10.540   7.853
  549ARG      H 8616  12.149  10.531   7.922
  549ARG     CA 8617  12.283  10.669   7.832
  549ARG     HA 8618  12.271  10.699   7.728
  549ARG     CB 8619  12.222  10.775   7.924
  549ARG    HB2 8620  12.237  10.743   8.027
  549ARG    HB3 8621  12.278  10.868   7.910
  549ARG     CG 8622  12.074  10.806   7.904
  549ARG    HG2 8623  12.059  10.853   7.806
  549ARG    HG3 8624  12.016  10.714   7.909
  549ARG     CD 8625  12.028  10.902   8.014
  549ARG    HD2 8626  12.077  10.876   8.107
  549ARG    HD3 8627  12.059  11.003   7.988
  549ARG     NE 8628  11.883  10.898   8.032
  549ARG     HE 8629  11.826  10.943   7.961
  549ARG     CZ 8630  11.814  10.842   8.132
  549ARG    NH1 8631  11.870  10.785   8.240
  549ARG   HH11 8632  11.970  10.789   8.256
  549ARG   HH12 8633  11.810  10.761   8.317
  549ARG    NH2 8634  11.680  10.842   8.129
  549ARG   HH21 8635  11.625  10.887   8.058
  549ARG   HH22 8636  11.633  10.807   8.212
  549ARG      C 8637  12.433  10.671   7.858
  549ARG      O 8638  12.505  10.742   7.788
  550TRP      N 8639  12.482  10.595   7.956
  550TRP      H 8640  12.419  10.543   8.016
  550TRP     CA 8641  12.624  10.588   7.983
  550TRP     HA 8642  12.664  10.689   7.992
  550TRP     CB 8643  12.646  10.520   8.119
  550TRP    HB2 8644  12.595  10.581   8.194
  550TRP    HB3 8645  12.600  10.421   8.121
  550TRP     CG 8646  12.790  10.514   8.159
  550TRP    CD1 8647  12.860  10.617   8.211
  550TRP    HD1 8648  12.816  10.714   8.229
  550TRP    NE1 8649  12.991  10.577   8.232
  550TRP    HE1 8650  13.061  10.642   8.266
  550TRP    CE2 8651  13.011  10.447   8.191
  550TRP    CZ2 8652  13.126  10.367   8.192
  550TRP    HZ2 8653  13.220  10.405   8.231
  550TRP    CH2 8654  13.117  10.238   8.138
  550TRP    HH2 8655  13.203  10.172   8.140
  550TRP    CZ3 8656  12.999  10.195   8.078
  550TRP    HZ3 8657  12.991  10.097   8.032
  550TRP    CE3 8658  12.887  10.279   8.075
  550TRP    HE3 8659  12.797  10.249   8.023
  550TRP    CD2 8660  12.886  10.405   8.137
  550TRP      C 8661  12.699  10.523   7.867
  550TRP      O 8662  12.794  10.582   7.816
  551ASN      N 8663  12.649  10.412   7.813
  551ASN      H 8664  12.573  10.365   7.860
  551ASN     CA 8665  12.702  10.356   7.690
  551ASN     HA 8666  12.807  10.332   7.707
  551ASN     CB 8667  12.629  10.226   7.656
  551ASN    HB2 8668  12.521  10.245   7.659
  551ASN    HB3 8669  12.656  10.197   7.555
  551ASN     CG 8670  12.658  10.106   7.745
  551ASN    OD1 8671  12.742  10.104   7.834
  551ASN    ND2 8672  12.591   9.994   7.715
  551ASN   HD21 8673  12.605   9.915   7.775
  551ASN   HD22 8674  12.524   9.995   7.639
  551ASN      C 8675  12.699  10.452   7.572
  551ASN      O 8676  12.793  10.447   7.493
  552ASN      N 8677  12.600  10.540   7.557
  552ASN      H 8678  12.521  10.533   7.619
  552ASN     CA 8679  12.599  10.644   7.456
  552ASN     HA 8680  12.603  10.595   7.358
  552ASN     CB 8681  12.468  10.723   7.463
  552ASN    HB2 8682  12.384  10.656   7.480
  552ASN    HB3 8683  12.473  10.794   7.545
  552ASN     CG 8684  12.443  10.804   7.337
  552ASN    OD1 8685  12.514  10.900   7.307
  552ASN    ND2 8686  12.341  10.771   7.258
  552ASN   HD21 8687  12.328  10.831   7.177
  552ASN   HD22 8688  12.280  10.694   7.281
  552ASN      C 8689  12.720  10.736   7.462
  552ASN      O 8690  12.799  10.737   7.368
  553TYR      N 8691  12.740  10.804   7.575
  553TYR      H 8692  12.668  10.798   7.646
  553TYR     CA 8693  12.853  10.889   7.605
  553TYR     HA 8694  12.844  10.982   7.548
  553TYR     CB 8695  12.843  10.922   7.753
  553TYR    HB2 8696  12.748  10.970   7.774
  553TYR    HB3 8697  12.843  10.827   7.808
  553TYR     CG 8698  12.954  11.007   7.810
  553TYR    CD1 8699  13.026  10.963   7.922
  553TYR    HD1 8700  13.004  10.867   7.965
  553TYR    CE1 8701  13.128  11.043   7.976
  553TYR    HE1 8702  13.182  11.009   8.064
  553TYR     CZ 8703  13.162  11.165   7.915
  553TYR     OH 8704  13.260  11.244   7.966
  553TYR     HH 8705  13.294  11.211   8.049
  553TYR    CE2 8706  13.093  11.206   7.799
  553TYR    HE2 8707  13.123  11.297   7.748
  553TYR    CD2 8708  12.986  11.129   7.749
  553TYR    HD2 8709  12.932  11.163   7.663
  553TYR      C 8710  12.988  10.827   7.572
  553TYR      O 8711  13.080  10.894   7.526
  554MET      N 8712  13.002  10.696   7.594
  554MET      H 8713  12.923  10.649   7.636
  554MET     CA 8714  13.124  10.621   7.574
  554MET     HA 8715  13.209  10.685   7.598
  554MET     CB 8716  13.126  10.502   7.669
  554MET    HB2 8717  13.043  10.435   7.645
  554MET    HB3 8718  13.219  10.447   7.655
  554MET     CG 8719  13.116  10.543   7.816
  554MET    HG2 8720  13.019  10.591   7.832
  554MET    HG3 8721  13.118  10.454   7.878
  554MET     SD 8722  13.239  10.662   7.874
  554MET     CE 8723  13.372  10.547   7.919
  554MET    HE1 8724  13.400  10.487   7.833
  554MET    HE2 8725  13.458  10.606   7.953
  554MET    HE3 8726  13.337  10.484   8.000
  554MET      C 8727  13.145  10.573   7.430
  554MET      O 8728  13.256  10.584   7.378
  555MET      N 8729  13.042  10.518   7.366
  555MET      H 8730  12.955  10.507   7.417
  555MET     CA 8731  13.043  10.479   7.226
  555MET     HA 8732  13.122  10.405   7.210
  555MET     CB 8733  12.909  10.419   7.186
  555MET    HB2 8734  12.829  10.482   7.225
  555MET    HB3 8735  12.902  10.417   7.078
  555MET     CG 8736  12.891  10.276   7.237
  555MET    HG2 8737  12.976  10.217   7.201
  555MET    HG3 8738  12.894  10.275   7.346
  555MET     SD 8739  12.742  10.188   7.182
  555MET     CE 8740  12.610  10.310   7.206
  555MET    HE1 8741  12.627  10.395   7.140
  555MET    HE2 8742  12.515  10.264   7.180
  555MET    HE3 8743  12.608  10.343   7.310
  555MET      C 8744  13.073  10.597   7.135
  555MET      O 8745  13.158  10.585   7.046
  556ASP      N 8746  13.010  10.712   7.160
  556ASP      H 8747  12.934  10.710   7.227
  556ASP     CA 8748  13.036  10.840   7.098
  556ASP     HA 8749  13.008  10.836   6.993
  556ASP     CB 8750  12.947  10.943   7.168
  556ASP    HB2 8751  12.845  10.905   7.172
  556ASP    HB3 8752  12.982  10.956   7.270
  556ASP     CG 8753  12.944  11.078   7.097
  556ASP    OD1 8754  12.932  11.078   6.973
  556ASP    OD2 8755  12.955  11.181   7.168
  556ASP      C 8756  13.182  10.883   7.107
  556ASP      O 8757  13.240  10.926   7.008
  557TRP      N 8758  13.246  10.865   7.222
  557TRP      H 8759  13.196  10.825   7.300
  557TRP     CA 8760  13.382  10.912   7.243
  557TRP     HA 8761  13.390  11.011   7.199
  557TRP     CB 8762  13.406  10.925   7.394
  557TRP    HB2 8763  13.323  10.978   7.440
  557TRP    HB3 8764  13.408  10.824   7.436
  557TRP     CG 8765  13.533  10.991   7.434
  557TRP    CD1 8766  13.553  11.119   7.471
  557TRP    HD1 8767  13.475  11.193   7.480
  557TRP    NE1 8768  13.688  11.141   7.491
  557TRP    HE1 8769  13.726  11.233   7.509
  557TRP    CE2 8770  13.761  11.025   7.477
  557TRP    CZ2 8771  13.897  10.993   7.488
  557TRP    HZ2 8772  13.970  11.070   7.512
  557TRP    CH2 8773  13.938  10.861   7.466
  557TRP    HH2 8774  14.043  10.835   7.470
  557TRP    CZ3 8775  13.843  10.761   7.440
  557TRP    HZ3 8776  13.874  10.659   7.428
  557TRP    CE3 8777  13.708  10.794   7.428
  557TRP    HE3 8778  13.634  10.718   7.407
  557TRP    CD2 8779  13.664  10.927   7.443
  557TRP      C 8780  13.483  10.824   7.172
  557TRP      O 8781  13.570  10.873   7.100
  558LYS      N 8782  13.468  10.692   7.182
  558LYS      H 8783  13.399  10.659   7.248
  558LYS     CA 8784  13.537  10.595   7.099
  558LYS     HA 8785  13.644  10.600   7.120
  558LYS     CB 8786  13.488  10.453   7.127
  558LYS    HB2 8787  13.379  10.450   7.121
  558LYS    HB3 8788  13.529  10.387   7.051
  558LYS     CG 8789  13.533  10.401   7.263
  558LYS    HG2 8790  13.642  10.409   7.267
  558LYS    HG3 8791  13.491  10.463   7.342
  558LYS     CD 8792  13.494  10.256   7.290
  558LYS    HD2 8793  13.387  10.248   7.309
  558LYS    HD3 8794  13.521  10.193   7.204
  558LYS     CE 8795  13.574  10.214   7.413
  558LYS    HE2 8796  13.678  10.242   7.396
  558LYS    HE3 8797  13.538  10.270   7.498
  558LYS     NZ 8798  13.566  10.069   7.438
  558LYS    HZ1 8799  13.600  10.017   7.359
  558LYS    HZ2 8800  13.621  10.045   7.519
  558LYS    HZ3 8801  13.470  10.042   7.455
  558LYS      C 8802  13.523  10.626   6.951
  558LYS      O 8803  13.624  10.622   6.881
  559ASN      N 8804  13.403  10.656   6.901
  559ASN      H 8805  13.323  10.655   6.963
  559ASN     CA 8806  13.378  10.680   6.760
  559ASN     HA 8807  13.413  10.594   6.703
  559ASN     CB 8808  13.228  10.694   6.738
  559ASN    HB2 8809  13.178  10.603   6.770
  559ASN    HB3 8810  13.189  10.777   6.797
  559ASN     CG 8811  13.193  10.717   6.592
  559ASN    OD1 8812  13.204  10.627   6.508
  559ASN    ND2 8813  13.149  10.838   6.556
  559ASN   HD21 8814  13.125  10.851   6.458
  559ASN   HD22 8815  13.140  10.912   6.624
  559ASN      C 8816  13.454  10.801   6.705
  559ASN      O 8817  13.515  10.788   6.600
  560GLN      N 8818  13.456  10.914   6.776
  560GLN      H 8819  13.399  10.920   6.859
  560GLN     CA 8820  13.538  11.027   6.739
  560GLN     HA 8821  13.520  11.051   6.634
  560GLN     CB 8822  13.503  11.150   6.821
  560GLN    HB2 8823  13.510  11.127   6.928
  560GLN    HB3 8824  13.578  11.226   6.799
  560GLN     CG 8825  13.365  11.210   6.794
  560GLN    HG2 8826  13.333  11.187   6.692
  560GLN    HG3 8827  13.293  11.166   6.863
  560GLN     CD 8828  13.360  11.362   6.809
  560GLN    OE1 8829  13.448  11.436   6.766
  560GLN    NE2 8830  13.255  11.417   6.869
  560GLN   HE21 8831  13.256  11.518   6.879
  560GLN   HE22 8832  13.181  11.359   6.906
  560GLN      C 8833  13.687  10.999   6.750
  560GLN      O 8834  13.764  11.047   6.667
  561PHE      N 8835  13.733  10.919   6.847
  561PHE      H 8836  13.670  10.884   6.917
  561PHE     CA 8837  13.873  10.882   6.852
  561PHE     HA 8838  13.932  10.973   6.838
  561PHE     CB 8839  13.911  10.828   6.990
  561PHE    HB2 8840  13.885  10.903   7.064
  561PHE    HB3 8841  13.857  10.737   7.014
  561PHE     CG 8842  14.060  10.805   6.999
  561PHE    CD1 8843  14.144  10.913   7.028
  561PHE    HD1 8844  14.100  11.011   7.042
  561PHE    CE1 8845  14.282  10.896   7.037
  561PHE    HE1 8846  14.345  10.980   7.061
  561PHE     CZ 8847  14.338  10.769   7.013
  561PHE     HZ 8848  14.445  10.755   7.021
  561PHE    CE2 8849  14.255  10.662   6.977
  561PHE    HE2 8850  14.299  10.566   6.954
  561PHE    CD2 8851  14.117  10.680   6.969
  561PHE    HD2 8852  14.054  10.598   6.937
  561PHE      C 8853  13.915  10.790   6.738
  561PHE      O 8854  14.021  10.807   6.679
  562ASN      N 8855  13.828  10.695   6.702
  562ASN      H 8856  13.750  10.678   6.763
  562ASN     CA 8857  13.844  10.608   6.586
  562ASN     HA 8858  13.943  10.564   6.591
  562ASN     CB 8859  13.743  10.495   6.602
  562ASN    HB2 8860  13.643  10.537   6.610
  562ASN    HB3 8861  13.747  10.432   6.513
  562ASN     CG 8862  13.766  10.405   6.723
  562ASN    OD1 8863  13.853  10.423   6.808
  562ASN    ND2 8864  13.689  10.297   6.734
  562ASN   HD21 8865  13.706  10.238   6.814
  562ASN   HD22 8866  13.619  10.277   6.663
  562ASN      C 8867  13.838  10.684   6.454
  562ASN      O 8868  13.924  10.659   6.370
  563ASP      N 8869  13.748  10.780   6.434
  563ASP      H 8870  13.671  10.787   6.499
  563ASP     CA 8871  13.749  10.874   6.325
  563ASP     HA 8872  13.741  10.819   6.231
  563ASP     CB 8873  13.628  10.968   6.333
  563ASP    HB2 8874  13.537  10.909   6.341
  563ASP    HB3 8875  13.638  11.026   6.426
  563ASP     CG 8876  13.615  11.065   6.217
  563ASP    OD1 8877  13.627  11.023   6.100
  563ASP    OD2 8878  13.593  11.185   6.242
  563ASP      C 8879  13.876  10.957   6.319
  563ASP      O 8880  13.937  10.965   6.212
  564TYR      N 8881  13.926  11.011   6.430
  564TYR      H 8882  13.869  11.010   6.514
  564TYR     CA 8883  14.057  11.074   6.435
  564TYR     HA 8884  14.056  11.156   6.362
  564TYR     CB 8885  14.082  11.137   6.572
  564TYR    HB2 8886  14.041  11.237   6.571
  564TYR    HB3 8887  14.029  11.081   6.649
  564TYR     CG 8888  14.228  11.144   6.612
[truncated: 118,292 more chars]
