# Supplementary material for: Structural analysis of human glycoprotein butyrylcholinesterase using atomistic molecular dynamics: The importance of glycosylation site ASN241
Source: PLoS One. 2017 Nov 30;12(11):e0187994. doi: 10.1371/journal.pone.0187994 (PMC5708630; doi:10.1371/journal.pone.0187994)
Supplement: S1 File — Starting coordinate and topology files for the simulations presented in this work in GROMACS format. These files are post–glycan energy minimization. (ZIP) [file pone.0187994.s008.zip › Glycan_241_(-).gro]

Glycan 241 (-)
11231
    1GLU    N      1   5.464   5.493   6.459
    1GLU    H1     2   5.485   5.395   6.450
    1GLU    H2     3   5.378   5.514   6.410
    1GLU    H3     4   5.453   5.517   6.557
    1GLU    CA     5   5.573   5.573   6.401
    1GLU    HA     6   5.529   5.637   6.325
    1GLU    CB     7   5.644   5.662   6.504
    1GLU    HB2    8   5.648   5.611   6.600
    1GLU    HB3    9   5.746   5.680   6.472
    1GLU    CG    10   5.576   5.797   6.520
    1GLU    HG2   11   5.473   5.781   6.551
    1GLU    HG3   12   5.627   5.852   6.599
    1GLU    CD    13   5.578   5.883   6.394
    1GLU    OE1   14   5.639   5.839   6.293
    1GLU    OE2   15   5.521   5.994   6.401
    1GLU    C     16   5.675   5.489   6.326
    1GLU    O     17   5.699   5.372   6.356
    2ASP    N     18   5.735   5.556   6.228
    2ASP    H     19   5.713   5.654   6.219
    2ASP    CA    20   5.830   5.506   6.130
    2ASP    HA    21   5.807   5.402   6.107
    2ASP    CB    22   5.813   5.590   6.005
    2ASP    HB2   23   5.855   5.689   6.025
    2ASP    HB3   24   5.870   5.546   5.923
    2ASP    CG    25   5.669   5.607   5.959
    2ASP    OD1   26   5.632   5.723   5.930
    2ASP    OD2   27   5.599   5.504   5.951
    2ASP    C     28   5.975   5.515   6.177
    2ASP    O     29   6.006   5.550   6.291
    3ASP    N     30   6.067   5.490   6.084
    3ASP    H     31   6.035   5.463   5.992
    3ASP    CA    32   6.207   5.523   6.097
    3ASP    HA    33   6.237   5.501   6.199
    3ASP    CB    34   6.287   5.435   6.001
    3ASP    HB2   35   6.248   5.333   6.004
    3ASP    HB3   36   6.275   5.472   5.899
    3ASP    CG    37   6.435   5.430   6.035
    3ASP    OD1   38   6.473   5.458   6.150
    3ASP    OD2   39   6.512   5.398   5.941
    3ASP    C     40   6.236   5.671   6.073
    3ASP    O     41   6.208   5.727   5.967
    4ILE    N     42   6.296   5.735   6.173
    4ILE    H     43   6.319   5.681   6.255
    4ILE    CA    44   6.313   5.879   6.181
    4ILE    HA    45   6.230   5.927   6.130
    4ILE    CB    46   6.308   5.922   6.328
    4ILE    HB    47   6.389   5.870   6.379
    4ILE    CG2   48   6.332   6.072   6.344
    4ILE   HG21   49   6.257   6.129   6.289
    4ILE   HG22   50   6.326   6.099   6.450
    4ILE   HG23   51   6.431   6.099   6.309
    4ILE    CG1   52   6.176   5.882   6.391
    4ILE   HG12   53   6.098   5.955   6.368
    4ILE   HG13   54   6.141   5.786   6.354
    4ILE    CD1   55   6.188   5.864   6.542
    4ILE   HD11   56   6.206   5.960   6.590
    4ILE   HD12   57   6.094   5.820   6.577
    4ILE   HD13   58   6.269   5.794   6.565
    4ILE    C     59   6.441   5.919   6.110
    4ILE    O     60   6.551   5.910   6.165
    5ILE    N     61   6.425   5.965   5.986
    5ILE    H     62   6.331   5.965   5.949
    5ILE    CA    63   6.531   6.001   5.894
    5ILE    HA    64   6.627   5.992   5.946
    5ILE    CB    65   6.534   5.909   5.773
    5ILE    HB    66   6.442   5.928   5.716
    5ILE    CG2   67   6.652   5.944   5.683
    5ILE   HG21   68   6.745   5.939   5.739
    5ILE   HG22   69   6.656   5.873   5.600
    5ILE   HG23   70   6.641   6.044   5.642
    5ILE    CG1   71   6.534   5.760   5.804
    5ILE   HG12   72   6.451   5.735   5.869
    5ILE   HG13   73   6.518   5.705   5.711
    5ILE    CD1   74   6.663   5.708   5.868
    5ILE   HD11   75   6.681   5.757   5.963
    5ILE   HD12   76   6.654   5.601   5.883
    5ILE   HD13   77   6.747   5.726   5.800
    5ILE    C     78   6.513   6.146   5.851
    5ILE    O     79   6.405   6.183   5.804
    6ILE    N     80   6.618   6.228   5.859
    6ILE    H     81   6.703   6.191   5.901
    6ILE    CA    82   6.619   6.364   5.810
    6ILE    HA    83   6.534   6.377   5.744
    6ILE    CB    84   6.602   6.462   5.926
    6ILE    HB    85   6.657   6.425   6.012
    6ILE    CG2   86   6.657   6.601   5.894
    6ILE   HG21   87   6.606   6.643   5.807
    6ILE   HG22   88   6.643   6.668   5.979
    6ILE   HG23   89   6.764   6.596   5.876
    6ILE    CG1   90   6.454   6.469   5.962
    6ILE   HG12   91   6.396   6.501   5.875
    6ILE   HG13   92   6.420   6.369   5.990
    6ILE    CD1   93   6.418   6.560   6.079
    6ILE   HD11   94   6.438   6.664   6.054
    6ILE   HD12   95   6.311   6.551   6.099
    6ILE   HD13   96   6.474   6.531   6.168
    6ILE    C     97   6.741   6.386   5.722
    6ILE    O     98   6.850   6.335   5.751
    7ALA    N     99   6.724   6.460   5.613
    7ALA    H    100   6.634   6.504   5.598
    7ALA    CA   101   6.831   6.495   5.520
    7ALA    HA   102   6.906   6.417   5.522
    7ALA    CB   103   6.775   6.499   5.378
    7ALA    HB1  104   6.703   6.581   5.368
    7ALA    HB2  105   6.856   6.516   5.308
    7ALA    HB3  106   6.726   6.405   5.354
    7ALA    C    107   6.898   6.626   5.559
    7ALA    O    108   6.834   6.730   5.568
    8THR    N    109   7.030   6.621   5.577
    8THR    H    110   7.076   6.531   5.572
    8THR    CA   111   7.121   6.734   5.578
    8THR    HA   112   7.062   6.826   5.584
    8THR    CB   113   7.214   6.732   5.698
    8THR    HB   114   7.248   6.834   5.717
    8THR    CG2  115   7.151   6.680   5.827
    8THR   HG21  116   7.116   6.577   5.815
    8THR   HG22  117   7.224   6.681   5.908
    8THR   HG23  118   7.067   6.743   5.854
    8THR    OG1  119   7.331   6.656   5.674
    8THR    HG1  120   7.359   6.619   5.758
    8THR    C    121   7.198   6.737   5.446
    8THR    O    122   7.198   6.639   5.372
    9LYS    N    123   7.266   6.847   5.414
    9LYS    H    124   7.258   6.927   5.474
    9LYS    CA   125   7.344   6.857   5.292
    9LYS    HA   126   7.280   6.831   5.208
    9LYS    CB   127   7.391   7.002   5.274
    9LYS    HB2  128   7.424   7.041   5.370
    9LYS    HB3  129   7.475   7.005   5.206
    9LYS    CG   130   7.280   7.090   5.216
    9LYS    HG2  131   7.275   7.075   5.109
    9LYS    HG3  132   7.184   7.062   5.260
    9LYS    CD   133   7.308   7.237   5.247
    9LYS    HD2  134   7.307   7.250   5.355
    9LYS    HD3  135   7.407   7.262   5.211
    9LYS    CE   136   7.208   7.333   5.185
    9LYS    HE2  137   7.235   7.434   5.215
    9LYS    HE3  138   7.214   7.326   5.076
    9LYS    NZ   139   7.070   7.307   5.229
    9LYS    HZ1  140   7.066   7.313   5.329
    9LYS    HZ2  141   7.006   7.375   5.189
    9LYS    HZ3  142   7.041   7.214   5.201
    9LYS    C    143   7.461   6.760   5.283
    9LYS    O    144   7.501   6.724   5.173
   10ASN    N    145   7.517   6.718   5.397
   10ASN    H    146   7.482   6.756   5.484
   10ASN    CA   147   7.619   6.616   5.404
   10ASN    HA   148   7.690   6.630   5.323
   10ASN    CB   149   7.694   6.633   5.536
   10ASN    HB2  150   7.625   6.613   5.619
   10ASN    HB3  151   7.775   6.560   5.542
   10ASN    CG   152   7.753   6.771   5.558
   10ASN    OD1  153   7.753   6.825   5.669
   10ASN    ND2  154   7.798   6.840   5.453
   10ASN   HD21  155   7.847   6.925   5.474
   10ASN   HD22  156   7.799   6.797   5.361
   10ASN    C    157   7.566   6.474   5.389
   10ASN    O    158   7.641   6.388   5.342
   11GLY    N    159   7.440   6.449   5.425
   11GLY    H    160   7.385   6.523   5.464
   11GLY    CA   161   7.375   6.320   5.413
   11GLY    HA2  162   7.346   6.304   5.310
   11GLY    HA3  163   7.445   6.241   5.440
   11GLY    C    164   7.251   6.307   5.501
   11GLY    O    165   7.209   6.400   5.568
   12LYS    N    166   7.189   6.188   5.502
   12LYS    H    167   7.231   6.114   5.448
   12LYS    CA   168   7.078   6.156   5.589
   12LYS    HA   169   7.022   6.247   5.611
   12LYS    CB   170   6.985   6.059   5.517
   12LYS    HB2  171   7.045   5.987   5.462
   12LYS    HB3  172   6.926   6.004   5.592
   12LYS    CG   173   6.887   6.126   5.421
   12LYS    HG2  174   6.815   6.184   5.478
   12LYS    HG3  175   6.940   6.192   5.354
   12LYS    CD   176   6.811   6.021   5.340
   12LYS    HD2  177   6.882   5.952   5.294
   12LYS    HD3  178   6.747   5.964   5.407
   12LYS    CE   179   6.727   6.085   5.231
   12LYS    HE2  180   6.668   6.166   5.274
   12LYS    HE3  181   6.793   6.127   5.155
   12LYS    NZ   182   6.636   5.988   5.168
   12LYS    HZ1  183   6.573   5.950   5.237
   12LYS    HZ2  184   6.582   6.032   5.095
   12LYS    HZ3  185   6.689   5.911   5.128
   12LYS    C    186   7.124   6.103   5.724
   12LYS    O    187   7.222   6.028   5.730
   13VAL    N    188   7.054   6.139   5.831
   13VAL    H    189   6.977   6.203   5.817
   13VAL    CA   190   7.077   6.096   5.968
   13VAL    HA   191   7.158   6.024   5.968
   13VAL    CB   192   7.116   6.210   6.061
   13VAL    HB   193   7.093   6.180   6.164
   13VAL    CG1  194   7.266   6.232   6.056
   13VAL   HG11  195   7.297   6.252   5.953
   13VAL   HG12  196   7.296   6.314   6.120
   13VAL   HG13  197   7.317   6.141   6.091
   13VAL    CG2  198   7.043   6.341   6.035
   13VAL   HG21  199   6.936   6.328   6.050
   13VAL   HG22  200   7.078   6.417   6.105
   13VAL   HG23  201   7.061   6.377   5.934
   13VAL    C    202   6.955   6.023   6.025
   13VAL    O    203   6.843   6.068   6.003
   14ARG    N    204   6.979   5.915   6.099
   14ARG    H    205   7.076   5.888   6.111
   14ARG    CA   206   6.881   5.842   6.176
   14ARG    HA   207   6.782   5.863   6.136
   14ARG    CB   208   6.904   5.691   6.164
   14ARG    HB2  209   6.900   5.664   6.059
   14ARG    HB3  210   7.002   5.665   6.203
   14ARG    CG   211   6.797   5.613   6.239
   14ARG    HG2  212   6.814   5.624   6.346
   14ARG    HG3  213   6.697   5.648   6.215
   14ARG    CD   214   6.808   5.464   6.207
   14ARG    HD2  215   6.913   5.440   6.224
   14ARG    HD3  216   6.743   5.410   6.275
   14ARG    NE   217   6.766   5.425   6.072
   14ARG    HE   218   6.666   5.423   6.059
   14ARG    CZ   219   6.836   5.379   5.968
   14ARG    NH1  220   6.966   5.347   5.972
   14ARG   HH11  221   7.013   5.345   6.062
   14ARG   HH12  222   7.009   5.309   5.889
   14ARG    NH2  223   6.775   5.362   5.850
   14ARG   HH21  224   6.675   5.378   5.849
   14ARG   HH22  225   6.824   5.326   5.769
   14ARG    C    226   6.882   5.887   6.322
   14ARG    O    227   6.988   5.894   6.383
   15GLY    N    228   6.762   5.915   6.374
   15GLY    H    229   6.682   5.901   6.315
   15GLY    CA   230   6.739   5.966   6.508
   15GLY    HA2  231   6.833   5.975   6.563
   15GLY    HA3  232   6.694   6.065   6.501
   15GLY    C    233   6.644   5.879   6.590
   15GLY    O    234   6.602   5.772   6.547
   16MET    N    235   6.612   5.929   6.710
   16MET    H    236   6.646   6.020   6.736
   16MET    CA   237   6.525   5.862   6.805
   16MET    HA   238   6.485   5.772   6.759
   16MET    CB   239   6.601   5.818   6.930
   16MET    HB2  240   6.530   5.769   6.996
   16MET    HB3  241   6.676   5.744   6.902
   16MET    CG   242   6.670   5.931   7.007
   16MET    HG2  243   6.756   5.964   6.950
   16MET    HG3  244   6.601   6.015   7.018
   16MET    SD   245   6.723   5.880   7.172
   16MET    CE   246   6.831   6.018   7.217
   16MET    HE1  247   6.774   6.111   7.218
   16MET    HE2  248   6.872   6.001   7.317
   16MET    HE3  249   6.913   6.026   7.146
   16MET    C    250   6.406   5.949   6.843
   16MET    O    251   6.413   6.071   6.852
   17NLN    N    252   6.295   5.880   6.870
   17NLN    H    253   6.296   5.780   6.857
   17NLN    CA   254   6.183   5.933   6.945
   17NLN    HA   255   6.182   6.042   6.939
   17NLN    CB   256   6.060   5.875   6.876
   17NLN    HB2  257   6.063   5.894   6.768
   17NLN    HB3  258   6.062   5.768   6.895
   17NLN    CG   259   5.932   5.938   6.928
   17NLN    OD1  260   5.943   6.040   6.995
   17NLN    ND2  261   5.812   5.884   6.901
   17NLN   HD21  262   5.768   5.911   6.814
   17NLN    C    263   6.191   5.890   7.091
   17NLN    O    264   6.239   5.781   7.119
   18LEU    N    265   6.141   5.970   7.186
   18LEU    H    266   6.102   6.058   7.156
   18LEU    CA   267   6.127   5.935   7.326
   18LEU    HA   268   6.100   5.829   7.330
   18LEU    CB   269   6.262   5.950   7.397
   18LEU    HB2  270   6.249   5.914   7.499
   18LEU    HB3  271   6.334   5.883   7.350
   18LEU    CG   272   6.316   6.093   7.399
   18LEU    HG   273   6.235   6.164   7.382
   18LEU    CD1  274   6.379   6.129   7.533
   18LEU   HD11  275   6.463   6.062   7.555
   18LEU   HD12  276   6.415   6.232   7.529
   18LEU   HD13  277   6.305   6.121   7.612
   18LEU    CD2  278   6.422   6.116   7.291
   18LEU   HD21  279   6.377   6.104   7.193
   18LEU   HD22  280   6.462   6.217   7.300
   18LEU   HD23  281   6.503   6.044   7.302
   18LEU    C    282   6.018   6.012   7.397
   18LEU    O    283   5.974   6.118   7.352
   19THR    N    284   5.972   5.963   7.513
   19THR    H    285   6.004   5.872   7.542
   19THR    CA   286   5.876   6.030   7.597
   19THR    HA   287   5.795   6.066   7.533
   19THR    CB   288   5.815   5.935   7.700
   19THR    HB   289   5.892   5.907   7.772
   19THR    CG2  290   5.697   5.993   7.777
   19THR   HG21  291   5.619   6.025   7.708
   19THR   HG22  292   5.656   5.917   7.845
   19THR   HG23  293   5.729   6.077   7.838
   19THR    OG1  294   5.769   5.816   7.641
   19THR    HG1  295   5.709   5.776   7.705
   19THR    C    296   5.933   6.148   7.674
   19THR    O    297   6.038   6.136   7.737
   20VAL    N    298   5.859   6.259   7.684
   20VAL    H    299   5.776   6.263   7.627
   20VAL    CA   300   5.872   6.360   7.787
   20VAL    HA   301   5.921   6.315   7.873
   20VAL    CB   302   5.954   6.480   7.743
   20VAL    HB   303   5.899   6.534   7.666
   20VAL    CG1  304   5.981   6.576   7.859
   20VAL   HG11  305   6.037   6.525   7.938
   20VAL   HG12  306   6.038   6.661   7.824
   20VAL   HG13  307   5.888   6.614   7.901
   20VAL    CG2  308   6.092   6.445   7.687
   20VAL   HG21  309   6.081   6.384   7.597
   20VAL   HG22  310   6.144   6.536   7.661
   20VAL   HG23  311   6.148   6.389   7.762
   20VAL    C    312   5.734   6.407   7.831
   20VAL    O    313   5.649   6.430   7.745
   21PHE    N    314   5.708   6.423   7.960
   21PHE    H    315   5.782   6.402   8.025
   21PHE    CA   316   5.585   6.478   8.016
   21PHE    HA   317   5.582   6.447   8.120
   21PHE    CB   318   5.585   6.630   8.017
   21PHE    HB2  319   5.582   6.667   7.914
   21PHE    HB3  320   5.493   6.664   8.065
   21PHE    CG   321   5.698   6.699   8.090
   21PHE    CD1  322   5.766   6.635   8.193
   21PHE    HD1  323   5.739   6.535   8.226
   21PHE    CE1  324   5.873   6.698   8.258
   21PHE    HE1  325   5.928   6.645   8.334
   21PHE    CZ   326   5.908   6.829   8.224
   21PHE    HZ   327   5.990   6.878   8.276
   21PHE    CE2  328   5.838   6.896   8.123
   21PHE    HE2  329   5.865   6.997   8.097
   21PHE    CD2  330   5.733   6.831   8.056
   21PHE    HD2  331   5.679   6.884   7.980
   21PHE    C    332   5.458   6.417   7.959
   21PHE    O    333   5.360   6.487   7.932
   22GLY    N    334   5.458   6.285   7.938
   22GLY    H    335   5.543   6.234   7.957
   22GLY    CA   336   5.344   6.211   7.886
   22GLY    HA2  337   5.370   6.105   7.886
   22GLY    HA3  338   5.258   6.227   7.950
   22GLY    C    339   5.305   6.246   7.743
   22GLY    O    340   5.194   6.216   7.700
   23GLY    N    341   5.397   6.307   7.668
   23GLY    H    342   5.486   6.327   7.712
   23GLY    CA   343   5.395   6.324   7.524
   23GLY    HA2  344   5.323   6.256   7.478
   23GLY    HA3  345   5.369   6.426   7.499
   23GLY    C    346   5.534   6.292   7.471
   23GLY    O    347   5.612   6.220   7.533
   24THR    N    348   5.568   6.351   7.355
   24THR    H    349   5.502   6.414   7.312
   24THR    CA   350   5.676   6.301   7.273
   24THR    HA   351   5.728   6.221   7.325
   24THR    CB   352   5.614   6.240   7.147
   24THR    HB   353   5.569   6.316   7.083
   24THR    CG2  354   5.721   6.163   7.071
   24THR   HG21  355   5.769   6.095   7.142
   24THR   HG22  356   5.679   6.106   6.988
   24THR   HG23  357   5.796   6.231   7.030
   24THR    OG1  358   5.521   6.139   7.173
   24THR    HG1  359   5.532   6.073   7.105
   24THR    C    360   5.780   6.407   7.240
   24THR    O    361   5.748   6.525   7.227
   25VAL    N    362   5.906   6.365   7.221
   25VAL    H    363   5.925   6.268   7.238
   25VAL    CA   364   6.017   6.443   7.172
   25VAL    HA   365   5.981   6.532   7.121
   25VAL    CB   366   6.109   6.485   7.287
   25VAL    HB   367   6.123   6.399   7.353
   25VAL    CG1  368   6.247   6.536   7.247
   25VAL   HG11  369   6.239   6.624   7.184
   25VAL   HG12  370   6.303   6.561   7.337
   25VAL   HG13  371   6.304   6.458   7.195
   25VAL    CG2  372   6.041   6.597   7.364
   25VAL   HG21  373   5.946   6.563   7.404
   25VAL   HG22  374   6.104   6.628   7.448
   25VAL   HG23  375   6.024   6.682   7.298
   25VAL    C    376   6.097   6.361   7.071
   25VAL    O    377   6.118   6.242   7.090
   26THR    N    378   6.149   6.428   6.967
   26THR    H    379   6.136   6.528   6.963
   26THR    CA   380   6.245   6.371   6.875
   26THR    HA   381   6.246   6.262   6.884
   26THR    CB   382   6.204   6.406   6.732
   26THR    HB   383   6.198   6.515   6.724
   26THR    CG2  384   6.299   6.354   6.624
   26THR   HG21  385   6.301   6.245   6.628
   26THR   HG22  386   6.264   6.387   6.526
   26THR   HG23  387   6.400   6.393   6.639
   26THR    OG1  388   6.077   6.353   6.703
   26THR    HG1  389   6.049   6.389   6.618
   26THR    C    390   6.383   6.424   6.909
   26THR    O    391   6.398   6.544   6.934
   27ALA    N    392   6.486   6.339   6.907
   27ALA    H    393   6.468   6.241   6.887
   27ALA    CA   394   6.624   6.378   6.928
   27ALA    HA   395   6.632   6.485   6.910
   27ALA    CB   396   6.664   6.352   7.073
   27ALA    HB1  397   6.659   6.245   7.093
   27ALA    HB2  398   6.767   6.386   7.088
   27ALA    HB3  399   6.598   6.406   7.141
   27ALA    C    400   6.719   6.308   6.832
   27ALA    O    401   6.707   6.189   6.804
   28PHE    N    402   6.821   6.384   6.789
   28PHE    H    403   6.821   6.481   6.814
   28PHE    CA   404   6.942   6.331   6.729
   28PHE    HA   405   6.934   6.223   6.723
   28PHE    CB   406   6.961   6.386   6.588
   28PHE    HB2  407   6.969   6.495   6.595
   28PHE    HB3  408   7.056   6.349   6.550
   28PHE    CG   409   6.852   6.354   6.489
   28PHE    CD1  410   6.872   6.254   6.393
   28PHE    HD1  411   6.964   6.198   6.391
   28PHE    CE1  412   6.771   6.224   6.301
   28PHE    HE1  413   6.785   6.145   6.229
   28PHE    CZ   414   6.649   6.293   6.305
   28PHE    HZ   415   6.571   6.268   6.235
   28PHE    CE2  416   6.629   6.393   6.400
   28PHE    HE2  417   6.535   6.446   6.404
   28PHE    CD2  418   6.731   6.424   6.492
   28PHE    HD2  419   6.716   6.501   6.566
   28PHE    C    420   7.059   6.370   6.818
   28PHE    O    421   7.080   6.489   6.839
   29LEU    N    422   7.138   6.274   6.867
   29LEU    H    423   7.117   6.179   6.840
   29LEU    CA   424   7.261   6.296   6.940
   29LEU    HA   425   7.282   6.402   6.949
   29LEU    CB   426   7.251   6.237   7.080
   29LEU    HB2  427   7.250   6.129   7.071
   29LEU    HB3  428   7.341   6.265   7.135
   29LEU    CG   429   7.129   6.274   7.165
   29LEU    HG   430   7.039   6.238   7.116
   29LEU    CD1  431   7.142   6.201   7.299
   29LEU   HD11  432   7.234   6.230   7.349
   29LEU   HD12  433   7.057   6.226   7.363
   29LEU   HD13  434   7.143   6.093   7.282
   29LEU    CD2  435   7.116   6.424   7.187
   29LEU   HD21  436   7.104   6.474   7.091
   29LEU   HD22  437   7.028   6.445   7.247
   29LEU   HD23  438   7.205   6.462   7.238
   29LEU    C    439   7.375   6.230   6.863
   29LEU    O    440   7.366   6.111   6.833
   30GLY    N    441   7.482   6.304   6.830
   30GLY    H    442   7.485   6.400   6.860
   30GLY    CA   443   7.595   6.251   6.757
   30GLY    HA2  444   7.684   6.302   6.793
   30GLY    HA3  445   7.607   6.145   6.780
   30GLY    C    446   7.594   6.267   6.606
   30GLY    O    447   7.642   6.180   6.534
   31ILE    N    448   7.542   6.379   6.553
   31ILE    H    449   7.498   6.443   6.617
   31ILE    CA   450   7.562   6.423   6.417
   31ILE    HA   451   7.551   6.336   6.351
   31ILE    CB   452   7.455   6.525   6.378
   31ILE    HB   453   7.465   6.611   6.443
   31ILE    CG2  454   7.476   6.573   6.235
   31ILE   HG21  455   7.469   6.490   6.165
   31ILE   HG22  456   7.404   6.650   6.208
   31ILE   HG23  457   7.573   6.620   6.224
   31ILE    CG1  458   7.313   6.471   6.399
   31ILE   HG12  459   7.301   6.377   6.345
   31ILE   HG13  460   7.299   6.450   6.505
   31ILE    CD1  461   7.202   6.567   6.358
   31ILE   HD11  462   7.202   6.583   6.250
   31ILE   HD12  463   7.105   6.525   6.385
   31ILE   HD13  464   7.215   6.662   6.409
   31ILE    C    465   7.699   6.485   6.398
   31ILE    O    466   7.727   6.584   6.465
   32PRO    N    467   7.786   6.442   6.306
   32PRO    CD   468   7.767   6.327   6.219
   32PRO    HD2  469   7.672   6.333   6.166
   32PRO    HD3  470   7.773   6.237   6.280
   32PRO    CG   471   7.883   6.330   6.119
   32PRO    HG2  472   7.850   6.381   6.028
   32PRO    HG3  473   7.918   6.229   6.096
   32PRO    CB   474   7.990   6.413   6.188
   32PRO    HB2  475   8.052   6.466   6.115
   32PRO    HB3  476   8.052   6.349   6.251
   32PRO    CA   477   7.910   6.509   6.276
   32PRO    HA   478   7.966   6.529   6.367
   32PRO    C    479   7.889   6.641   6.202
   32PRO    O    480   7.801   6.650   6.117
   33TYR    N    481   7.971   6.743   6.230
   33TYR    H    482   8.038   6.731   6.305
   33TYR    CA   483   7.952   6.875   6.173
   33TYR    HA   484   7.892   6.864   6.083
   33TYR    CB   485   7.868   6.957   6.270
   33TYR    HB2  486   7.820   7.038   6.215
   33TYR    HB3  487   7.788   6.895   6.310
   33TYR    CG   488   7.945   7.018   6.385
   33TYR    CD1  489   8.009   7.141   6.367
   33TYR    HD1  490   8.005   7.192   6.272
   33TYR    CE1  491   8.080   7.199   6.473
   33TYR    HE1  492   8.130   7.294   6.460
   33TYR    CZ   493   8.084   7.135   6.599
   33TYR    OH   494   8.149   7.196   6.702
   33TYR    HH   495   8.217   7.256   6.672
   33TYR    CE2  496   8.019   7.011   6.616
   33TYR    HE2  497   8.023   6.962   6.713
   33TYR    CD2  498   7.950   6.953   6.509
   33TYR    HD2  499   7.901   6.858   6.522
   33TYR    C    500   8.078   6.946   6.127
   33TYR    O    501   8.068   7.037   6.044
   34ALA    N    502   8.197   6.906   6.172
   34ALA    H    503   8.200   6.832   6.241
   34ALA    CA   504   8.324   6.960   6.129
   34ALA    HA   505   8.313   7.002   6.029
   34ALA    CB   506   8.364   7.072   6.224
   34ALA    HB1  507   8.379   7.033   6.324
   34ALA    HB2  508   8.457   7.118   6.190
   34ALA    HB3  509   8.285   7.147   6.227
   34ALA    C    510   8.433   6.854   6.120
   34ALA    O    511   8.422   6.747   6.180
   35GLN    N    512   8.540   6.881   6.045
   35GLN    H    513   8.547   6.972   6.003
   35GLN    CA   514   8.648   6.786   6.024
   35GLN    HA   515   8.601   6.693   5.991
   35GLN    CB   516   8.740   6.834   5.912
   35GLN    HB2  517   8.770   6.937   5.933
   35GLN    HB3  518   8.831   6.773   5.911
   35GLN    CG   519   8.675   6.827   5.774
   35GLN    HG2  520   8.583   6.886   5.776
   35GLN    HG3  521   8.743   6.871   5.701
   35GLN    CD   522   8.643   6.685   5.730
   35GLN    OE1  523   8.529   6.650   5.702
   35GLN    NE2  524   8.740   6.594   5.725
   35GLN   HE21  525   8.711   6.500   5.701
   35GLN   HE22  526   8.835   6.618   5.747
   35GLN    C    527   8.728   6.759   6.150
   35GLN    O    528   8.767   6.854   6.218
   36PRO    N    529   8.759   6.633   6.182
   36PRO    CD   530   8.722   6.514   6.108
   36PRO    HD2  531   8.745   6.524   6.002
   36PRO    HD3  532   8.616   6.495   6.121
   36PRO    CG   533   8.803   6.400   6.168
   36PRO    HG2  534   8.903   6.399   6.124
   36PRO    HG3  535   8.754   6.304   6.157
   36PRO    CB   536   8.811   6.445   6.314
   36PRO    HB2  537   8.892   6.396   6.368
   36PRO    HB3  538   8.715   6.422   6.362
   36PRO    CA   539   8.827   6.596   6.305
   36PRO    HA   540   8.771   6.640   6.387
   36PRO    C    541   8.972   6.641   6.309
   36PRO    O    542   9.046   6.614   6.215
   37PRO    N    543   9.019   6.706   6.416
   37PRO    CD   544   8.940   6.739   6.533
   37PRO    HD2  545   8.896   6.650   6.577
   37PRO    HD3  546   8.863   6.810   6.503
   37PRO    CG   547   9.034   6.806   6.632
   37PRO    HG2  548   9.087   6.731   6.691
   37PRO    HG3  549   8.982   6.877   6.697
   37PRO    CB   550   9.132   6.875   6.536
   37PRO    HB2  551   9.224   6.904   6.586
   37PRO    HB3  552   9.084   6.963   6.493
   37PRO    CA   553   9.149   6.768   6.429
   37PRO    HA   554   9.176   6.817   6.336
   37PRO    C    555   9.261   6.669   6.462
   37PRO    O    556   9.332   6.682   6.562
   38LEU    N    557   9.276   6.566   6.379
   38LEU    H    558   9.214   6.562   6.299
   38LEU    CA   559   9.371   6.458   6.397
   38LEU    HA   560   9.373   6.430   6.503
   38LEU    CB   561   9.329   6.338   6.313
   38LEU    HB2  562   9.342   6.366   6.209
   38LEU    HB3  563   9.397   6.256   6.333
   38LEU    CG   564   9.185   6.290   6.331
   38LEU    HG   565   9.118   6.374   6.346
   38LEU    CD1  566   9.138   6.217   6.206
   38LEU   HD11  567   9.202   6.130   6.187
   38LEU   HD12  568   9.035   6.183   6.220
   38LEU   HD13  569   9.142   6.284   6.121
   38LEU    CD2  570   9.172   6.196   6.451
   38LEU   HD21  571   9.200   6.248   6.542
   38LEU   HD22  572   9.069   6.162   6.460
   38LEU   HD23  573   9.237   6.109   6.437
   38LEU    C    574   9.512   6.499   6.356
   38LEU    O    575   9.531   6.549   6.245
   39GLY    N    576   9.613   6.468   6.437
   39GLY    H    577   9.591   6.433   6.529
   39GLY    CA   578   9.753   6.472   6.399
   39GLY    HA2  579   9.815   6.454   6.486
   39GLY    HA3  580   9.772   6.393   6.327
   39GLY    C    581   9.793   6.606   6.337
   39GLY    O    582   9.787   6.710   6.402
   40ARG    N    583   9.826   6.606   6.208
   40ARG    H    584   9.839   6.516   6.164
   40ARG    CA   585   9.854   6.726   6.132
   40ARG    HA   586   9.942   6.771   6.178
   40ARG    CB   587   9.895   6.691   5.989
   40ARG    HB2  588   9.944   6.779   5.947
   40ARG    HB3  589   9.968   6.610   5.991
   40ARG    CG   590   9.780   6.652   5.896
   40ARG    HG2  591   9.744   6.553   5.923
   40ARG    HG3  592   9.697   6.723   5.905
   40ARG    CD   593   9.828   6.654   5.751
   40ARG    HD2  594   9.858   6.755   5.725
   40ARG    HD3  595   9.914   6.588   5.742
   40ARG    NE   596   9.721   6.610   5.661
   40ARG    HE   597   9.627   6.619   5.695
   40ARG    CZ   598   9.737   6.550   5.542
   40ARG    NH1  599   9.856   6.536   5.483
   40ARG   HH11  600   9.939   6.576   5.526
   40ARG   HH12  601   9.862   6.488   5.394
   40ARG    NH2  602   9.630   6.502   5.479
   40ARG   HH21  603   9.539   6.510   5.521
   40ARG   HH22  604   9.642   6.453   5.391
   40ARG    C    605   9.749   6.836   6.133
   40ARG    O    606   9.785   6.950   6.101
   41LEU    N    607   9.622   6.808   6.162
   41LEU    H    608   9.598   6.712   6.182
   41LEU    CA   609   9.517   6.907   6.178
   41LEU    HA   610   9.541   6.994   6.117
   41LEU    CB   611   9.383   6.852   6.132
   41LEU    HB2  612   9.361   6.763   6.191
   41LEU    HB3  613   9.306   6.925   6.154
   41LEU    CG   614   9.373   6.816   5.984
   41LEU    HG   615   9.448   6.741   5.959
   41LEU    CD1  616   9.235   6.756   5.959
   41LEU   HD11  617   9.157   6.827   5.987
   41LEU   HD12  618   9.223   6.729   5.854
   41LEU   HD13  619   9.223   6.666   6.020
   41LEU    CD2  620   9.392   6.937   5.892
   41LEU   HD21  621   9.493   6.976   5.905
   41LEU   HD22  622   9.380   6.907   5.788
   41LEU   HD23  623   9.319   7.014   5.916
   41LEU    C    624   9.505   6.962   6.320
   41LEU    O    625   9.434   7.061   6.339
   42ARG    N    626   9.572   6.904   6.419
   42ARG    H    627   9.630   6.824   6.399
   42ARG    CA   628   9.579   6.959   6.553
   42ARG    HA   629   9.477   6.963   6.593
   42ARG    CB   630   9.660   6.865   6.641
   42ARG    HB2  631   9.614   6.766   6.638
   42ARG    HB3  632   9.761   6.856   6.601
   42ARG    CG   633   9.672   6.910   6.787
   42ARG    HG2  634   9.708   7.012   6.792
   42ARG    HG3  635   9.573   6.905   6.833
   42ARG    CD   636   9.771   6.821   6.862
   42ARG    HD2  637   9.867   6.827   6.812
   42ARG    HD3  638   9.783   6.858   6.963
   42ARG    NE   639   9.723   6.683   6.866
   42ARG    HE   640   9.623   6.669   6.864
   42ARG    CZ   641   9.798   6.573   6.886
   42ARG    NH1  642   9.930   6.580   6.902
   42ARG   HH11  643   9.977   6.669   6.906
   42ARG   HH12  644   9.981   6.497   6.929
   42ARG    NH2  645   9.740   6.452   6.892
   42ARG   HH21  646   9.639   6.446   6.887
   42ARG   HH22  647   9.798   6.372   6.913
   42ARG    C    648   9.635   7.100   6.549
   42ARG    O    649   9.728   7.130   6.474
   43PHE    N    650   9.575   7.189   6.629
   43PHE    H    651   9.500   7.152   6.686
   43PHE    CA   652   9.597   7.332   6.635
   43PHE    HA   653   9.531   7.367   6.715
   43PHE    CB   654   9.738   7.366   6.680
   43PHE    HB2  655   9.805   7.358   6.594
   43PHE    HB3  656   9.740   7.471   6.710
   43PHE    CG   657   9.795   7.284   6.793
   43PHE    CD1  658   9.745   7.297   6.923
   43PHE    HD1  659   9.662   7.363   6.943
   43PHE    CE1  660   9.804   7.226   7.028
   43PHE    HE1  661   9.766   7.238   7.129
   43PHE    CZ   662   9.913   7.142   7.004
   43PHE    HZ   663   9.959   7.088   7.085
   43PHE    CE2  664   9.961   7.126   6.873
   43PHE    HE2  665  10.045   7.061   6.853
   43PHE    CD2  666   9.902   7.197   6.768
   43PHE    HD2  667   9.938   7.184   6.667
   43PHE    C    668   9.557   7.414   6.514
   43PHE    O    669   9.539   7.535   6.528
   44LYS    N    670   9.537   7.356   6.395
   44LYS    H    671   9.554   7.257   6.386
   44LYS    CA   672   9.490   7.429   6.279
   44LYS    HA   673   9.557   7.514   6.265
   44LYS    CB   674   9.493   7.343   6.153
   44LYS    HB2  675   9.430   7.255   6.167
   44LYS    HB3  676   9.450   7.402   6.072
   44LYS    CG   677   9.634   7.301   6.114
   44LYS    HG2  678   9.700   7.387   6.125
   44LYS    HG3  679   9.667   7.220   6.178
   44LYS    CD   680   9.634   7.257   5.968
   44LYS    HD2  681   9.565   7.173   5.958
   44LYS    HD3  682   9.598   7.339   5.906
   44LYS    CE   683   9.773   7.216   5.920
   44LYS    HE2  684   9.838   7.304   5.923
   44LYS    HE3  685   9.814   7.141   5.988
   44LYS    NZ   686   9.766   7.164   5.783
   44LYS    HZ1  687   9.727   7.234   5.722
   44LYS    HZ2  688   9.858   7.139   5.751
   44LYS    HZ3  689   9.706   7.082   5.781
   44LYS    C    690   9.349   7.484   6.296
   44LYS    O    691   9.268   7.430   6.371
   45LYS    N    692   9.318   7.587   6.217
   45LYS    H    693   9.389   7.621   6.155
   45LYS    CA   694   9.184   7.642   6.205
   45LYS    HA   695   9.158   7.678   6.305
   45LYS    CB   696   9.187   7.763   6.113
   45LYS    HB2  697   9.271   7.827   6.142
   45LYS    HB3  698   9.203   7.731   6.010
   45LYS    CG   699   9.058   7.843   6.124
   45LYS    HG2  700   8.979   7.790   6.071
   45LYS    HG3  701   9.031   7.850   6.230
   45LYS    CD   702   9.067   7.986   6.070
   45LYS    HD2  703   9.152   8.037   6.115
   45LYS    HD3  704   9.076   7.985   5.962
   45LYS    CE   705   8.938   8.056   6.112
   45LYS    HE2  706   8.852   8.007   6.066
   45LYS    HE3  707   8.928   8.049   6.220
   45LYS    NZ   708   8.938   8.199   6.076
   45LYS    HZ1  709   8.946   8.214   5.976
   45LYS    HZ2  710   8.853   8.242   6.109
   45LYS    HZ3  711   9.014   8.247   6.122
   45LYS    C    712   9.084   7.536   6.161
   45LYS    O    713   9.119   7.457   6.074
   46PRO    N    714   8.962   7.532   6.215
   46PRO    CD   715   8.921   7.602   6.335
   46PRO    HD2  716   8.890   7.703   6.311
   46PRO    HD3  717   9.000   7.603   6.410
   46PRO    CG   718   8.803   7.524   6.392
   46PRO    HG2  719   8.734   7.589   6.446
   46PRO    HG3  720   8.839   7.444   6.456
   46PRO    CB   721   8.739   7.466   6.266
   46PRO    HB2  722   8.674   7.541   6.221
   46PRO    HB3  723   8.683   7.375   6.288
   46PRO    CA   724   8.858   7.439   6.175
   46PRO    HA   725   8.895   7.338   6.195
   46PRO    C    726   8.816   7.444   6.029
   46PRO    O    727   8.843   7.540   5.956
   47GLN    N    728   8.744   7.340   5.986
   47GLN    H    729   8.714   7.273   6.054
   47GLN    CA   730   8.711   7.310   5.848
   47GLN    HA   731   8.706   7.403   5.792
   47GLN    CB   732   8.822   7.224   5.789
   47GLN    HB2  733   8.918   7.269   5.815
   47GLN    HB3  734   8.818   7.125   5.835
   47GLN    CG   735   8.813   7.208   5.638
   47GLN    HG2  736   8.729   7.142   5.613
   47GLN    HG3  737   8.795   7.305   5.593
   47GLN    CD   738   8.939   7.150   5.574
   47GLN    OE1  739   9.036   7.111   5.637
   47GLN    NE2  740   8.942   7.141   5.441
   47GLN   HE21  741   9.028   7.106   5.402
   47GLN   HE22  742   8.863   7.170   5.385
   47GLN    C    743   8.577   7.238   5.837
   47GLN    O    744   8.545   7.154   5.921
   48SER    N    745   8.499   7.268   5.733
   48SER    H    746   8.533   7.335   5.667
   48SER    CA   747   8.368   7.211   5.709
   48SER    HA   748   8.311   7.216   5.802
   48SER    CB   749   8.296   7.296   5.605
   48SER    HB2  750   8.303   7.401   5.634
   48SER    HB3  751   8.344   7.282   5.508
   48SER    OG   752   8.160   7.260   5.595
   48SER    HG   753   8.118   7.314   5.527
   48SER    C    754   8.370   7.065   5.666
   48SER    O    755   8.463   7.022   5.599
   49LEU    N    756   8.267   6.988   5.705
   49LEU    H    757   8.192   7.033   5.754
   49LEU    CA   758   8.258   6.845   5.686
   49LEU    HA   759   8.352   6.804   5.723
   49LEU    CB   760   8.146   6.786   5.772
   49LEU    HB2  761   8.135   6.845   5.863
   49LEU    HB3  762   8.052   6.795   5.717
   49LEU    CG   763   8.169   6.640   5.810
   49LEU    HG   764   8.229   6.591   5.734
   49LEU    CD1  765   8.245   6.632   5.942
   49LEU   HD11  766   8.188   6.680   6.021
   49LEU   HD12  767   8.261   6.527   5.969
   49LEU   HD13  768   8.342   6.680   5.930
   49LEU    CD2  769   8.041   6.559   5.830
   49LEU   HD21  770   7.983   6.557   5.738
   49LEU   HD22  771   8.068   6.456   5.855
   49LEU   HD23  772   7.980   6.601   5.910
   49LEU    C    773   8.243   6.801   5.541
   49LEU    O    774   8.159   6.851   5.467
   50THR    N    775   8.318   6.697   5.503
   50THR    H    776   8.389   6.668   5.568
   50THR    CA   777   8.285   6.608   5.394
   50THR    HA   778   8.281   6.667   5.302
   50THR    CB   779   8.396   6.504   5.379
   50THR    HB   780   8.492   6.556   5.373
   50THR    CG2  781   8.401   6.404   5.494
   50THR   HG21  782   8.307   6.350   5.504
   50THR   HG22  783   8.482   6.332   5.479
   50THR   HG23  784   8.419   6.457   5.587
   50THR    OG1  785   8.379   6.433   5.258
   50THR    HG1  786   8.438   6.357   5.262
   50THR    C    787   8.150   6.539   5.411
   50THR    O    788   8.100   6.523   5.522
   51LYS    N    789   8.090   6.493   5.301
   51LYS    H    790   8.138   6.510   5.214
   51LYS    CA   791   7.979   6.401   5.300
   51LYS    HA   792   7.899   6.443   5.362
   51LYS    CB   793   7.925   6.386   5.158
   51LYS    HB2  794   7.845   6.313   5.157
   51LYS    HB3  795   7.881   6.483   5.132
   51LYS    CG   796   8.027   6.347   5.052
   51LYS    HG2  797   8.116   6.411   5.059
   51LYS    HG3  798   8.058   6.244   5.065
   51LYS    CD   799   7.963   6.365   4.914
   51LYS    HD2  800   7.887   6.288   4.902
   51LYS    HD3  801   7.913   6.462   4.911
   51LYS    CE   802   8.060   6.359   4.797
   51LYS    HE2  803   8.111   6.262   4.797
   51LYS    HE3  804   8.002   6.367   4.705
   51LYS    NZ   805   8.158   6.468   4.801
   51LYS    HZ1  806   8.214   6.460   4.885
   51LYS    HZ2  807   8.218   6.465   4.720
   51LYS    HZ3  808   8.110   6.557   4.803
   51LYS    C    809   8.008   6.264   5.361
   51LYS    O    810   8.123   6.221   5.366
   52TRP    N    811   7.902   6.192   5.398
   52TRP    H    812   7.810   6.232   5.385
   52TRP    CA   813   7.907   6.053   5.438
   52TRP    HA   814   8.010   6.018   5.428
   52TRP    CB   815   7.870   6.037   5.585
   52TRP    HB2  816   7.879   5.931   5.612
   52TRP    HB3  817   7.943   6.091   5.645
   52TRP    CG   818   7.734   6.083   5.625
   52TRP    CD1  819   7.618   6.016   5.602
   52TRP    HD1  820   7.612   5.920   5.551
   52TRP    NE1  821   7.512   6.088   5.652
   52TRP    HE1  822   7.418   6.051   5.655
   52TRP    CE2  823   7.553   6.208   5.705
   52TRP    CZ2  824   7.485   6.316   5.763
   52TRP    HZ2  825   7.377   6.316   5.767
   52TRP    CH2  826   7.559   6.423   5.815
   52TRP    HH2  827   7.509   6.506   5.863
   52TRP    CZ3  828   7.698   6.423   5.804
   52TRP    HZ3  829   7.755   6.506   5.845
   52TRP    CE3  830   7.765   6.316   5.743
   52TRP    HE3  831   7.873   6.317   5.736
   52TRP    CD2  832   7.695   6.206   5.692
   52TRP    C    833   7.823   5.963   5.349
   52TRP    O    834   7.721   6.003   5.293
   53SER    N    835   7.870   5.839   5.334
   53SER    H    836   7.953   5.815   5.386
   53SER    CA   837   7.800   5.730   5.270
   53SER    HA   838   7.746   5.768   5.184
   53SER    CB   839   7.903   5.630   5.219
   53SER    HB2  840   7.977   5.683   5.159
   53SER    HB3  841   7.955   5.584   5.304
   53SER    OG   842   7.843   5.530   5.140
   53SER    HG   843   7.908   5.462   5.122
   53SER    C    844   7.699   5.665   5.364
   53SER    O    845   7.725   5.656   5.484
   54ASP    N    846   7.587   5.618   5.309
   54ASP    H    847   7.581   5.624   5.209
   54ASP    CA   848   7.470   5.568   5.379
   54ASP    HA   849   7.396   5.551   5.300
   54ASP    CB   850   7.501   5.433   5.442
   54ASP    HB2  851   7.570   5.378   5.377
   54ASP    HB3  852   7.551   5.449   5.538
   54ASP    CG   853   7.379   5.344   5.463
   54ASP    OD1  854   7.278   5.367   5.394
   54ASP    OD2  855   7.386   5.257   5.552
   54ASP    C    856   7.404   5.667   5.474
   54ASP    O    857   7.436   5.785   5.477
   55ILE    N    858   7.302   5.624   5.549
   55ILE    H    859   7.269   5.530   5.534
   55ILE    CA   860   7.246   5.696   5.661
   55ILE    HA   861   7.241   5.802   5.635
   55ILE    CB   862   7.104   5.647   5.690
   55ILE    HB   863   7.109   5.539   5.701
   55ILE    CG2  864   7.049   5.705   5.820
   55ILE   HG21  865   7.043   5.814   5.814
   55ILE   HG22  866   6.950   5.664   5.838
   55ILE   HG23  867   7.110   5.677   5.905
   55ILE    CG1  868   7.008   5.682   5.577
   55ILE   HG12  869   6.969   5.783   5.591
   55ILE   HG13  870   7.060   5.681   5.481
   55ILE    CD1  871   6.891   5.585   5.565
   55ILE   HD11  872   6.834   5.582   5.658
   55ILE   HD12  873   6.825   5.618   5.484
   55ILE   HD13  874   6.927   5.485   5.543
   55ILE    C    875   7.335   5.683   5.784
   55ILE    O    876   7.372   5.573   5.823
   56TRP    N    877   7.363   5.795   5.852
   56TRP    H    878   7.322   5.881   5.819
   56TRP    CA   879   7.445   5.802   5.971
   56TRP    HA   880   7.516   5.719   5.971
   56TRP    CB   881   7.524   5.932   5.966
   56TRP    HB2  882   7.587   5.930   5.877
   56TRP    HB3  883   7.455   6.016   5.956
   56TRP    CG   884   7.612   5.958   6.084
   56TRP    CD1  885   7.570   6.005   6.204
   56TRP    HD1  886   7.468   6.032   6.228
   56TRP    NE1  887   7.674   6.002   6.295
   56TRP    HE1  888   7.664   6.025   6.392
   56TRP    CE2  889   7.790   5.957   6.236
   56TRP    CZ2  890   7.920   5.936   6.284
   56TRP    HZ2  891   7.943   5.956   6.388
   56TRP    CH2  892   8.017   5.884   6.197
   56TRP    HH2  893   8.117   5.863   6.234
   56TRP    CZ3  894   7.985   5.860   6.063
   56TRP    HZ3  895   8.061   5.820   5.997
   56TRP    CE3  896   7.856   5.884   6.015
   56TRP    HE3  897   7.833   5.866   5.912
   56TRP    CD2  898   7.755   5.931   6.101
   56TRP    C    899   7.362   5.793   6.099
   56TRP    O    900   7.257   5.855   6.107
   57NLN    N    901   7.406   5.720   6.201
   57NLN    H    902   7.496   5.675   6.194
   57NLN    CA   903   7.333   5.707   6.326
   57NLN    HA   904   7.228   5.724   6.304
   57NLN    CB   905   7.343   5.564   6.378
   57NLN    HB2  906   7.311   5.502   6.293
   57NLN    HB3  907   7.445   5.538   6.405
   57NLN    CG   908   7.251   5.534   6.495
   57NLN    OD1  909   7.186   5.620   6.554
   57NLN    ND2  910   7.225   5.405   6.517
   57NLN   HD21  911   7.225   5.374   6.613
   57NLN    C    912   7.371   5.808   6.433
   57NLN    O    913   7.485   5.813   6.479
   58ALA    N    914   7.268   5.880   6.478
   58ALA    H    915   7.177   5.862   6.439
   58ALA    CA   916   7.274   5.985   6.579
   58ALA    HA   917   7.371   5.981   6.628
   58ALA    CB   918   7.264   6.116   6.501
   58ALA    HB1  919   7.168   6.119   6.450
   58ALA    HB2  920   7.272   6.200   6.570
   58ALA    HB3  921   7.344   6.121   6.428
   58ALA    C    922   7.167   5.966   6.686
   58ALA    O    923   7.083   6.053   6.705
   59THR    N    924   7.165   5.853   6.757
   59THR    H    925   7.221   5.775   6.726
   59THR    CA   926   7.076   5.830   6.869
   59THR    HA   927   7.001   5.909   6.872
   59THR    CB   928   6.997   5.700   6.852
   59THR    HB   929   6.933   5.686   6.939
   59THR    CG2  930   6.908   5.707   6.729
   59THR   HG21  931   6.966   5.720   6.638
   59THR   HG22  932   6.847   5.617   6.721
   59THR   HG23  933   6.842   5.793   6.740
   59THR    OG1  934   7.083   5.589   6.841
   59THR    HG1  935   7.026   5.512   6.834
   59THR    C    936   7.141   5.835   7.007
   59THR    O    937   7.072   5.816   7.107
   60LYS    N    938   7.270   5.866   7.017
   60LYS    H    939   7.322   5.885   6.933
   60LYS    CA   940   7.342   5.877   7.143
   60LYS    HA   941   7.275   5.924   7.215
   60LYS    CB   942   7.376   5.739   7.199
   60LYS    HB2  943   7.447   5.751   7.281
   60LYS    HB3  944   7.286   5.695   7.239
   60LYS    CG   945   7.436   5.643   7.096
   60LYS    HG2  946   7.367   5.627   7.013
   60LYS    HG3  947   7.530   5.682   7.059
   60LYS    CD   948   7.459   5.510   7.168
   60LYS    HD2  949   7.527   5.528   7.251
   60LYS    HD3  950   7.364   5.473   7.208
   60LYS    CE   951   7.517   5.405   7.075
   60LYS    HE2  952   7.436   5.343   7.036
   60LYS    HE3  953   7.567   5.454   6.991
   60LYS    NZ   954   7.614   5.322   7.148
   60LYS    HZ1  955   7.569   5.279   7.228
   60LYS    HZ2  956   7.652   5.250   7.089
   60LYS    HZ3  957   7.689   5.381   7.181
   60LYS    C    958   7.465   5.966   7.135
   60LYS    O    959   7.532   5.973   7.032
   61TYR    N    960   7.495   6.033   7.247
   61TYR    H    961   7.433   6.021   7.326
   61TYR    CA   962   7.607   6.123   7.265
   61TYR    HA   963   7.586   6.214   7.208
   61TYR    CB   964   7.617   6.159   7.413
   61TYR    HB2  965   7.632   6.066   7.468
   61TYR    HB3  966   7.706   6.220   7.426
   61TYR    CG   967   7.503   6.235   7.476
   61TYR    CD1  968   7.453   6.193   7.600
   61TYR    HD1  969   7.491   6.104   7.647
   61TYR    CE1  970   7.355   6.269   7.666
   61TYR    HE1  971   7.319   6.238   7.763
   61TYR    CZ   972   7.307   6.388   7.607
   61TYR    OH   973   7.208   6.460   7.668
   61TYR    HH   974   7.188   6.425   7.755
   61TYR    CE2  975   7.360   6.431   7.484
   61TYR    HE2  976   7.324   6.523   7.441
   61TYR    CD2  977   7.457   6.354   7.419
   61TYR    HD2  978   7.498   6.390   7.325
   61TYR    C    979   7.740   6.067   7.218
   61TYR    O    980   7.777   5.954   7.250
   62ALA    N    981   7.816   6.151   7.146
   62ALA    H    982   7.776   6.241   7.125
   62ALA    CA   983   7.952   6.128   7.102
   62ALA    HA   984   7.967   6.022   7.083
   62ALA    CB   985   7.966   6.204   6.970
   62ALA    HB1  986   7.949   6.310   6.989
   62ALA    HB2  987   8.066   6.190   6.929
   62ALA    HB3  988   7.893   6.168   6.898
   62ALA    C    989   8.058   6.172   7.203
   62ALA    O    990   8.025   6.226   7.308
   63ASN    N    991   8.186   6.153   7.169
   63ASN    H    992   8.206   6.111   7.080
   63ASN    CA   993   8.298   6.189   7.253
   63ASN    HA   994   8.297   6.123   7.340
   63ASN    CB   995   8.431   6.168   7.181
   63ASN    HB2  996   8.439   6.242   7.101
   63ASN    HB3  997   8.512   6.187   7.251
   63ASN    CG   998   8.455   6.031   7.120
   63ASN    OD1  999   8.423   5.927   7.177
   63ASN    ND2 1000   8.512   6.025   7.000
   63ASN   HD21 1001   8.527   5.933   6.961
   63ASN   HD22 1002   8.536   6.110   6.950
   63ASN    C   1003   8.292   6.333   7.301
   63ASN    O   1004   8.270   6.424   7.222
   64SER    N   1005   8.321   6.357   7.429
   64SER    H   1006   8.345   6.278   7.487
   64SER    CA  1007   8.362   6.488   7.476
   64SER    HA  1008   8.292   6.562   7.439
   64SER    CB  1009   8.361   6.494   7.629
   64SER    HB2 1010   8.425   6.415   7.668
   64SER    HB3 1011   8.400   6.590   7.661
   64SER    OG  1012   8.231   6.478   7.681
   64SER    HG  1013   8.240   6.448   7.772
   64SER    C   1014   8.501   6.522   7.425
   64SER    O   1015   8.584   6.433   7.404
   65CYX    N   1016   8.532   6.650   7.402
   65CYX    H   1017   8.461   6.720   7.418
   65CYX    CA  1018   8.660   6.688   7.348
   65CYX    HA  1019   8.675   6.629   7.258
   65CYX    CB  1020   8.663   6.835   7.308
   65CYX    HB2 1021   8.562   6.871   7.288
   65CYX    HB3 1022   8.703   6.894   7.390
   65CYX    SG  1023   8.769   6.865   7.164
   65CYX    C   1024   8.777   6.662   7.442
   65CYX    O   1025   8.761   6.672   7.564
   66CYS    N   1026   8.896   6.639   7.387
   66CYS    H   1027   8.896   6.623   7.287
   66CYS    CA  1028   9.022   6.622   7.457
   66CYS    HA  1029   9.019   6.526   7.509
   66CYS    CB  1030   9.134   6.617   7.354
   66CYS    HB2 1031   9.105   6.554   7.270
   66CYS    HB3 1032   9.154   6.717   7.317
   66CYS    SG  1033   9.282   6.547   7.430
   66CYS    HG  1034   9.364   6.563   7.326
   66CYS    C   1035   9.046   6.731   7.561
   66CYS    O   1036   9.075   6.845   7.525
   67GLN    N   1037   9.033   6.696   7.689
   67GLN    H   1038   9.010   6.600   7.710
   67GLN    CA  1039   9.033   6.789   7.800
   67GLN    HA  1040   9.103   6.869   7.777
   67GLN    CB  1041   8.895   6.850   7.818
   67GLN    HB2 1042   8.903   6.934   7.888
   67GLN    HB3 1043   8.863   6.891   7.723
   67GLN    CG  1044   8.787   6.756   7.872
   67GLN    HG2 1045   8.789   6.661   7.818
   67GLN    HG3 1046   8.806   6.736   7.977
   67GLN    CD  1047   8.648   6.816   7.858
   67GLN    OE1 1048   8.588   6.863   7.955
   67GLN    NE2 1049   8.591   6.823   7.737
   67GLN   HE21 1050   8.502   6.870   7.730
   67GLN   HE22 1051   8.641   6.784   7.659
   67GLN    C   1052   9.081   6.724   7.929
   67GLN    O   1053   9.069   6.603   7.949
   68ASN    N   1054   9.131   6.808   8.020
   68ASN    H   1055   9.138   6.905   7.994
   68ASN    CA  1056   9.164   6.775   8.157
   68ASN    HA  1057   9.223   6.683   8.159
   68ASN    CB  1058   9.250   6.888   8.213
   68ASN    HB2 1059   9.200   6.984   8.198
   68ASN    HB3 1060   9.264   6.874   8.321
   68ASN    CG  1061   9.389   6.890   8.150
   68ASN    OD1 1062   9.452   6.786   8.133
   68ASN    ND2 1063   9.438   7.007   8.109
   68ASN   HD21 1064   9.538   7.004   8.090
   68ASN   HD22 1065   9.389   7.093   8.127
   68ASN    C   1066   9.040   6.752   8.242
   68ASN    O   1067   8.997   6.841   8.316
   69ILE    N   1068   8.982   6.632   8.235
   69ILE    H   1069   9.014   6.567   8.165
   69ILE    CA  1070   8.893   6.586   8.339
   69ILE    HA  1071   8.825   6.668   8.365
   69ILE    CB  1072   8.806   6.468   8.297
   69ILE    HB  1073   8.872   6.382   8.280
   69ILE    CG2 1074   8.711   6.433   8.411
   69ILE   HG21 1075   8.651   6.520   8.438
   69ILE   HG22 1076   8.645   6.351   8.381
   69ILE   HG23 1077   8.766   6.401   8.499
   69ILE    CG1 1078   8.730   6.491   8.167
   69ILE   HG12 1079   8.801   6.506   8.086
   69ILE   HG13 1080   8.675   6.400   8.144
   69ILE    CD1 1081   8.631   6.607   8.165
   69ILE   HD11 1082   8.684   6.701   8.183
   69ILE   HD12 1083   8.583   6.611   8.068
   69ILE   HD13 1084   8.555   6.594   8.242
   69ILE    C   1085   8.974   6.555   8.464
   69ILE    O   1086   9.035   6.450   8.476
   70ASP    N   1087   8.970   6.647   8.561
   70ASP    H   1088   8.930   6.737   8.540
   70ASP    CA  1089   9.013   6.627   8.698
   70ASP    HA  1090   9.011   6.520   8.718
   70ASP    CB  1091   9.158   6.671   8.717
   70ASP    HB2 1092   9.185   6.658   8.822
   70ASP    HB3 1093   9.221   6.604   8.659
   70ASP    CG  1094   9.193   6.814   8.676
   70ASP    OD1 1095   9.101   6.896   8.653
   70ASP    OD2 1096   9.314   6.840   8.668
   70ASP    C   1097   8.916   6.690   8.796
   70ASP    O   1098   8.824   6.763   8.759
   71GLN    N   1099   8.930   6.656   8.925
   71GLN    H   1100   9.009   6.599   8.950
   71GLN    CA  1101   8.846   6.707   9.031
   71GLN    HA  1102   8.744   6.714   8.995
   71GLN    CB  1103   8.851   6.609   9.149
   71GLN    HB2 1104   8.955   6.597   9.180
   71GLN    HB3 1105   8.797   6.653   9.233
   71GLN    CG  1106   8.793   6.471   9.120
   71GLN    HG2 1107   8.863   6.414   9.060
   71GLN    HG3 1108   8.781   6.419   9.215
   71GLN    CD  1109   8.657   6.473   9.051
   71GLN    OE1 1110   8.557   6.514   9.108
   71GLN    NE2 1111   8.648   6.426   8.926
   71GLN   HE21 1112   8.559   6.438   8.880
   71GLN   HE22 1113   8.730   6.401   8.873
   71GLN    C   1114   8.886   6.846   9.078
   71GLN    O   1115   9.004   6.881   9.078
   72SER    N   1116   8.790   6.923   9.130
   72SER    H   1117   8.695   6.889   9.127
   72SER    CA  1118   8.815   7.044   9.206
   72SER    HA  1119   8.905   7.092   9.169
   72SER    CB  1120   8.699   7.141   9.187
   72SER    HB2 1121   8.721   7.233   9.241
   72SER    HB3 1122   8.688   7.164   9.082
   72SER    OG  1123   8.579   7.085   9.237
   72SER    HG  1124   8.508   7.148   9.223
   72SER    C   1125   8.836   7.019   9.355
   72SER    O   1126   8.893   7.103   9.423
   73PHE    N   1127   8.789   6.905   9.407
   73PHE    H   1128   8.734   6.846   9.346
   73PHE    CA  1129   8.789   6.874   9.548
   73PHE    HA  1130   8.874   6.924   9.594
   73PHE    CB  1131   8.662   6.934   9.609
   73PHE    HB2 1132   8.645   7.034   9.570
   73PHE    HB3 1133   8.576   6.873   9.580
   73PHE    CG  1134   8.670   6.942   9.759
   73PHE    CD1 1135   8.600   6.850   9.838
   73PHE    HD1 1136   8.527   6.785   9.793
   73PHE    CE1 1137   8.629   6.840   9.975
   73PHE    HE1 1138   8.582   6.762  10.033
   73PHE    CZ  1139   8.722   6.926  10.034
   73PHE    HZ  1140   8.747   6.916  10.138
   73PHE    CE2 1141   8.786   7.024   9.956
   73PHE    HE2 1142   8.859   7.090  10.000
   73PHE    CD2 1143   8.761   7.030   9.818
   73PHE    HD2 1144   8.816   7.100   9.757
   73PHE    C   1145   8.799   6.724   9.571
   73PHE    O   1146   8.709   6.651   9.529
   74PRO    N   1147   8.907   6.670   9.628
   74PRO    CD  1148   9.025   6.739   9.675
   74PRO    HD2 1149   9.001   6.815   9.749
   74PRO    HD3 1150   9.077   6.784   9.590
   74PRO    CG  1151   9.115   6.632   9.738
   74PRO    HG2 1152   9.091   6.621   9.844
   74PRO    HG3 1153   9.221   6.655   9.725
   74PRO    CB  1154   9.075   6.505   9.663
   74PRO    HB2 1155   9.093   6.416   9.724
   74PRO    HB3 1156   9.130   6.499   9.569
   74PRO    CA  1157   8.927   6.527   9.634
   74PRO    HA  1158   8.905   6.484   9.536
   74PRO    C   1159   8.840   6.454   9.736
   74PRO    O   1160   8.796   6.510   9.837
   75GLY    N   1161   8.821   6.324   9.713
   75GLY    H   1162   8.858   6.287   9.627
   75GLY    CA  1163   8.761   6.231   9.806
   75GLY    HA2 1164   8.775   6.130   9.767
   75GLY    HA3 1165   8.812   6.237   9.902
   75GLY    C   1166   8.611   6.248   9.831
   75GLY    O   1167   8.556   6.179   9.916
   76PHE    N   1168   8.545   6.338   9.758
   76PHE    H   1169   8.598   6.395   9.694
   76PHE    CA  1170   8.407   6.376   9.781
   76PHE    HA  1171   8.368   6.320   9.866
   76PHE    CB  1172   8.407   6.525   9.816
   76PHE    HB2 1173   8.479   6.543   9.896
   76PHE    HB3 1174   8.441   6.581   9.728
   76PHE    CG  1175   8.273   6.578   9.860
   76PHE    CD1 1176   8.208   6.518   9.969
   76PHE    HD1 1177   8.254   6.436  10.022
   76PHE    CE1 1178   8.085   6.568  10.013
   76PHE    HE1 1179   8.034   6.521  10.095
   76PHE    CZ  1180   8.029   6.680   9.951
   76PHE    HZ  1181   7.935   6.720   9.987
   76PHE    CE2 1182   8.095   6.741   9.844
   76PHE    HE2 1183   8.052   6.829   9.797
   76PHE    CD2 1184   8.215   6.688   9.796
   76PHE    HD2 1185   8.264   6.733   9.711
   76PHE    C   1186   8.317   6.350   9.661
   76PHE    O   1187   8.347   6.397   9.551
   77HIE    N   1188   8.201   6.287   9.681
   77HIE    H   1189   8.180   6.252   9.774
   77HIE    CA  1190   8.104   6.263   9.577
   77HIE    HA  1191   8.152   6.207   9.496
   77HIE    CB  1192   7.987   6.180   9.628
   77HIE    HB2 1193   7.939   6.133   9.542
   77HIE    HB3 1194   8.024   6.099   9.692
   77HIE    CG  1195   7.882   6.259   9.701
   77HIE    ND1 1196   7.899   6.322   9.825
   77HIE    CE1 1197   7.786   6.391   9.846
   77HIE    HE1 1198   7.767   6.450   9.934
   77HIE    NE2 1199   7.701   6.377   9.743
   77HIE    HE2 1200   7.610   6.420   9.736
   77HIE    CD2 1201   7.760   6.294   9.650
   77HIE    HD2 1202   7.722   6.266   9.553
   77HIE    C   1203   8.051   6.392   9.515
   77HIE    O   1204   8.030   6.398   9.394
   78GLY    N   1205   8.032   6.497   9.594
   78GLY    H   1206   8.041   6.483   9.694
   78GLY    CA  1207   7.981   6.624   9.546
   78GLY    HA2 1208   7.886   6.607   9.497
   78GLY    HA3 1209   7.964   6.690   9.631
   78GLY    C   1210   8.073   6.696   9.449
   78GLY    O   1211   8.027   6.784   9.377
   79SER    N   1212   8.201   6.658   9.442
   79SER    H   1213   8.231   6.583   9.503
   79SER    CA  1214   8.294   6.703   9.341
   79SER    HA  1215   8.289   6.811   9.332
   79SER    CB  1216   8.435   6.667   9.389
   79SER    HB2 1217   8.446   6.702   9.492
   79SER    HB3 1218   8.448   6.559   9.389
   79SER    OG  1219   8.538   6.726   9.313
   79SER    HG  1220   8.613   6.668   9.328
   79SER    C   1221   8.264   6.644   9.204
   79SER    O   1222   8.275   6.712   9.102
   80GLU    N   1223   8.215   6.520   9.199
   80GLU    H   1224   8.193   6.475   9.287
   80GLU    CA  1225   8.210   6.434   9.083
   80GLU    HA  1226   8.304   6.446   9.028
   80GLU    CB  1227   8.201   6.289   9.128
   80GLU    HB2 1228   8.107   6.273   9.180
   80GLU    HB3 1229   8.202   6.224   9.040
   80GLU    CG  1230   8.317   6.250   9.219
   80GLU    HG2 1231   8.411   6.276   9.169
   80GLU    HG3 1232   8.311   6.307   9.311
   80GLU    CD  1233   8.318   6.102   9.255
   80GLU    OE1 1234   8.425   6.040   9.237
   80GLU    OE2 1235   8.214   6.053   9.304
   80GLU    C   1236   8.099   6.465   8.983
   80GLU    O   1237   8.093   6.401   8.878
   81MET    N   1238   8.012   6.562   9.010
   81MET    H   1239   8.027   6.612   9.097
   81MET    CA  1240   7.895   6.595   8.931
   81MET    HA  1241   7.826   6.511   8.936
   81MET    CB  1242   7.830   6.719   8.992
   81MET    HB2 1243   7.837   6.712   9.100
   81MET    HB3 1244   7.885   6.808   8.961
   81MET    CG  1245   7.683   6.735   8.957
   81MET    HG2 1246   7.638   6.636   8.950
   81MET    HG3 1247   7.635   6.786   9.040
   81MET    SD  1248   7.642   6.827   8.806
   81MET    CE  1249   7.658   6.996   8.867
   81MET    HE1 1250   7.758   7.013   8.907
   81MET    HE2 1251   7.641   7.066   8.785
   81MET    HE3 1252   7.584   7.014   8.945
   81MET    C   1253   7.926   6.619   8.784
   81MET    O   1254   7.846   6.586   8.696
   82TRP    N   1255   8.042   6.679   8.757
   82TRP    H   1256   8.100   6.702   8.836
   82TRP    CA  1257   8.091   6.719   8.626
   82TRP    HA  1258   8.009   6.767   8.572
   82TRP    CB  1259   8.201   6.821   8.650
   82TRP    HB2 1260   8.279   6.775   8.711
   82TRP    HB3 1261   8.246   6.850   8.555
   82TRP    CG  1262   8.151   6.944   8.720
   82TRP    CD1 1263   8.170   6.972   8.851
   82TRP    HD1 1264   8.229   6.913   8.919
   82TRP    NE1 1265   8.094   7.082   8.885
   82TRP    HE1 1266   8.089   7.120   8.978
   82TRP    CE2 1267   8.021   7.129   8.777
   82TRP    CZ2 1268   7.927   7.232   8.762
   82TRP    HZ2 1269   7.897   7.290   8.848
   82TRP    CH2 1270   7.873   7.257   8.635
   82TRP    HH2 1271   7.801   7.336   8.622
   82TRP    CZ3 1272   7.915   7.180   8.526
   82TRP    HZ3 1273   7.876   7.200   8.427
   82TRP    CE3 1274   8.008   7.076   8.542
   82TRP    HE3 1275   8.040   7.018   8.457
   82TRP    CD2 1276   8.062   7.047   8.669
   82TRP    C   1277   8.141   6.605   8.538
   82TRP    O   1278   8.144   6.622   8.417
   83ASN    N   1279   8.184   6.493   8.597
   83ASN    H   1280   8.177   6.488   8.698
   83ASN    CA  1281   8.244   6.381   8.528
   83ASN    HA  1282   8.341   6.415   8.491
   83ASN    CB  1283   8.274   6.271   8.629
   83ASN    HB2 1284   8.191   6.259   8.699
   83ASN    HB3 1285   8.285   6.176   8.576
   83ASN    CG  1286   8.403   6.295   8.708
   83ASN    OD1 1287   8.447   6.407   8.731
   83ASN    ND2 1288   8.472   6.188   8.749
   83ASN   HD21 1289   8.555   6.206   8.803
   83ASN   HD22 1290   8.436   6.095   8.732
   83ASN    C   1291   8.159   6.331   8.413
   83ASN    O   1292   8.048   6.282   8.437
   84PRO    N   1293   8.205   6.338   8.288
   84PRO    CD  1294   8.334   6.389   8.246
   84PRO    HD2 1295   8.410   6.311   8.258
   84PRO    HD3 1296   8.362   6.478   8.301
   84PRO    CG  1297   8.321   6.426   8.098
   84PRO    HG2 1298   8.408   6.392   8.042
   84PRO    HG3 1299   8.309   6.534   8.089
   84PRO    CB  1300   8.194   6.356   8.050
   84PRO    HB2 1301   8.219   6.278   7.978
   84PRO    HB3 1302   8.127   6.428   8.003
   84PRO    CA  1303   8.126   6.298   8.174
   84PRO    HA  1304   8.027   6.341   8.184
   84PRO    C   1305   8.114   6.147   8.161
   84PRO    O   1306   8.212   6.074   8.179
   85ASN    N   1307   7.997   6.099   8.119
   85ASN    H   1308   7.918   6.163   8.115
   85ASN    CA  1309   7.977   5.960   8.083
   85ASN    HA  1310   8.025   5.898   8.158
   85ASN    CB  1311   7.827   5.929   8.085
   85ASN    HB2 1312   7.774   5.999   8.020
   85ASN    HB3 1313   7.812   5.828   8.046
   85ASN    CG  1314   7.768   5.933   8.225
   85ASN    OD1 1315   7.832   5.904   8.325
   85ASN    ND2 1316   7.640   5.968   8.238
   85ASN   HD21 1317   7.607   5.972   8.334
   85ASN   HD22 1318   7.581   5.990   8.159
   85ASN    C   1319   8.040   5.923   7.950
   85ASN    O   1320   8.083   5.809   7.931
   86THR    N   1321   8.042   6.015   7.853
   86THR    H   1322   8.004   6.106   7.872
   86THR    CA  1323   8.108   5.996   7.726
   86THR    HA  1324   8.079   5.899   7.687
   86THR    CB  1325   8.063   6.101   7.624
   86THR    HB  1326   8.123   6.091   7.534
   86THR    CG2 1327   7.916   6.087   7.588
   86THR   HG21 1328   7.854   6.109   7.675
   86THR   HG22 1329   7.894   6.160   7.510
   86THR   HG23 1330   7.895   5.987   7.551
   86THR    OG1 1331   8.072   6.233   7.674
   86THR    HG1 1332   8.093   6.290   7.599
   86THR    C   1333   8.260   5.996   7.736
   86THR    O   1334   8.320   6.066   7.817
   87ASP    N   1335   8.323   5.919   7.647
   87ASP    H   1336   8.267   5.863   7.583
   87ASP    CA  1337   8.467   5.910   7.631
   87ASP    HA  1338   8.510   5.890   7.729
   87ASP    CB  1339   8.497   5.791   7.540
   87ASP    HB2 1340   8.437   5.707   7.573
   87ASP    HB3 1341   8.465   5.816   7.438
   87ASP    CG  1342   8.641   5.745   7.537
   87ASP    OD1 1343   8.675   5.670   7.443
   87ASP    OD2 1344   8.717   5.781   7.630
   87ASP    C   1345   8.528   6.040   7.579
   87ASP    O   1346   8.458   6.127   7.529
   88LEU    N   1347   8.660   6.054   7.591
   88LEU    H   1348   8.713   5.974   7.621
   88LEU    CA  1349   8.735   6.173   7.554
   88LEU    HA  1350   8.665   6.255   7.538
   88LEU    CB  1351   8.831   6.215   7.665
   88LEU    HB2 1352   8.912   6.143   7.669
   88LEU    HB3 1353   8.873   6.311   7.636
   88LEU    CG  1354   8.774   6.229   7.806
   88LEU    HG  1355   8.749   6.131   7.845
   88LEU    CD1 1356   8.881   6.292   7.894
   88LEU   HD11 1357   8.904   6.393   7.861
   88LEU   HD12 1358   8.846   6.295   7.998
   88LEU   HD13 1359   8.972   6.232   7.891
   88LEU    CD2 1360   8.650   6.319   7.812
   88LEU   HD21 1361   8.571   6.275   7.753
   88LEU   HD22 1362   8.615   6.325   7.915
   88LEU   HD23 1363   8.674   6.419   7.775
   88LEU    C   1364   8.813   6.152   7.425
   88LEU    O   1365   8.880   6.051   7.408
   89SER    N   1366   8.812   6.251   7.336
   89SER    H   1367   8.753   6.331   7.354
   89SER    CA  1368   8.884   6.245   7.210
   89SER    HA  1369   8.980   6.197   7.225
   89SER    CB  1370   8.803   6.160   7.112
   89SER    HB2 1371   8.777   6.065   7.157
   89SER    HB3 1372   8.712   6.214   7.087
   89SER    OG  1373   8.877   6.138   6.994
   89SER    HG  1374   8.824   6.082   6.938
   89SER    C   1375   8.905   6.383   7.149
   89SER    O   1376   8.824   6.473   7.167
   90GLU    N   1377   9.012   6.401   7.071
   90GLU    H   1378   9.078   6.325   7.061
   90GLU    CA  1379   9.025   6.516   6.984
   90GLU    HA  1380   9.013   6.608   7.041
   90GLU    CB  1381   9.164   6.514   6.921
   90GLU    HB2 1382   9.181   6.418   6.872
   90GLU    HB3 1383   9.172   6.593   6.847
   90GLU    CG  1384   9.271   6.536   7.028
   90GLU    HG2 1385   9.248   6.628   7.081
   90GLU    HG3 1386   9.271   6.454   7.100
   90GLU    CD  1387   9.409   6.546   6.964
   90GLU    OE1 1388   9.470   6.654   6.979
   90GLU    OE2 1389   9.452   6.447   6.901
   90GLU    C   1390   8.920   6.519   6.873
   90GLU    O   1391   8.868   6.624   6.836
   91ASP    N   1392   8.886   6.400   6.822
   91ASP    H   1393   8.929   6.319   6.864
   91ASP    CA  1394   8.776   6.373   6.732
   91ASP    HA  1395   8.773   6.448   6.653
   91ASP    CB  1396   8.807   6.237   6.670
   91ASP    HB2 1397   8.898   6.248   6.611
   91ASP    HB3 1398   8.828   6.166   6.749
   91ASP    CG  1399   8.700   6.178   6.580
   91ASP    OD1 1400   8.617   6.256   6.529
   91ASP    OD2 1401   8.708   6.055   6.558
   91ASP    C   1402   8.645   6.379   6.809
   91ASP    O   1403   8.598   6.278   6.862
   92CYX    N   1404   8.588   6.499   6.820
   92CYX    H   1405   8.639   6.577   6.782
   92CYX    CA  1406   8.474   6.531   6.905
   92CYX    HA  1407   8.429   6.438   6.940
   92CYX    CB  1408   8.523   6.608   7.027
   92CYX    HB2 1409   8.475   6.565   7.115
   92CYX    HB3 1410   8.631   6.594   7.038
   92CYX    SG  1411   8.490   6.786   7.027
   92CYX    C   1412   8.364   6.611   6.837
   92CYX    O   1413   8.262   6.640   6.900
   93LEU    N   1414   8.385   6.652   6.712
   93LEU    H   1415   8.465   6.612   6.664
   93LEU    CA  1416   8.313   6.756   6.641
   93LEU    HA  1417   8.291   6.836   6.712
   93LEU    CB  1418   8.403   6.812   6.532
   93LEU    HB2 1419   8.453   6.729   6.482
   93LEU    HB3 1420   8.339   6.859   6.456
   93LEU    CG  1421   8.509   6.915   6.569
   93LEU    HG  1422   8.549   6.954   6.476
   93LEU    CD1 1423   8.459   7.036   6.648
   93LEU   HD11 1424   8.418   7.006   6.745
   93LEU   HD12 1425   8.542   7.104   6.666
   93LEU   HD13 1426   8.383   7.088   6.591
   93LEU    CD2 1427   8.628   6.853   6.643
   93LEU   HD21 1428   8.669   6.774   6.580
   93LEU   HD22 1429   8.704   6.929   6.660
   93LEU   HD23 1430   8.597   6.812   6.739
   93LEU    C   1431   8.177   6.707   6.593
   93LEU    O   1432   8.148   6.700   6.474
   94TYR    N   1433   8.094   6.671   6.691
   94TYR    H   1434   8.129   6.681   6.785
   94TYR    CA  1435   7.959   6.620   6.678
   94TYR    HA  1436   7.933   6.625   6.572
   94TYR    CB  1437   7.949   6.473   6.720
   94TYR    HB2 1438   7.949   6.470   6.829
   94TYR    HB3 1439   7.852   6.435   6.688
   94TYR    CG  1440   8.055   6.378   6.671
   94TYR    CD1 1441   8.034   6.298   6.558
   94TYR    HD1 1442   7.939   6.302   6.506
   94TYR    CE1 1443   8.132   6.208   6.516
   94TYR    HE1 1444   8.114   6.143   6.431
   94TYR    CZ  1445   8.254   6.199   6.585
   94TYR    OH  1446   8.350   6.109   6.548
   94TYR    HH  1447   8.344   6.084   6.455
   94TYR    CE2 1448   8.276   6.279   6.699
   94TYR    HE2 1449   8.369   6.271   6.753
   94TYR    CD2 1450   8.175   6.365   6.743
   94TYR    HD2 1451   8.187   6.421   6.835
   94TYR    C   1452   7.859   6.705   6.754
   94TYR    O   1453   7.892   6.780   6.846
   95LEU    N   1454   7.733   6.693   6.712
   95LEU    H   1455   7.718   6.627   6.638
   95LEU    CA  1456   7.621   6.782   6.738
   95LEU    HA  1457   7.647   6.847   6.821
   95LEU    CB  1458   7.604   6.868   6.613
   95LEU    HB2 1459   7.695   6.927   6.606
   95LEU    HB3 1460   7.601   6.803   6.525
   95LEU    CG  1461   7.486   6.965   6.602
   95LEU    HG  1462   7.454   6.997   6.701
   95LEU    CD1 1463   7.530   7.089   6.524
   95LEU   HD11 1464   7.566   7.059   6.425
   95LEU   HD12 1465   7.446   7.157   6.512
   95LEU   HD13 1466   7.610   7.140   6.577
   95LEU    CD2 1467   7.368   6.908   6.525
   95LEU   HD21 1468   7.331   6.817   6.573
   95LEU   HD22 1469   7.287   6.981   6.522
   95LEU   HD23 1470   7.398   6.885   6.422
   95LEU    C   1471   7.498   6.703   6.778
   95LEU    O   1472   7.481   6.586   6.744
   96ASN    N   1473   7.410   6.771   6.852
   96ASN    H   1474   7.434   6.867   6.872
   96ASN    CA  1475   7.288   6.724   6.914
   96ASN    HA  1476   7.267   6.624   6.878
   96ASN    CB  1477   7.305   6.722   7.065
   96ASN    HB2 1478   7.300   6.825   7.101
   96ASN    HB3 1479   7.222   6.668   7.111
   96ASN    CG  1480   7.436   6.662   7.115
   96ASN    OD1 1481   7.472   6.548   7.086
   96ASN    ND2 1482   7.511   6.740   7.194
   96ASN   HD21 1483   7.597   6.703   7.232
   96ASN   HD22 1484   7.477   6.832   7.219
   96ASN    C   1485   7.175   6.820   6.877
   96ASN    O   1486   7.195   6.941   6.875
   97VAL    N   1487   7.055   6.769   6.851
   97VAL    H   1488   7.045   6.668   6.851
   97VAL    CA  1489   6.938   6.850   6.824
   97VAL    HA  1490   6.950   6.943   6.879
   97VAL    CB  1491   6.933   6.889   6.676
   97VAL    HB  1492   7.019   6.952   6.656
   97VAL    CG1 1493   6.940   6.772   6.578
   97VAL   HG11 1494   6.857   6.704   6.595
   97VAL   HG12 1495   6.936   6.810   6.476
   97VAL   HG13 1496   7.034   6.719   6.591
   97VAL    CG2 1497   6.809   6.972   6.640
   97VAL   HG21 1498   6.805   7.062   6.701
   97VAL   HG22 1499   6.814   7.000   6.535
   97VAL   HG23 1500   6.719   6.913   6.657
   97VAL    C   1501   6.811   6.786   6.878
   97VAL    O   1502   6.786   6.667   6.857
   98TRP    N   1503   6.730   6.867   6.948
   98TRP    H   1504   6.757   6.964   6.953
   98TRP    CA  1505   6.602   6.833   7.005
   98TRP    HA  1506   6.583   6.726   6.992
   98TRP    CB  1507   6.591   6.865   7.154
   98TRP    HB2 1508   6.609   6.972   7.167
   98TRP    HB3 1509   6.489   6.845   7.185
   98TRP    CG  1510   6.682   6.792   7.247
   98TRP    CD1 1511   6.644   6.692   7.329
   98TRP    HD1 1512   6.545   6.650   7.336
   98TRP    NE1 1513   6.752   6.652   7.406
   98TRP    HE1 1514   6.748   6.587   7.483
   98TRP    CE2 1515   6.867   6.719   7.370
   98TRP    CZ2 1516   7.001   6.712   7.411
   98TRP    HZ2 1517   7.029   6.639   7.486
   98TRP    CH2 1518   7.095   6.797   7.352
   98TRP    HH2 1519   7.199   6.789   7.381
   98TRP    CZ3 1520   7.054   6.891   7.257
   98TRP    HZ3 1521   7.127   6.957   7.213
   98TRP    CE3 1522   6.920   6.900   7.218
   98TRP    HE3 1523   6.890   6.974   7.146
   98TRP    CD2 1524   6.824   6.812   7.271
   98TRP    C   1525   6.490   6.909   6.935
   98TRP    O   1526   6.500   7.028   6.906
   99ILE    N   1527   6.381   6.837   6.909
   99ILE    H   1528   6.379   6.741   6.942
   99ILE    CA  1529   6.280   6.873   6.812
   99ILE    HA  1530   6.288   6.979   6.788
   99ILE    CB  1531   6.306   6.793   6.685
   99ILE    HB  1532   6.307   6.688   6.716
   99ILE    CG2 1533   6.196   6.808   6.581
   99ILE   HG21 1534   6.187   6.912   6.550
   99ILE   HG22 1535   6.221   6.746   6.495
   99ILE   HG23 1536   6.100   6.773   6.621
   99ILE    CG1 1537   6.440   6.823   6.619
   99ILE   HG12 1538   6.427   6.880   6.528
   99ILE   HG13 1539   6.503   6.884   6.684
   99ILE    CD1 1540   6.518   6.695   6.588
   99ILE   HD11 1541   6.464   6.637   6.513
   99ILE   HD12 1542   6.617   6.721   6.551
   99ILE   HD13 1543   6.530   6.635   6.679
   99ILE    C   1544   6.145   6.841   6.875
   99ILE    O   1545   6.127   6.730   6.924
  100PRO    N   1546   6.049   6.934   6.875
  100PRO    CD  1547   6.065   7.074   6.843
  100PRO    HD2 1548   6.082   7.088   6.736
  100PRO    HD3 1549   6.147   7.117   6.900
  100PRO    CG  1550   5.935   7.142   6.886
  100PRO    HG2 1551   5.901   7.214   6.812
  100PRO    HG3 1552   5.956   7.192   6.981
  100PRO    CB  1553   5.833   7.032   6.908
  100PRO    HB2 1554   5.765   7.027   6.822
  100PRO    HB3 1555   5.775   7.050   6.998
  100PRO    CA  1556   5.914   6.904   6.920
  100PRO    HA  1557   5.918   6.873   7.025
  100PRO    C   1558   5.852   6.793   6.836
  100PRO    O   1559   5.870   6.790   6.715
  101ALA    N   1560   5.776   6.702   6.898
  101ALA    H   1561   5.766   6.706   6.999
  101ALA    CA  1562   5.692   6.609   6.826
  101ALA    HA  1563   5.730   6.598   6.725
  101ALA    CB  1564   5.705   6.472   6.892
  101ALA    HB1 1565   5.667   6.478   6.993
  101ALA    HB2 1566   5.647   6.398   6.836
  101ALA    HB3 1567   5.810   6.440   6.894
  101ALA    C   1568   5.548   6.657   6.825
  101ALA    O   1569   5.493   6.683   6.932
  102PRO    N   1570   5.481   6.668   6.709
  102PRO    CD  1571   5.340   6.701   6.705
  102PRO    HD2 1572   5.319   6.788   6.766
  102PRO    HD3 1573   5.282   6.615   6.739
  102PRO    CG  1574   5.308   6.731   6.559
  102PRO    HG2 1575   5.320   6.838   6.540
  102PRO    HG3 1576   5.207   6.698   6.532
  102PRO    CB  1577   5.415   6.653   6.482
  102PRO    HB2 1578   5.435   6.699   6.385
  102PRO    HB3 1579   5.383   6.550   6.469
  102PRO    CA  1580   5.535   6.659   6.575
  102PRO    HA  1581   5.592   6.567   6.564
  102PRO    C   1582   5.625   6.777   6.538
  102PRO    O   1583   5.612   6.887   6.590
  103LYS    N   1584   5.713   6.752   6.441
  103LYS    H   1585   5.713   6.658   6.403
  103LYS    CA  1586   5.813   6.843   6.389
  103LYS    HA  1587   5.884   6.863   6.469
  103LYS    CB  1588   5.887   6.769   6.278
  103LYS    HB2 1589   5.903   6.666   6.309
  103LYS    HB3 1590   5.823   6.767   6.189
  103LYS    CG  1591   6.024   6.826   6.243
  103LYS    HG2 1592   6.018   6.934   6.230
  103LYS    HG3 1593   6.092   6.805   6.324
  103LYS    CD  1594   6.079   6.763   6.115
  103LYS    HD2 1595   6.184   6.787   6.107
  103LYS    HD3 1596   6.069   6.654   6.121
  103LYS    CE  1597   6.004   6.816   5.994
  103LYS    HE2 1598   5.902   6.775   5.993
  103LYS    HE3 1599   5.997   6.924   6.002
  103LYS    NZ  1600   6.072   6.780   5.868
  103LYS    HZ1 1601   6.081   6.679   5.860
  103LYS    HZ2 1602   6.022   6.817   5.789
  103LYS    HZ3 1603   6.165   6.819   5.869
  103LYS    C   1604   5.752   6.973   6.339
  103LYS    O   1605   5.664   6.967   6.252
  104PRO    N   1606   5.796   7.090   6.385
  104PRO    CD  1607   5.884   7.109   6.498
  104PRO    HD2 1608   5.987   7.100   6.465
  104PRO    HD3 1609   5.863   7.038   6.578
  104PRO    CG  1610   5.856   7.250   6.550
  104PRO    HG2 1611   5.945   7.294   6.594
  104PRO    HG3 1612   5.773   7.248   6.620
  104PRO    CB  1613   5.814   7.324   6.424
  104PRO    HB2 1614   5.904   7.366   6.378
  104PRO    HB3 1615   5.743   7.404   6.446
  104PRO    CA  1616   5.752   7.218   6.333
  104PRO    HA  1617   5.644   7.224   6.340
  104PRO    C   1618   5.794   7.245   6.189
  104PRO    O   1619   5.861   7.165   6.125
  105LYS    N   1620   5.760   7.364   6.140
  105LYS    H   1621   5.698   7.420   6.197
  105LYS    CA  1622   5.803   7.415   6.012
  105LYS    HA  1623   5.885   7.353   5.977
  105LYS    CB  1624   5.686   7.397   5.914
  105LYS    HB2 1625   5.629   7.310   5.945
  105LYS    HB3 1626   5.620   7.484   5.920
  105LYS    CG  1627   5.730   7.375   5.770
  105LYS    HG2 1628   5.752   7.472   5.725
  105LYS    HG3 1629   5.821   7.315   5.769
  105LYS    CD  1630   5.626   7.301   5.686
  105LYS    HD2 1631   5.629   7.196   5.712
  105LYS    HD3 1632   5.526   7.340   5.707
  105LYS    CE  1633   5.658   7.319   5.538
  105LYS    HE2 1634   5.639   7.423   5.511
  105LYS    HE3 1635   5.763   7.298   5.522
  105LYS    NZ  1636   5.576   7.231   5.453
  105LYS    HZ1 1637   5.478   7.249   5.467
  105LYS    HZ2 1638   5.599   7.246   5.356
  105LYS    HZ3 1639   5.595   7.134   5.475
  105LYS    C   1640   5.860   7.556   6.015
  105LYS    O   1641   5.938   7.592   5.927
  106NLN    N   1642   5.825   7.636   6.116
  106NLN    H   1643   5.759   7.599   6.184
  106NLN    CA  1644   5.871   7.772   6.137
  106NLN    HA  1645   5.968   7.782   6.088
  106NLN    CB  1646   5.773   7.866   6.068
  106NLN    HB2 1647   5.752   7.829   5.967
  106NLN    HB3 1648   5.680   7.870   6.124
  106NLN    CG  1649   5.827   8.007   6.051
  106NLN    OD1 1650   5.944   8.032   6.079
  106NLN    ND2 1651   5.749   8.103   6.000
  106NLN   HD21 1652   5.655   8.081   5.970
  106NLN    C   1653   5.898   7.803   6.283
  106NLN    O   1654   5.880   7.916   6.328
  107ALA    N   1655   5.934   7.704   6.364
  107ALA    H   1656   5.947   7.611   6.326
  107ALA    CA  1657   5.975   7.727   6.501
  107ALA    HA  1658   5.900   7.791   6.549
  107ALA    CB  1659   5.977   7.595   6.577
  107ALA    HB1 1660   6.050   7.528   6.533
  107ALA    HB2 1661   6.004   7.612   6.681
  107ALA    HB3 1662   5.878   7.549   6.575
  107ALA    C   1663   6.108   7.800   6.514
  107ALA    O   1664   6.192   7.803   6.425
  108THR    N   1665   6.127   7.859   6.633
  108THR    H   1666   6.050   7.855   6.698
  108THR    CA  1667   6.246   7.928   6.678
  108THR    HA  1668   6.281   7.992   6.598
  108THR    CB  1669   6.206   8.017   6.796
  108THR    HB  1670   6.157   7.956   6.871
  108THR    CG2 1671   6.319   8.095   6.862
  108THR   HG21 1672   6.368   8.161   6.789
  108THR   HG22 1673   6.278   8.155   6.943
  108THR   HG23 1674   6.393   8.027   6.904
  108THR    OG1 1675   6.113   8.110   6.746
  108THR    HG1 1676   6.091   8.172   6.817
  108THR    C   1677   6.357   7.831   6.716
  108THR    O   1678   6.329   7.727   6.776
  109VAL    N   1679   6.482   7.864   6.683
  109VAL    H   1680   6.497   7.952   6.637
  109VAL    CA  1681   6.601   7.784   6.708
  109VAL    HA  1682   6.570   7.685   6.742
  109VAL    CB  1683   6.677   7.766   6.577
  109VAL    HB  1684   6.681   7.862   6.526
  109VAL    CG1 1685   6.820   7.716   6.593
  109VAL   HG11 1686   6.822   7.620   6.646
  109VAL   HG12 1687   6.865   7.703   6.494
  109VAL   HG13 1688   6.879   7.789   6.647
  109VAL    CG2 1689   6.605   7.668   6.486
  109VAL   HG21 1690   6.503   7.702   6.465
  109VAL   HG22 1691   6.658   7.660   6.391
  109VAL   HG23 1692   6.601   7.569   6.533
  109VAL    C   1693   6.685   7.844   6.820
  109VAL    O   1694   6.699   7.966   6.827
  110LEU    N   1695   6.744   7.761   6.906
  110LEU    H   1696   6.728   7.662   6.894
  110LEU    CA  1697   6.813   7.800   7.028
  110LEU    HA  1698   6.836   7.906   7.023
  110LEU    CB  1699   6.715   7.777   7.143
  110LEU    HB2 1700   6.629   7.841   7.124
  110LEU    HB3 1701   6.683   7.673   7.140
  110LEU    CG  1702   6.766   7.806   7.284
  110LEU    HG  1703   6.848   7.739   7.308
  110LEU    CD1 1704   6.812   7.951   7.300
  110LEU   HD11 1705   6.731   8.019   7.275
  110LEU   HD12 1706   6.841   7.967   7.404
  110LEU   HD13 1707   6.898   7.970   7.237
  110LEU    CD2 1708   6.655   7.785   7.387
  110LEU   HD21 1709   6.619   7.682   7.384
  110LEU   HD22 1710   6.693   7.805   7.487
  110LEU   HD23 1711   6.572   7.853   7.368
  110LEU    C   1712   6.943   7.723   7.046
  110LEU    O   1713   6.940   7.600   7.056
  111ILE    N   1714   7.058   7.791   7.051
  111ILE    H   1715   7.053   7.892   7.044
  111ILE    CA  1716   7.189   7.730   7.051
  111ILE    HA  1717   7.178   7.624   7.027
  111ILE    CB  1718   7.282   7.791   6.947
  111ILE    HB  1719   7.320   7.885   6.986
  111ILE    CG2 1720   7.403   7.699   6.927
  111ILE   HG21 1721   7.370   7.598   6.899
  111ILE   HG22 1722   7.467   7.738   6.848
  111ILE   HG23 1723   7.461   7.691   7.018
  111ILE    CG1 1724   7.217   7.824   6.813
  111ILE   HG12 1725   7.137   7.895   6.830
  111ILE   HG13 1726   7.291   7.874   6.750
  111ILE    CD1 1727   7.163   7.704   6.736
  111ILE   HD11 1728   7.085   7.654   6.794
  111ILE   HD12 1729   7.119   7.739   6.642
  111ILE   HD13 1730   7.243   7.635   6.712
  111ILE    C   1731   7.258   7.737   7.187
  111ILE    O   1732   7.281   7.847   7.238
  112TRP    N   1733   7.298   7.621   7.240
  112TRP    H   1734   7.271   7.537   7.192
  112TRP    CA  1735   7.375   7.606   7.362
  112TRP    HA  1736   7.346   7.685   7.432
  112TRP    CB  1737   7.336   7.472   7.425
  112TRP    HB2 1738   7.228   7.468   7.439
  112TRP    HB3 1739   7.362   7.394   7.353
  112TRP    CG  1740   7.404   7.442   7.554
  112TRP    CD1 1741   7.479   7.332   7.578
  112TRP    HD1 1742   7.497   7.252   7.508
  112TRP    NE1 1743   7.527   7.337   7.708
  112TRP    HE1 1744   7.581   7.264   7.752
  112TRP    CE2 1745   7.488   7.453   7.771
  112TRP    CZ2 1746   7.515   7.505   7.899
  112TRP    HZ2 1747   7.579   7.451   7.966
  112TRP    CH2 1748   7.456   7.626   7.936
  112TRP    HH2 1749   7.472   7.665   8.035
  112TRP    CZ3 1750   7.375   7.695   7.845
  112TRP    HZ3 1751   7.329   7.788   7.874
  112TRP    CE3 1752   7.352   7.643   7.717
  112TRP    HE3 1753   7.290   7.699   7.648
  112TRP    CD2 1754   7.407   7.521   7.677
  112TRP    C   1755   7.526   7.611   7.344
  112TRP    O   1756   7.582   7.528   7.273
  113ILE    N   1757   7.593   7.701   7.416
  113ILE    H   1758   7.539   7.772   7.463
  113ILE    CA  1759   7.737   7.702   7.437
  113ILE    HA  1760   7.779   7.611   7.394
  113ILE    CB  1761   7.802   7.818   7.362
  113ILE    HB  1762   7.756   7.911   7.397
  113ILE    CG2 1763   7.951   7.831   7.389
  113ILE   HG21 1764   8.004   7.742   7.354
  113ILE   HG22 1765   7.991   7.917   7.336
  113ILE   HG23 1766   7.970   7.844   7.496
  113ILE    CG1 1767   7.785   7.809   7.210
  113ILE   HG12 1768   7.877   7.840   7.160
  113ILE   HG13 1769   7.766   7.707   7.180
  113ILE    CD1 1770   7.675   7.901   7.157
  113ILE   HD11 1771   7.698   8.004   7.185
  113ILE   HD12 1772   7.671   7.894   7.049
  113ILE   HD13 1773   7.578   7.873   7.200
  113ILE    C   1774   7.768   7.700   7.586
  113ILE    O   1775   7.750   7.800   7.656
  114TYR    N   1776   7.816   7.586   7.636
  114TYR    H   1777   7.824   7.507   7.574
  114TYR    CA  1778   7.858   7.564   7.773
  114TYR    HA  1779   7.780   7.603   7.837
  114TYR    CB  1780   7.870   7.414   7.801
  114TYR    HB2 1781   7.902   7.400   7.904
  114TYR    HB3 1782   7.770   7.371   7.794
  114TYR    CG  1783   7.962   7.335   7.711
  114TYR    CD1 1784   8.101   7.338   7.732
  114TYR    HD1 1785   8.142   7.393   7.815
  114TYR    CE1 1786   8.187   7.274   7.642
  114TYR    HE1 1787   8.294   7.280   7.657
  114TYR    CZ  1788   8.135   7.203   7.533
  114TYR    OH  1789   8.219   7.144   7.442
  114TYR    HH  1790   8.310   7.169   7.459
  114TYR    CE2 1791   7.995   7.194   7.516
  114TYR    HE2 1792   7.957   7.137   7.433
  114TYR    CD2 1793   7.910   7.260   7.606
  114TYR    HD2 1794   7.803   7.252   7.593
  114TYR    C   1795   7.986   7.633   7.816
  114TYR    O   1796   8.077   7.662   7.738
  115GLY    N   1797   7.995   7.658   7.947
  115GLY    H   1798   7.914   7.637   8.003
  115GLY    CA  1799   8.113   7.702   8.019
  115GLY    HA2 1800   8.178   7.759   7.952
  115GLY    HA3 1801   8.079   7.768   8.098
  115GLY    C   1802   8.197   7.592   8.082
  115GLY    O   1803   8.164   7.474   8.076
  116GLY    N   1804   8.309   7.635   8.141
  116GLY    H   1805   8.319   7.735   8.148
  116GLY    CA  1806   8.420   7.553   8.185
  116GLY    HA2 1807   8.404   7.525   8.290
  116GLY    HA3 1808   8.424   7.461   8.128
  116GLY    C   1809   8.555   7.623   8.175
  116GLY    O   1810   8.658   7.559   8.158
  117GLY    N   1811   8.556   7.756   8.178
  117GLY    H   1812   8.468   7.804   8.193
  117GLY    CA  1813   8.676   7.837   8.178
  117GLY    HA2 1814   8.648   7.941   8.198
  117GLY    HA3 1815   8.741   7.804   8.259
  117GLY    C   1816   8.757   7.836   8.050
  117GLY    O   1817   8.879   7.855   8.057
  118PHE    N   1818   8.696   7.805   7.935
  118PHE    H   1819   8.596   7.791   7.939
  118PHE    CA  1820   8.761   7.772   7.810
  118PHE    HA  1821   8.682   7.748   7.739
  118PHE    CB  1822   8.834   7.893   7.752
  118PHE    HB2 1823   8.920   7.916   7.815
  118PHE    HB3 1824   8.876   7.866   7.655
  118PHE    CG  1825   8.753   8.019   7.732
  118PHE    CD1 1826   8.779   8.131   7.812
  118PHE    HD1 1827   8.853   8.127   7.891
  118PHE    CE1 1828   8.713   8.252   7.787
  118PHE    HE1 1829   8.737   8.339   7.846
  118PHE    CZ  1830   8.619   8.261   7.683
  118PHE    HZ  1831   8.571   8.355   7.662
  118PHE    CE2 1832   8.593   8.148   7.605
  118PHE    HE2 1833   8.522   8.156   7.523
  118PHE    CD2 1834   8.659   8.028   7.629
  118PHE    HD2 1835   8.639   7.942   7.567
  118PHE    C   1836   8.849   7.648   7.812
  118PHE    O   1837   8.902   7.611   7.707
  119GLN    N   1838   8.864   7.581   7.926
  119GLN    H   1839   8.817   7.619   8.007
  119GLN    CA  1840   8.956   7.473   7.953
  119GLN    HA  1841   9.035   7.473   7.877
  119GLN    CB  1842   9.021   7.505   8.087
  119GLN    HB2 1843   9.074   7.599   8.079
  119GLN    HB3 1844   8.941   7.520   8.160
  119GLN    CG  1845   9.116   7.401   8.145
  119GLN    HG2 1846   9.137   7.429   8.248
  119GLN    HG3 1847   9.067   7.303   8.149
  119GLN    CD  1848   9.249   7.387   8.073
  119GLN    OE1 1849   9.277   7.448   7.970
  119GLN    NE2 1850   9.341   7.306   8.126
  119GLN   HE21 1851   9.433   7.312   8.085
  119GLN   HE22 1852   9.328   7.269   8.219
  119GLN    C   1853   8.892   7.335   7.950
  119GLN    O   1854   8.949   7.242   7.893
  120THR    N   1855   8.772   7.319   8.008
  120THR    H   1856   8.733   7.398   8.058
  120THR    CA  1857   8.692   7.199   8.010
  120THR    HA  1858   8.737   7.123   7.945
  120THR    CB  1859   8.685   7.140   8.151
  120THR    HB  1860   8.617   7.054   8.150
  120THR    CG2 1861   8.817   7.092   8.210
  120THR   HG21 1862   8.888   7.174   8.218
  120THR   HG22 1863   8.800   7.050   8.309
  120THR   HG23 1864   8.859   7.013   8.147
  120THR    OG1 1865   8.632   7.235   8.241
  120THR    HG1 1866   8.645   7.201   8.329
  120THR    C   1867   8.551   7.224   7.959
  120THR    O   1868   8.511   7.338   7.936
  121GLY    N   1869   8.474   7.117   7.941
  121GLY    H   1870   8.516   7.026   7.951
  121GLY    CA  1871   8.329   7.118   7.928
  121GLY    HA2 1872   8.287   7.090   8.025
  121GLY    HA3 1873   8.294   7.219   7.906
  121GLY    C   1874   8.275   7.023   7.823
  121GLY    O   1875   8.345   6.983   7.731
  122THR    N   1876   8.147   6.986   7.837
  122THR    H   1877   8.095   7.023   7.915
  122THR    CA  1878   8.074   6.904   7.743
  122THR    HA  1879   8.114   6.922   7.643
  122THR    CB  1880   8.091   6.755   7.772
  122THR    HB  1881   8.197   6.733   7.781
  122THR    CG2 1882   8.019   6.705   7.896
  122THR   HG21 1883   7.911   6.719   7.885
  122THR   HG22 1884   8.037   6.599   7.909
  122THR   HG23 1885   8.053   6.758   7.985
  122THR    OG1 1886   8.036   6.681   7.665
  122THR    HG1 1887   8.065   6.590   7.679
  122THR    C   1888   7.926   6.939   7.738
  122THR    O   1889   7.866   6.978   7.838
  123SER    N   1890   7.864   6.920   7.621
  123SER    H   1891   7.920   6.890   7.543
  123SER    CA  1892   7.721   6.934   7.601
  123SER    HA  1893   7.684   7.014   7.665
  123SER    CB  1894   7.693   6.973   7.456
  123SER    HB2 1895   7.587   6.996   7.445
  123SER    HB3 1896   7.750   7.063   7.433
  123SER    OG  1897   7.727   6.871   7.365
  123SER    HG  1898   7.748   6.911   7.281
  123SER    C   1899   7.639   6.810   7.638
  123SER    O   1900   7.519   6.825   7.656
  124SER    N   1901   7.699   6.692   7.651
  124SER    H   1902   7.798   6.684   7.630
  124SER    CA  1903   7.631   6.573   7.697
  124SER    HA  1904   7.532   6.572   7.653
  124SER    CB  1905   7.702   6.447   7.648
  124SER    HB2 1906   7.652   6.359   7.689
  124SER    HB3 1907   7.695   6.442   7.539
  124SER    OG  1908   7.838   6.444   7.685
  124SER    HG  1909   7.875   6.358   7.664
  124SER    C   1910   7.609   6.564   7.847
  124SER    O   1911   7.539   6.472   7.891
  125LEU    N   1912   7.663   6.656   7.928
  125LEU    H   1913   7.720   6.728   7.885
  125LEU    CA  1914   7.637   6.665   8.070
  125LEU    HA  1915   7.676   6.575   8.117
  125LEU    CB  1916   7.707   6.786   8.131
  125LEU    HB2 1917   7.814   6.780   8.111
  125LEU    HB3 1918   7.670   6.874   8.078
  125LEU    CG  1919   7.686   6.806   8.280
  125LEU    HG  1920   7.586   6.771   8.310
  125LEU    CD1 1921   7.788   6.732   8.366
  125LEU   HD11 1922   7.889   6.765   8.342
  125LEU   HD12 1923   7.769   6.750   8.471
  125LEU   HD13 1924   7.782   6.624   8.348
  125LEU    CD2 1925   7.691   6.954   8.318
  125LEU   HD21 1926   7.609   7.006   8.268
  125LEU   HD22 1927   7.679   6.966   8.425
  125LEU   HD23 1928   7.786   6.997   8.287
  125LEU    C   1929   7.486   6.669   8.094
  125LEU    O   1930   7.413   6.742   8.028
  126HIE    N   1931   7.439   6.590   8.190
  126HIE    H   1932   7.504   6.549   8.255
  126HIE    CA  1933   7.299   6.557   8.208
  126HIE    HA  1934   7.262   6.512   8.116
  126HIE    CB  1935   7.286   6.456   8.322
  126HIE    HB2 1936   7.180   6.443   8.346
  126HIE    HB3 1937   7.325   6.360   8.289
  126HIE    CG  1938   7.360   6.499   8.446
  126HIE    ND1 1939   7.498   6.494   8.460
  126HIE    CE1 1940   7.526   6.553   8.577
  126HIE    HE1 1941   7.625   6.565   8.617
  126HIE    NE2 1942   7.413   6.595   8.636
  126HIE    HE2 1943   7.410   6.645   8.724
  126HIE    CD2 1944   7.306   6.564   8.554
  126HIE    HD2 1945   7.202   6.589   8.569
  126HIE    C   1946   7.211   6.677   8.238
  126HIE    O   1947   7.092   6.675   8.209
  127VAL    N   1948   7.269   6.783   8.296
  127VAL    H   1949   7.368   6.774   8.317
  127VAL    CA  1950   7.202   6.907   8.327
  127VAL    HA  1951   7.113   6.884   8.385
  127VAL    CB  1952   7.293   6.996   8.411
  127VAL    HB  1953   7.372   7.036   8.347
  127VAL    CG1 1954   7.216   7.114   8.470
  127VAL   HG11 1955   7.133   7.077   8.530
  127VAL   HG12 1956   7.281   7.175   8.533
  127VAL   HG13 1957   7.176   7.177   8.391
  127VAL    CG2 1958   7.362   6.925   8.527
  127VAL   HG21 1959   7.430   6.848   8.491
  127VAL   HG22 1960   7.422   6.996   8.584
  127VAL   HG23 1961   7.288   6.880   8.594
  127VAL    C   1962   7.158   6.981   8.202
  127VAL    O   1963   7.060   7.055   8.205
  128TYR    N   1964   7.230   6.964   8.090
  128TYR    H   1965   7.302   6.893   8.091
  128TYR    CA  1966   7.217   7.040   7.968
  128TYR    HA  1967   7.165   7.133   7.990
  128TYR    CB  1968   7.356   7.074   7.916
  128TYR    HB2 1969   7.401   6.980   7.882
  128TYR    HB3 1970   7.345   7.137   7.828
  128TYR    CG  1971   7.454   7.142   8.008
  128TYR    CD1 1972   7.413   7.227   8.111
  128TYR    HD1 1973   7.308   7.245   8.128
  128TYR    CE1 1974   7.508   7.288   8.194
  128TYR    HE1 1975   7.475   7.353   8.274
  128TYR    CZ  1976   7.645   7.267   8.172
  128TYR    OH  1977   7.738   7.326   8.253
  128TYR    HH  1978   7.700   7.350   8.338
  128TYR    CE2 1979   7.687   7.185   8.065
  128TYR    HE2 1980   7.792   7.167   8.049
  128TYR    CD2 1981   7.591   7.122   7.985
  128TYR    HD2 1982   7.623   7.056   7.906
  128TYR    C   1983   7.135   6.971   7.860
  128TYR    O   1984   7.136   7.011   7.743
  129ASP    N   1985   7.065   6.862   7.893
  129ASP    H   1986   7.070   6.832   7.990
  129ASP    CA  1987   6.975   6.792   7.804
  129ASP    HA  1988   7.027   6.776   7.710
  129ASP    CB  1989   6.948   6.655   7.866
  129ASP    HB2 1990   7.040   6.598   7.860
  129ASP    HB3 1991   6.925   6.669   7.972
  129ASP    CG  1992   6.837   6.572   7.804
  129ASP    OD1 1993   6.800   6.471   7.867
  129ASP    OD2 1994   6.787   6.606   7.694
  129ASP    C   1995   6.850   6.874   7.774
  129ASP    O   1996   6.776   6.915   7.864
  130GLY    N   1997   6.820   6.896   7.646
  130GLY    H   1998   6.878   6.852   7.577
  130GLY    CA  1999   6.720   6.990   7.599
  130GLY    HA2 2000   6.715   7.073   7.670
  130GLY    HA3 2001   6.752   7.029   7.503
  130GLY    C   2002   6.578   6.937   7.584
  130GLY    O   2003   6.492   7.009   7.534
  131LYS    N   2004   6.550   6.813   7.625
  131LYS    H   2005   6.627   6.759   7.663
  131LYS    CA  2006   6.423   6.747   7.603
  131LYS    HA  2007   6.404   6.748   7.496
  131LYS    CB  2008   6.435   6.600   7.645
  131LYS    HB2 2009   6.358   6.543   7.593
  131LYS    HB3 2010   6.531   6.562   7.611
  131LYS    CG  2011   6.422   6.577   7.795
  131LYS    HG2 2012   6.492   6.642   7.847
  131LYS    HG3 2013   6.321   6.602   7.827
  131LYS    CD  2014   6.450   6.431   7.830
  131LYS    HD2 2015   6.374   6.368   7.784
  131LYS    HD3 2016   6.547   6.401   7.791
  131LYS    CE  2017   6.446   6.409   7.981
  131LYS    HE2 2018   6.361   6.463   8.024
  131LYS    HE3 2019   6.432   6.303   8.001
  131LYS    NZ  2020   6.571   6.454   8.046
  131LYS    HZ1 2021   6.584   6.553   8.031
  131LYS    HZ2 2022   6.568   6.436   8.145
  131LYS    HZ3 2023   6.649   6.406   8.005
  131LYS    C   2024   6.303   6.818   7.664
  131LYS    O   2025   6.196   6.815   7.605
  132PHE    N   2026   6.319   6.887   7.777
  132PHE    H   2027   6.409   6.887   7.823
  132PHE    CA  2028   6.210   6.963   7.837
  132PHE    HA  2029   6.122   6.900   7.838
  132PHE    CB  2030   6.241   7.001   7.982
  132PHE    HB2 2031   6.321   7.076   7.983
  132PHE    HB3 2032   6.152   7.047   8.024
  132PHE    CG  2033   6.280   6.885   8.071
  132PHE    CD1 2034   6.200   6.770   8.074
  132PHE    HD1 2035   6.107   6.768   8.019
  132PHE    CE1 2036   6.239   6.659   8.149
  132PHE    HE1 2037   6.178   6.570   8.150
  132PHE    CZ  2038   6.356   6.664   8.226
  132PHE    HZ  2039   6.387   6.579   8.285
  132PHE    CE2 2040   6.432   6.782   8.229
  132PHE    HE2 2041   6.520   6.788   8.291
  132PHE    CD2 2042   6.394   6.892   8.151
  132PHE    HD2 2043   6.454   6.982   8.154
  132PHE    C   2044   6.173   7.086   7.756
  132PHE    O   2045   6.055   7.120   7.746
  133LEU    N   2046   6.270   7.152   7.692
  133LEU    H   2047   6.363   7.115   7.696
  133LEU    CA  2048   6.249   7.278   7.623
  133LEU    HA  2049   6.189   7.343   7.686
  133LEU    CB  2050   6.384   7.344   7.598
  133LEU    HB2 2051   6.435   7.284   7.523
  133LEU    HB3 2052   6.367   7.444   7.557
  133LEU    CG  2053   6.477   7.356   7.719
  133LEU    HG  2054   6.489   7.258   7.766
  133LEU    CD1 2055   6.616   7.406   7.683
  133LEU   HD11 2056   6.612   7.506   7.640
  133LEU   HD12 2057   6.677   7.409   7.774
  133LEU   HD13 2058   6.664   7.337   7.614
  133LEU    CD2 2059   6.417   7.453   7.822
  133LEU   HD21 2060   6.321   7.414   7.858
  133LEU   HD22 2061   6.484   7.461   7.907
  133LEU   HD23 2062   6.403   7.551   7.777
  133LEU    C   2063   6.173   7.259   7.493
  133LEU    O   2064   6.085   7.339   7.460
  134ALA    N   2065   6.202   7.151   7.421
  134ALA    H   2066   6.276   7.091   7.454
  134ALA    CA  2067   6.135   7.114   7.297
  134ALA    HA  2068   6.136   7.201   7.230
  134ALA    CB  2069   6.217   7.003   7.232
  134ALA    HB1 2070   6.222   6.916   7.298
  134ALA    HB2 2071   6.171   6.974   7.137
  134ALA    HB3 2072   6.318   7.039   7.212
  134ALA    C   2073   5.990   7.075   7.319
  134ALA    O   2074   5.902   7.126   7.250
  135ARG    N   2075   5.963   6.990   7.418
  135ARG    H   2076   6.043   6.952   7.468
  135ARG    CA  2077   5.832   6.943   7.458
  135ARG    HA  2078   5.785   6.893   7.373
  135ARG    CB  2079   5.851   6.842   7.571
  135ARG    HB2 2080   5.912   6.760   7.536
  135ARG    HB3 2081   5.906   6.891   7.651
  135ARG    CG  2082   5.724   6.785   7.634
  135ARG    HG2 2083   5.754   6.726   7.720
  135ARG    HG3 2084   5.662   6.866   7.671
  135ARG    CD  2085   5.639   6.696   7.543
  135ARG    HD2 2086   5.606   6.752   7.455
  135ARG    HD3 2087   5.698   6.611   7.510
  135ARG    NE  2088   5.524   6.648   7.620
  135ARG    HE  2089   5.545   6.582   7.694
  135ARG    CZ  2090   5.395   6.684   7.609
  135ARG    NH1 2091   5.351   6.764   7.511
  135ARG   HH11 2092   5.417   6.801   7.444
  135ARG   HH12 2093   5.253   6.788   7.508
  135ARG    NH2 2094   5.304   6.641   7.698
  135ARG   HH21 2095   5.332   6.583   7.775
  135ARG   HH22 2096   5.208   6.669   7.689
  135ARG    C   2097   5.737   7.054   7.500
  135ARG    O   2098   5.618   7.042   7.474
  136VAL    N   2099   5.787   7.156   7.570
  136VAL    H   2100   5.886   7.155   7.589
  136VAL    CA  2101   5.707   7.257   7.636
  136VAL    HA  2102   5.606   7.218   7.651
  136VAL    CB  2103   5.764   7.288   7.774
  136VAL    HB  2104   5.869   7.316   7.763
  136VAL    CG1 2105   5.692   7.401   7.847
  136VAL   HG11 2106   5.588   7.375   7.863
  136VAL   HG12 2107   5.741   7.419   7.942
  136VAL   HG13 2108   5.697   7.493   7.789
  136VAL    CG2 2109   5.755   7.165   7.865
  136VAL   HG21 2110   5.810   7.082   7.822
  136VAL   HG22 2111   5.799   7.188   7.962
  136VAL   HG23 2112   5.651   7.136   7.878
  136VAL    C   2113   5.691   7.382   7.550
  136VAL    O   2114   5.579   7.422   7.520
  137GLU    N   2115   5.802   7.445   7.510
  137GLU    H   2116   5.891   7.407   7.539
  137GLU    CA  2117   5.803   7.574   7.443
  137GLU    HA  2118   5.706   7.622   7.458
  137GLU    CB  2119   5.910   7.662   7.507
  137GLU    HB2 2120   6.005   7.609   7.502
  137GLU    HB3 2121   5.920   7.753   7.448
  137GLU    CG  2122   5.887   7.703   7.652
  137GLU    HG2 2123   5.896   7.615   7.715
  137GLU    HG3 2124   5.968   7.770   7.680
  137GLU    CD  2125   5.754   7.773   7.679
  137GLU    OE1 2126   5.700   7.836   7.586
  137GLU    OE2 2127   5.708   7.763   7.795
  137GLU    C   2128   5.820   7.570   7.292
  137GLU    O   2129   5.831   7.675   7.230
  138ARG    N   2130   5.824   7.453   7.228
  138ARG    H   2131   5.819   7.369   7.285
  138ARG    CA  2132   5.840   7.437   7.085
  138ARG    HA  2133   5.838   7.329   7.070
  138ARG    CB  2134   5.720   7.494   7.011
  138ARG    HB2 2135   5.632   7.487   7.076
  138ARG    HB3 2136   5.737   7.600   6.991
  138ARG    CG  2137   5.688   7.424   6.880
  138ARG    HG2 2138   5.764   7.448   6.806
  138ARG    HG3 2139   5.687   7.316   6.894
  138ARG    CD  2140   5.553   7.468   6.823
  138ARG    HD2 2141   5.528   7.567   6.861
  138ARG    HD3 2142   5.561   7.474   6.714
  138ARG    NE  2143   5.446   7.374   6.857
  138ARG    HE  2144   5.474   7.285   6.897
  138ARG    CZ  2145   5.315   7.392   6.841
  138ARG    NH1 2146   5.262   7.503   6.789
  138ARG   HH11 2147   5.323   7.578   6.759
  138ARG   HH12 2148   5.161   7.512   6.784
  138ARG    NH2 2149   5.230   7.294   6.877
  138ARG   HH21 2150   5.266   7.208   6.915
  138ARG   HH22 2151   5.130   7.309   6.869
  138ARG    C   2152   5.973   7.484   7.028
  138ARG    O   2153   5.993   7.476   6.907
  139VAL    N   2154   6.066   7.532   7.111
  139VAL    H   2155   6.043   7.538   7.209
  139VAL    CA  2156   6.198   7.575   7.069
  139VAL    HA  2157   6.184   7.641   6.983
  139VAL    CB  2158   6.276   7.653   7.175
  139VAL    HB  2159   6.341   7.585   7.230
  139VAL    CG1 2160   6.362   7.758   7.106
  139VAL   HG11 2161   6.300   7.828   7.050
  139VAL   HG12 2162   6.417   7.815   7.182
  139VAL   HG13 2163   6.433   7.711   7.039
  139VAL    CG2 2164   6.189   7.725   7.277
  139VAL   HG21 2165   6.133   7.650   7.334
  139VAL   HG22 2166   6.252   7.779   7.348
  139VAL   HG23 2167   6.120   7.794   7.228
  139VAL    C   2168   6.281   7.456   7.023
  139VAL    O   2169   6.292   7.356   7.093
  140ILE    N   2170   6.339   7.468   6.903
  140ILE    H   2171   6.324   7.554   6.852
  140ILE    CA  2172   6.432   7.372   6.847
  140ILE    HA  2173   6.403   7.271   6.877
  140ILE    CB  2174   6.426   7.380   6.695
  140ILE    HB  2175   6.418   7.485   6.667
  140ILE    CG2 2176   6.548   7.321   6.624
  140ILE   HG21 2177   6.557   7.215   6.648
  140ILE   HG22 2178   6.539   7.334   6.517
  140ILE   HG23 2179   6.639   7.372   6.655
  140ILE    CG1 2180   6.299   7.307   6.653
  140ILE   HG12 2181   6.313   7.200   6.667
  140ILE   HG13 2182   6.215   7.339   6.715
  140ILE    CD1 2183   6.258   7.333   6.508
  140ILE   HD11 2184   6.335   7.297   6.439
  140ILE   HD12 2185   6.165   7.281   6.487
  140ILE   HD13 2186   6.244   7.440   6.493
  140ILE    C   2187   6.569   7.399   6.909
  140ILE    O   2188   6.636   7.496   6.873
  141VAL    N   2189   6.606   7.317   7.007
  141VAL    H   2190   6.547   7.238   7.029
  141VAL    CA  2191   6.729   7.335   7.081
  141VAL    HA  2192   6.757   7.440   7.073
  141VAL    CB  2193   6.716   7.306   7.230
  141VAL    HB  2194   6.716   7.198   7.248
  141VAL    CG1 2195   6.832   7.369   7.306
  141VAL   HG11 2196   6.837   7.476   7.284
  141VAL   HG12 2197   6.821   7.355   7.413
  141VAL   HG13 2198   6.926   7.323   7.276
  141VAL    CG2 2199   6.586   7.362   7.289
  141VAL   HG21 2200   6.500   7.308   7.250
  141VAL   HG22 2201   6.589   7.349   7.397
  141VAL   HG23 2202   6.576   7.468   7.266
  141VAL    C   2203   6.841   7.254   7.017
  141VAL    O   2204   6.822   7.140   6.976
  142VAL    N   2205   6.960   7.314   7.010
  142VAL    H   2206   6.968   7.408   7.047
  142VAL    CA  2207   7.078   7.259   6.946
  142VAL    HA  2208   7.061   7.155   6.920
  142VAL    CB  2209   7.112   7.336   6.818
  142VAL    HB  2210   7.144   7.436   6.846
  142VAL    CG1 2211   7.226   7.269   6.742
  142VAL   HG11 2212   7.198   7.167   6.714
  142VAL   HG12 2213   7.248   7.326   6.651
  142VAL   HG13 2214   7.316   7.266   6.802
  142VAL    CG2 2215   6.994   7.350   6.723
  142VAL   HG21 2216   6.913   7.406   6.771
  142VAL   HG22 2217   7.024   7.404   6.634
  142VAL   HG23 2218   6.956   7.251   6.695
  142VAL    C   2219   7.195   7.267   7.044
  142VAL    O   2220   7.210   7.367   7.113
  143SER    N   2221   7.281   7.165   7.046
  143SER    H   2222   7.264   7.084   6.987
  143SER    CA  2223   7.408   7.174   7.115
  143SER    HA  2224   7.440   7.278   7.112
  143SER    CB  2225   7.394   7.134   7.262
  143SER    HB2 2226   7.483   7.170   7.314
  143SER    HB3 2227   7.307   7.184   7.303
  143SER    OG  2228   7.383   6.995   7.282
  143SER    HG  2229   7.352   6.982   7.372
  143SER    C   2230   7.519   7.095   7.046
  143SER    O   2231   7.493   7.005   6.966
  144MET    N   2232   7.645   7.129   7.075
  144MET    H   2233   7.662   7.207   7.136
  144MET    CA  2234   7.760   7.071   7.009
  144MET    HA  2235   7.742   6.964   6.995
  144MET    CB  2236   7.779   7.134   6.871
  144MET    HB2 2237   7.857   7.078   6.821
  144MET    HB3 2238   7.687   7.120   6.813
  144MET    CG  2239   7.817   7.282   6.869
  144MET    HG2 2240   7.897   7.299   6.941
  144MET    HG3 2241   7.857   7.304   6.770
  144MET    SD  2242   7.682   7.398   6.900
  144MET    CE  2243   7.776   7.551   6.921
  144MET    HE1 2244   7.832   7.573   6.830
  144MET    HE2 2245   7.708   7.633   6.942
  144MET    HE3 2246   7.846   7.540   7.004
  144MET    C   2247   7.885   7.084   7.095
  144MET    O   2248   7.899   7.182   7.169
  145ASN    N   2249   7.973   6.984   7.088
  145ASN    H   2250   7.952   6.908   7.025
  145ASN    CA  2251   8.104   6.984   7.150
  145ASN    HA  2252   8.100   7.041   7.242
  145ASN    CB  2253   8.144   6.841   7.181
  145ASN    HB2 2254   8.120   6.777   7.095
  145ASN    HB3 2255   8.251   6.835   7.198
  145ASN    CG  2256   8.075   6.785   7.305
  145ASN    OD1 2257   8.031   6.858   7.394
  145ASN    ND2 2258   8.064   6.653   7.317
  145ASN   HD21 2259   8.023   6.620   7.403
  145ASN   HD22 2260   8.106   6.590   7.250
  145ASN    C   2261   8.208   7.052   7.062
  145ASN    O   2262   8.200   7.046   6.939
  146TYR    N   2263   8.311   7.110   7.123
  146TYR    H   2264   8.314   7.106   7.224
  146TYR    CA  2265   8.416   7.186   7.059
  146TYR    HA  2266   8.437   7.142   6.961
  146TYR    CB  2267   8.372   7.331   7.036
  146TYR    HB2 2268   8.459   7.395   7.023
  146TYR    HB3 2269   8.315   7.334   6.943
  146TYR    CG  2270   8.286   7.390   7.145
  146TYR    CD1 2271   8.148   7.403   7.123
  146TYR    HD1 2272   8.104   7.371   7.030
  146TYR    CE1 2273   8.065   7.452   7.225
  146TYR    HE1 2274   7.959   7.460   7.210
  146TYR    CZ  2275   8.122   7.484   7.350
  146TYR    OH  2276   8.040   7.521   7.452
  146TYR    HH  2277   7.950   7.492   7.433
  146TYR    CE2 2278   8.261   7.473   7.371
  146TYR    HE2 2279   8.302   7.497   7.468
  146TYR    CD2 2280   8.343   7.427   7.267
  146TYR    HD2 2281   8.449   7.416   7.283
  146TYR    C   2282   8.546   7.183   7.138
  146TYR    O   2283   8.548   7.146   7.255
  147ARG    N   2284   8.656   7.221   7.072
  147ARG    H   2285   8.644   7.253   6.977
  147ARG    CA  2286   8.791   7.219   7.126
  147ARG    HA  2287   8.806   7.123   7.174
  147ARG    CB  2288   8.893   7.233   7.013
  147ARG    HB2 2289   8.881   7.331   6.967
  147ARG    HB3 2290   8.992   7.228   7.057
  147ARG    CG  2291   8.883   7.124   6.907
  147ARG    HG2 2292   8.940   7.037   6.939
  147ARG    HG3 2293   8.779   7.092   6.897
  147ARG    CD  2294   8.925   7.166   6.767
  147ARG    HD2 2295   8.907   7.082   6.700
  147ARG    HD3 2296   8.861   7.248   6.734
  147ARG    NE  2297   9.065   7.209   6.753
  147ARG    HE  2298   9.124   7.211   6.834
  147ARG    CZ  2299   9.115   7.253   6.637
  147ARG    NH1 2300   9.046   7.251   6.522
  147ARG   HH11 2301   8.951   7.216   6.523
  147ARG   HH12 2302   9.090   7.285   6.438
  147ARG    NH2 2303   9.239   7.305   6.630
  147ARG   HH21 2304   9.289   7.322   6.716
  147ARG   HH22 2305   9.267   7.344   6.541
  147ARG    C   2306   8.809   7.324   7.235
  147ARG    O   2307   8.771   7.439   7.219
  148VAL    N   2308   8.874   7.282   7.344
  148VAL    H   2309   8.903   7.185   7.346
  148VAL    CA  2310   8.901   7.358   7.463
  148VAL    HA  2311   8.886   7.464   7.443
  148VAL    CB  2312   8.807   7.320   7.577
  148VAL    HB  2313   8.842   7.367   7.669
  148VAL    CG1 2314   8.666   7.372   7.553
  148VAL   HG11 2315   8.621   7.323   7.466
  148VAL   HG12 2316   8.605   7.352   7.641
  148VAL   HG13 2317   8.669   7.480   7.537
  148VAL    CG2 2318   8.804   7.169   7.603
  148VAL   HG21 2319   8.904   7.133   7.623
  148VAL   HG22 2320   8.742   7.149   7.691
  148VAL   HG23 2321   8.762   7.116   7.518
  148VAL    C   2322   9.047   7.344   7.506
  148VAL    O   2323   9.122   7.264   7.450
  149GLY    N   2324   9.089   7.427   7.601
  149GLY    H   2325   9.021   7.491   7.641
  149GLY    CA  2326   9.224   7.433   7.654
  149GLY    HA2 2327   9.231   7.514   7.727
  149GLY    HA3 2328   9.246   7.339   7.705
  149GLY    C   2329   9.327   7.457   7.545
  149GLY    O   2330   9.301   7.520   7.443
  150ALA    N   2331   9.446   7.399   7.563
  150ALA    H   2332   9.462   7.353   7.652
  150ALA    CA  2333   9.553   7.400   7.466
  150ALA    HA  2334   9.593   7.501   7.459
  150ALA    CB  2335   9.663   7.308   7.519
  150ALA    HB1 2336   9.626   7.206   7.529
  150ALA    HB2 2337   9.748   7.309   7.451
  150ALA    HB3 2338   9.696   7.343   7.617
  150ALA    C   2339   9.510   7.357   7.326
  150ALA    O   2340   9.551   7.416   7.227
  151LEU    N   2341   9.421   7.258   7.312
  151LEU    H   2342   9.378   7.219   7.394
  151LEU    CA  2343   9.382   7.208   7.182
  151LEU    HA  2344   9.469   7.211   7.116
  151LEU    CB  2345   9.342   7.062   7.199
  151LEU    HB2 2346   9.265   7.057   7.276
  151LEU    HB3 2347   9.300   7.024   7.106
  151LEU    CG  2348   9.458   6.972   7.241
  151LEU    HG  2349   9.506   7.011   7.331
  151LEU    CD1 2350   9.403   6.833   7.273
  151LEU   HD11 2351   9.349   6.795   7.186
  151LEU   HD12 2352   9.484   6.766   7.299
  151LEU   HD13 2353   9.335   6.841   7.359
  151LEU    CD2 2354   9.565   6.951   7.134
  151LEU   HD21 2355   9.611   7.045   7.105
  151LEU   HD22 2356   9.643   6.885   7.173
  151LEU   HD23 2357   9.521   6.903   7.047
  151LEU    C   2358   9.278   7.294   7.112
  151LEU    O   2359   9.261   7.283   6.991
  152GLY    N   2360   9.211   7.383   7.185
  152GLY    H   2361   9.228   7.383   7.285
  152GLY    CA  2362   9.117   7.481   7.135
  152GLY    HA2 2363   9.075   7.448   7.040
  152GLY    HA3 2364   9.035   7.489   7.207
  152GLY    C   2365   9.171   7.622   7.116
  152GLY    O   2366   9.114   7.697   7.036
  153PHE    N   2367   9.279   7.659   7.184
  153PHE    H   2368   9.317   7.592   7.250
  153PHE    CA  2369   9.325   7.796   7.197
  153PHE    HA  2370   9.296   7.850   7.107
  153PHE    CB  2371   9.254   7.861   7.316
  153PHE    HB2 2372   9.278   7.803   7.405
  153PHE    HB3 2373   9.295   7.960   7.330
  153PHE    CG  2374   9.104   7.875   7.305
  153PHE    CD1 2375   9.048   7.975   7.225
  153PHE    HD1 2376   9.111   8.044   7.172
  153PHE    CE1 2377   8.908   7.987   7.215
  153PHE    HE1 2378   8.865   8.066   7.156
  153PHE    CZ  2379   8.825   7.900   7.287
  153PHE    HZ  2380   8.718   7.910   7.280
  153PHE    CE2 2381   8.882   7.802   7.369
  153PHE    HE2 2382   8.818   7.737   7.427
  153PHE    CD2 2383   9.021   7.791   7.379
  153PHE    HD2 2384   9.064   7.717   7.446
  153PHE    C   2385   9.475   7.813   7.208
  153PHE    O   2386   9.521   7.926   7.228
  154LEU    N   2387   9.558   7.709   7.192
  154LEU    H   2388   9.520   7.616   7.178
  154LEU    CA  2389   9.701   7.728   7.179
  154LEU    HA  2390   9.733   7.787   7.265
  154LEU    CB  2391   9.774   7.595   7.185
  154LEU    HB2 2392   9.745   7.547   7.279
  154LEU    HB3 2393   9.745   7.532   7.102
  154LEU    CG  2394   9.926   7.612   7.187
  154LEU    HG  2395   9.948   7.713   7.221
  154LEU    CD1 2396   9.991   7.515   7.286
  154LEU   HD11 2397   9.972   7.412   7.256
  154LEU   HD12 2398  10.098   7.533   7.290
  154LEU   HD13 2399   9.951   7.532   7.386
  154LEU    CD2 2400   9.986   7.591   7.049
  154LEU   HD21 2401   9.944   7.663   6.979
  154LEU   HD22 2402  10.094   7.606   7.054
  154LEU   HD23 2403   9.964   7.490   7.013
  154LEU    C   2404   9.732   7.809   7.054
  154LEU    O   2405   9.683   7.780   6.945
  155ALA    N   2406   9.814   7.914   7.070
  155ALA    H   2407   9.856   7.928   7.161
  155ALA    CA  2408   9.822   8.024   6.976
  155ALA    HA  2409   9.800   7.985   6.877
  155ALA    CB  2410   9.713   8.124   7.012
  155ALA    HB1 2411   9.734   8.169   7.109
  155ALA    HB2 2412   9.709   8.202   6.936
  155ALA    HB3 2413   9.616   8.075   7.016
  155ALA    C   2414   9.960   8.087   6.971
  155ALA    O   2415  10.030   8.096   7.072
  156LEU    N   2416  10.000   8.131   6.852
  156LEU    H   2417   9.938   8.117   6.774
  156LEU    CA  2418  10.125   8.198   6.820
  156LEU    HA  2419  10.168   8.235   6.913
  156LEU    CB  2420  10.221   8.099   6.753
  156LEU    HB2 2421  10.169   8.056   6.667
  156LEU    HB3 2422  10.307   8.154   6.715
  156LEU    CG  2423  10.272   7.986   6.842
  156LEU    HG  2424  10.189   7.938   6.895
  156LEU    CD1 2425  10.343   7.880   6.758
  156LEU   HD11 2426  10.428   7.926   6.707
  156LEU   HD12 2427  10.378   7.800   6.823
  156LEU   HD13 2428  10.275   7.840   6.684
  156LEU    CD2 2429  10.373   8.039   6.944
  156LEU   HD21 2430  10.324   8.113   7.006
  156LEU   HD22 2431  10.407   7.957   7.008
  156LEU   HD23 2432  10.458   8.083   6.893
  156LEU    C   2433  10.100   8.315   6.726
  156LEU    O   2434  10.011   8.306   6.642
  157PRO    N   2435  10.177   8.424   6.733
  157PRO    CD  2436  10.296   8.445   6.812
  157PRO    HD2 2437  10.383   8.410   6.757
  157PRO    HD3 2438  10.291   8.396   6.909
  157PRO    CG  2439  10.305   8.596   6.833
  157PRO    HG2 2440  10.409   8.629   6.835
  157PRO    HG3 2441  10.254   8.623   6.926
  157PRO    CB  2442  10.229   8.655   6.714
  157PRO    HB2 2443  10.300   8.698   6.643
  157PRO    HB3 2444  10.161   8.733   6.749
  157PRO    CA  2445  10.151   8.541   6.651
  157PRO    HA  2446  10.045   8.564   6.656
  157PRO    C   2447  10.191   8.516   6.507
  157PRO    O   2448  10.304   8.475   6.479
  158GLY    N   2449  10.099   8.539   6.412
  158GLY    H   2450  10.005   8.560   6.442
  158GLY    CA  2451  10.124   8.536   6.270
  158GLY    HA2 2452  10.040   8.583   6.218
  158GLY    HA3 2453  10.213   8.596   6.250
  158GLY    C   2454  10.148   8.400   6.207
  158GLY    O   2455  10.136   8.384   6.086
  159ASN    N   2456  10.182   8.298   6.288
  159ASN    H   2457  10.193   8.319   6.386
  159ASN    CA  2458  10.210   8.164   6.241
  159ASN    HA  2459  10.272   8.174   6.153
  159ASN    CB  2460  10.292   8.091   6.347
  159ASN    HB2 2461  10.373   8.156   6.382
  159ASN    HB3 2462  10.229   8.068   6.433
  159ASN    CG  2463  10.350   7.962   6.291
  159ASN    OD1 2464  10.278   7.865   6.269
  159ASN    ND2 2465  10.480   7.959   6.260
  159ASN   HD21 2466  10.517   7.872   6.225
  159ASN   HD22 2467  10.538   8.040   6.273
  159ASN    C   2468  10.081   8.090   6.206
  159ASN    O   2469   9.998   8.069   6.295
  160PRO    N   2470  10.063   8.043   6.083
  160PRO    CD  2471  10.162   8.043   5.977
  160PRO    HD2 2472  10.257   8.003   6.012
  160PRO    HD3 2473  10.174   8.144   5.938
  160PRO    CG  2474  10.105   7.952   5.868
  160PRO    HG2 2475  10.131   7.848   5.889
  160PRO    HG3 2476  10.139   7.981   5.769
  160PRO    CB  2477   9.955   7.972   5.886
  160PRO    HB2 2478   9.898   7.890   5.843
  160PRO    HB3 2479   9.925   8.066   5.839
  160PRO    CA  2480   9.940   7.983   6.037
  160PRO    HA  2481   9.856   8.049   6.060
  160PRO    C   2482   9.910   7.847   6.099
  160PRO    O   2483   9.802   7.793   6.077
  161GLU    N   2484  10.004   7.786   6.171
  161GLU    H   2485  10.090   7.837   6.190
  161GLU    CA  2486   9.990   7.654   6.229
  161GLU    HA  2487   9.916   7.600   6.170
  161GLU    CB  2488  10.123   7.579   6.220
  161GLU    HB2 2489  10.195   7.630   6.285
  161GLU    HB3 2490  10.110   7.480   6.263
  161GLU    CG  2491  10.187   7.563   6.083
  161GLU    HG2 2492  10.212   7.661   6.042
  161GLU    HG3 2493  10.281   7.511   6.099
  161GLU    CD  2494  10.110   7.484   5.978
  161GLU    OE1 2495   9.990   7.455   5.997
  161GLU    OE2 2496  10.174   7.443   5.879
  161GLU    C   2497   9.934   7.653   6.370
  161GLU    O   2498   9.879   7.551   6.410
  162ALA    N   2499   9.942   7.764   6.444
  162ALA    H   2500   9.995   7.842   6.408
  162ALA    CA  2501   9.871   7.784   6.569
  162ALA    HA  2502   9.792   7.710   6.578
  162ALA    CB  2503   9.968   7.760   6.684
  162ALA    HB1 2504  10.050   7.832   6.680
  162ALA    HB2 2505   9.916   7.770   6.779
  162ALA    HB3 2506  10.009   7.659   6.677
  162ALA    C   2507   9.805   7.921   6.575
  162ALA    O   2508   9.855   8.009   6.645
  163PRO    N   2509   9.696   7.946   6.502
  163PRO    CD  2510   9.631   7.850   6.414
  163PRO    HD2 2511   9.581   7.773   6.472
  163PRO    HD3 2512   9.704   7.805   6.347
  163PRO    CG  2513   9.530   7.928   6.331
  163PRO    HG2 2514   9.429   7.910   6.369
  163PRO    HG3 2515   9.536   7.900   6.226
  163PRO    CB  2516   9.568   8.074   6.351
  163PRO    HB2 2517   9.480   8.138   6.349
  163PRO    HB3 2518   9.637   8.105   6.272
  163PRO    CA  2519   9.640   8.078   6.485
  163PRO    HA  2520   9.721   8.151   6.478
  163PRO    C   2521   9.548   8.127   6.596
  163PRO    O   2522   9.522   8.247   6.604
  164GLY    N   2523   9.498   8.039   6.684
  164GLY    H   2524   9.520   7.942   6.671
  164GLY    CA  2525   9.407   8.076   6.791
  164GLY    HA2 2526   9.425   8.010   6.876
  164GLY    HA3 2527   9.427   8.178   6.823
  164GLY    C   2528   9.259   8.068   6.755
  164GLY    O   2529   9.220   8.051   6.639
  165ASN    N   2530   9.174   8.080   6.857
  165ASN    H   2531   9.214   8.092   6.949
  165ASN    CA  2532   9.029   8.087   6.847
  165ASN    HA  2533   8.993   8.090   6.950
  165ASN    CB  2534   8.988   8.219   6.783
  165ASN    HB2 2535   9.025   8.223   6.680
  165ASN    HB3 2536   8.879   8.226   6.780
  165ASN    CG  2537   9.037   8.342   6.858
  165ASN    OD1 2538   9.035   8.346   6.981
  165ASN    ND2 2539   9.081   8.447   6.788
  165ASN   HD21 2540   9.118   8.526   6.839
  165ASN   HD22 2541   9.086   8.443   6.687
  165ASN    C   2542   8.959   7.968   6.784
  165ASN    O   2543   8.840   7.975   6.755
  166MET    N   2544   9.025   7.853   6.764
  166MET    H   2545   9.124   7.852   6.782
  166MET    CA  2546   8.964   7.736   6.704
  166MET    HA  2547   8.930   7.763   6.604
  166MET    CB  2548   9.066   7.623   6.691
  166MET    HB2 2549   9.097   7.590   6.790
  166MET    HB3 2550   9.016   7.539   6.643
  166MET    CG  2551   9.188   7.661   6.608
  166MET    HG2 2552   9.229   7.570   6.565
  166MET    HG3 2553   9.154   7.724   6.525
  166MET    SD  2554   9.322   7.749   6.692
  166MET    CE  2555   9.381   7.628   6.813
  166MET    HE1 2556   9.415   7.538   6.763
  166MET    HE2 2557   9.464   7.672   6.869
  166MET    HE3 2558   9.301   7.603   6.883
  166MET    C   2559   8.843   7.685   6.781
  166MET    O   2560   8.745   7.646   6.718
  167GLY    N   2561   8.845   7.693   6.914
  167GLY    H   2562   8.931   7.722   6.958
  167GLY    CA  2563   8.732   7.662   7.000
  167GLY    HA2 2564   8.706   7.557   6.987
  167GLY    HA3 2565   8.764   7.677   7.103
  167GLY    C   2566   8.608   7.747   6.976
  167GLY    O   2567   8.498   7.705   7.012
  168LEU    N   2568   8.623   7.863   6.913
  168LEU    H   2569   8.717   7.888   6.886
  168LEU    CA  2570   8.517   7.952   6.869
  168LEU    HA  2571   8.427   7.930   6.926
  168LEU    CB  2572   8.559   8.096   6.899
  168LEU    HB2 2573   8.663   8.109   6.869
  168LEU    HB3 2574   8.500   8.165   6.840
  168LEU    CG  2575   8.548   8.134   7.047
  168LEU    HG  2576   8.587   8.054   7.109
  168LEU    CD1 2577   8.630   8.260   7.073
  168LEU   HD11 2578   8.596   8.341   7.009
  168LEU   HD12 2579   8.620   8.290   7.177
  168LEU   HD13 2580   8.736   8.240   7.052
  168LEU    CD2 2581   8.403   8.161   7.088
  168LEU   HD21 2582   8.343   8.071   7.076
  168LEU   HD22 2583   8.400   8.191   7.193
  168LEU   HD23 2584   8.361   8.242   7.027
  168LEU    C   2585   8.481   7.934   6.723
  168LEU    O   2586   8.362   7.924   6.694
  169PHE    N   2587   8.575   7.920   6.630
  169PHE    H   2588   8.672   7.932   6.656
  169PHE    CA  2589   8.542   7.890   6.492
  169PHE    HA  2590   8.468   7.963   6.458
  169PHE    CB  2591   8.664   7.905   6.401
  169PHE    HB2 2592   8.750   7.855   6.445
  169PHE    HB3 2593   8.643   7.855   6.306
  169PHE    CG  2594   8.697   8.048   6.368
  169PHE    CD1 2595   8.616   8.119   6.278
  169PHE    HD1 2596   8.528   8.072   6.236
  169PHE    CE1 2597   8.648   8.250   6.242
  169PHE    HE1 2598   8.586   8.304   6.172
  169PHE    CZ  2599   8.760   8.313   6.298
  169PHE    HZ  2600   8.785   8.414   6.270
  169PHE    CE2 2601   8.840   8.243   6.389
  169PHE    HE2 2602   8.928   8.291   6.429
  169PHE    CD2 2603   8.809   8.111   6.424
  169PHE    HD2 2604   8.873   8.058   6.493
  169PHE    C   2605   8.476   7.754   6.475
  169PHE    O   2606   8.392   7.738   6.386
  170ASP    N   2607   8.502   7.659   6.564
  170ASP    H   2608   8.578   7.675   6.629
  170ASP    CA  2609   8.423   7.538   6.583
  170ASP    HA  2610   8.436   7.472   6.497
  170ASP    CB  2611   8.469   7.467   6.710
  170ASP    HB2 2612   8.489   7.542   6.787
  170ASP    HB3 2613   8.387   7.406   6.745
  170ASP    CG  2614   8.590   7.376   6.697
  170ASP    OD1 2615   8.632   7.346   6.583
  170ASP    OD2 2616   8.635   7.328   6.803
  170ASP    C   2617   8.275   7.568   6.597
  170ASP    O   2618   8.192   7.511   6.525
  171GLN    N   2619   8.238   7.658   6.688
  171GLN    H   2620   8.311   7.704   6.741
  171GLN    CA  2621   8.101   7.694   6.717
  171GLN    HA  2622   8.046   7.604   6.745
  171GLN    CB  2623   8.098   7.790   6.835
  171GLN    HB2 2624   8.148   7.883   6.807
  171GLN    HB3 2625   7.994   7.815   6.859
  171GLN    CG  2626   8.166   7.733   6.959
  171GLN    HG2 2627   8.109   7.646   6.995
  171GLN    HG3 2628   8.266   7.699   6.934
  171GLN    CD  2629   8.180   7.832   7.074
  171GLN    OE1 2630   8.111   7.933   7.082
  171GLN    NE2 2631   8.273   7.809   7.167
  171GLN   HE21 2632   8.282   7.875   7.242
  171GLN   HE22 2633   8.337   7.732   7.154
  171GLN    C   2634   8.031   7.756   6.597
  171GLN    O   2635   7.912   7.735   6.576
  172GLN    N   2636   8.105   7.829   6.514
  172GLN    H   2637   8.203   7.840   6.535
  172GLN    CA  2638   8.053   7.896   6.396
  172GLN    HA  2639   7.957   7.942   6.422
  172GLN    CB  2640   8.147   8.007   6.352
  172GLN    HB2 2641   8.243   7.964   6.321
  172GLN    HB3 2642   8.102   8.057   6.266
  172GLN    CG  2643   8.169   8.108   6.463
  172GLN    HG2 2644   8.073   8.135   6.508
  172GLN    HG3 2645   8.232   8.066   6.541
  172GLN    CD  2646   8.236   8.235   6.413
  172GLN    OE1 2647   8.285   8.244   6.301
  172GLN    NE2 2648   8.238   8.339   6.497
  172GLN   HE21 2649   8.268   8.426   6.455
  172GLN   HE22 2650   8.195   8.335   6.588
  172GLN    C   2651   8.028   7.802   6.279
  172GLN    O   2652   7.933   7.822   6.204
  173LEU    N   2653   8.108   7.696   6.265
  173LEU    H   2654   8.190   7.690   6.323
  173LEU    CA  2655   8.075   7.586   6.177
  173LEU    HA  2656   8.064   7.624   6.075
  173LEU    CB  2657   8.186   7.481   6.180
  173LEU    HB2 2658   8.206   7.453   6.283
  173LEU    HB3 2659   8.150   7.392   6.129
  173LEU    CG  2660   8.318   7.525   6.117
  173LEU    HG  2661   8.370   7.595   6.182
  173LEU    CD1 2662   8.406   7.402   6.097
  173LEU   HD11 2663   8.357   7.331   6.031
  173LEU   HD12 2664   8.501   7.433   6.052
  173LEU   HD13 2665   8.426   7.356   6.193
  173LEU    CD2 2666   8.302   7.591   5.980
  173LEU   HD21 2667   8.249   7.686   5.991
  173LEU   HD22 2668   8.400   7.614   5.938
  173LEU   HD23 2669   8.246   7.525   5.913
  173LEU    C   2670   7.940   7.525   6.210
  173LEU    O   2671   7.860   7.505   6.119
  174ALA    N   2672   7.908   7.505   6.338
  174ALA    H   2673   7.981   7.514   6.408
  174ALA    CA  2674   7.774   7.472   6.382
  174ALA    HA  2675   7.742   7.386   6.323
  174ALA    CB  2676   7.780   7.425   6.527
  174ALA    HB1 2677   7.808   7.507   6.593
  174ALA    HB2 2678   7.683   7.386   6.557
  174ALA    HB3 2679   7.853   7.345   6.536
  174ALA    C   2680   7.671   7.581   6.356
  174ALA    O   2681   7.558   7.547   6.321
  175LEU    N   2682   7.703   7.710   6.361
  175LEU    H   2683   7.795   7.735   6.396
  175LEU    CA  2684   7.612   7.816   6.322
  175LEU    HA  2685   7.517   7.798   6.372
  175LEU    CB  2686   7.660   7.954   6.368
  175LEU    HB2 2687   7.755   7.977   6.319
  175LEU    HB3 2688   7.588   8.026   6.329
  175LEU    CG  2689   7.676   7.979   6.517
  175LEU    HG  2690   7.776   7.948   6.547
  175LEU    CD1 2691   7.664   8.128   6.549
  175LEU   HD11 2692   7.566   8.165   6.518
  175LEU   HD12 2693   7.676   8.145   6.655
  175LEU   HD13 2694   7.741   8.183   6.496
  175LEU    CD2 2695   7.577   7.905   6.607
  175LEU   HD21 2696   7.592   7.798   6.598
  175LEU   HD22 2697   7.595   7.932   6.711
  175LEU   HD23 2698   7.475   7.931   6.580
  175LEU    C   2699   7.580   7.814   6.173
  175LEU    O   2700   7.463   7.824   6.137
  176GLN    N   2701   7.677   7.792   6.085
  176GLN    H   2702   7.772   7.789   6.120
  176GLN    CA  2703   7.652   7.771   5.944
  176GLN    HA  2704   7.585   7.851   5.913
  176GLN    CB  2705   7.781   7.784   5.862
  176GLN    HB2 2706   7.834   7.874   5.892
  176GLN    HB3 2707   7.844   7.699   5.887
  176GLN    CG  2708   7.762   7.785   5.711
  176GLN    HG2 2709   7.861   7.777   5.666
  176GLN    HG3 2710   7.705   7.697   5.679
  176GLN    CD  2711   7.695   7.908   5.653
  176GLN    OE1 2712   7.613   7.977   5.714
  176GLN    NE2 2713   7.720   7.943   5.526
  176GLN   HE21 2714   7.683   8.033   5.499
  176GLN   HE22 2715   7.793   7.896   5.475
  176GLN    C   2716   7.581   7.640   5.917
  176GLN    O   2717   7.491   7.638   5.832
  177TRP    N   2718   7.613   7.532   5.988
  177TRP    H   2719   7.694   7.536   6.047
  177TRP    CA  2720   7.539   7.407   5.983
  177TRP    HA  2721   7.552   7.362   5.885
  177TRP    CB  2722   7.590   7.308   6.087
  177TRP    HB2 2723   7.698   7.298   6.081
  177TRP    HB3 2724   7.565   7.343   6.187
  177TRP    CG  2725   7.527   7.172   6.074
  177TRP    CD1 2726   7.583   7.069   6.007
  177TRP    HD1 2727   7.680   7.071   5.958
  177TRP    NE1 2728   7.499   6.960   6.012
  177TRP    HE1 2729   7.525   6.868   5.979
  177TRP    CE2 2730   7.384   6.987   6.082
  177TRP    CZ2 2731   7.271   6.912   6.117
  177TRP    HZ2 2732   7.264   6.809   6.086
  177TRP    CH2 2733   7.172   6.970   6.198
  177TRP    HH2 2734   7.089   6.911   6.232
  177TRP    CZ3 2735   7.185   7.103   6.239
  177TRP    HZ3 2736   7.109   7.146   6.303
  177TRP    CE3 2737   7.297   7.178   6.201
  177TRP    HE3 2738   7.307   7.279   6.238
  177TRP    CD2 2739   7.399   7.122   6.123
  177TRP    C   2740   7.390   7.429   6.005
  177TRP    O   2741   7.309   7.387   5.923
  178VAL    N   2742   7.356   7.500   6.113
  178VAL    H   2743   7.429   7.528   6.177
  178VAL    CA  2744   7.219   7.536   6.147
  178VAL    HA  2745   7.160   7.444   6.152
  178VAL    CB  2746   7.216   7.600   6.285
  178VAL    HB  2747   7.297   7.673   6.294
  178VAL    CG1 2748   7.085   7.673   6.315
  178VAL   HG11 2749   7.002   7.604   6.311
  178VAL   HG12 2750   7.091   7.717   6.415
  178VAL   HG13 2751   7.070   7.755   6.245
  178VAL    CG2 2752   7.234   7.494   6.393
  178VAL   HG21 2753   7.330   7.444   6.382
  178VAL   HG22 2754   7.233   7.540   6.492
  178VAL   HG23 2755   7.155   7.420   6.388
  178VAL    C   2756   7.159   7.620   6.035
  178VAL    O   2757   7.056   7.580   5.981
  179GLN    N   2758   7.226   7.726   5.990
  179GLN    H   2759   7.311   7.752   6.037
  179GLN    CA  2760   7.178   7.810   5.883
  179GLN    HA  2761   7.082   7.851   5.914
  179GLN    CB  2762   7.274   7.927   5.863
  179GLN    HB2 2763   7.287   7.979   5.958
  179GLN    HB3 2764   7.371   7.891   5.829
  179GLN    CG  2765   7.218   8.026   5.760
  179GLN    HG2 2766   7.229   7.984   5.660
  179GLN    HG3 2767   7.112   8.041   5.781
  179GLN    CD  2768   7.284   8.163   5.760
  179GLN    OE1 2769   7.217   8.266   5.766
  179GLN    NE2 2770   7.417   8.173   5.746
  179GLN   HE21 2771   7.454   8.266   5.753
  179GLN   HE22 2772   7.476   8.092   5.745
  179GLN    C   2773   7.154   7.736   5.752
  179GLN    O   2774   7.067   7.775   5.674
  180LYS    N   2775   7.227   7.628   5.725
  180LYS    H   2776   7.299   7.605   5.792
  180LYS    CA  2777   7.221   7.551   5.603
  180LYS    HA  2778   7.168   7.610   5.528
  180LYS    CB  2779   7.363   7.527   5.552
  180LYS    HB2 2780   7.421   7.481   5.632
  180LYS    HB3 2781   7.361   7.456   5.469
  180LYS    CG  2782   7.436   7.653   5.506
  180LYS    HG2 2783   7.440   7.725   5.587
  180LYS    HG3 2784   7.539   7.624   5.483
  180LYS    CD  2785   7.377   7.719   5.382
  180LYS    HD2 2786   7.388   7.650   5.297
  180LYS    HD3 2787   7.272   7.740   5.397
  180LYS    CE  2788   7.448   7.850   5.349
  180LYS    HE2 2789   7.419   7.924   5.424
  180LYS    HE3 2790   7.556   7.836   5.356
  180LYS    NZ  2791   7.412   7.899   5.215
  180LYS    HZ1 2792   7.313   7.913   5.208
  180LYS    HZ2 2793   7.458   7.987   5.197
  180LYS    HZ3 2794   7.442   7.832   5.145
  180LYS    C   2795   7.137   7.424   5.610
  180LYS    O   2796   7.122   7.360   5.507
  181ASN    N   2797   7.079   7.387   5.725
  181ASN    H   2798   7.096   7.444   5.806
  181ASN    CA  2799   7.004   7.264   5.740
  181ASN    HA  2800   6.965   7.233   5.643
  181ASN    CB  2801   7.095   7.154   5.793
  181ASN    HB2 2802   7.141   7.187   5.885
  181ASN    HB3 2803   7.035   7.066   5.816
  181ASN    CG  2804   7.203   7.108   5.696
  181ASN    OD1 2805   7.178   7.060   5.585
  181ASN    ND2 2806   7.330   7.114   5.738
  181ASN   HD21 2807   7.403   7.080   5.677
  181ASN   HD22 2808   7.349   7.150   5.830
  181ASN    C   2809   6.882   7.269   5.832
  181ASN    O   2810   6.795   7.183   5.816
  182ILE    N   2811   6.872   7.360   5.929
  182ILE    H   2812   6.942   7.433   5.936
  182ILE    CA  2813   6.777   7.346   6.037
  182ILE    HA  2814   6.789   7.244   6.073
  182ILE    CB  2815   6.815   7.437   6.154
  182ILE    HB  2816   6.923   7.439   6.160
  182ILE    CG2 2817   6.768   7.580   6.129
  182ILE   HG21 2818   6.659   7.585   6.123
  182ILE   HG22 2819   6.800   7.645   6.211
  182ILE   HG23 2820   6.811   7.619   6.037
  182ILE    CG1 2821   6.765   7.384   6.288
  182ILE   HG12 2822   6.772   7.463   6.362
  182ILE   HG13 2823   6.660   7.354   6.281
  182ILE    CD1 2824   6.847   7.267   6.343
  182ILE   HD11 2825   6.949   7.299   6.360
  182ILE   HD12 2826   6.804   7.235   6.438
  182ILE   HD13 2827   6.846   7.183   6.274
  182ILE    C   2828   6.632   7.356   5.993
  182ILE    O   2829   6.542   7.306   6.061
  183ALA    N   2830   6.608   7.408   5.873
  183ALA    H   2831   6.685   7.452   5.825
  183ALA    CA  2832   6.481   7.400   5.802
  183ALA    HA  2833   6.408   7.459   5.857
  183ALA    CB  2834   6.502   7.465   5.666
  183ALA    HB1 2835   6.569   7.404   5.604
  183ALA    HB2 2836   6.406   7.476   5.615
  183ALA    HB3 2837   6.546   7.564   5.678
  183ALA    C   2838   6.427   7.258   5.791
  183ALA    O   2839   6.308   7.237   5.815
  184ALA    N   2840   6.510   7.158   5.763
  184ALA    H   2841   6.609   7.178   5.751
  184ALA    CA  2842   6.470   7.019   5.757
  184ALA    HA  2843   6.388   7.009   5.686
  184ALA    CB  2844   6.588   6.935   5.707
  184ALA    HB1 2845   6.669   6.938   5.779
  184ALA    HB2 2846   6.555   6.831   5.697
  184ALA    HB3 2847   6.623   6.970   5.610
  184ALA    C   2848   6.423   6.963   5.890
  184ALA    O   2849   6.336   6.877   5.895
  185PHE    N   2850   6.480   7.013   6.001
  185PHE    H   2851   6.553   7.082   5.988
  185PHE    CA  2852   6.444   6.980   6.137
  185PHE    HA  2853   6.415   6.875   6.142
  185PHE    CB  2854   6.568   6.999   6.224
  185PHE    HB2 2855   6.601   7.102   6.215
  185PHE    HB3 2856   6.540   6.984   6.328
  185PHE    CG  2857   6.684   6.908   6.192
  185PHE    CD1 2858   6.700   6.788   6.262
  185PHE    HD1 2859   6.627   6.759   6.337
  185PHE    CE1 2860   6.809   6.704   6.236
  185PHE    HE1 2861   6.821   6.612   6.291
  185PHE    CZ  2862   6.905   6.741   6.141
  185PHE    HZ  2863   6.990   6.678   6.123
  185PHE    CE2 2864   6.889   6.861   6.071
  185PHE    HE2 2865   6.964   6.892   6.000
  185PHE    CD2 2866   6.779   6.944   6.096
  185PHE    HD2 2867   6.769   7.036   6.041
  185PHE    C   2868   6.324   7.060   6.188
  185PHE    O   2869   6.271   7.027   6.294
  186GLY    N   2870   6.278   7.161   6.115
  186GLY    H   2871   6.326   7.182   6.029
  186GLY    CA  2872   6.159   7.239   6.143
  186GLY    HA2 2873   6.100   7.244   6.051
  186GLY    HA3 2874   6.099   7.189   6.219
  186GLY    C   2875   6.181   7.383   6.189
  186GLY    O   2876   6.086   7.448   6.231
  187GLY    N   2877   6.305   7.433   6.184
  187GLY    H   2878   6.377   7.376   6.141
  187GLY    CA  2879   6.345   7.559   6.241
  187GLY    HA2 2880   6.269   7.595   6.311
  187GLY    HA3 2881   6.437   7.544   6.299
  187GLY    C   2882   6.373   7.669   6.139
  187GLY    O   2883   6.425   7.644   6.031
  188ASN    N   2884   6.339   7.793   6.175
  188ASN    H   2885   6.295   7.806   6.264
  188ASN    CA  2886   6.367   7.911   6.095
  188ASN    HA  2887   6.346   7.887   5.991
  188ASN    CB  2888   6.267   8.019   6.137
  188ASN    HB2 2889   6.168   7.974   6.137
  188ASN    HB3 2890   6.287   8.052   6.239
  188ASN    CG  2891   6.269   8.140   6.045
  188ASN    OD1 2892   6.373   8.199   6.014
  188ASN    ND2 2893   6.154   8.181   5.991
  188ASN   HD21 2894   6.157   8.266   5.937
  188ASN   HD22 2895   6.070   8.134   6.021
  188ASN    C   2896   6.511   7.957   6.110
  188ASN    O   2897   6.554   7.981   6.222
  189PRO    N   2898   6.588   7.977   6.002
  189PRO    CD  2899   6.550   7.955   5.864
  189PRO    HD2 2900   6.482   8.033   5.832
  189PRO    HD3 2901   6.504   7.857   5.852
  189PRO    CG  2902   6.678   7.961   5.781
  189PRO    HG2 2903   6.670   8.039   5.706
  189PRO    HG3 2904   6.695   7.865   5.732
  189PRO    CB  2905   6.791   7.991   5.878
  189PRO    HB2 2906   6.849   8.077   5.845
  189PRO    HB3 2907   6.857   7.904   5.885
  189PRO    CA  2908   6.727   8.016   6.014
  189PRO    HA  2909   6.775   7.951   6.087
  189PRO    C   2910   6.749   8.159   6.062
  189PRO    O   2911   6.856   8.189   6.114
  190LYS    N   2912   6.651   8.249   6.050
  190LYS    H   2913   6.562   8.217   6.015
  190LYS    CA  2914   6.660   8.388   6.091
  190LYS    HA  2915   6.766   8.414   6.100
  190LYS    CB  2916   6.601   8.479   5.984
  190LYS    HB2 2917   6.496   8.454   5.968
  190LYS    HB3 2918   6.607   8.582   6.019
  190LYS    CG  2919   6.679   8.470   5.853
  190LYS    HG2 2920   6.783   8.494   5.873
  190LYS    HG3 2921   6.674   8.368   5.813
  190LYS    CD  2922   6.628   8.567   5.747
  190LYS    HD2 2923   6.605   8.663   5.792
  190LYS    HD3 2924   6.708   8.582   5.674
  190LYS    CE  2925   6.505   8.513   5.675
  190LYS    HE2 2926   6.526   8.412   5.641
  190LYS    HE3 2927   6.421   8.510   5.745
  190LYS    NZ  2928   6.470   8.597   5.559
  190LYS    HZ1 2929   6.547   8.600   5.494
  190LYS    HZ2 2930   6.389   8.559   5.512
  190LYS    HZ3 2931   6.449   8.691   5.589
  190LYS    C   2932   6.606   8.414   6.231
  190LYS    O   2933   6.564   8.525   6.262
  191SER    N   2934   6.605   8.312   6.317
  191SER    H   2935   6.639   8.223   6.284
  191SER    CA  2936   6.554   8.317   6.452
  191SER    HA  2937   6.528   8.420   6.477
  191SER    CB  2938   6.425   8.235   6.459
  191SER    HB2 2939   6.366   8.268   6.545
  191SER    HB3 2940   6.367   8.253   6.369
  191SER    OG  2941   6.453   8.098   6.471
  191SER    HG  2942   6.376   8.048   6.443
  191SER    C   2943   6.654   8.272   6.557
  191SER    O   2944   6.622   8.275   6.676
  192VAL    N   2945   6.773   8.231   6.515
  192VAL    H   2946   6.792   8.238   6.416
  192VAL    CA  2947   6.874   8.162   6.593
  192VAL    HA  2948   6.828   8.071   6.632
  192VAL    CB  2949   6.991   8.120   6.505
  192VAL    HB  2950   7.033   8.208   6.456
  192VAL    CG1 2951   7.102   8.048   6.580
  192VAL   HG11 2952   7.060   7.960   6.630
  192VAL   HG12 2953   7.179   8.015   6.510
  192VAL   HG13 2954   7.149   8.114   6.653
  192VAL    CG2 2955   6.942   8.023   6.397
  192VAL   HG21 2956   6.872   8.073   6.330
  192VAL   HG22 2957   7.027   7.989   6.337
  192VAL   HG23 2958   6.892   7.938   6.442
  192VAL    C   2959   6.918   8.244   6.713
  192VAL    O   2960   6.991   8.343   6.700
  193THR    N   2961   6.874   8.203   6.832
  193THR    H   2962   6.810   8.124   6.833
  193THR    CA  2963   6.906   8.264   6.959
  193THR    HA  2964   6.935   8.368   6.941
  193THR    CB  2965   6.783   8.266   7.049
  193THR    HB  2966   6.738   8.168   7.051
  193THR    CG2 2967   6.809   8.313   7.192
  193THR   HG21 2968   6.851   8.414   7.191
  193THR   HG22 2969   6.715   8.314   7.247
  193THR   HG23 2970   6.878   8.246   7.243
  193THR    OG1 2971   6.693   8.361   6.997
  193THR    HG1 2972   6.603   8.336   7.020
  193THR    C   2973   7.025   8.192   7.021
  193THR    O   2974   7.022   8.070   7.036
  194LEU    N   2975   7.130   8.266   7.056
  194LEU    H   2976   7.123   8.366   7.047
  194LEU    CA  2977   7.244   8.214   7.129
  194LEU    HA  2978   7.259   8.109   7.103
  194LEU    CB  2979   7.372   8.290   7.094
  194LEU    HB2 2980   7.358   8.394   7.122
  194LEU    HB3 2981   7.453   8.249   7.154
  194LEU    CG  2982   7.413   8.286   6.947
  194LEU    HG  2983   7.346   8.351   6.891
  194LEU    CD1 2984   7.556   8.340   6.938
  194LEU   HD11 2985   7.623   8.278   6.997
  194LEU   HD12 2986   7.589   8.342   6.834
  194LEU   HD13 2987   7.558   8.442   6.977
  194LEU    CD2 2988   7.410   8.149   6.881
  194LEU   HD21 2989   7.308   8.110   6.880
  194LEU   HD22 2990   7.443   8.157   6.777
  194LEU   HD23 2991   7.476   8.079   6.934
  194LEU    C   2992   7.221   8.220   7.279
  194LEU    O   2993   7.163   8.315   7.331
  195PHE    N   2994   7.270   8.117   7.349
  195PHE    H   2995   7.316   8.042   7.300
  195PHE    CA  2996   7.237   8.089   7.487
  195PHE    HA  2997   7.221   8.182   7.542
  195PHE    CB  2998   7.107   8.009   7.486
  195PHE    HB2 2999   7.026   8.079   7.468
  195PHE    HB3 3000   7.109   7.940   7.401
  195PHE    CG  3001   7.074   7.929   7.610
  195PHE    CD1 3002   7.034   7.796   7.598
  195PHE    HD1 3003   7.025   7.749   7.501
  195PHE    CE1 3004   7.006   7.721   7.713
  195PHE    HE1 3005   6.975   7.618   7.705
  195PHE    CZ  3006   7.021   7.779   7.840
  195PHE    HZ  3007   7.003   7.720   7.929
  195PHE    CE2 3008   7.060   7.913   7.851
  195PHE    HE2 3009   7.074   7.958   7.949
  195PHE    CD2 3010   7.084   7.989   7.736
  195PHE    HD2 3011   7.113   8.093   7.745
  195PHE    C   3012   7.356   8.017   7.549
  195PHE    O   3013   7.406   7.919   7.494
  196GLY    N   3014   7.407   8.067   7.661
  196GLY    H   3015   7.369   8.151   7.702
  196GLY    CA  3016   7.524   8.007   7.723
  196GLY    HA2 3017   7.510   7.899   7.728
  196GLY    HA3 3018   7.612   8.027   7.661
  196GLY    C   3019   7.551   8.058   7.864
  196GLY    O   3020   7.481   8.143   7.917
  197GLU    N   3021   7.655   8.000   7.925
  197GLU    H   3022   7.709   7.932   7.874
  197GLU    CA  3023   7.680   8.011   8.068
  197GLU    HA  3024   7.634   8.103   8.104
  197GLU    CB  3025   7.608   7.894   8.134
  197GLU    HB2 3026   7.506   7.892   8.094
  197GLU    HB3 3027   7.656   7.801   8.104
  197GLU    CG  3028   7.593   7.900   8.286
  197GLU    HG2 3029   7.555   7.998   8.313
  197GLU    HG3 3030   7.518   7.826   8.315
  197GLU    CD  3031   7.721   7.870   8.362
  197GLU    OE1 3032   7.797   7.780   8.320
  197GLU    OE2 3033   7.745   7.940   8.463
  197GLU    C   3034   7.829   8.019   8.098
  197GLU    O   3035   7.909   7.955   8.031
  198SER    N   3036   7.867   8.103   8.195
  198SER    H   3037   7.795   8.162   8.234
  198SER    CA  3038   8.003   8.130   8.238
  198SER    HA  3039   7.998   8.225   8.292
  198SER    CB  3040   8.054   8.032   8.342
  198SER    HB2 3041   8.146   8.071   8.385
  198SER    HB3 3042   7.981   8.025   8.422
  198SER    OG  3043   8.083   7.902   8.294
  198SER    HG  3044   8.045   7.840   8.357
  198SER    C   3045   8.097   8.161   8.122
  198SER    O   3046   8.077   8.261   8.052
  199ALA    N   3047   8.200   8.080   8.097
  199ALA    H   3048   8.208   7.997   8.154
  199ALA    CA  3049   8.290   8.102   7.985
  199ALA    HA  3050   8.321   8.206   7.986
  199ALA    CB  3051   8.415   8.016   8.005
  199ALA    HB1 3052   8.388   7.911   8.004
  199ALA    HB2 3053   8.486   8.038   7.926
  199ALA    HB3 3054   8.460   8.043   8.101
  199ALA    C   3055   8.223   8.078   7.850
  199ALA    O   3056   8.265   8.139   7.752
  200GLY    N   3057   8.116   7.999   7.843
  200GLY    H   3058   8.084   7.954   7.927
  200GLY    CA  3059   8.029   7.987   7.727
  200GLY    HA2 3060   8.089   7.968   7.638
  200GLY    HA3 3061   7.964   7.901   7.743
  200GLY    C   3062   7.941   8.108   7.704
  200GLY    O   3063   7.921   8.148   7.589
  201ALA    N   3064   7.895   8.176   7.809
  201ALA    H   3065   7.910   8.137   7.901
  201ALA    CA  3066   7.840   8.309   7.798
  201ALA    HA  3067   7.761   8.307   7.723
  201ALA    CB  3068   7.778   8.354   7.930
  201ALA    HB1 3069   7.853   8.358   8.008
  201ALA    HB2 3070   7.737   8.455   7.917
  201ALA    HB3 3071   7.698   8.287   7.959
  201ALA    C   3072   7.944   8.409   7.749
  201ALA    O   3073   7.911   8.490   7.662
  202ALA    N   3074   8.070   8.403   7.794
  202ALA    H   3075   8.090   8.342   7.872
  202ALA    CA  3076   8.175   8.485   7.738
  202ALA    HA  3077   8.137   8.587   7.734
  202ALA    CB  3078   8.297   8.488   7.830
  202ALA    HB1 3079   8.344   8.390   7.835
  202ALA    HB2 3080   8.369   8.560   7.792
  202ALA    HB3 3081   8.266   8.520   7.929
  202ALA    C   3082   8.209   8.448   7.594
  202ALA    O   3083   8.231   8.539   7.515
  203SER    N   3084   8.202   8.321   7.553
  203SER    H   3085   8.203   8.249   7.623
  203SER    CA  3086   8.205   8.279   7.414
  203SER    HA  3087   8.301   8.310   7.372
  203SER    CB  3088   8.195   8.128   7.399
  203SER    HB2 3089   8.100   8.093   7.438
  203SER    HB3 3090   8.199   8.102   7.293
  203SER    OG  3091   8.300   8.060   7.463
  203SER    HG  3092   8.273   7.970   7.485
  203SER    C   3093   8.096   8.346   7.333
  203SER    O   3094   8.125   8.409   7.231
  204VAL    N   3095   7.970   8.343   7.378
  204VAL    H   3096   7.950   8.287   7.460
  204VAL    CA  3097   7.861   8.414   7.315
  204VAL    HA  3098   7.856   8.382   7.210
  204VAL    CB  3099   7.727   8.378   7.379
  204VAL    HB  3100   7.733   8.391   7.487
  204VAL    CG1 3101   7.610   8.461   7.327
  204VAL   HG11 3102   7.603   8.451   7.218
  204VAL   HG12 3103   7.517   8.428   7.372
  204VAL   HG13 3104   7.624   8.566   7.352
  204VAL    CG2 3105   7.694   8.232   7.349
  204VAL   HG21 3106   7.772   8.166   7.388
  204VAL   HG22 3107   7.599   8.204   7.395
  204VAL   HG23 3108   7.688   8.218   7.241
  204VAL    C   3109   7.884   8.564   7.311
  204VAL    O   3110   7.862   8.627   7.208
  205SER    N   3111   7.937   8.622   7.419
  205SER    H   3112   7.946   8.565   7.502
  205SER    CA  3113   7.974   8.762   7.429
  205SER    HA  3114   7.888   8.821   7.400
  205SER    CB  3115   8.002   8.792   7.576
  205SER    HB2 3116   7.936   8.731   7.638
  205SER    HB3 3117   8.105   8.769   7.601
  205SER    OG  3118   7.972   8.927   7.607
  205SER    HG  3119   7.968   8.940   7.702
  205SER    C   3120   8.087   8.800   7.334
  205SER    O   3121   8.088   8.912   7.283
  206LEU    N   3122   8.177   8.709   7.299
  206LEU    H   3123   8.175   8.619   7.345
  206LEU    CA  3124   8.280   8.728   7.198
  206LEU    HA  3125   8.311   8.833   7.202
  206LEU    CB  3126   8.401   8.643   7.233
  206LEU    HB2 3127   8.368   8.541   7.251
  206LEU    HB3 3128   8.470   8.640   7.148
  206LEU    CG  3129   8.476   8.694   7.355
  206LEU    HG  3130   8.406   8.718   7.435
  206LEU    CD1 3131   8.573   8.589   7.409
  206LEU   HD11 3132   8.645   8.561   7.332
  206LEU   HD12 3133   8.626   8.628   7.496
  206LEU   HD13 3134   8.517   8.501   7.440
  206LEU    CD2 3135   8.556   8.821   7.325
  206LEU   HD21 3136   8.490   8.902   7.295
  206LEU   HD22 3137   8.610   8.853   7.414
  206LEU   HD23 3138   8.628   8.802   7.245
  206LEU    C   3139   8.229   8.709   7.056
  206LEU    O   3140   8.278   8.777   6.966
  207HIE    N   3141   8.125   8.629   7.032
  207HIE    H   3142   8.093   8.571   7.108
  207HIE    CA  3143   8.052   8.627   6.906
  207HIE    HA  3144   8.124   8.623   6.824
  207HIE    CB  3145   7.965   8.502   6.896
  207HIE    HB2 3146   7.897   8.500   6.981
  207HIE    HB3 3147   7.903   8.510   6.806
  207HIE    CG  3148   8.036   8.370   6.888
  207HIE    ND1 3149   8.134   8.335   6.795
  207HIE    CE1 3150   8.162   8.206   6.818
  207HIE    HE1 3151   8.237   8.149   6.766
  207HIE    NE2 3152   8.083   8.157   6.915
  207HIE    HE2 3153   8.087   8.064   6.954
  207HIE    CD2 3154   8.003   8.259   6.961
  207HIE    HD2 3155   7.927   8.253   7.038
  207HIE    C   3156   7.967   8.751   6.884
  207HIE    O   3157   7.962   8.801   6.771
  208LEU    N   3158   7.904   8.805   6.988
  208LEU    H   3159   7.907   8.754   7.075
  208LEU    CA  3160   7.835   8.932   6.988
  208LEU    HA  3161   7.757   8.930   6.912
  208LEU    CB  3162   7.768   8.948   7.124
  208LEU    HB2 3163   7.697   8.865   7.135
  208LEU    HB3 3164   7.844   8.930   7.201
  208LEU    CG  3165   7.696   9.078   7.158
  208LEU    HG  3166   7.705   9.150   7.077
  208LEU    CD1 3167   7.546   9.058   7.183
  208LEU   HD11 3168   7.530   8.986   7.263
  208LEU   HD12 3169   7.501   9.153   7.210
  208LEU   HD13 3170   7.498   9.024   7.091
  208LEU    CD2 3171   7.750   9.143   7.285
  208LEU   HD21 3172   7.854   9.173   7.268
  208LEU   HD22 3173   7.692   9.233   7.308
  208LEU   HD23 3174   7.746   9.075   7.369
  208LEU    C   3175   7.926   9.049   6.952
  208LEU    O   3176   7.878   9.152   6.904
  209LEU    N   3177   8.057   9.034   6.968
  209LEU    H   3178   8.090   8.944   7.002
  209LEU    CA  3179   8.155   9.140   6.956
  209LEU    HA  3180   8.101   9.234   6.949
  209LEU    CB  3181   8.236   9.140   7.085
  209LEU    HB2 3182   8.167   9.146   7.169
  209LEU    HB3 3183   8.290   9.046   7.094
  209LEU    CG  3184   8.336   9.255   7.097
  209LEU    HG  3185   8.411   9.248   7.018
  209LEU    CD1 3186   8.265   9.390   7.090
  209LEU   HD11 3187   8.186   9.392   7.165
  209LEU   HD12 3188   8.334   9.471   7.111
  209LEU   HD13 3189   8.224   9.406   6.991
  209LEU    CD2 3190   8.406   9.244   7.232
  209LEU   HD21 3191   8.460   9.150   7.239
  209LEU   HD22 3192   8.477   9.327   7.242
  209LEU   HD23 3193   8.334   9.250   7.313
  209LEU    C   3194   8.242   9.131   6.831
  209LEU    O   3195   8.269   9.234   6.770
  210SER    N   3196   8.284   9.011   6.792
  210SER    H   3197   8.258   8.932   6.849
  210SER    CA  3198   8.367   8.984   6.677
  210SER    HA  3199   8.464   9.032   6.693
  210SER    CB  3200   8.394   8.834   6.671
  210SER    HB2 3201   8.471   8.811   6.744
  210SER    HB3 3202   8.303   8.780   6.698
  210SER    OG  3203   8.435   8.787   6.544
  210SER    HG  3204   8.505   8.724   6.558
  210SER    C   3205   8.305   9.034   6.547
  210SER    O   3206   8.196   8.990   6.512
  211PRO    N   3207   8.373   9.121   6.472
  211PRO    CD  3208   8.497   9.186   6.506
  211PRO    HD2 3209   8.580   9.116   6.492
  211PRO    HD3 3210   8.496   9.224   6.609
  211PRO    CG  3211   8.512   9.304   6.411
  211PRO    HG2 3212   8.617   9.325   6.389
  211PRO    HG3 3213   8.463   9.392   6.452
  211PRO    CB  3214   8.438   9.256   6.286
  211PRO    HB2 3215   8.506   9.197   6.225
  211PRO    HB3 3216   8.398   9.340   6.229
  211PRO    CA  3217   8.327   9.168   6.342
  211PRO    HA  3218   8.237   9.229   6.358
  211PRO    C   3219   8.295   9.053   6.247
  211PRO    O   3220   8.371   8.957   6.236
  212GLY    N   3221   8.183   9.062   6.176
  212GLY    H   3222   8.123   9.142   6.189
  212GLY    CA  3223   8.140   8.957   6.085
  212GLY    HA2 3224   8.067   8.997   6.015
  212GLY    HA3 3225   8.226   8.922   6.028
  212GLY    C   3226   8.077   8.836   6.154
  212GLY    O   3227   7.973   8.791   6.108
  213SER    N   3228   8.129   8.790   6.268
  213SER    H   3229   8.217   8.829   6.301
  213SER    CA  3230   8.062   8.693   6.352
  213SER    HA  3231   8.042   8.604   6.291
  213SER    CB  3232   8.148   8.651   6.470
  213SER    HB2 3233   8.163   8.736   6.537
  213SER    HB3 3234   8.097   8.572   6.526
  213SER    OG  3235   8.272   8.601   6.426
  213SER    HG  3236   8.339   8.637   6.485
  213SER    C   3237   7.928   8.743   6.404
  213SER    O   3238   7.836   8.664   6.425
  214HIE    N   3239   7.914   8.876   6.414
  214HIE    H   3240   8.000   8.930   6.409
  214HIE    CA  3241   7.791   8.949   6.436
  214HIE    HA  3242   7.767   8.947   6.542
  214HIE    CB  3243   7.807   9.093   6.388
  214HIE    HB2 3244   7.829   9.090   6.281
  214HIE    HB3 3245   7.711   9.142   6.400
  214HIE    CG  3246   7.909   9.185   6.449
  214HIE    ND1 3247   7.941   9.308   6.391
  214HIE    CE1 3248   8.026   9.368   6.475
  214HIE    HE1 3249   8.071   9.465   6.458
  214HIE    NE2 3250   8.051   9.290   6.581
  214HIE    HE2 3251   8.116   9.313   6.654
  214HIE    CD2 3252   7.976   9.174   6.569
  214HIE    HD2 3253   7.974   9.091   6.637
  214HIE    C   3254   7.670   8.894   6.361
  214HIE    O   3255   7.560   8.900   6.416
  215SER    N   3256   7.682   8.850   6.236
  215SER    H   3257   7.775   8.836   6.197
  215SER    CA  3258   7.568   8.821   6.151
  215SER    HA  3259   7.490   8.894   6.173
  215SER    CB  3260   7.605   8.837   6.004
  215SER    HB2 3261   7.514   8.829   5.944
  215SER    HB3 3262   7.648   8.936   5.988
  215SER    OG  3263   7.695   8.738   5.962
  215SER    HG  3264   7.726   8.758   5.873
  215SER    C   3265   7.507   8.683   6.171
  215SER    O   3266   7.391   8.663   6.136
  216LEU    N   3267   7.583   8.588   6.224
  216LEU    H   3268   7.676   8.615   6.253
  216LEU    CA  3269   7.550   8.447   6.231
  216LEU    HA  3270   7.515   8.415   6.133
  216LEU    CB  3271   7.677   8.370   6.265
  216LEU    HB2 3272   7.717   8.414   6.356
  216LEU    HB3 3273   7.651   8.267   6.289
  216LEU    CG  3274   7.788   8.367   6.160
  216LEU    HG  3275   7.805   8.466   6.119
  216LEU    CD1 3276   7.916   8.318   6.227
  216LEU   HD11 3277   7.901   8.220   6.271
  216LEU   HD12 3278   7.997   8.314   6.154
  216LEU   HD13 3279   7.945   8.388   6.306
  216LEU    CD2 3280   7.758   8.270   6.046
  216LEU   HD21 3281   7.668   8.300   5.993
  216LEU   HD22 3282   7.842   8.271   5.975
  216LEU   HD23 3283   7.746   8.169   6.084
  216LEU    C   3284   7.438   8.412   6.328
  216LEU    O   3285   7.399   8.296   6.334
  217PHE    N   3286   7.386   8.508   6.406
  217PHE    H   3287   7.422   8.602   6.397
  217PHE    CA  3288   7.276   8.486   6.498
  217PHE    HA  3289   7.218   8.401   6.460
  217PHE    CB  3290   7.333   8.446   6.633
  217PHE    HB2 3291   7.255   8.392   6.686
  217PHE    HB3 3292   7.414   8.374   6.619
  217PHE    CG  3293   7.382   8.558   6.722
  217PHE    CD1 3294   7.514   8.603   6.717
  217PHE    HD1 3295   7.583   8.564   6.643
  217PHE    CE1 3296   7.560   8.698   6.809
  217PHE    HE1 3297   7.663   8.730   6.807
  217PHE    CZ  3298   7.473   8.749   6.906
  217PHE    HZ  3299   7.508   8.821   6.979
  217PHE    CE2 3300   7.339   8.707   6.909
  217PHE    HE2 3301   7.271   8.748   6.981
  217PHE    CD2 3302   7.295   8.610   6.818
  217PHE    HD2 3303   7.194   8.572   6.825
  217PHE    C   3304   7.178   8.602   6.507
  217PHE    O   3305   7.205   8.710   6.455
  218THR    N   3306   7.065   8.583   6.574
  218THR    H   3307   7.046   8.489   6.608
  218THR    CA  3308   6.961   8.683   6.594
  218THR    HA  3309   6.977   8.762   6.521
  218THR    CB  3310   6.823   8.626   6.562
  218THR    HB  3311   6.802   8.542   6.629
  218THR    CG2 3312   6.712   8.729   6.575
  218THR   HG21 3313   6.732   8.814   6.511
  218THR   HG22 3314   6.616   8.684   6.547
  218THR   HG23 3315   6.704   8.763   6.678
  218THR    OG1 3316   6.818   8.580   6.429
  218THR    HG1 3317   6.726   8.573   6.403
  218THR    C   3318   6.968   8.752   6.729
  218THR    O   3319   6.986   8.873   6.733
  219ARG    N   3320   6.958   8.682   6.843
  219ARG    H   3321   6.947   8.582   6.836
  219ARG    CA  3322   6.960   8.740   6.975
  219ARG    HA  3323   7.023   8.829   6.972
  219ARG    CB  3324   6.820   8.788   7.014
  219ARG    HB2 3325   6.824   8.836   7.112
  219ARG    HB3 3326   6.790   8.864   6.943
  219ARG    CG  3327   6.715   8.678   7.018
  219ARG    HG2 3328   6.714   8.623   6.924
  219ARG    HG3 3329   6.740   8.609   7.099
  219ARG    CD  3330   6.574   8.731   7.044
  219ARG    HD2 3331   6.508   8.644   7.056
  219ARG    HD3 3332   6.573   8.787   7.137
  219ARG    NE  3333   6.526   8.817   6.936
  219ARG    HE  3334   6.575   8.904   6.921
  219ARG    CZ  3335   6.419   8.796   6.858
  219ARG    NH1 3336   6.342   8.686   6.864
  219ARG   HH11 3337   6.369   8.609   6.923
  219ARG   HH12 3338   6.264   8.674   6.800
  219ARG    NH2 3339   6.382   8.887   6.767
  219ARG   HH21 3340   6.437   8.972   6.758
  219ARG   HH22 3341   6.303   8.868   6.707
  219ARG    C   3342   7.027   8.654   7.081
  219ARG    O   3343   7.059   8.539   7.052
  220ALA    N   3344   7.056   8.707   7.200
  220ALA    H   3345   7.023   8.801   7.220
  220ALA    CA  3346   7.146   8.647   7.296
  220ALA    HA  3347   7.168   8.545   7.264
  220ALA    CB  3348   7.279   8.722   7.294
  220ALA    HB1 3349   7.265   8.824   7.331
  220ALA    HB2 3350   7.351   8.670   7.357
  220ALA    HB3 3351   7.319   8.725   7.193
  220ALA    C   3352   7.093   8.637   7.438
  220ALA    O   3353   7.025   8.728   7.487
  221ILE    N   3354   7.131   8.530   7.509
  221ILE    H   3355   7.185   8.461   7.459
  221ILE    CA  3356   7.106   8.501   7.648
  221ILE    HA  3357   7.064   8.589   7.696
  221ILE    CB  3358   7.006   8.387   7.662
  221ILE    HB  3359   7.048   8.299   7.613
  221ILE    CG2 3360   6.988   8.350   7.809
  221ILE   HG21 3361   6.955   8.436   7.866
  221ILE   HG22 3362   6.916   8.268   7.821
  221ILE   HG23 3363   7.082   8.314   7.852
  221ILE    CG1 3364   6.873   8.416   7.593
  221ILE   HG12 3365   6.833   8.511   7.628
  221ILE   HG13 3366   6.892   8.425   7.486
  221ILE    CD1 3367   6.763   8.311   7.608
  221ILE   HD11 3368   6.727   8.307   7.710
  221ILE   HD12 3369   6.679   8.337   7.544
  221ILE   HD13 3370   6.800   8.213   7.577
  221ILE    C   3371   7.240   8.470   7.714
  221ILE    O   3372   7.314   8.386   7.663
  222LEU    N   3373   7.271   8.535   7.826
  222LEU    H   3374   7.203   8.598   7.864
  222LEU    CA  3375   7.398   8.528   7.896
  222LEU    HA  3376   7.460   8.449   7.854
  222LEU    CB  3377   7.472   8.661   7.888
  222LEU    HB2 3378   7.412   8.735   7.942
  222LEU    HB3 3379   7.566   8.652   7.942
  222LEU    CG  3380   7.500   8.716   7.749
  222LEU    HG  3381   7.414   8.702   7.684
  222LEU    CD1 3382   7.526   8.867   7.758
  222LEU   HD11 3383   7.611   8.887   7.823
  222LEU   HD12 3384   7.545   8.907   7.658
  222LEU   HD13 3385   7.438   8.916   7.798
  222LEU    CD2 3386   7.621   8.648   7.686
  222LEU   HD21 3387   7.601   8.541   7.674
  222LEU   HD22 3388   7.641   8.691   7.588
  222LEU   HD23 3389   7.709   8.660   7.749
  222LEU    C   3390   7.376   8.498   8.044
  222LEU    O   3391   7.281   8.549   8.104
  223GLN    N   3392   7.468   8.424   8.105
  223GLN    H   3393   7.544   8.387   8.051
  223GLN    CA  3394   7.464   8.390   8.246
  223GLN    HA  3395   7.412   8.471   8.298
  223GLN    CB  3396   7.382   8.262   8.262
  223GLN    HB2 3397   7.291   8.274   8.202
  223GLN    HB3 3398   7.437   8.178   8.222
  223GLN    CG  3399   7.339   8.232   8.406
  223GLN    HG2 3400   7.423   8.190   8.461
  223GLN    HG3 3401   7.309   8.325   8.454
  223GLN    CD  3402   7.221   8.135   8.411
  223GLN    OE1 3403   7.196   8.056   8.320
  223GLN    NE2 3404   7.137   8.139   8.514
  223GLN   HE21 3405   7.063   8.071   8.511
  223GLN   HE22 3406   7.153   8.198   8.594
  223GLN    C   3407   7.604   8.380   8.305
  223GLN    O   3408   7.691   8.314   8.248
  224SER    N   3409   7.626   8.445   8.419
  224SER    H   3410   7.549   8.499   8.456
  224SER    CA  3411   7.756   8.477   8.475
  224SER    HA  3412   7.737   8.545   8.558
  224SER    CB  3413   7.824   8.356   8.539
  224SER    HB2 3414   7.760   8.316   8.617
  224SER    HB3 3415   7.842   8.279   8.464
  224SER    OG  3416   7.949   8.394   8.594
  224SER    HG  3417   7.966   8.342   8.672
  224SER    C   3418   7.847   8.555   8.382
  224SER    O   3419   7.846   8.678   8.384
  225GLY    N   3420   7.930   8.487   8.303
  225GLY    H   3421   7.914   8.388   8.294
  225GLY    CA  3422   8.053   8.542   8.250
  225GLY    HA2 3423   8.099   8.604   8.327
  225GLY    HA3 3424   8.123   8.462   8.227
  225GLY    C   3425   8.035   8.628   8.126
  225GLY    O   3426   7.946   8.606   8.043
  226SER    N   3427   8.122   8.728   8.112
  226SER    H   3428   8.194   8.739   8.182
  226SER    CA  3429   8.116   8.833   8.012
  226SER    HA  3430   8.037   8.810   7.940
  226SER    CB  3431   8.082   8.964   8.082
  226SER    HB2 3432   8.075   9.044   8.009
  226SER    HB3 3433   7.986   8.953   8.133
  226SER    OG  3434   8.180   8.998   8.177
  226SER    HG  3435   8.146   9.062   8.239
  226SER    C   3436   8.248   8.844   7.938
  226SER    O   3437   8.352   8.812   7.994
  227PHE    N   3438   8.248   8.898   7.815
  227PHE    H   3439   8.162   8.911   7.765
  227PHE    CA  3440   8.370   8.946   7.754
  227PHE    HA  3441   8.439   8.862   7.746
  227PHE    CB  3442   8.344   8.996   7.612
  227PHE    HB2 3443   8.439   8.997   7.559
  227PHE    HB3 3444   8.282   8.922   7.562
  227PHE    CG  3445   8.282   9.133   7.592
  227PHE    CD1 3446   8.346   9.250   7.635
  227PHE    HD1 3447   8.442   9.247   7.684
  227PHE    CE1 3448   8.290   9.376   7.610
  227PHE    HE1 3449   8.342   9.464   7.644
  227PHE    CZ  3450   8.171   9.387   7.536
  227PHE    HZ  3451   8.130   9.483   7.512
  227PHE    CE2 3452   8.109   9.271   7.489
  227PHE    HE2 3453   8.020   9.278   7.429
  227PHE    CD2 3454   8.165   9.145   7.517
  227PHE    HD2 3455   8.118   9.058   7.474
  227PHE    C   3456   8.440   9.050   7.840
  227PHE    O   3457   8.562   9.066   7.830
  228ASN    N   3458   8.365   9.124   7.921
  228ASN    H   3459   8.265   9.110   7.917
  228ASN    CA  3460   8.415   9.231   8.006
  228ASN    HA  3461   8.486   9.288   7.947
  228ASN    CB  3462   8.297   9.320   8.044
  228ASN    HB2 3463   8.219   9.316   7.968
  228ASN    HB3 3464   8.255   9.287   8.139
  228ASN    CG  3465   8.337   9.466   8.057
  228ASN    OD1 3466   8.423   9.518   7.986
  228ASN    ND2 3467   8.272   9.543   8.145
  228ASN   HD21 3468   8.306   9.638   8.152
  228ASN   HD22 3469   8.200   9.504   8.205
  228ASN    C   3470   8.490   9.183   8.129
  228ASN    O   3471   8.546   9.265   8.201
  229ALA    N   3472   8.487   9.053   8.161
  229ALA    H   3473   8.434   8.989   8.103
  229ALA    CA  3474   8.558   8.998   8.274
  229ALA    HA  3475   8.535   9.063   8.359
  229ALA    CB  3476   8.499   8.861   8.307
  229ALA    HB1 3477   8.518   8.792   8.225
  229ALA    HB2 3478   8.546   8.825   8.398
  229ALA    HB3 3479   8.391   8.870   8.324
  229ALA    C   3480   8.708   8.991   8.255
  229ALA    O   3481   8.753   8.957   8.145
  230PRO    N   3482   8.789   9.012   8.359
  230PRO    CD  3483   8.744   9.061   8.488
  230PRO    HD2 3484   8.690   8.983   8.540
  230PRO    HD3 3485   8.681   9.150   8.476
  230PRO    CG  3486   8.869   9.101   8.566
  230PRO    HG2 3487   8.857   9.078   8.672
  230PRO    HG3 3488   8.889   9.207   8.552
  230PRO    CB  3489   8.978   9.018   8.500
  230PRO    HB2 3490   8.980   8.919   8.546
  230PRO    HB3 3491   9.076   9.065   8.510
  230PRO    CA  3492   8.934   9.010   8.354
  230PRO    HA  3493   8.967   9.100   8.303
  230PRO    C   3494   8.998   8.891   8.285
  230PRO    O   3495   9.092   8.907   8.207
  231TRP    N   3496   8.948   8.770   8.310
  231TRP    H   3497   8.874   8.763   8.379
  231TRP    CA  3498   8.995   8.644   8.255
  231TRP    HA  3499   9.104   8.645   8.254
  231TRP    CB  3500   8.949   8.535   8.351
  231TRP    HB2 3501   8.981   8.438   8.314
  231TRP    HB3 3502   8.999   8.550   8.447
  231TRP    CG  3503   8.801   8.532   8.376
  231TRP    CD1 3504   8.742   8.592   8.481
  231TRP    HD1 3505   8.794   8.644   8.561
  231TRP    NE1 3506   8.605   8.583   8.469
  231TRP    HE1 3507   8.539   8.628   8.531
  231TRP    CE2 3508   8.570   8.520   8.351
  231TRP    CZ2 3509   8.447   8.495   8.289
  231TRP    HZ2 3510   8.356   8.528   8.337
  231TRP    CH2 3511   8.444   8.430   8.165
  231TRP    HH2 3512   8.350   8.413   8.114
  231TRP    CZ3 3513   8.565   8.389   8.106
  231TRP    HZ3 3514   8.563   8.341   8.010
  231TRP    CE3 3515   8.687   8.413   8.170
  231TRP    HE3 3516   8.779   8.382   8.123
  231TRP    CD2 3517   8.693   8.482   8.292
  231TRP    C   3518   8.950   8.613   8.113
  231TRP    O   3519   8.996   8.514   8.058
  232ALA    N   3520   8.856   8.687   8.054
  232ALA    H   3521   8.821   8.769   8.102
  232ALA    CA  3522   8.785   8.642   7.936
  232ALA    HA  3523   8.752   8.540   7.956
  232ALA    CB  3524   8.659   8.725   7.915
  232ALA    HB1 3525   8.685   8.827   7.887
  232ALA    HB2 3526   8.599   8.679   7.837
  232ALA    HB3 3527   8.601   8.726   8.007
  232ALA    C   3528   8.868   8.632   7.808
  232ALA    O   3529   8.851   8.536   7.734
  233VAL    N   3530   8.955   8.729   7.779
  233VAL    H   3531   8.961   8.808   7.842
  233VAL    CA  3532   9.045   8.725   7.665
  233VAL    HA  3533   9.025   8.635   7.608
  233VAL    CB  3534   9.021   8.842   7.571
  233VAL    HB  3535   9.025   8.935   7.628
  233VAL    CG1 3536   9.122   8.853   7.456
  233VAL   HG11 3537   9.119   8.763   7.395
  233VAL   HG12 3538   9.099   8.939   7.394
  233VAL   HG13 3539   9.223   8.866   7.495
  233VAL    CG2 3540   8.884   8.830   7.506
  233VAL   HG21 3541   8.806   8.835   7.583
  233VAL   HG22 3542   8.869   8.911   7.435
  233VAL   HG23 3543   8.875   8.735   7.453
  233VAL    C   3544   9.190   8.715   7.708
  233VAL    O   3545   9.237   8.790   7.794
  234THR    N   3546   9.265   8.626   7.642
  234THR    H   3547   9.220   8.575   7.567
  234THR    CA  3548   9.407   8.605   7.659
  234THR    HA  3549   9.434   8.637   7.760
  234THR    CB  3550   9.436   8.455   7.651
  234THR    HB  3551   9.385   8.413   7.564
  234THR    CG2 3552   9.584   8.418   7.644
  234THR   HG21 3553   9.637   8.459   7.730
  234THR   HG22 3554   9.595   8.310   7.643
  234THR   HG23 3555   9.627   8.457   7.551
  234THR    OG1 3556   9.387   8.395   7.768
  234THR    HG1 3557   9.403   8.300   7.766
  234THR    C   3558   9.490   8.687   7.562
  234THR    O   3559   9.453   8.709   7.447
  235SER    N   3560   9.607   8.732   7.606
  235SER    H   3561   9.632   8.711   7.701
  235SER    CA  3562   9.707   8.795   7.522
  235SER    HA  3563   9.658   8.868   7.457
  235SER    CB  3564   9.808   8.869   7.609
  235SER    HB2 3565   9.758   8.950   7.662
  235SER    HB3 3566   9.850   8.800   7.682
  235SER    OG  3567   9.914   8.922   7.531
  235SER    HG  3568   9.965   8.981   7.587
  235SER    C   3569   9.781   8.694   7.436
  235SER    O   3570   9.838   8.599   7.487
  236LEU    N   3571   9.787   8.716   7.304
  236LEU    H   3572   9.734   8.794   7.267
  236LEU    CA  3573   9.854   8.629   7.210
  236LEU    HA  3574   9.808   8.530   7.219
  236LEU    CB  3575   9.825   8.684   7.070
  236LEU    HB2 3576   9.717   8.700   7.062
  236LEU    HB3 3577   9.873   8.781   7.060
  236LEU    CG  3578   9.868   8.597   6.952
  236LEU    HG  3579   9.977   8.595   6.945
  236LEU    CD1 3580   9.815   8.455   6.963
  236LEU   HD11 3581   9.707   8.458   6.976
  236LEU   HD12 3582   9.838   8.399   6.872
  236LEU   HD13 3583   9.861   8.404   7.047
  236LEU    CD2 3584   9.811   8.657   6.824
  236LEU   HD21 3585   9.848   8.759   6.809
  236LEU   HD22 3586   9.838   8.596   6.738
  236LEU   HD23 3587   9.703   8.661   6.831
  236LEU    C   3588  10.003   8.612   7.235
  236LEU    O   3589  10.058   8.504   7.214
  237TYR    N   3590  10.070   8.716   7.284
  237TYR    H   3591  10.020   8.802   7.300
  237TYR    CA  3592  10.212   8.712   7.314
  237TYR    HA  3593  10.261   8.658   7.233
  237TYR    CB  3594  10.266   8.854   7.311
  237TYR    HB2 3595  10.220   8.913   7.391
  237TYR    HB3 3596  10.374   8.852   7.330
  237TYR    CG  3597  10.241   8.921   7.178
  237TYR    CD1 3598  10.319   8.886   7.067
  237TYR    HD1 3599  10.403   8.820   7.080
  237TYR    CE1 3600  10.287   8.935   6.940
  237TYR    HE1 3601  10.346   8.906   6.854
  237TYR    CZ  3602  10.175   9.019   6.923
  237TYR    OH  3603  10.139   9.061   6.799
  237TYR    HH  3604  10.209   9.051   6.734
  237TYR    CE2 3605  10.100   9.058   7.036
  237TYR    HE2 3606  10.016   9.125   7.022
  237TYR    CD2 3607  10.134   9.010   7.163
  237TYR    HD2 3608  10.076   9.042   7.248
  237TYR    C   3609  10.242   8.633   7.441
  237TYR    O   3610  10.343   8.563   7.446
  238GLU    N   3611  10.152   8.633   7.539
  238GLU    H   3612  10.072   8.695   7.530
  238GLU    CA  3613  10.154   8.543   7.652
  238GLU    HA  3614  10.257   8.534   7.685
  238GLU    CB  3615  10.072   8.605   7.765
  238GLU    HB2 3616  10.097   8.710   7.772
  238GLU    HB3 3617   9.966   8.598   7.737
  238GLU    CG  3618  10.086   8.544   7.904
  238GLU    HG2 3619  10.027   8.606   7.972
  238GLU    HG3 3620  10.041   8.445   7.904
  238GLU    CD  3621  10.227   8.533   7.960
  238GLU    OE1 3622  10.243   8.456   8.057
  238GLU    OE2 3623  10.319   8.599   7.907
  238GLU    C   3624  10.108   8.402   7.619
  238GLU    O   3625  10.166   8.307   7.671
  239ALA    N   3626  10.013   8.382   7.527
  239ALA    H   3627   9.962   8.462   7.493
  239ALA    CA  3628   9.978   8.251   7.475
  239ALA    HA  3629   9.945   8.189   7.559
  239ALA    CB  3630   9.861   8.264   7.378
  239ALA    HB1 3631   9.890   8.321   7.290
  239ALA    HB2 3632   9.829   8.165   7.346
  239ALA    HB3 3633   9.777   8.313   7.427
  239ALA    C   3634  10.098   8.184   7.412
  239ALA    O   3635  10.129   8.070   7.446
  240ARG    N   3636  10.175   8.257   7.330
  240ARG    H   3637  10.139   8.345   7.299
  240ARG    CA  3638  10.307   8.215   7.286
  240ARG    HA  3639  10.294   8.121   7.231
  240ARG    CB  3640  10.369   8.318   7.192
  240ARG    HB2 3641  10.308   8.322   7.102
  240ARG    HB3 3642  10.366   8.417   7.239
  240ARG    CG  3643  10.514   8.285   7.157
  240ARG    HG2 3644  10.576   8.298   7.246
  240ARG    HG3 3645  10.521   8.182   7.124
  240ARG    CD  3646  10.570   8.376   7.048
  240ARG    HD2 3647  10.507   8.367   6.959
  240ARG    HD3 3648  10.565   8.480   7.082
  240ARG    NE  3649  10.707   8.341   7.011
  240ARG    HE  3650  10.720   8.265   6.945
  240ARG    CZ  3651  10.819   8.403   7.050
  240ARG    NH1 3652  10.820   8.504   7.138
  240ARG   HH11 3653  10.732   8.535   7.178
  240ARG   HH12 3654  10.908   8.544   7.166
  240ARG    NH2 3655  10.939   8.364   7.004
  240ARG   HH21 3656  10.942   8.292   6.933
  240ARG   HH22 3657  11.023   8.411   7.034
  240ARG    C   3658  10.401   8.184   7.401
  240ARG    O   3659  10.465   8.079   7.395
  241ASN    N   3660  10.415   8.270   7.502
  241ASN    H   3661  10.363   8.357   7.498
  241ASN    CA  3662  10.503   8.246   7.614
  241ASN    HA  3663  10.605   8.239   7.578
  241ASN    CB  3664  10.494   8.367   7.708
  241ASN    HB2 3665  10.502   8.458   7.649
  241ASN    HB3 3666  10.397   8.367   7.759
  241ASN    CG  3667  10.603   8.372   7.814
  241ASN    OD1 3668  10.693   8.288   7.817
  241ASN    ND2 3669  10.597   8.475   7.899
  241ASN   HD21 3673  10.666   8.484   7.971
  241ASN   HD22 3670  10.524   8.543   7.890
  241ASN    C   3671  10.472   8.114   7.684
  241ASN    O   3672  10.561   8.032   7.706
  242ARG    N   3674  10.344   8.086   7.707
  242ARG    H   3675  10.275   8.156   7.682
  242ARG    CA  3676  10.297   7.961   7.764
  242ARG    HA  3677  10.351   7.943   7.857
  242ARG    CB  3678  10.148   7.974   7.795
  242ARG    HB2 3679  10.095   8.009   7.706
  242ARG    HB3 3680  10.107   7.877   7.823
  242ARG    CG  3681  10.124   8.071   7.910
  242ARG    HG2 3682  10.174   8.035   8.000
  242ARG    HG3 3683  10.166   8.169   7.885
  242ARG    CD  3684   9.975   8.089   7.938
  242ARG    HD2 3685   9.924   8.109   7.844
  242ARG    HD3 3686   9.936   7.997   7.981
  242ARG    NE  3687   9.955   8.201   8.030
  242ARG    HE  3688  10.032   8.223   8.092
  242ARG    CZ  3689   9.847   8.280   8.038
  242ARG    NH1 3690   9.740   8.264   7.959
  242ARG   HH11 3691   9.735   8.180   7.903
  242ARG   HH12 3692   9.656   8.316   7.979
  242ARG    NH2 3693   9.847   8.380   8.127
  242ARG   HH21 3694   9.927   8.392   8.186
  242ARG   HH22 3695   9.764   8.436   8.137
  242ARG    C   3696  10.326   7.843   7.672
  242ARG    O   3697  10.375   7.740   7.718
  243THR    N   3698  10.306   7.859   7.541
  243THR    H   3699  10.260   7.944   7.511
  243THR    CA  3700  10.341   7.762   7.440
  243THR    HA  3701  10.291   7.668   7.463
  243THR    CB  3702  10.294   7.808   7.302
  243THR    HB  3703  10.335   7.907   7.282
  243THR    CG2 3704  10.330   7.716   7.186
  243THR   HG21 3705  10.286   7.618   7.202
  243THR   HG22 3706  10.291   7.759   7.094
  243THR   HG23 3707  10.438   7.706   7.176
  243THR    OG1 3708  10.154   7.815   7.302
  243THR    HG1 3709  10.127   7.871   7.229
  243THR    C   3710  10.491   7.734   7.435
  243THR    O   3711  10.529   7.619   7.415
  244LEU    N   3712  10.577   7.834   7.454
  244LEU    H   3713  10.538   7.927   7.466
  244LEU    CA  3714  10.720   7.818   7.464
  244LEU    HA  3715  10.755   7.760   7.379
  244LEU    CB  3716  10.789   7.955   7.461
  244LEU    HB2 3717  10.746   8.016   7.540
  244LEU    HB3 3718  10.894   7.941   7.486
  244LEU    CG  3719  10.782   8.033   7.330
  244LEU    HG  3720  10.681   8.030   7.289
  244LEU    CD1 3721  10.820   8.178   7.354
  244LEU   HD11 3722  10.922   8.185   7.393
  244LEU   HD12 3723  10.814   8.234   7.260
  244LEU   HD13 3724  10.752   8.224   7.425
  244LEU    CD2 3725  10.878   7.978   7.224
  244LEU   HD21 3726  10.852   7.875   7.201
  244LEU   HD22 3727  10.869   8.038   7.133
  244LEU   HD23 3728  10.980   7.983   7.261
  244LEU    C   3729  10.758   7.741   7.590
  244LEU    O   3730  10.846   7.655   7.581
  245ASN    N   3731  10.692   7.763   7.703
  245ASN    H   3732  10.623   7.837   7.705
  245ASN    CA  3733  10.712   7.688   7.825
  245ASN    HA  3734  10.818   7.687   7.849
  245ASN    CB  3735  10.638   7.756   7.939
  245ASN    HB2 3736  10.659   7.863   7.936
  245ASN    HB3 3737  10.530   7.742   7.927
  245ASN    CG  3738  10.674   7.707   8.079
  245ASN    OD1 3739  10.756   7.618   8.099
  245ASN    ND2 3740  10.613   7.767   8.181
  245ASN   HD21 3741  10.630   7.731   8.274
  245ASN   HD22 3742  10.547   7.842   8.165
  245ASN    C   3743  10.672   7.542   7.805
  245ASN    O   3744  10.757   7.454   7.811
  246LEU    N   3745  10.547   7.516   7.764
  246LEU    H   3746  10.483   7.595   7.759
  246LEU    CA  3747  10.496   7.386   7.726
  246LEU    HA  3748  10.488   7.324   7.814
  246LEU    CB  3749  10.358   7.409   7.665
  246LEU    HB2 3750  10.295   7.460   7.738
  246LEU    HB3 3751  10.370   7.475   7.579
  246LEU    CG  3752  10.286   7.283   7.617
  246LEU    HG  3753  10.350   7.224   7.552
  246LEU    CD1 3754  10.238   7.196   7.733
  246LEU   HD11 3755  10.168   7.251   7.795
  246LEU   HD12 3756  10.189   7.107   7.693
  246LEU   HD13 3757  10.323   7.164   7.794
  246LEU    CD2 3758  10.164   7.327   7.536
  246LEU   HD21 3759  10.197   7.386   7.451
  246LEU   HD22 3760  10.109   7.240   7.500
  246LEU   HD23 3761  10.098   7.388   7.598
  246LEU    C   3762  10.586   7.314   7.626
  246LEU    O   3763  10.616   7.196   7.644
  247ALA    N   3764  10.634   7.383   7.522
  247ALA    H   3765  10.605   7.478   7.509
  247ALA    CA  3766  10.724   7.324   7.425
  247ALA    HA  3767  10.672   7.239   7.379
  247ALA    CB  3768  10.755   7.426   7.316
  247ALA    HB1 3769  10.803   7.514   7.359
  247ALA    HB2 3770  10.822   7.382   7.242
  247ALA    HB3 3771  10.662   7.457   7.268
  247ALA    C   3772  10.851   7.272   7.490
  247ALA    O   3773  10.894   7.160   7.460
  248LYS    N   3774  10.910   7.348   7.582
  248LYS    H   3775  10.867   7.436   7.605
  248LYS    CA  3776  11.033   7.313   7.650
  248LYS    HA  3777  11.098   7.261   7.581
  248LYS    CB  3778  11.103   7.442   7.694
  248LYS    HB2 3779  11.038   7.493   7.764
  248LYS    HB3 3780  11.195   7.415   7.747
  248LYS    CG  3781  11.140   7.536   7.580
  248LYS    HG2 3782  11.234   7.503   7.535
  248LYS    HG3 3783  11.064   7.535   7.502
  248LYS    CD  3784  11.156   7.679   7.630
  248LYS    HD2 3785  11.074   7.704   7.697
  248LYS    HD3 3786  11.250   7.687   7.686
  248LYS    CE  3787  11.155   7.782   7.517
  248LYS    HE2 3788  11.222   7.750   7.437
  248LYS    HE3 3789  11.054   7.788   7.477
  248LYS    NZ  3790  11.196   7.914   7.566
  248LYS    HZ1 3791  11.290   7.910   7.603
  248LYS    HZ2 3792  11.193   7.982   7.492
  248LYS    HZ3 3793  11.134   7.944   7.640
  248LYS    C   3794  11.012   7.216   7.766
  248LYS    O   3795  11.103   7.138   7.793
  249LEU    N   3796  10.895   7.213   7.829
  249LEU    H   3797  10.827   7.285   7.806
  249LEU    CA  3798  10.855   7.113   7.926
  249LEU    HA  3799  10.935   7.098   7.998
  249LEU    CB  3800  10.729   7.156   8.000
  249LEU    HB2 3801  10.651   7.177   7.927
  249LEU    HB3 3802  10.694   7.072   8.060
  249LEU    CG  3803  10.740   7.276   8.094
  249LEU    HG  3804  10.779   7.362   8.039
  249LEU    CD1 3805  10.602   7.312   8.147
  249LEU   HD11 3806  10.559   7.228   8.202
  249LEU   HD12 3807  10.609   7.398   8.213
  249LEU   HD13 3808  10.536   7.337   8.064
  249LEU    CD2 3809  10.834   7.251   8.212
  249LEU   HD21 3810  10.935   7.231   8.175
  249LEU   HD22 3811  10.837   7.339   8.275
  249LEU   HD23 3812  10.799   7.165   8.270
  249LEU    C   3813  10.830   6.977   7.862
  249LEU    O   3814  10.862   6.874   7.919
  250THR    N   3815  10.777   6.976   7.739
  250THR    H   3816  10.751   7.065   7.699
  250THR    CA  3817  10.734   6.856   7.669
  250THR    HA  3818  10.732   6.775   7.741
  250THR    CB  3819  10.592   6.871   7.616
  250THR    HB  3820  10.594   6.932   7.526
  250THR    CG2 3821  10.520   6.739   7.590
  250THR   HG21 3822  10.514   6.682   7.682
  250THR   HG22 3823  10.420   6.759   7.553
  250THR   HG23 3824  10.574   6.680   7.515
  250THR    OG1 3825  10.508   6.933   7.711
  250THR    HG1 3826  10.426   6.958   7.668
  250THR    C   3827  10.836   6.815   7.563
  250THR    O   3828  10.800   6.758   7.460
  251GLY    N   3829  10.964   6.848   7.583
  251GLY    H   3830  10.984   6.891   7.672
  251GLY    CA  3831  11.077   6.818   7.497
  251GLY    HA2 3832  11.164   6.865   7.542
  251GLY    HA3 3833  11.094   6.710   7.496
  251GLY    C   3834  11.072   6.866   7.353
  251GLY    O   3835  11.166   6.841   7.278
  252CYX    N   3836  10.969   6.940   7.312
  252CYX    H   3837  10.898   6.960   7.381
  252CYX    CA  3838  10.955   7.008   7.185
  252CYX    HA  3839  10.986   6.940   7.106
  252CYX    CB  3840  10.807   7.041   7.164
  252CYX    HB2 3841  10.776   7.111   7.241
  252CYX    HB3 3842  10.794   7.090   7.068
  252CYX    SG  3843  10.697   6.897   7.173
  252CYX    C   3844  11.041   7.133   7.171
  252CYX    O   3845  11.003   7.228   7.103
  253SER    N   3846  11.159   7.133   7.234
  253SER    H   3847  11.178   7.051   7.289
  253SER    CA  3848  11.257   7.239   7.253
  253SER    HA  3849  11.208   7.323   7.302
  253SER    CB  3850  11.364   7.184   7.347
  253SER    HB2 3851  11.418   7.105   7.296
  253SER    HB3 3852  11.434   7.263   7.374
  253SER    OG  3853  11.305   7.131   7.463
  253SER    HG  3854  11.374   7.101   7.523
  253SER    C   3855  11.323   7.293   7.127
  253SER    O   3856  11.438   7.338   7.131
  254ARG    N   3857  11.256   7.288   7.012
  254ARG    H   3858  11.160   7.259   7.018
  254ARG    CA  3859  11.302   7.346   6.887
  254ARG    HA  3860  11.408   7.323   6.875
  254ARG    CB  3861  11.225   7.286   6.769
  254ARG    HB2 3862  11.118   7.299   6.787
  254ARG    HB3 3863  11.251   7.341   6.679
  254ARG    CG  3864  11.252   7.138   6.744
  254ARG    HG2 3865  11.230   7.082   6.835
  254ARG    HG3 3866  11.181   7.104   6.668
  254ARG    CD  3867  11.392   7.100   6.698
  254ARG    HD2 3868  11.461   7.111   6.781
  254ARG    HD3 3869  11.392   6.995   6.670
  254ARG    NE  3870  11.440   7.181   6.586
  254ARG    HE  3871  11.495   7.263   6.610
  254ARG    CZ  3872  11.420   7.162   6.455
  254ARG    NH1 3873  11.362   7.052   6.404
  254ARG   HH11 3874  11.337   6.977   6.467
  254ARG   HH12 3875  11.355   7.044   6.304
  254ARG    NH2 3876  11.457   7.255   6.366
  254ARG   HH21 3877  11.502   7.340   6.398
  254ARG   HH22 3878  11.435   7.245   6.268
  254ARG    C   3879  11.292   7.498   6.887
  254ARG    O   3880  11.218   7.560   6.963
  255GLU    N   3881  11.370   7.556   6.796
  255GLU    H   3882  11.428   7.493   6.742
  255GLU    CA  3883  11.401   7.698   6.787
  255GLU    HA  3884  11.400   7.739   6.888
  255GLU    CB  3885  11.542   7.714   6.733
  255GLU    HB2 3886  11.567   7.820   6.741
  255GLU    HB3 3887  11.611   7.661   6.798
  255GLU    CG  3888  11.572   7.674   6.588
  255GLU    HG2 3889  11.498   7.721   6.524
  255GLU    HG3 3890  11.670   7.716   6.563
  255GLU    CD  3891  11.576   7.526   6.551
  255GLU    OE1 3892  11.587   7.500   6.430
  255GLU    OE2 3893  11.560   7.438   6.639
  255GLU    C   3894  11.296   7.778   6.710
  255GLU    O   3895  11.253   7.883   6.758
  256NLN    N   3896  11.252   7.731   6.593
  256NLN    H   3897  11.295   7.648   6.555
  256NLN    CA  3898  11.140   7.790   6.522
  256NLN    HA  3899  11.145   7.899   6.534
  256NLN    CB  3900  11.152   7.758   6.374
  256NLN    HB2 3901  11.257   7.763   6.344
  256NLN    HB3 3902  11.122   7.655   6.357
  256NLN    CG  3903  11.068   7.846   6.282
  256NLN    OD1 3904  10.963   7.899   6.317
  256NLN    ND2 3905  11.114   7.865   6.158
  256NLN   HD21 3906  11.047   7.844   6.085
  256NLN    C   3907  11.006   7.742   6.575
  256NLN    O   3908  10.984   7.623   6.596
  257GLU    N   3909  10.911   7.835   6.580
  257GLU    H   3910  10.939   7.927   6.549
  257GLU    CA  3911  10.769   7.819   6.608
  257GLU    HA  3912  10.756   7.794   6.713
  257GLU    CB  3913  10.703   7.954   6.579
  257GLU    HB2 3914  10.735   7.991   6.482
  257GLU    HB3 3915  10.596   7.938   6.573
  257GLU    CG  3916  10.727   8.060   6.686
  257GLU    HG2 3917  10.655   8.141   6.670
  257GLU    HG3 3918  10.704   8.017   6.783
  257GLU    CD  3919  10.866   8.122   6.691
  257GLU    OE1 3920  10.941   8.112   6.592
  257GLU    OE2 3921  10.895   8.180   6.797
  257GLU    C   3922  10.701   7.711   6.527
  257GLU    O   3923  10.619   7.636   6.580
  258THR    N   3924  10.737   7.695   6.399
  258THR    H   3925  10.802   7.761   6.360
  258THR    CA  3926  10.682   7.591   6.314
  258THR    HA  3927  10.573   7.598   6.315
  258THR    CB  3928  10.730   7.608   6.170
  258THR    HB  3929  10.839   7.602   6.169
  258THR    CG2 3930  10.675   7.506   6.072
  258THR   HG21 3931  10.566   7.508   6.073
  258THR   HG22 3932  10.710   7.528   5.971
  258THR   HG23 3933  10.709   7.406   6.099
  258THR    OG1 3934  10.693   7.735   6.120
  258THR    HG1 3935  10.719   7.739   6.028
  258THR    C   3936  10.720   7.452   6.362
  258THR    O   3937  10.638   7.361   6.363
  259GLU    N   3938  10.847   7.433   6.401
  259GLU    H   3939  10.907   7.514   6.409
  259GLU    CA  3940  10.901   7.305   6.443
  259GLU    HA  3941  10.870   7.229   6.371
  259GLU    CB  3942  11.053   7.307   6.448
  259GLU    HB2 3943  11.080   7.358   6.541
  259GLU    HB3 3944  11.089   7.205   6.455
  259GLU    CG  3945  11.128   7.378   6.336
  259GLU    HG2 3946  11.072   7.468   6.306
  259GLU    HG3 3947  11.224   7.411   6.376
  259GLU    CD  3948  11.149   7.296   6.210
  259GLU    OE1 3949  11.256   7.314   6.148
  259GLU    OE2 3950  11.057   7.221   6.173
  259GLU    C   3951  10.847   7.265   6.580
  259GLU    O   3952  10.823   7.146   6.602
  260ILE    N   3953  10.822   7.362   6.668
  260ILE    H   3954  10.849   7.456   6.644
  260ILE    CA  3955  10.752   7.341   6.793
  260ILE    HA  3956  10.807   7.267   6.851
  260ILE    CB  3957  10.742   7.469   6.876
  260ILE    HB  3958  10.704   7.548   6.812
  260ILE    CG2 3959  10.644   7.449   6.991
  260ILE   HG21 3960  10.676   7.364   7.052
  260ILE   HG22 3961  10.638   7.539   7.053
  260ILE   HG23 3962  10.543   7.431   6.955
  260ILE    CG1 3963  10.878   7.512   6.930
  260ILE   HG12 3964  10.908   7.445   7.011
  260ILE   HG13 3965  10.954   7.505   6.852
  260ILE    CD1 3966  10.880   7.655   6.984
  260ILE   HD11 3967  10.809   7.667   7.065
  260ILE   HD12 3968  10.979   7.679   7.022
  260ILE   HD13 3969  10.855   7.725   6.903
  260ILE    C   3970  10.614   7.281   6.766
  260ILE    O   3971  10.585   7.173   6.816
  261ILE    N   3972  10.530   7.347   6.686
  261ILE    H   3973  10.559   7.436   6.647
  261ILE    CA  3974  10.396   7.299   6.661
  261ILE    HA  3975  10.350   7.279   6.757
  261ILE    CB  3976  10.310   7.403   6.589
  261ILE    HB  3977  10.362   7.435   6.499
  261ILE    CG2 3978  10.175   7.345   6.546
  261ILE   HG21 3979  10.122   7.306   6.632
  261ILE   HG22 3980  10.114   7.423   6.500
  261ILE   HG23 3981  10.188   7.265   6.473
  261ILE    CG1 3982  10.287   7.526   6.676
  261ILE   HG12 3983  10.383   7.571   6.700
  261ILE   HG13 3984  10.232   7.600   6.617
  261ILE    CD1 3985  10.211   7.506   6.807
  261ILE   HD11 3986  10.265   7.439   6.874
  261ILE   HD12 3987  10.202   7.603   6.856
  261ILE   HD13 3988  10.111   7.468   6.789
  261ILE    C   3989  10.398   7.164   6.591
  261ILE    O   3990  10.322   7.076   6.629
  262LYS    N   3991  10.490   7.140   6.497
  262LYS    H   3992  10.547   7.217   6.465
  262LYS    CA  3993  10.513   7.008   6.441
  262LYS    HA  3994  10.421   6.974   6.393
  262LYS    CB  3995  10.623   7.014   6.336
  262LYS    HB2 3996  10.705   7.076   6.371
  262LYS    HB3 3997  10.662   6.914   6.318
  262LYS    CG  3998  10.567   7.069   6.205
  262LYS    HG2 3999  10.489   7.001   6.171
  262LYS    HG3 4000  10.522   7.167   6.223
  262LYS    CD  4001  10.673   7.082   6.097
  262LYS    HD2 4002  10.746   7.157   6.125
  262LYS    HD3 4003  10.724   6.986   6.085
  262LYS    CE  4004  10.607   7.121   5.965
  262LYS    HE2 4005  10.517   7.060   5.952
  262LYS    HE3 4006  10.577   7.225   5.969
  262LYS    NZ  4007  10.697   7.098   5.851
  262LYS    HZ1 4008  10.723   7.000   5.847
  262LYS    HZ2 4009  10.651   7.124   5.765
  262LYS    HZ3 4010  10.781   7.153   5.863
  262LYS    C   4011  10.541   6.902   6.546
  262LYS    O   4012  10.479   6.796   6.543
  263CYX    N   4013  10.628   6.928   6.644
  263CYX    H   4014  10.677   7.016   6.643
  263CYX    CA  4015  10.654   6.835   6.752
  263CYX    HA  4016  10.680   6.738   6.708
  263CYX    CB  4017  10.777   6.884   6.828
  263CYX    HB2 4018  10.850   6.923   6.757
  263CYX    HB3 4019  10.747   6.966   6.893
  263CYX    SG  4020  10.859   6.754   6.923
  263CYX    C   4021  10.534   6.811   6.842
  263CYX    O   4022  10.509   6.698   6.883
  264LEU    N   4023  10.452   6.914   6.867
  264LEU    H   4024  10.478   7.004   6.830
  264LEU    CA  4025  10.330   6.906   6.944
  264LEU    HA  4026  10.346   6.839   7.029
  264LEU    CB  4027  10.299   7.045   6.999
  264LEU    HB2 4028  10.292   7.114   6.915
  264LEU    HB3 4029  10.201   7.043   7.048
  264LEU    CG  4030  10.401   7.099   7.098
  264LEU    HG  4031  10.501   7.095   7.055
  264LEU    CD1 4032  10.370   7.245   7.131
  264LEU   HD11 4033  10.271   7.253   7.176
  264LEU   HD12 4034  10.445   7.284   7.199
  264LEU   HD13 4035  10.372   7.303   7.039
  264LEU    CD2 4036  10.401   7.021   7.230
  264LEU   HD21 4037  10.423   6.916   7.212
  264LEU   HD22 4038  10.478   7.061   7.296
  264LEU   HD23 4039  10.304   7.028   7.279
  264LEU    C   4040  10.212   6.845   6.869
  264LEU    O   4041  10.118   6.798   6.932
  265ARG    N   4042  10.215   6.840   6.736
  265ARG    H   4043  10.286   6.895   6.690
  265ARG    CA  4044  10.129   6.757   6.654
  265ARG    HA  4045  10.028   6.758   6.694
  265ARG    CB  4046  10.126   6.807   6.510
  265ARG    HB2 4047  10.228   6.818   6.473
  265ARG    HB3 4048  10.076   6.733   6.449
  265ARG    CG  4049  10.051   6.939   6.493
  265ARG    HG2 4050   9.946   6.924   6.518
  265ARG    HG3 4051  10.092   7.016   6.559
  265ARG    CD  4052  10.062   6.987   6.349
  265ARG    HD2 4053  10.166   7.011   6.327
  265ARG    HD3 4054  10.030   6.906   6.283
  265ARG    NE  4055   9.978   7.104   6.325
  265ARG    HE  4056   9.902   7.120   6.389
  265ARG    CZ  4057   9.990   7.192   6.225
  265ARG    NH1 4058  10.070   7.174   6.119
  265ARG   HH11 4059  10.122   7.088   6.111
  265ARG   HH12 4060  10.071   7.245   6.048
  265ARG    NH2 4061   9.920   7.306   6.227
  265ARG   HH21 4062   9.866   7.331   6.309
  265ARG   HH22 4063   9.930   7.372   6.152
  265ARG    C   4064  10.170   6.610   6.656
  265ARG    O   4065  10.085   6.525   6.631
  266ASN    N   4066  10.298   6.580   6.680
  266ASN    H   4067  10.364   6.657   6.688
  266ASN    CA  4068  10.350   6.445   6.672
  266ASN    HA  4069  10.282   6.387   6.610
  266ASN    CB  4070  10.483   6.447   6.598
  266ASN    HB2 4071  10.553   6.514   6.649
  266ASN    HB3 4072  10.525   6.347   6.599
  266ASN    CG  4073  10.473   6.490   6.452
  266ASN    OD1 4074  10.367   6.504   6.391
  266ASN    ND2 4075  10.587   6.510   6.386
  266ASN   HD21 4076  10.577   6.535   6.288
  266ASN   HD22 4077  10.675   6.498   6.433
  266ASN    C   4078  10.354   6.369   6.804
  266ASN    O   4079  10.362   6.247   6.800
  267LYS    N   4080  10.347   6.435   6.920
  267LYS    H   4081  10.347   6.536   6.916
  267LYS    CA  4082  10.334   6.374   7.051
  267LYS    HA  4083  10.380   6.275   7.048
  267LYS    CB  4084  10.407   6.459   7.154
  267LYS    HB2 4085  10.372   6.562   7.146
  267LYS    HB3 4086  10.383   6.423   7.254
  267LYS    CG  4087  10.559   6.456   7.138
  267LYS    HG2 4088  10.595   6.353   7.146
  267LYS    HG3 4089  10.587   6.495   7.040
  267LYS    CD  4090  10.622   6.542   7.246
  267LYS    HD2 4091  10.577   6.641   7.241
  267LYS    HD3 4092  10.600   6.500   7.345
  267LYS    CE  4093  10.773   6.558   7.229
  267LYS    HE2 4094  10.798   6.561   7.123
  267LYS    HE3 4095  10.802   6.653   7.273
  267LYS    NZ  4096  10.848   6.451   7.298
  267LYS    HZ1 4097  10.825   6.361   7.258
  267LYS    HZ2 4098  10.947   6.468   7.289
  267LYS    HZ3 4099  10.824   6.451   7.396
  267LYS    C   4100  10.190   6.351   7.094
  267LYS    O   4101  10.098   6.417   7.045
  268ASP    N   4102  10.168   6.260   7.189
  268ASP    H   4103  10.246   6.208   7.226
  268ASP    CA  4104  10.036   6.226   7.240
  268ASP    HA  4105   9.971   6.213   7.154
  268ASP    CB  4106  10.043   6.091   7.311
  268ASP    HB2 4107  10.131   6.088   7.375
  268ASP    HB3 4108   9.955   6.078   7.374
  268ASP    CG  4109  10.051   5.977   7.210
  268ASP    OD1 4110  10.153   5.969   7.140
  268ASP    OD2 4111   9.952   5.901   7.202
  268ASP    C   4112   9.977   6.335   7.329
  268ASP    O   4113  10.046   6.381   7.420
  269PRO    N   4114   9.851   6.374   7.312
  269PRO    CD  4115   9.759   6.326   7.210
  269PRO    HD2 4116   9.731   6.223   7.233
  269PRO    HD3 4117   9.805   6.331   7.112
  269PRO    CG  4118   9.636   6.416   7.213
  269PRO    HG2 4119   9.544   6.359   7.198
  269PRO    HG3 4120   9.646   6.495   7.138
  269PRO    CB  4121   9.640   6.480   7.351
  269PRO    HB2 4122   9.585   6.417   7.421
  269PRO    HB3 4123   9.598   6.580   7.351
  269PRO    CA  4124   9.789   6.482   7.386
  269PRO    HA  4125   9.832   6.577   7.355
  269PRO    C   4126   9.801   6.470   7.537
  269PRO    O   4127   9.817   6.570   7.606
  270GLN    N   4128   9.794   6.347   7.589
  270GLN    H   4129   9.783   6.270   7.524
  270GLN    CA  4130   9.794   6.315   7.730
  270GLN    HA  4131   9.710   6.364   7.778
  270GLN    CB  4132   9.777   6.164   7.747
  270GLN    HB2 4133   9.856   6.111   7.693
  270GLN    HB3 4134   9.789   6.140   7.852
  270GLN    CG  4135   9.641   6.109   7.704
  270GLN    HG2 4136   9.638   6.003   7.727
  270GLN    HG3 4137   9.565   6.158   7.765
  270GLN    CD  4138   9.603   6.126   7.558
  270GLN    OE1 4139   9.685   6.125   7.466
  270GLN    NE2 4140   9.475   6.147   7.527
  270GLN   HE21 4141   9.453   6.158   7.429
  270GLN   HE22 4142   9.404   6.144   7.598
  270GLN    C   4143   9.920   6.366   7.799
  270GLN    O   4144   9.914   6.407   7.915
  271GLU    N   4145  10.033   6.374   7.728
  271GLU    H   4146  10.030   6.344   7.632
  271GLU    CA  4147  10.159   6.426   7.778
  271GLU    HA  4148  10.168   6.402   7.884
  271GLU    CB  4149  10.272   6.357   7.703
  271GLU    HB2 4150  10.267   6.386   7.598
  271GLU    HB3 4151  10.367   6.393   7.741
  271GLU    CG  4152  10.268   6.204   7.711
  271GLU    HG2 4153  10.174   6.169   7.755
  271GLU    HG3 4154  10.271   6.164   7.610
  271GLU    CD  4155  10.383   6.150   7.794
  271GLU    OE1 4156  10.379   6.170   7.917
  271GLU    OE2 4157  10.474   6.091   7.732
  271GLU    C   4158  10.169   6.577   7.763
  271GLU    O   4159  10.231   6.645   7.843
  272ILE    N   4160  10.106   6.633   7.659
  272ILE    H   4161  10.056   6.571   7.597
  272ILE    CA  4162  10.096   6.776   7.638
  272ILE    HA  4163  10.195   6.819   7.650
  272ILE    CB  4164  10.050   6.803   7.495
  272ILE    HB  4165   9.950   6.762   7.482
  272ILE    CG2 4166  10.044   6.954   7.470
  272ILE   HG21 4167  10.142   6.998   7.487
  272ILE   HG22 4168  10.011   6.975   7.368
  272ILE   HG23 4169   9.972   7.000   7.538
  272ILE    CG1 4170  10.142   6.737   7.392
  272ILE   HG12 4171  10.240   6.785   7.395
  272ILE   HG13 4172  10.157   6.632   7.417
  272ILE    CD1 4173  10.092   6.738   7.248
  272ILE   HD11 4174  10.083   6.840   7.210
  272ILE   HD12 4175  10.164   6.685   7.185
  272ILE   HD13 4176   9.996   6.687   7.241
  272ILE    C   4177  10.008   6.838   7.745
  272ILE    O   4178  10.046   6.937   7.807
  273LEU    N   4179   9.893   6.776   7.775
  273LEU    H   4180   9.869   6.695   7.720
  273LEU    CA  4181   9.801   6.814   7.880
  273LEU    HA  4182   9.787   6.921   7.875
  273LEU    CB  4183   9.666   6.746   7.857
  273LEU    HB2 4184   9.680   6.638   7.861
  273LEU    HB3 4185   9.602   6.774   7.941
  273LEU    CG  4186   9.590   6.781   7.729
  273LEU    HG  4187   9.642   6.742   7.642
  273LEU    CD1 4188   9.451   6.720   7.734
  273LEU   HD11 4189   9.394   6.761   7.817
  273LEU   HD12 4190   9.397   6.741   7.641
  273LEU   HD13 4191   9.458   6.612   7.746
  273LEU    CD2 4192   9.573   6.932   7.709
  273LEU   HD21 4193   9.670   6.979   7.698
  273LEU   HD22 4194   9.515   6.950   7.619
  273LEU   HD23 4195   9.521   6.974   7.795
  273LEU    C   4196   9.851   6.786   8.021
  273LEU    O   4197   9.797   6.843   8.116
  274LEU    N   4198   9.956   6.706   8.038
  274LEU    H   4199   9.989   6.655   7.958
  274LEU    CA  4200  10.022   6.681   8.165
  274LEU    HA  4201   9.946   6.676   8.243
  274LEU    CB  4202  10.093   6.547   8.155
  274LEU    HB2 4203  10.021   6.472   8.121
  274LEU    HB3 4204  10.171   6.556   8.079
  274LEU    CG  4205  10.157   6.494   8.282
  274LEU    HG  4206  10.236   6.562   8.316
  274LEU    CD1 4207  10.055   6.474   8.393
  274LEU   HD11 4208   9.976   6.407   8.359
  274LEU   HD12 4209  10.103   6.432   8.481
  274LEU   HD13 4210  10.011   6.570   8.421
  274LEU    CD2 4211  10.220   6.357   8.255
  274LEU   HD21 4212  10.294   6.365   8.175
  274LEU   HD22 4213  10.269   6.320   8.345
  274LEU   HD23 4214  10.143   6.286   8.225
  274LEU    C   4215  10.119   6.792   8.205
  274LEU    O   4216  10.132   6.825   8.323
  275ASN    N   4217  10.189   6.851   8.107
  275ASN    H   4218  10.174   6.817   8.013
  275ASN    CA  4219  10.283   6.958   8.129
  275ASN    HA  4220  10.334   6.941   8.224
  275ASN    CB  4221  10.388   6.953   8.018
  275ASN    HB2 4222  10.339   6.946   7.921
  275ASN    HB3 4223  10.447   7.045   8.020
  275ASN    CG  4224  10.484   6.837   8.037
  275ASN    OD1 4225  10.568   6.837   8.128
  275ASN    ND2 4226  10.474   6.732   7.956
  275ASN   HD21 4227  10.537   6.655   7.975
  275ASN   HD22 4228  10.398   6.726   7.890
  275ASN    C   4229  10.219   7.095   8.139
  275ASN    O   4230  10.278   7.188   8.195
  276GLU    N   4231  10.096   7.113   8.089
  276GLU    H   4232  10.051   7.034   8.045
  276GLU    CA  4233  10.028   7.241   8.091
  276GLU    HA  4234  10.096   7.314   8.049
  276GLU    CB  4235   9.905   7.236   8.002
  276GLU    HB2 4236   9.870   7.338   7.984
  276GLU    HB3 4237   9.933   7.194   7.906
  276GLU    CG  4238   9.791   7.153   8.061
  276GLU    HG2 4239   9.746   7.096   7.980
  276GLU    HG3 4240   9.832   7.082   8.133
  276GLU    CD  4241   9.680   7.234   8.126
  276GLU    OE1 4242   9.627   7.325   8.060
  276GLU    OE2 4243   9.641   7.201   8.240
  276GLU    C   4244   9.993   7.289   8.231
  276GLU    O   4245   9.972   7.409   8.250
  277ALA    N   4246   9.991   7.202   8.332
  277ALA    H   4247  10.009   7.104   8.312
  277ALA    CA  4248   9.961   7.237   8.469
  277ALA    HA  4249   9.873   7.301   8.469
  277ALA    CB  4250   9.925   7.109   8.544
  277ALA    HB1 4251  10.011   7.042   8.549
  277ALA    HB2 4252   9.894   7.134   8.646
  277ALA    HB3 4253   9.842   7.059   8.494
  277ALA    C   4254  10.071   7.317   8.539
  277ALA    O   4255  10.051   7.363   8.651
  278PHE    N   4256  10.185   7.337   8.474
  278PHE    H   4257  10.198   7.289   8.386
  278PHE    CA  4258  10.296   7.417   8.522
  278PHE    HA  4259  10.270   7.461   8.618
  278PHE    CB  4260  10.417   7.326   8.544
  278PHE    HB2 4261  10.459   7.303   8.446
  278PHE    HB3 4262  10.493   7.379   8.600
  278PHE    CG  4263  10.387   7.195   8.613
  278PHE    CD1 4264  10.353   7.192   8.749
  278PHE    HD1 4265  10.346   7.284   8.805
  278PHE    CE1 4266  10.325   7.070   8.812
  278PHE    HE1 4267  10.300   7.068   8.917
  278PHE    CZ  4268  10.329   6.951   8.739
  278PHE    HZ  4269  10.306   6.857   8.787
  278PHE    CE2 4270  10.360   6.954   8.603
  278PHE    HE2 4271  10.361   6.862   8.545
  278PHE    CD2 4272  10.391   7.076   8.541
  278PHE    HD2 4273  10.415   7.077   8.435
  278PHE    C   4274  10.329   7.534   8.429
  278PHE    O   4275  10.435   7.595   8.439
  279VAL    N   4276  10.240   7.565   8.335
  279VAL    H   4277  10.154   7.513   8.333
  279VAL    CA  4278  10.266   7.657   8.226
  279VAL    HA  4279  10.368   7.638   8.193
  279VAL    CB  4280  10.174   7.622   8.109
  279VAL    HB  4281  10.164   7.514   8.107
  279VAL    CG1 4282  10.035   7.684   8.116
  279VAL   HG11 4283  10.040   7.792   8.103
  279VAL   HG12 4284   9.973   7.643   8.036
  279VAL   HG13 4285   9.988   7.662   8.212
  279VAL    CG2 4286  10.234   7.661   7.975
  279VAL   HG21 4287  10.333   7.616   7.963
  279VAL   HG22 4288  10.170   7.625   7.894
  279VAL   HG23 4289  10.243   7.770   7.969
  279VAL    C   4290  10.262   7.804   8.266
  279VAL    O   4291  10.298   7.891   8.186
  280VAL    N   4292  10.224   7.834   8.390
  280VAL    H   4293  10.211   7.756   8.452
  280VAL    CA  4294  10.204   7.965   8.449
  280VAL    HA  4295  10.244   8.040   8.380
  280VAL    CB  4296  10.055   7.994   8.469
  280VAL    HB  4297  10.046   8.091   8.518
  280VAL    CG1 4298   9.980   8.006   8.337
  280VAL   HG11 4299   9.986   7.912   8.281
  280VAL   HG12 4300   9.874   8.027   8.355
  280VAL   HG13 4301  10.022   8.087   8.277
  280VAL    CG2 4302   9.985   7.892   8.558
  280VAL   HG21 4303  10.027   7.895   8.659
  280VAL   HG22 4304   9.879   7.915   8.565
  280VAL   HG23 4305   9.996   7.792   8.518
  280VAL    C   4306  10.278   7.975   8.581
  280VAL    O   4307  10.290   7.874   8.651
  281PRO    N   4308  10.327   8.092   8.622
  281PRO    CD  4309  10.323   8.216   8.547
  281PRO    HD2 4310  10.224   8.239   8.509
  281PRO    HD3 4311  10.395   8.210   8.465
  281PRO    CG  4312  10.368   8.324   8.645
  281PRO    HG2 4313  10.284   8.357   8.706
  281PRO    HG3 4314  10.415   8.409   8.594
  281PRO    CB  4315  10.468   8.248   8.732
  281PRO    HB2 4316  10.477   8.293   8.830
  281PRO    HB3 4317  10.566   8.247   8.682
  281PRO    CA  4318  10.414   8.106   8.737
  281PRO    HA  4319  10.497   8.036   8.726
  281PRO    C   4320  10.352   8.079   8.874
  281PRO    O   4321  10.426   8.069   8.972
  282TYR    N   4322  10.219   8.076   8.886
  282TYR    H   4323  10.163   8.077   8.802
  282TYR    CA  4324  10.148   8.070   9.012
  282TYR    HA  4325  10.197   7.997   9.077
  282TYR    CB  4326  10.157   8.207   9.079
  282TYR    HB2 4327  10.261   8.232   9.096
  282TYR    HB3 4328  10.116   8.283   9.013
  282TYR    CG  4329  10.086   8.215   9.213
  282TYR    CD1 4330  10.153   8.179   9.330
  282TYR    HD1 4331  10.255   8.145   9.326
  282TYR    CE1 4332  10.087   8.188   9.454
  282TYR    HE1 4333  10.139   8.161   9.544
  282TYR    CZ  4334   9.954   8.234   9.459
  282TYR    OH  4335   9.892   8.247   9.580
  282TYR    HH  4336   9.946   8.215   9.652
  282TYR    CE2 4337   9.887   8.268   9.340
  282TYR    HE2 4338   9.785   8.302   9.342
  282TYR    CD2 4339   9.953   8.259   9.217
  282TYR    HD2 4340   9.901   8.284   9.126
  282TYR    C   4341  10.005   8.025   8.990
  282TYR    O   4342   9.943   8.061   8.889
  283GLY    N   4343   9.951   7.944   9.082
  283GLY    H   4344  10.002   7.930   9.168
  283GLY    CA  4345   9.824   7.877   9.067
  283GLY    HA2 4346   9.801   7.865   8.961
  283GLY    HA3 4347   9.831   7.777   9.110
  283GLY    C   4348   9.708   7.950   9.134
  283GLY    O   4349   9.715   7.983   9.252
  284THR    N   4350   9.600   7.970   9.058
  284THR    H   4351   9.603   7.938   8.963
  284THR    CA  4352   9.474   8.025   9.103
  284THR    HA  4353   9.453   7.981   9.200
  284THR    CB  4354   9.481   8.176   9.122
  284THR    HB  4355   9.555   8.198   9.199
  284THR    CG2 4356   9.513   8.258   8.997
  284THR   HG21 4357   9.438   8.242   8.920
  284THR   HG22 4358   9.514   8.363   9.024
  284THR   HG23 4359   9.611   8.229   8.959
  284THR    OG1 4360   9.356   8.227   9.165
  284THR    HG1 4361   9.378   8.310   9.209
  284THR    C   4362   9.365   7.990   9.002
  284THR    O   4363   9.394   7.988   8.883
  285PRO    N   4364   9.240   7.966   9.042
  285PRO    CD  4365   9.192   7.961   9.179
  285PRO    HD2 4366   9.147   8.057   9.205
  285PRO    HD3 4367   9.269   7.936   9.252
  285PRO    CG  4368   9.087   7.851   9.179
  285PRO    HG2 4369   9.016   7.863   9.261
  285PRO    HG3 4370   9.136   7.754   9.183
  285PRO    CB  4371   9.022   7.872   9.043
  285PRO    HB2 4372   8.947   7.951   9.050
  285PRO    HB3 4373   8.977   7.780   9.006
  285PRO    CA  4374   9.137   7.917   8.953
  285PRO    HA  4375   9.177   7.831   8.900
  285PRO    C   4376   9.087   8.016   8.848
  285PRO    O   4377   9.003   7.980   8.765
  286LEU    N   4378   9.132   8.141   8.854
  286LEU    H   4379   9.201   8.160   8.926
  286LEU    CA  4380   9.092   8.252   8.770
  286LEU    HA  4381   8.991   8.235   8.732
  286LEU    CB  4382   9.092   8.378   8.856
  286LEU    HB2 4383   9.195   8.399   8.883
  286LEU    HB3 4384   9.055   8.461   8.797
  286LEU    CG  4385   9.009   8.369   8.985
  286LEU    HG  4386   9.032   8.277   9.039
  286LEU    CD1 4387   9.045   8.485   9.077
  286LEU   HD11 4388   9.026   8.580   9.027
  286LEU   HD12 4389   8.985   8.479   9.168
  286LEU   HD13 4390   9.151   8.479   9.103
  286LEU    CD2 4391   8.859   8.373   8.956
  286LEU   HD21 4392   8.831   8.289   8.893
  286LEU   HD22 4393   8.804   8.365   9.050
  286LEU   HD23 4394   8.834   8.466   8.906
  286LEU    C   4395   9.182   8.268   8.649
  286LEU    O   4396   9.149   8.341   8.555
  287SER    N   4397   9.298   8.202   8.649
  287SER    H   4398   9.318   8.144   8.730
  287SER    CA  4399   9.392   8.195   8.539
  287SER    HA  4400   9.397   8.292   8.490
  287SER    CB  4401   9.531   8.162   8.591
  287SER    HB2 4402   9.554   8.227   8.676
  287SER    HB3 4403   9.534   8.058   8.625
  287SER    OG  4404   9.627   8.183   8.490
  287SER    HG  4405   9.709   8.143   8.518
  287SER    C   4406   9.350   8.091   8.435
  287SER    O   4407   9.353   7.971   8.459
  288VAL    N   4408   9.314   8.139   8.316
  288VAL    H   4409   9.305   8.239   8.307
  288VAL    CA  4410   9.292   8.060   8.196
  288VAL    HA  4411   9.250   7.963   8.224
  288VAL    CB  4412   9.191   8.132   8.107
  288VAL    HB  4413   9.233   8.227   8.076
  288VAL    CG1 4414   9.158   8.050   7.982
  288VAL   HG11 4415   9.118   7.953   8.010
  288VAL   HG12 4416   9.085   8.104   7.922
  288VAL   HG13 4417   9.248   8.036   7.922
  288VAL    CG2 4418   9.060   8.161   8.181
  288VAL   HG21 4419   9.078   8.227   8.266
  288VAL   HG22 4420   8.991   8.213   8.114
  288VAL   HG23 4421   9.015   8.069   8.216
  288VAL    C   4422   9.424   8.038   8.124
  288VAL    O   4423   9.483   8.134   8.075
  289ASN    N   4424   9.472   7.914   8.112
  289ASN    H   4425   9.423   7.839   8.160
  289ASN    CA  4426   9.600   7.885   8.051
  289ASN    HA  4427   9.676   7.944   8.102
  289ASN    CB  4428   9.636   7.738   8.065
  289ASN    HB2 4429   9.555   7.676   8.024
  289ASN    HB3 4430   9.726   7.718   8.007
  289ASN    CG  4431   9.666   7.693   8.207
  289ASN    OD1 4432   9.702   7.771   8.294
  289ASN    ND2 4433   9.653   7.562   8.234
  289ASN   HD21 4434   9.678   7.533   8.327
  289ASN   HD22 4435   9.629   7.496   8.162
  289ASN    C   4436   9.605   7.923   7.904
  289ASN    O   4437   9.702   7.984   7.857
  290PHE    N   4438   9.501   7.889   7.828
  290PHE    H   4439   9.422   7.844   7.874
  290PHE    CA  4440   9.488   7.916   7.687
  290PHE    HA  4441   9.549   8.003   7.661
  290PHE    CB  4442   9.535   7.797   7.604
  290PHE    HB2 4443   9.470   7.713   7.624
  290PHE    HB3 4444   9.523   7.822   7.498
  290PHE    CG  4445   9.678   7.754   7.626
  290PHE    CD1 4446   9.783   7.820   7.560
  290PHE    HD1 4447   9.762   7.903   7.494
  290PHE    CE1 4448   9.915   7.779   7.580
  290PHE    HE1 4449   9.996   7.830   7.529
  290PHE    CZ  4450   9.944   7.673   7.666
  290PHE    HZ  4451  10.046   7.642   7.682
  290PHE    CE2 4452   9.840   7.607   7.732
  290PHE    HE2 4453   9.861   7.526   7.800
  290PHE    CD2 4454   9.707   7.648   7.712
  290PHE    HD2 4455   9.627   7.598   7.765
  290PHE    C   4456   9.343   7.952   7.658
  290PHE    O   4457   9.252   7.883   7.704
  291GLY    N   4458   9.321   8.062   7.586
  291GLY    H   4459   9.398   8.106   7.538
  291GLY    CA  4460   9.192   8.126   7.570
  291GLY    HA2 4461   9.113   8.051   7.570
  291GLY    HA3 4462   9.175   8.193   7.655
  291GLY    C   4463   9.182   8.208   7.442
  291GLY    O   4464   9.278   8.211   7.365
  292PRO    N   4465   9.069   8.275   7.418
  292PRO    CD  4466   8.948   8.266   7.497
  292PRO    HD2 4467   8.955   8.334   7.582
  292PRO    HD3 4468   8.930   8.164   7.533
  292PRO    CG  4469   8.835   8.309   7.404
  292PRO    HG2 4470   8.753   8.354   7.459
  292PRO    HG3 4471   8.801   8.223   7.347
  292PRO    CB  4472   8.905   8.409   7.313
  292PRO    HB2 4473   8.905   8.507   7.362
  292PRO    HB3 4474   8.856   8.416   7.216
  292PRO    CA  4475   9.048   8.357   7.300
  292PRO    HA  4476   9.054   8.292   7.213
  292PRO    C   4477   9.148   8.470   7.286
  292PRO    O   4478   9.195   8.523   7.386
  293THR    N   4479   9.182   8.511   7.163
  293THR    H   4480   9.139   8.462   7.086
  293THR    CA  4481   9.292   8.598   7.130
  293THR    HA  4482   9.316   8.657   7.218
  293THR    CB  4483   9.417   8.520   7.090
  293THR    HB  4484   9.480   8.584   7.028
  293THR    CG2 4485   9.503   8.478   7.209
  293THR   HG21 4486   9.446   8.417   7.278
  293THR   HG22 4487   9.590   8.422   7.174
  293THR   HG23 4488   9.539   8.568   7.260
  293THR    OG1 4489   9.386   8.406   7.013
  293THR    HG1 4490   9.469   8.370   6.980
  293THR    C   4491   9.265   8.699   7.019
  293THR    O   4492   9.179   8.679   6.932
  294VAL    N   4493   9.342   8.808   7.020
  294VAL    H   4494   9.411   8.813   7.093
  294VAL    CA  4495   9.335   8.922   6.932
  294VAL    HA  4496   9.239   8.922   6.881
  294VAL    CB  4497   9.346   9.051   7.012
  294VAL    HB  4498   9.440   9.051   7.066
  294VAL    CG1 4499   9.342   9.177   6.926
  294VAL   HG11 4500   9.246   9.184   6.874
  294VAL   HG12 4501   9.352   9.265   6.990
  294VAL   HG13 4502   9.423   9.179   6.854
  294VAL    CG2 4503   9.233   9.063   7.114
  294VAL   HG21 4504   9.235   8.980   7.184
  294VAL   HG22 4505   9.245   9.156   7.171
  294VAL   HG23 4506   9.137   9.066   7.063
  294VAL    C   4507   9.443   8.918   6.825
  294VAL    O   4508   9.562   8.922   6.857
  295ASP    N   4509   9.403   8.914   6.698
  295ASP    H   4510   9.304   8.905   6.682
  295ASP    CA  4511   9.490   8.916   6.582
  295ASP    HA  4512   9.568   8.990   6.602
  295ASP    CB  4513   9.559   8.781   6.566
  295ASP    HB2 4514   9.653   8.795   6.514
  295ASP    HB3 4515   9.584   8.742   6.665
  295ASP    CG  4516   9.475   8.676   6.496
  295ASP    OD1 4517   9.526   8.619   6.397
  295ASP    OD2 4518   9.360   8.655   6.539
  295ASP    C   4519   9.423   8.961   6.453
  295ASP    O   4520   9.478   8.946   6.344
  296GLY    N   4521   9.302   9.017   6.461
  296GLY    H   4522   9.263   9.031   6.553
  296GLY    CA  4523   9.227   9.077   6.352
  296GLY    HA2 4524   9.166   9.158   6.393
  296GLY    HA3 4525   9.297   9.120   6.280
  296GLY    C   4526   9.134   8.984   6.277
  296GLY    O   4527   9.028   9.028   6.233
  297ASP    N   4528   9.166   8.855   6.268
  297ASP    H   4529   9.257   8.827   6.303
  297ASP    CA  4530   9.084   8.755   6.202
  297ASP    HA  4531   9.058   8.791   6.102
  297ASP    CB  4532   9.168   8.629   6.188
  297ASP    HB2 4533   9.256   8.651   6.129
  297ASP    HB3 4534   9.201   8.597   6.287
  297ASP    CG  4535   9.092   8.514   6.123
  297ASP    OD1 4536   9.064   8.523   6.001
  297ASP    OD2 4537   9.068   8.415   6.195
  297ASP    C   4538   8.952   8.727   6.274
  297ASP    O   4539   8.855   8.684   6.211
  298PHE    N   4540   8.948   8.751   6.405
  298PHE    H   4541   9.036   8.777   6.448
  298PHE    CA  4542   8.830   8.739   6.488
  298PHE    HA  4543   8.742   8.738   6.425
  298PHE    CB  4544   8.837   8.604   6.559
  298PHE    HB2 4545   8.834   8.526   6.484
  298PHE    HB3 4546   8.933   8.596   6.610
  298PHE    CG  4547   8.726   8.579   6.659
  298PHE    CD1 4548   8.603   8.529   6.615
  298PHE    HD1 4549   8.590   8.501   6.511
  298PHE    CE1 4550   8.497   8.516   6.705
  298PHE    HE1 4551   8.400   8.482   6.671
  298PHE    CZ  4552   8.514   8.551   6.839
  298PHE    HZ  4553   8.431   8.544   6.908
  298PHE    CE2 4554   8.639   8.595   6.884
  298PHE    HE2 4555   8.654   8.620   6.988
  298PHE    CD2 4556   8.745   8.608   6.794
  298PHE    HD2 4557   8.841   8.644   6.829
  298PHE    C   4558   8.811   8.858   6.582
  298PHE    O   4559   8.697   8.900   6.604
  299LEU    N   4560   8.917   8.919   6.635
  299LEU    H   4561   9.008   8.878   6.620
  299LEU    CA  4562   8.912   9.041   6.714
  299LEU    HA  4563   8.815   9.089   6.702
  299LEU    CB  4564   8.935   9.010   6.861
  299LEU    HB2 4565   9.026   8.949   6.869
  299LEU    HB3 4566   8.954   9.103   6.915
  299LEU    CG  4567   8.821   8.936   6.930
  299LEU    HG  4568   8.783   8.858   6.864
  299LEU    CD1 4569   8.870   8.869   7.058
  299LEU   HD11 4570   8.905   8.944   7.130
  299LEU   HD12 4571   8.788   8.812   7.102
  299LEU   HD13 4572   8.951   8.800   7.036
  299LEU    CD2 4573   8.705   9.029   6.965
  299LEU   HD21 4574   8.666   9.074   6.873
  299LEU   HD22 4575   8.626   8.972   7.012
  299LEU   HD23 4576   8.740   9.107   7.032
  299LEU    C   4577   9.019   9.139   6.668
  299LEU    O   4578   9.135   9.100   6.661
  300THR    N   4579   8.983   9.265   6.642
  300THR    H   4580   8.886   9.291   6.650
  300THR    CA  4581   9.073   9.369   6.596
  300THR    HA  4582   9.149   9.324   6.533
  300THR    CB  4583   8.997   9.470   6.511
  300THR    HB  4584   9.066   9.547   6.477
  300THR    CG2 4585   8.925   9.410   6.391
  300THR   HG21 4586   8.847   9.342   6.425
  300THR   HG22 4587   8.879   9.489   6.332
  300THR   HG23 4588   8.995   9.355   6.328
  300THR    OG1 4589   8.892   9.528   6.586
  300THR    HG1 4590   8.876   9.617   6.553
  300THR    C   4591   9.148   9.441   6.707
  300THR    O   4592   9.259   9.487   6.684
  301ASP    N   4593   9.092   9.447   6.828
  301ASP    H   4594   9.001   9.405   6.839
  301ASP    CA  4595   9.149   9.503   6.949
  301ASP    HA  4596   9.258   9.496   6.943
  301ASP    CB  4597   9.112   9.650   6.967
  301ASP    HB2 4598   9.010   9.655   7.004
  301ASP    HB3 4599   9.176   9.692   7.045
  301ASP    CG  4600   9.121   9.740   6.844
  301ASP    OD1 4601   9.031   9.734   6.758
  301ASP    OD2 4602   9.215   9.824   6.843
  301ASP    C   4603   9.101   9.425   7.070
  301ASP    O   4604   9.015   9.338   7.058
  302MET    N   4605   9.150   9.458   7.190
  302MET    H   4606   9.224   9.526   7.196
  302MET    CA  4607   9.088   9.410   7.312
  302MET    HA  4608   9.090   9.301   7.307
  302MET    CB  4609   9.168   9.452   7.436
  302MET    HB2 4610   9.192   9.558   7.430
  302MET    HB3 4611   9.108   9.437   7.525
  302MET    CG  4612   9.297   9.371   7.449
  302MET    HG2 4613   9.356   9.386   7.359
  302MET    HG3 4614   9.354   9.411   7.533
  302MET    SD  4615   9.276   9.193   7.474
  302MET    CE  4616   9.202   9.187   7.639
  302MET    HE1 4617   9.104   9.234   7.639
  302MET    HE2 4618   9.191   9.083   7.670
  302MET    HE3 4619   9.267   9.237   7.711
  302MET    C   4620   8.945   9.457   7.329
  302MET    O   4621   8.918   9.575   7.304
  303PRO    N   4622   8.854   9.375   7.382
  303PRO    CD  4623   8.872   9.232   7.399
  303PRO    HD2 4624   8.924   9.212   7.493
  303PRO    HD3 4625   8.926   9.187   7.315
  303PRO    CG  4626   8.732   9.172   7.403
  303PRO    HG2 4627   8.728   9.079   7.460
  303PRO    HG3 4628   8.694   9.158   7.302
  303PRO    CB  4629   8.655   9.283   7.474
  303PRO    HB2 4630   8.676   9.279   7.581
  303PRO    HB3 4631   8.548   9.277   7.456
  303PRO    CA  4632   8.717   9.409   7.413
  303PRO    HA  4633   8.667   9.427   7.318
  303PRO    C   4634   8.690   9.528   7.503
  303PRO    O   4635   8.573   9.558   7.530
  304ASP    N   4636   8.793   9.598   7.552
  304ASP    H   4637   8.884   9.571   7.518
  304ASP    CA  4638   8.786   9.719   7.631
  304ASP    HA  4639   8.700   9.716   7.698
  304ASP    CB  4640   8.914   9.718   7.715
  304ASP    HB2 4641   8.915   9.628   7.776
  304ASP    HB3 4642   9.000   9.714   7.649
  304ASP    CG  4643   8.926   9.839   7.806
  304ASP    OD1 4644   8.998   9.933   7.765
  304ASP    OD2 4645   8.865   9.836   7.915
  304ASP    C   4646   8.775   9.842   7.543
  304ASP    O   4647   8.682   9.922   7.556
  305ILE    N   4648   8.862   9.851   7.442
  305ILE    H   4649   8.935   9.783   7.439
  305ILE    CA  4650   8.851   9.943   7.330
  305ILE    HA  4651   8.837  10.044   7.367
  305ILE    CB  4652   8.982   9.937   7.251
  305ILE    HB  4653   9.017   9.834   7.252
  305ILE    CG2 4654   8.968   9.978   7.104
  305ILE   HG21 4655   8.929  10.079   7.097
  305ILE   HG22 4656   9.065   9.973   7.055
  305ILE   HG23 4657   8.902   9.909   7.052
  305ILE    CG1 4658   9.086  10.026   7.320
  305ILE   HG12 4659   9.072  10.129   7.288
  305ILE   HG13 4660   9.072  10.022   7.428
  305ILE    CD1 4661   9.229   9.982   7.290
  305ILE   HD11 4662   9.249   9.984   7.183
  305ILE   HD12 4663   9.298  10.050   7.340
  305ILE   HD13 4664   9.245   9.881   7.328
  305ILE    C   4665   8.729   9.912   7.245
  305ILE    O   4666   8.660  10.004   7.204
  306LEU    N   4667   8.695   9.784   7.223
  306LEU    H   4668   8.756   9.711   7.257
  306LEU    CA  4669   8.574   9.750   7.151
  306LEU    HA  4670   8.569   9.812   7.062
  306LEU    CB  4671   8.576   9.605   7.103
  306LEU    HB2 4672   8.556   9.541   7.190
  306LEU    HB3 4673   8.492   9.593   7.035
  306LEU    CG  4674   8.700   9.553   7.031
  306LEU    HG  4675   8.786   9.559   7.098
  306LEU    CD1 4676   8.683   9.407   6.992
  306LEU   HD11 4677   8.597   9.395   6.926
  306LEU   HD12 4678   8.772   9.373   6.940
  306LEU   HD13 4679   8.670   9.346   7.081
  306LEU    CD2 4680   8.732   9.635   6.906
  306LEU   HD21 4681   8.759   9.737   6.934
  306LEU   HD22 4682   8.818   9.591   6.855
  306LEU   HD23 4683   8.647   9.636   6.838
  306LEU    C   4684   8.448   9.779   7.231
  306LEU    O   4685   8.340   9.780   7.172
  307LEU    N   4686   8.457   9.804   7.361
  307LEU    H   4687   8.550   9.801   7.403
  307LEU    CA  4688   8.349   9.846   7.448
  307LEU    HA  4689   8.256   9.806   7.407
  307LEU    CB  4690   8.369   9.789   7.588
  307LEU    HB2 4691   8.376   9.681   7.579
  307LEU    HB3 4692   8.463   9.826   7.628
  307LEU    CG  4693   8.260   9.820   7.690
  307LEU    HG  4694   8.260   9.927   7.712
  307LEU    CD1 4695   8.122   9.778   7.643
  307LEU   HD11 4696   8.124   9.673   7.612
  307LEU   HD12 4697   8.048   9.791   7.722
  307LEU   HD13 4698   8.093   9.842   7.559
  307LEU    CD2 4699   8.285   9.743   7.820
  307LEU   HD21 4700   8.380   9.772   7.863
  307LEU   HD22 4701   8.205   9.763   7.891
  307LEU   HD23 4702   8.287   9.636   7.799
  307LEU    C   4703   8.334   9.998   7.453
  307LEU    O   4704   8.222  10.048   7.448
  308GLU    N   4705   8.446  10.070   7.459
  308GLU    H   4706   8.534  10.021   7.471
  308GLU    CA  4707   8.453  10.214   7.449
  308GLU    HA  4708   8.387  10.259   7.523
  308GLU    CB  4709   8.596  10.255   7.482
  308GLU    HB2 4710   8.618  10.227   7.585
  308GLU    HB3 4711   8.664  10.197   7.419
  308GLU    CG  4712   8.632  10.402   7.462
  308GLU    HG2 4713   8.741  10.411   7.469
  308GLU    HG3 4714   8.605  10.432   7.361
  308GLU    CD  4715   8.570  10.496   7.564
  308GLU    OE1 4716   8.542  10.612   7.526
  308GLU    OE2 4717   8.554  10.455   7.681
  308GLU    C   4718   8.406  10.263   7.312
  308GLU    O   4719   8.329  10.358   7.304
  309LEU    N   4720   8.446  10.194   7.204
  309LEU    H   4721   8.513  10.121   7.218
  309LEU    CA  4722   8.397  10.217   7.070
  309LEU    HA  4723   8.378  10.324   7.057
  309LEU    CB  4724   8.504  10.174   6.969
  309LEU    HB2 4725   8.526  10.069   6.987
  309LEU    HB3 4726   8.461  10.182   6.869
  309LEU    CG  4727   8.635  10.252   6.970
  309LEU    HG  4728   8.685  10.240   7.066
  309LEU    CD1 4729   8.724  10.196   6.859
  309LEU   HD11 4730   8.674  10.206   6.763
  309LEU   HD12 4731   8.818  10.251   6.856
  309LEU   HD13 4732   8.745  10.091   6.879
  309LEU    CD2 4733   8.617  10.401   6.942
  309LEU   HD21 4734   8.556  10.447   7.020
  309LEU   HD22 4735   8.714  10.450   6.942
  309LEU   HD23 4736   8.569  10.416   6.845
  309LEU    C   4737   8.266  10.147   7.037
  309LEU    O   4738   8.203  10.180   6.937
  310GLY    N   4739   8.225  10.048   7.117
  310GLY    H   4740   8.283  10.024   7.196
  310GLY    CA  4741   8.098   9.979   7.105
  310GLY    HA2 4742   8.093   9.907   7.187
  310GLY    HA3 4743   8.017  10.051   7.117
  310GLY    C   4744   8.076   9.901   6.976
  310GLY    O   4745   7.967   9.902   6.920
  311GLN    N   4746   8.179   9.832   6.926
  311GLN    H   4747   8.263   9.829   6.983
  311GLN    CA  4748   8.183   9.764   6.798
  311GLN    HA  4749   8.129   9.827   6.727
  311GLN    CB  4750   8.328   9.757   6.751
  311GLN    HB2 4751   8.390   9.711   6.827
  311GLN    HB3 4752   8.334   9.697   6.660
  311GLN    CG  4753   8.380   9.897   6.719
  311GLN    HG2 4754   8.302   9.952   6.666
  311GLN    HG3 4755   8.400   9.951   6.812
  311GLN    CD  4756   8.505   9.899   6.633
  311GLN    OE1 4757   8.590   9.810   6.636
  311GLN    NE2 4758   8.521  10.001   6.548
  311GLN   HE21 4759   8.608  10.000   6.496
  311GLN   HE22 4760   8.453  10.075   6.543
  311GLN    C   4761   8.110   9.631   6.792
  311GLN    O   4762   8.143   9.542   6.714
  312PHE    N   4763   8.006   9.615   6.874
  312PHE    H   4764   7.978   9.696   6.928
  312PHE    CA  4765   7.923   9.497   6.886
  312PHE    HA  4766   7.979   9.411   6.850
  312PHE    CB  4767   7.894   9.473   7.034
  312PHE    HB2 4768   7.806   9.410   7.045
  312PHE    HB3 4769   7.977   9.414   7.074
  312PHE    CG  4770   7.878   9.595   7.121
  312PHE    CD1 4771   7.772   9.685   7.101
  312PHE    HD1 4772   7.704   9.669   7.019
  312PHE    CE1 4773   7.756   9.796   7.184
  312PHE    HE1 4774   7.676   9.865   7.166
  312PHE    CZ  4775   7.844   9.817   7.291
  312PHE    HZ  4776   7.831   9.901   7.357
  312PHE    CE2 4777   7.951   9.729   7.310
  312PHE    HE2 4778   8.024   9.747   7.388
  312PHE    CD2 4779   7.970   9.620   7.224
  312PHE    HD2 4780   8.055   9.556   7.239
  312PHE    C   4781   7.795   9.502   6.803
  312PHE    O   4782   7.743   9.608   6.768
  313LYS    N   4783   7.738   9.385   6.777
  313LYS    H   4784   7.790   9.302   6.804
  313LYS    CA  4785   7.605   9.365   6.722
  313LYS    HA  4786   7.604   9.399   6.619
  313LYS    CB  4787   7.577   9.215   6.726
  313LYS    HB2 4788   7.644   9.166   6.656
  313LYS    HB3 4789   7.601   9.179   6.826
  313LYS    CG  4790   7.434   9.174   6.694
  313LYS    HG2 4791   7.364   9.225   6.761
  313LYS    HG3 4792   7.410   9.200   6.591
  313LYS    CD  4793   7.419   9.024   6.719
  313LYS    HD2 4794   7.505   8.972   6.677
  313LYS    HD3 4795   7.418   9.008   6.826
  313LYS    CE  4796   7.292   8.965   6.658
  313LYS    HE2 4797   7.281   8.863   6.695
  313LYS    HE3 4798   7.205   9.023   6.689
  313LYS    NZ  4799   7.301   8.962   6.512
  313LYS    HZ1 4800   7.383   8.910   6.485
  313LYS    HZ2 4801   7.222   8.913   6.473
  313LYS    HZ3 4802   7.308   9.055   6.473
  313LYS    C   4803   7.498   9.441   6.799
  313LYS    O   4804   7.482   9.425   6.920
  314LYS    N   4805   7.412   9.513   6.725
  314LYS    H   4806   7.436   9.524   6.628
  314LYS    CA  4807   7.284   9.563   6.770
  314LYS    HA  4808   7.294   9.599   6.873
  314LYS    CB  4809   7.243   9.681   6.682
  314LYS    HB2 4810   7.261   9.657   6.577
  314LYS    HB3 4811   7.136   9.698   6.693
  314LYS    CG  4812   7.316   9.809   6.721
  314LYS    HG2 4813   7.250   9.894   6.702
  314LYS    HG3 4814   7.336   9.808   6.828
  314LYS    CD  4815   7.448   9.834   6.648
  314LYS    HD2 4816   7.502   9.913   6.700
  314LYS    HD3 4817   7.510   9.744   6.649
  314LYS    CE  4818   7.421   9.878   6.504
  314LYS    HE2 4819   7.357   9.805   6.455
  314LYS    HE3 4820   7.368   9.973   6.507
  314LYS    NZ  4821   7.546   9.894   6.428
  314LYS    HZ1 4822   7.596   9.806   6.424
  314LYS    HZ2 4823   7.525   9.924   6.334
  314LYS    HZ3 4824   7.605   9.963   6.472
  314LYS    C   4825   7.179   9.453   6.773
  314LYS    O   4826   7.159   9.385   6.672
  315THR    N   4827   7.114   9.433   6.888
  315THR    H   4828   7.133   9.497   6.963
  315THR    CA  4829   7.022   9.325   6.918
  315THR    HA  4830   6.943   9.323   6.844
  315THR    CB  4831   7.094   9.191   6.913
  315THR    HB  4832   7.138   9.178   6.815
  315THR    CG2 4833   7.203   9.170   7.018
  315THR   HG21 4834   7.162   9.182   7.118
  315THR   HG22 4835   7.245   9.070   7.009
  315THR   HG23 4836   7.283   9.243   7.004
  315THR    OG1 4837   7.001   9.087   6.932
  315THR    HG1 4838   7.044   9.004   6.907
  315THR    C   4839   6.959   9.346   7.055
  315THR    O   4840   7.007   9.428   7.132
  316GLN    N   4841   6.853   9.272   7.090
  316GLN    H   4842   6.820   9.204   7.024
  316GLN    CA  4843   6.816   9.251   7.229
  316GLN    HA  4844   6.833   9.345   7.283
  316GLN    CB  4845   6.669   9.214   7.246
  316GLN    HB2 4846   6.653   9.111   7.214
  316GLN    HB3 4847   6.649   9.218   7.353
  316GLN    CG  4848   6.568   9.306   7.179
  316GLN    HG2 4849   6.484   9.317   7.247
  316GLN    HG3 4850   6.611   9.405   7.164
  316GLN    CD  4851   6.512   9.253   7.047
  316GLN    OE1 4852   6.561   9.159   6.986
  316GLN    NE2 4853   6.404   9.313   6.997
  316GLN   HE21 4854   6.367   9.273   6.912
  316GLN   HE22 4855   6.360   9.390   7.045
  316GLN    C   4856   6.901   9.144   7.297
  316GLN    O   4857   6.938   9.045   7.235
  317ILE    N   4858   6.925   9.160   7.427
  317ILE    H   4859   6.896   9.247   7.470
  317ILE    CA  4860   6.999   9.067   7.510
  317ILE    HA  4861   7.002   8.972   7.456
  317ILE    CB  4862   7.145   9.108   7.526
  317ILE    HB  4863   7.197   9.021   7.565
  317ILE    CG2 4864   7.206   9.139   7.390
  317ILE   HG21 4865   7.160   9.228   7.347
  317ILE   HG22 4866   7.314   9.158   7.397
  317ILE   HG23 4867   7.192   9.055   7.323
  317ILE    CG1 4868   7.169   9.221   7.625
  317ILE   HG12 4869   7.123   9.312   7.587
  317ILE   HG13 4870   7.122   9.197   7.720
  317ILE    CD1 4871   7.316   9.248   7.653
  317ILE   HD11 4872   7.369   9.280   7.564
  317ILE   HD12 4873   7.327   9.326   7.728
  317ILE   HD13 4874   7.363   9.157   7.691
  317ILE    C   4875   6.926   9.036   7.640
  317ILE    O   4876   6.844   9.114   7.687
  318LEU    N   4877   6.956   8.921   7.701
  318LEU    H   4878   7.020   8.859   7.653
  318LEU    CA  4879   6.905   8.874   7.828
  318LEU    HA  4880   6.848   8.954   7.876
  318LEU    CB  4881   6.810   8.757   7.801
  318LEU    HB2 4882   6.749   8.782   7.714
  318LEU    HB3 4883   6.871   8.671   7.773
  318LEU    CG  4884   6.718   8.720   7.917
  318LEU    HG  4885   6.732   8.790   7.999
  318LEU    CD1 4886   6.572   8.723   7.874
  318LEU   HD11 4887   6.556   8.653   7.792
  318LEU   HD12 4888   6.508   8.695   7.957
  318LEU   HD13 4889   6.546   8.824   7.842
  318LEU    CD2 4890   6.744   8.578   7.969
  318LEU   HD21 4891   6.846   8.571   8.006
  318LEU   HD22 4892   6.675   8.555   8.050
  318LEU   HD23 4893   6.729   8.505   7.889
  318LEU    C   4894   7.023   8.837   7.916
  318LEU    O   4895   7.109   8.760   7.872
  319VAL    N   4896   7.034   8.893   8.036
  319VAL    H   4897   6.957   8.951   8.068
  319VAL    CA  4898   7.155   8.897   8.115
  319VAL    HA  4899   7.228   8.828   8.072
  319VAL    CB  4900   7.218   9.036   8.115
  319VAL    HB  4901   7.159   9.101   8.180
  319VAL    CG1 4902   7.361   9.037   8.167
  319VAL   HG11 4903   7.424   8.972   8.106
  319VAL   HG12 4904   7.402   9.138   8.165
  319VAL   HG13 4905   7.365   9.003   8.271
  319VAL    CG2 4906   7.219   9.103   7.978
  319VAL   HG21 4907   7.117   9.122   7.945
  319VAL   HG22 4908   7.271   9.199   7.982
  319VAL   HG23 4909   7.269   9.038   7.906
  319VAL    C   4910   7.129   8.854   8.258
  319VAL    O   4911   7.023   8.882   8.314
  320GLY    N   4912   7.227   8.792   8.324
  320GLY    H   4913   7.311   8.764   8.274
  320GLY    CA  4914   7.224   8.779   8.468
  320GLY    HA2 4915   7.220   8.879   8.512
  320GLY    HA3 4916   7.134   8.726   8.498
  320GLY    C   4917   7.345   8.708   8.527
  320GLY    O   4918   7.436   8.663   8.456
  321VAL    N   4919   7.345   8.701   8.660
  321VAL    H   4920   7.261   8.733   8.706
  321VAL    CA  4921   7.452   8.658   8.747
  321VAL    HA  4922   7.507   8.577   8.700
  321VAL    CB  4923   7.550   8.772   8.775
  321VAL    HB  4924   7.629   8.732   8.838
  321VAL    CG1 4925   7.616   8.832   8.652
  321VAL   HG11 4926   7.543   8.881   8.587
  321VAL   HG12 4927   7.690   8.906   8.681
  321VAL   HG13 4928   7.668   8.755   8.594
  321VAL    CG2 4929   7.485   8.889   8.848
  321VAL   HG21 4930   7.447   8.857   8.945
  321VAL   HG22 4931   7.558   8.968   8.863
  321VAL   HG23 4932   7.403   8.929   8.788
  321VAL    C   4933   7.388   8.605   8.875
  321VAL    O   4934   7.274   8.637   8.906
  322ASN    N   4935   7.458   8.518   8.949
  322ASN    H   4936   7.548   8.489   8.915
  322ASN    CA  4937   7.416   8.464   9.077
  322ASN    HA  4938   7.307   8.462   9.081
  322ASN    CB  4939   7.467   8.320   9.081
  322ASN    HB2 4940   7.447   8.275   8.984
  322ASN    HB3 4941   7.575   8.320   9.096
  322ASN    CG  4942   7.405   8.228   9.186
  322ASN    OD1 4943   7.393   8.260   9.304
  322ASN    ND2 4944   7.367   8.107   9.146
  322ASN   HD21 4945   7.357   8.040   9.221
  322ASN   HD22 4946   7.390   8.075   9.053
  322ASN    C   4947   7.461   8.551   9.194
  322ASN    O   4948   7.551   8.634   9.182
  323LYS    N   4949   7.399   8.531   9.310
  323LYS    H   4950   7.326   8.461   9.310
  323LYS    CA  4951   7.437   8.581   9.441
  323LYS    HA  4952   7.445   8.690   9.437
  323LYS    CB  4953   7.325   8.540   9.535
  323LYS    HB2 4954   7.232   8.581   9.497
  323LYS    HB3 4955   7.316   8.431   9.533
  323LYS    CG  4956   7.343   8.585   9.680
  323LYS    HG2 4957   7.431   8.538   9.723
  323LYS    HG3 4958   7.359   8.693   9.682
  323LYS    CD  4959   7.221   8.555   9.768
  323LYS    HD2 4960   7.237   8.601   9.865
  323LYS    HD3 4961   7.134   8.603   9.723
  323LYS    CE  4962   7.191   8.407   9.789
  323LYS    HE2 4963   7.092   8.398   9.832
  323LYS    HE3 4964   7.192   8.355   9.693
  323LYS    NZ  4965   7.288   8.343   9.880
  323LYS    HZ1 4966   7.289   8.390   9.969
  323LYS    HZ2 4967   7.264   8.246   9.892
  323LYS    HZ3 4968   7.380   8.347   9.840
  323LYS    C   4969   7.573   8.531   9.488
  323LYS    O   4970   7.651   8.609   9.542
  324ASP    N   4971   7.602   8.403   9.466
  324ASP    H   4972   7.530   8.348   9.420
  324ASP    CA  4973   7.712   8.330   9.525
  324ASP    HA  4974   7.755   8.390   9.605
  324ASP    CB  4975   7.657   8.203   9.590
  324ASP    HB2 4976   7.621   8.136   9.513
  324ASP    HB3 4977   7.736   8.153   9.646
  324ASP    CG  4978   7.542   8.234   9.686
  324ASP    OD1 4979   7.561   8.319   9.776
  324ASP    OD2 4980   7.433   8.176   9.668
  324ASP    C   4981   7.828   8.301   9.430
  324ASP    O   4982   7.903   8.206   9.452
  325GLU    N   4983   7.846   8.381   9.325
  325GLU    H   4984   7.783   8.460   9.317
  325GLU    CA  4985   7.939   8.357   9.217
  325GLU    HA  4986   7.903   8.274   9.155
  325GLU    CB  4987   7.954   8.481   9.129
  325GLU    HB2 4988   7.967   8.567   9.195
  325GLU    HB3 4989   8.045   8.473   9.070
  325GLU    CG  4990   7.838   8.511   9.035
  325GLU    HG2 4991   7.746   8.512   9.093
  325GLU    HG3 4992   7.853   8.612   8.995
  325GLU    CD  4993   7.821   8.417   8.916
  325GLU    OE1 4994   7.710   8.421   8.859
  325GLU    OE2 4995   7.916   8.345   8.880
  325GLU    C   4996   8.079   8.317   9.263
  325GLU    O   4997   8.133   8.216   9.218
  326GLY    N   4998   8.140   8.396   9.352
  326GLY    H   4999   8.089   8.474   9.390
  326GLY    CA  5000   8.279   8.377   9.388
  326GLY    HA2 5001   8.335   8.351   9.298
  326GLY    HA3 5002   8.318   8.472   9.426
  326GLY    C   5003   8.305   8.271   9.494
  326GLY    O   5004   8.410   8.207   9.494
  327THR    N   5005   8.208   8.248   9.583
  327THR    H   5006   8.123   8.302   9.577
  327THR    CA  5007   8.218   8.153   9.692
  327THR    HA  5008   8.305   8.177   9.753
  327THR    CB  5009   8.093   8.166   9.780
  327THR    HB  5010   8.005   8.144   9.720
  327THR    CG2 5011   8.092   8.077   9.904
  327THR   HG21 5012   8.179   8.098   9.967
  327THR   HG22 5013   8.002   8.098   9.961
  327THR   HG23 5014   8.092   7.972   9.876
  327THR    OG1 5015   8.087   8.298   9.827
  327THR    HG1 5016   8.007   8.307   9.879
  327THR    C   5017   8.236   8.010   9.642
  327THR    O   5018   8.301   7.929   9.708
  328ALA    N   5019   8.189   7.980   9.521
  328ALA    H   5020   8.133   8.049   9.473
  328ALA    CA  5021   8.215   7.854   9.454
  328ALA    HA  5022   8.176   7.776   9.519
  328ALA    CB  5023   8.135   7.852   9.324
  328ALA    HB1 5024   8.176   7.924   9.253
  328ALA    HB2 5025   8.139   7.753   9.280
  328ALA    HB3 5026   8.031   7.878   9.344
  328ALA    C   5027   8.362   7.823   9.431
  328ALA    O   5028   8.396   7.705   9.416
  329PHE    N   5029   8.452   7.921   9.430
  329PHE    H   5030   8.420   8.015   9.448
  329PHE    CA  5031   8.594   7.902   9.408
  329PHE    HA  5032   8.607   7.810   9.351
  329PHE    CB  5033   8.651   8.014   9.321
  329PHE    HB2 5034   8.640   8.109   9.374
  329PHE    HB3 5035   8.757   7.998   9.307
  329PHE    CG  5036   8.588   8.026   9.184
  329PHE    CD1 5037   8.479   8.112   9.164
  329PHE    HD1 5038   8.444   8.174   9.245
  329PHE    CE1 5039   8.414   8.115   9.040
  329PHE    HE1 5040   8.326   8.177   9.028
  329PHE    CZ  5041   8.460   8.036   8.935
  329PHE    HZ  5042   8.408   8.037   8.840
  329PHE    CE2 5043   8.573   7.955   8.952
  329PHE    HE2 5044   8.611   7.896   8.870
  329PHE    CD2 5045   8.636   7.949   9.077
  329PHE    HD2 5046   8.722   7.885   9.090
  329PHE    C   5047   8.676   7.883   9.535
  329PHE    O   5048   8.798   7.871   9.528
  330LEU    N   5049   8.614   7.877   9.653
  330LEU    H   5050   8.514   7.888   9.656
  330LEU    CA  5051   8.686   7.855   9.777
  330LEU    HA  5052   8.775   7.917   9.778
  330LEU    CB  5053   8.597   7.895   9.895
  330LEU    HB2 5054   8.503   7.840   9.888
  330LEU    HB3 5055   8.646   7.863   9.986
  330LEU    CG  5056   8.565   8.044   9.904
  330LEU    HG  5057   8.486   8.069   9.833
  330LEU    CD1 5058   8.517   8.076  10.045
  330LEU   HD11 5059   8.594   8.050  10.118
  330LEU   HD12 5060   8.495   8.182  10.054
  330LEU   HD13 5061   8.426   8.019  10.067
  330LEU    CD2 5062   8.683   8.137   9.876
  330LEU   HD21 5063   8.719   8.123   9.774
  330LEU   HD22 5064   8.652   8.241   9.885
  330LEU   HD23 5065   8.764   8.117   9.947
  330LEU    C   5066   8.738   7.713   9.794
  330LEU    O   5067   8.839   7.692   9.862
  331VAL    N   5068   8.673   7.617   9.729
  331VAL    H   5069   8.593   7.645   9.675
  331VAL    CA  5070   8.695   7.474   9.743
  331VAL    HA  5071   8.680   7.449   9.848
  331VAL    CB  5072   8.593   7.395   9.662
  331VAL    HB  5073   8.596   7.291   9.697
  331VAL    CG1 5074   8.451   7.445   9.681
  331VAL   HG11 5075   8.439   7.546   9.641
  331VAL   HG12 5076   8.381   7.380   9.629
  331VAL   HG13 5077   8.426   7.445   9.787
  331VAL    CG2 5078   8.619   7.393   9.511
  331VAL   HG21 5079   8.717   7.350   9.489
  331VAL   HG22 5080   8.544   7.331   9.463
  331VAL   HG23 5081   8.613   7.494   9.471
  331VAL    C   5082   8.837   7.430   9.710
  331VAL    O   5083   8.886   7.334   9.768
  332TYR    N   5084   8.907   7.505   9.624
  332TYR    H   5085   8.859   7.581   9.578
  332TYR    CA  5086   9.046   7.484   9.589
  332TYR    HA  5087   9.058   7.380   9.559
  332TYR    CB  5088   9.080   7.571   9.468
  332TYR    HB2 5089   9.066   7.676   9.495
  332TYR    HB3 5090   9.185   7.558   9.443
  332TYR    CG  5091   8.998   7.541   9.345
  332TYR    CD1 5092   9.041   7.442   9.255
  332TYR    HD1 5093   9.133   7.389   9.274
  332TYR    CE1 5094   8.965   7.411   9.141
  332TYR    HE1 5095   8.999   7.335   9.073
  332TYR    CZ  5096   8.844   7.480   9.117
  332TYR    OH  5097   8.769   7.450   9.008
  332TYR    HH  5098   8.817   7.394   8.946
  332TYR    CE2 5099   8.801   7.579   9.207
  332TYR    HE2 5100   8.708   7.631   9.189
  332TYR    CD2 5101   8.879   7.609   9.320
  332TYR    HD2 5102   8.846   7.686   9.389
  332TYR    C   5103   9.144   7.508   9.703
  332TYR    O   5104   9.263   7.484   9.686
  333GLY    N   5105   9.097   7.553   9.820
  333GLY    H   5106   8.999   7.573   9.827
  333GLY    CA  5107   9.178   7.568   9.939
  333GLY    HA2 5108   9.118   7.536  10.024
  333GLY    HA3 5109   9.267   7.505   9.935
  333GLY    C   5110   9.221   7.712   9.967
  333GLY    O   5111   9.335   7.738  10.004
  334ALA    N   5112   9.126   7.805   9.953
  334ALA    H   5113   9.036   7.776   9.917
  334ALA    CA  5114   9.135   7.937  10.014
  334ALA    HA  5115   9.215   7.991   9.963
  334ALA    CB  5116   9.003   8.007   9.986
  334ALA    HB1 5117   8.922   7.950  10.031
  334ALA    HB2 5118   9.003   8.107  10.028
  334ALA    HB3 5119   8.987   8.013   9.878
  334ALA    C   5120   9.165   7.929  10.163
  334ALA    O   5121   9.127   7.831  10.227
  335PRO    N   5122   9.231   8.027  10.225
  335PRO    CD  5123   9.280   8.151  10.168
  335PRO    HD2 5124   9.207   8.231  10.183
  335PRO    HD3 5125   9.304   8.143  10.062
  335PRO    CG  5126   9.407   8.183  10.246
  335PRO    HG2 5127   9.426   8.290  10.250
  335PRO    HG3 5128   9.492   8.130  10.200
  335PRO    CB  5129   9.379   8.126  10.384
  335PRO    HB2 5130   9.331   8.202  10.446
  335PRO    HB3 5131   9.471   8.092  10.432
  335PRO    CA  5132   9.285   8.009  10.358
  335PRO    HA  5133   9.345   7.918  10.355
  335PRO    C   5134   9.180   7.993  10.467
  335PRO    O   5135   9.080   8.064  10.471
  336GLY    N   5136   9.205   7.900  10.560
  336GLY    H   5137   9.288   7.844  10.548
  336GLY    CA  5138   9.120   7.870  10.673
  336GLY    HA2 5139   9.179   7.820  10.749
  336GLY    HA3 5140   9.084   7.964  10.716
  336GLY    C   5141   8.998   7.784  10.645
  336GLY    O   5142   8.935   7.736  10.740
  337PHE    N   5143   8.963   7.761  10.518
  337PHE    H   5144   9.017   7.806  10.446
  337PHE    CA  5145   8.852   7.678  10.475
  337PHE    HA  5146   8.761   7.719  10.518
  337PHE    CB  5147   8.844   7.687  10.323
  337PHE    HB2 5148   8.812   7.788  10.295
  337PHE    HB3 5149   8.944   7.673  10.283
  337PHE    CG  5150   8.754   7.585  10.257
  337PHE    CD1 5151   8.811   7.468  10.204
  337PHE    HD1 5152   8.918   7.454  10.208
  337PHE    CE1 5153   8.729   7.370  10.147
  337PHE    HE1 5154   8.774   7.281  10.105
  337PHE    CZ  5155   8.591   7.388  10.143
  337PHE    HZ  5156   8.528   7.313  10.099
  337PHE    CE2 5157   8.534   7.505  10.196
  337PHE    HE2 5158   8.427   7.519  10.192
  337PHE    CD2 5159   8.616   7.603  10.253
  337PHE    HD2 5160   8.572   7.693  10.293
  337PHE    C   5161   8.862   7.532  10.518
  337PHE    O   5162   8.968   7.469  10.511
  338SER    N   5163   8.748   7.472  10.551
  338SER    H   5164   8.666   7.530  10.566
  338SER    CA  5165   8.723   7.330  10.538
  338SER    HA  5166   8.787   7.291  10.459
  338SER    CB  5167   8.761   7.258  10.667
  338SER    HB2 5168   8.869   7.244  10.668
  338SER    HB3 5169   8.734   7.321  10.752
  338SER    OG  5170   8.697   7.133  10.681
  338SER    HG  5171   8.732   7.089  10.759
  338SER    C   5172   8.579   7.304  10.496
  338SER    O   5173   8.491   7.385  10.525
  339LYS    N   5174   8.552   7.192  10.428
  339LYS    H   5175   8.629   7.129  10.411
  339LYS    CA  5176   8.420   7.155  10.381
  339LYS    HA  5177   8.375   7.243  10.334
  339LYS    CB  5178   8.432   7.043  10.278
  339LYS    HB2 5179   8.519   7.061  10.215
  339LYS    HB3 5180   8.446   6.948  10.330
  339LYS    CG  5181   8.308   7.036  10.189
  339LYS    HG2 5182   8.219   7.022  10.250
  339LYS    HG3 5183   8.298   7.131  10.137
  339LYS    CD  5184   8.315   6.925  10.085
  339LYS    HD2 5185   8.226   6.930  10.023
  339LYS    HD3 5186   8.400   6.945  10.020
  339LYS    CE  5187   8.329   6.783  10.140
  339LYS    HE2 5188   8.306   6.715  10.059
  339LYS    HE3 5189   8.432   6.765  10.171
  339LYS    NZ  5190   8.239   6.756  10.253
  339LYS    HZ1 5191   8.143   6.773  10.228
  339LYS    HZ2 5192   8.249   6.660  10.283
  339LYS    HZ3 5193   8.263   6.814  10.332
  339LYS    C   5194   8.326   7.114  10.493
  339LYS    O   5195   8.207   7.144  10.489
  340ASP    N   5196   8.379   7.044  10.594
  340ASP    H   5197   8.479   7.028  10.590
  340ASP    CA  5198   8.306   6.993  10.707
  340ASP    HA  5199   8.204   6.970  10.676
  340ASP    CB  5200   8.371   6.863  10.754
  340ASP    HB2 5201   8.470   6.886  10.792
  340ASP    HB3 5202   8.313   6.822  10.837
  340ASP    CG  5203   8.384   6.755  10.647
  340ASP    OD1 5204   8.314   6.762  10.544
  340ASP    OD2 5205   8.468   6.665  10.669
  340ASP    C   5206   8.296   7.094  10.821
  340ASP    O   5207   8.226   7.072  10.919
  341NLN    N   5208   8.369   7.205  10.809
  341NLN    H   5209   8.423   7.215  10.724
  341NLN    CA  5210   8.367   7.320  10.898
  341NLN    HA  5211   8.334   7.287  10.997
  341NLN    CB  5212   8.511   7.368  10.907
  341NLN    HB2 5213   8.576   7.283  10.925
  341NLN    HB3 5214   8.540   7.414  10.812
  341NLN    CG  5215   8.537   7.470  11.017
  341NLN    OD1 5216   8.448   7.528  11.079
  341NLN    ND2 5217   8.662   7.471  11.065
  341NLN   HD21 5218   8.706   7.560  11.077
  341NLN    C   5219   8.276   7.432  10.850
  341NLN    O   5220   8.262   7.458  10.731
  342ASN    N   5221   8.223   7.509  10.946
  342ASN    H   5222   8.247   7.484  11.040
  342ASN    CA  5223   8.164   7.640  10.927
  342ASN    HA  5224   8.089   7.629  10.849
  342ASN    CB  5225   8.090   7.676  11.056
  342ASN    HB2 5226   8.035   7.769  11.041
  342ASN    HB3 5227   8.017   7.597  11.075
  342ASN    CG  5228   8.175   7.692  11.181
  342ASN    OD1 5229   8.285   7.748  11.182
  342ASN    ND2 5230   8.124   7.646  11.296
  342ASN   HD21 5231   8.178   7.658  11.380
  342ASN   HD22 5232   8.033   7.600  11.297
  342ASN    C   5233   8.253   7.754  10.879
  342ASN    O   5234   8.197   7.854  10.834
  343SER    N   5235   8.386   7.746  10.883
  343SER    H   5236   8.425   7.669  10.935
  343SER    CA  5237   8.478   7.841  10.823
  343SER    HA  5238   8.578   7.811  10.854
  343SER    CB  5239   8.479   7.831  10.671
  343SER    HB2 5240   8.378   7.849  10.632
  343SER    HB3 5241   8.546   7.906  10.630
  343SER    OG  5242   8.525   7.704  10.629
  343SER    HG  5243   8.490   7.688  10.542
  343SER    C   5244   8.464   7.984  10.873
  343SER    O   5245   8.474   8.080  10.796
  344ILE    N   5246   8.444   8.001  11.003
  344ILE    H   5247   8.431   7.918  11.059
  344ILE    CA  5248   8.434   8.129  11.071
  344ILE    HA  5249   8.385   8.199  11.005
  344ILE    CB  5250   8.343   8.116  11.193
  344ILE    HB  5251   8.384   8.041  11.260
  344ILE    CG2 5252   8.331   8.248  11.269
  344ILE   HG21 5253   8.287   8.324  11.205
  344ILE   HG22 5254   8.269   8.235  11.358
  344ILE   HG23 5255   8.428   8.282  11.304
  344ILE    CG1 5256   8.204   8.071  11.148
  344ILE   HG12 5257   8.164   8.144  11.077
  344ILE   HG13 5258   8.212   7.976  11.095
  344ILE    CD1 5259   8.100   8.050  11.258
  344ILE   HD11 5260   8.076   8.143  11.307
  344ILE   HD12 5261   8.009   8.011  11.213
  344ILE   HD13 5262   8.138   7.978  11.331
  344ILE    C   5263   8.573   8.186  11.095
  344ILE    O   5264   8.631   8.179  11.203
  345ILE    N   5265   8.632   8.237  10.986
  345ILE    H   5266   8.580   8.226  10.900
  345ILE    CA  5267   8.760   8.304  10.977
  345ILE    HA  5268   8.830   8.253  11.044
  345ILE    CB  5269   8.815   8.295  10.835
  345ILE    HB  5270   8.905   8.356  10.830
  345ILE    CG2 5271   8.861   8.154  10.800
  345ILE   HG21 5272   8.777   8.084  10.802
  345ILE   HG22 5273   8.905   8.153  10.700
  345ILE   HG23 5274   8.938   8.120  10.870
  345ILE    CG1 5275   8.717   8.349  10.733
  345ILE   HG12 5276   8.638   8.276  10.715
  345ILE   HG13 5277   8.669   8.439  10.772
  345ILE    CD1 5278   8.779   8.388  10.599
  345ILE   HD11 5279   8.824   8.301  10.551
  345ILE   HD12 5280   8.700   8.425  10.533
  345ILE   HD13 5281   8.853   8.466  10.613
  345ILE    C   5282   8.758   8.450  11.020
  345ILE    O   5283   8.654   8.513  11.036
  346THR    N   5284   8.878   8.507  11.031
  346THR    H   5285   8.958   8.446  11.018
  346THR    CA  5286   8.907   8.647  11.052
  346THR    HA  5287   8.813   8.702  11.055
  346THR    CB  5288   8.970   8.664  11.190
  346THR    HB  5289   8.912   8.605  11.262
  346THR    CG2 5290   9.116   8.620  11.196
  346THR   HG21 5291   9.178   8.687  11.136
  346THR   HG22 5292   9.151   8.624  11.299
  346THR   HG23 5293   9.127   8.519  11.159
  346THR    OG1 5294   8.968   8.799  11.231
  346THR    HG1 5295   8.989   8.799  11.324
  346THR    C   5296   8.991   8.710  10.941
  346THR    O   5297   9.033   8.643  10.847
  347ARG    N   5298   9.022   8.839  10.956
  347ARG    H   5299   8.985   8.880  11.040
  347ARG    CA  5300   9.095   8.926  10.866
  347ARG    HA  5301   9.030   8.949  10.782
  347ARG    CB  5302   9.122   9.055  10.944
  347ARG    HB2 5303   9.038   9.074  11.010
  347ARG    HB3 5304   9.210   9.038  11.007
  347ARG    CG  5305   9.144   9.182  10.863
  347ARG    HG2 5306   9.231   9.170  10.798
  347ARG    HG3 5307   9.057   9.203  10.802
  347ARG    CD  5308   9.167   9.299  10.958
  347ARG    HD2 5309   9.072   9.334  10.998
  347ARG    HD3 5310   9.226   9.264  11.043
  347ARG    NE  5311   9.242   9.409  10.898
  347ARG    HE  5312   9.343   9.404  10.908
  347ARG    CZ  5313   9.198   9.521  10.838
  347ARG    NH1 5314   9.068   9.547  10.815
  347ARG   HH11 5315   8.997   9.482  10.845
  347ARG   HH12 5316   9.042   9.635  10.773
  347ARG    NH2 5317   9.287   9.613  10.800
  347ARG   HH21 5318   9.385   9.597  10.818
  347ARG   HH22 5319   9.257   9.697  10.753
  347ARG    C   5320   9.223   8.868  10.809
  347ARG    O   5321   9.248   8.887  10.690
  348LYS    N   5322   9.302   8.793  10.887
  348LYS    H   5323   9.270   8.777  10.981
  348LYS    CA  5324   9.429   8.737  10.847
  348LYS    HA  5325   9.494   8.818  10.814
  348LYS    CB  5326   9.493   8.668  10.967
  348LYS    HB2 5327   9.491   8.736  11.053
  348LYS    HB3 5328   9.436   8.579  10.993
  348LYS    CG  5329   9.638   8.628  10.941
  348LYS    HG2 5330   9.641   8.542  10.874
  348LYS    HG3 5331   9.689   8.711  10.891
  348LYS    CD  5332   9.716   8.596  11.068
  348LYS    HD2 5333   9.819   8.574  11.041
  348LYS    HD3 5334   9.718   8.685  11.131
  348LYS    CE  5335   9.661   8.480  11.150
  348LYS    HE2 5336   9.714   8.474  11.245
  348LYS    HE3 5337   9.555   8.497  11.171
  348LYS    NZ  5338   9.676   8.352  11.079
  348LYS    HZ1 5339   9.773   8.334  11.058
  348LYS    HZ2 5340   9.639   8.276  11.135
  348LYS    HZ3 5341   9.624   8.354  10.993
  348LYS    C   5342   9.419   8.640  10.730
  348LYS    O   5343   9.506   8.637  10.643
  349GLU    N   5344   9.310   8.563  10.727
  349GLU    H   5345   9.240   8.579  10.798
  349GLU    CA  5346   9.282   8.462  10.628
  349GLU    HA  5347   9.375   8.416  10.593
  349GLU    CB  5348   9.197   8.354  10.694
  349GLU    HB2 5349   9.123   8.402  10.758
  349GLU    HB3 5350   9.143   8.298  10.617
  349GLU    CG  5351   9.275   8.253  10.778
  349GLU    HG2 5352   9.205   8.183  10.823
  349GLU    HG3 5353   9.341   8.196  10.712
  349GLU    CD  5354   9.358   8.317  10.889
  349GLU    OE1 5355   9.481   8.324  10.872
  349GLU    OE2 5356   9.298   8.362  10.989
  349GLU    C   5357   9.215   8.521  10.505
  349GLU    O   5358   9.246   8.481  10.393
  350PHE    N   5359   9.131   8.624  10.523
  350PHE    H   5360   9.108   8.650  10.618
  350PHE    CA  5361   9.082   8.707  10.415
  350PHE    HA  5362   9.029   8.644  10.344
  350PHE    CB  5363   8.983   8.809  10.472
  350PHE    HB2 5364   8.895   8.756  10.507
  350PHE    HB3 5365   9.028   8.858  10.559
  350PHE    CG  5366   8.938   8.916  10.375
  350PHE    CD1 5367   8.952   9.052  10.406
  350PHE    HD1 5368   8.997   9.082  10.500
  350PHE    CE1 5369   8.909   9.150  10.316
  350PHE    HE1 5370   8.915   9.255  10.339
  350PHE    CZ  5371   8.854   9.112  10.192
  350PHE    HZ  5372   8.825   9.187  10.121
  350PHE    CE2 5373   8.837   8.977  10.162
  350PHE    HE2 5374   8.792   8.948  10.068
  350PHE    CD2 5375   8.878   8.879  10.254
  350PHE    HD2 5376   8.863   8.775  10.231
  350PHE    C   5377   9.196   8.774  10.340
  350PHE    O   5378   9.204   8.765  10.218
  351GLN    N   5379   9.290   8.834  10.414
  351GLN    H   5380   9.276   8.836  10.514
  351GLN    CA  5381   9.407   8.903  10.363
  351GLN    HA  5382   9.374   8.980  10.294
  351GLN    CB  5383   9.473   8.972  10.482
  351GLN    HB2 5384   9.403   9.044  10.523
  351GLN    HB3 5385   9.495   8.897  10.559
  351GLN    CG  5386   9.604   9.044  10.449
  351GLN    HG2 5387   9.678   8.970  10.419
  351GLN    HG3 5388   9.588   9.112  10.365
  351GLN    CD  5389   9.661   9.123  10.566
  351GLN    OE1 5390   9.597   9.148  10.668
  351GLN    NE2 5391   9.787   9.164  10.555
  351GLN   HE21 5392   9.825   9.218  10.632
  351GLN   HE22 5393   9.839   9.147  10.470
  351GLN    C   5394   9.503   8.813  10.287
  351GLN    O   5395   9.547   8.849  10.178
  352GLU    N   5396   9.535   8.694  10.340
  352GLU    H   5397   9.506   8.673  10.434
  352GLU    CA  5398   9.613   8.595  10.268
  352GLU    HA  5399   9.708   8.642  10.239
  352GLU    CB  5400   9.641   8.477  10.360
  352GLU    HB2 5401   9.687   8.514  10.451
  352GLU    HB3 5402   9.545   8.433  10.389
  352GLU    CG  5403   9.729   8.365  10.305
  352GLU    HG2 5404   9.755   8.300  10.389
  352GLU    HG3 5405   9.669   8.305  10.236
  352GLU    CD  5406   9.857   8.408  10.235
  352GLU    OE1 5407   9.911   8.515  10.271
  352GLU    OE2 5408   9.904   8.332  10.148
  352GLU    C   5409   9.546   8.548  10.140
  352GLU    O   5410   9.613   8.529  10.039
  353GLY    N   5411   9.413   8.534  10.141
  353GLY    H   5412   9.362   8.555  10.226
  353GLY    CA  5413   9.337   8.487  10.027
  353GLY    HA2 5414   9.369   8.387  10.001
  353GLY    HA3 5415   9.232   8.484  10.055
  353GLY    C   5416   9.351   8.577   9.904
  353GLY    O   5417   9.353   8.528   9.792
  354LEU    N   5418   9.373   8.707   9.925
  354LEU    H   5419   9.372   8.739  10.021
  354LEU    CA  5420   9.397   8.804   9.821
  354LEU    HA  5421   9.312   8.803   9.754
  354LEU    CB  5422   9.411   8.943   9.883
  354LEU    HB2 5423   9.496   8.942   9.952
  354LEU    HB3 5424   9.434   9.015   9.805
  354LEU    CG  5425   9.286   8.990   9.957
  354LEU    HG  5426   9.251   8.911  10.024
  354LEU    CD1 5427   9.314   9.113  10.043
  354LEU   HD11 5428   9.344   9.196   9.979
  354LEU   HD12 5429   9.224   9.139  10.098
  354LEU   HD13 5430   9.395   9.092  10.113
  354LEU    CD2 5431   9.173   9.026   9.861
  354LEU   HD21 5432   9.148   8.940   9.799
  354LEU   HD22 5433   9.085   9.053   9.919
  354LEU   HD23 5434   9.204   9.110   9.799
  354LEU    C   5435   9.519   8.772   9.735
  354LEU    O   5436   9.515   8.796   9.615
  355LYS    N   5437   9.625   8.713   9.792
  355LYS    H   5438   9.619   8.690   9.890
  355LYS    CA  5439   9.743   8.670   9.719
  355LYS    HA  5440   9.790   8.756   9.673
  355LYS    CB  5441   9.838   8.607   9.820
  355LYS    HB2 5442   9.847   8.674   9.905
  355LYS    HB3 5443   9.794   8.513   9.855
  355LYS    CG  5444   9.977   8.576   9.766
  355LYS    HG2 5445   9.970   8.501   9.688
  355LYS    HG3 5446  10.023   8.666   9.724
  355LYS    CD  5447  10.064   8.521   9.878
  355LYS    HD2 5448  10.008   8.443   9.930
  355LYS    HD3 5449  10.154   8.475   9.835
  355LYS    CE  5450  10.107   8.627   9.979
  355LYS    HE2 5451  10.187   8.687   9.936
  355LYS    HE3 5452  10.023   8.692  10.002
  355LYS    NZ  5453  10.152   8.563  10.103
  355LYS    HZ1 5454  10.228   8.499  10.085
  355LYS    HZ2 5455  10.182   8.633  10.170
  355LYS    HZ3 5456  10.075   8.512  10.144
  355LYS    C   5457   9.710   8.573   9.607
  355LYS    O   5458   9.761   8.587   9.496
  356ILE    N   5459   9.620   8.478   9.636
  356ILE    H   5460   9.584   8.476   9.730
  356ILE    CA  5461   9.571   8.378   9.542
  356ILE    HA  5462   9.658   8.336   9.491
  356ILE    CB  5463   9.499   8.264   9.613
  356ILE    HB  5464   9.401   8.301   9.645
  356ILE    CG2 5465   9.478   8.151   9.514
  356ILE   HG21 5466   9.573   8.115   9.476
  356ILE   HG22 5467   9.425   8.067   9.560
  356ILE   HG23 5468   9.416   8.184   9.430
  356ILE    CG1 5469   9.570   8.214   9.739
  356ILE   HG12 5470   9.664   8.166   9.712
  356ILE   HG13 5471   9.593   8.297   9.805
  356ILE    CD1 5472   9.485   8.118   9.821
  356ILE   HD11 5473   9.467   8.025   9.767
  356ILE   HD12 5474   9.538   8.093   9.914
  356ILE   HD13 5475   9.390   8.165   9.846
  356ILE    C   5476   9.482   8.442   9.437
  356ILE    O   5477   9.494   8.414   9.318
  357PHE    N   5478   9.390   8.530   9.478
  357PHE    H   5479   9.382   8.548   9.577
  357PHE    CA  5480   9.291   8.586   9.389
  357PHE    HA  5481   9.265   8.510   9.315
  357PHE    CB  5482   9.163   8.614   9.468
  357PHE    HB2 5483   9.184   8.687   9.546
  357PHE    HB3 5484   9.089   8.658   9.401
  357PHE    CG  5485   9.102   8.490   9.529
  357PHE    CD1 5486   9.075   8.484   9.666
  357PHE    HD1 5487   9.101   8.566   9.731
  357PHE    CE1 5488   9.013   8.370   9.721
  357PHE    HE1 5489   8.991   8.366   9.826
  357PHE    CZ  5490   8.975   8.264   9.638
  357PHE    HZ  5491   8.924   8.178   9.679
  357PHE    CE2 5492   9.003   8.269   9.501
  357PHE    HE2 5493   8.972   8.188   9.436
  357PHE    CD2 5494   9.068   8.382   9.448
  357PHE    HD2 5495   9.088   8.384   9.342
  357PHE    C   5496   9.338   8.703   9.304
  357PHE    O   5497   9.269   8.738   9.209
  358PHE    N   5498   9.457   8.759   9.329
  358PHE    H   5499   9.505   8.731   9.413
  358PHE    CA  5500   9.511   8.872   9.256
  358PHE    HA  5501   9.455   8.885   9.164
  358PHE    CB  5502   9.488   8.999   9.338
  358PHE    HB2 5503   9.534   8.987   9.436
  358PHE    HB3 5504   9.538   9.083   9.289
  358PHE    CG  5505   9.342   9.034   9.355
  358PHE    CD1 5506   9.274   8.999   9.472
  358PHE    HD1 5507   9.327   8.950   9.553
  358PHE    CE1 5508   9.136   9.022   9.482
  358PHE    HE1 5509   9.083   8.991   9.571
  358PHE    CZ  5510   9.068   9.083   9.377
  358PHE    HZ  5511   8.961   9.099   9.384
  358PHE    CE2 5512   9.137   9.124   9.262
  358PHE    HE2 5513   9.084   9.173   9.182
  358PHE    CD2 5514   9.274   9.097   9.250
  358PHE    HD2 5515   9.325   9.122   9.159
  358PHE    C   5516   9.656   8.854   9.213
  358PHE    O   5517   9.745   8.916   9.270
  359PRO    N   5518   9.683   8.774   9.110
  359PRO    CD  5519   9.590   8.690   9.037
  359PRO    HD2 5520   9.512   8.751   8.992
  359PRO    HD3 5521   9.545   8.617   9.104
  359PRO    CG  5522   9.669   8.620   8.927
  359PRO    HG2 5523   9.641   8.661   8.830
  359PRO    HG3 5524   9.651   8.512   8.929
  359PRO    CB  5525   9.815   8.649   8.957
  359PRO    HB2 5526   9.873   8.663   8.865
  359PRO    HB3 5527   9.857   8.566   9.014
  359PRO    CA  5528   9.813   8.774   9.044
  359PRO    HA  5529   9.891   8.765   9.120
  359PRO    C   5530   9.837   8.902   8.966
  359PRO    O   5531   9.745   8.969   8.921
  360GLY    N   5532   9.965   8.940   8.954
  360GLY    H   5533  10.035   8.879   8.993
  360GLY    CA  5534  10.011   9.063   8.892
  360GLY    HA2 5535  10.118   9.053   8.872
  360GLY    HA3 5536   9.960   9.077   8.797
  360GLY    C   5537   9.992   9.190   8.974
  360GLY    O   5538  10.055   9.292   8.943
  361VAL    N   5539   9.911   9.189   9.079
  361VAL    H   5540   9.859   9.104   9.097
  361VAL    CA  5541   9.883   9.304   9.163
  361VAL    HA  5542   9.883   9.392   9.100
  361VAL    CB  5543   9.743   9.290   9.222
  361VAL    HB  5544   9.735   9.194   9.272
  361VAL    CG1 5545   9.702   9.398   9.322
  361VAL   HG11 5546   9.705   9.497   9.275
  361VAL   HG12 5547   9.602   9.378   9.358
  361VAL   HG13 5548   9.769   9.396   9.408
  361VAL    CG2 5549   9.640   9.298   9.110
  361VAL   HG21 5550   9.657   9.219   9.036
  361VAL   HG22 5551   9.540   9.285   9.150
  361VAL   HG23 5552   9.647   9.395   9.059
  361VAL    C   5553   9.991   9.326   9.269
  361VAL    O   5554  10.046   9.231   9.325
  362SER    N   5555  10.020   9.452   9.301
  362SER    H   5556   9.973   9.526   9.250
  362SER    CA  5557  10.107   9.493   9.409
  362SER    HA  5558  10.206   9.449   9.391
  362SER    CB  5559  10.124   9.645   9.407
  362SER    HB2 5560  10.171   9.677   9.500
  362SER    HB3 5561  10.188   9.674   9.324
  362SER    OG  5562  10.000   9.712   9.396
  362SER    HG  5563  10.017   9.804   9.377
  362SER    C   5564  10.061   9.449   9.547
  362SER    O   5565   9.942   9.434   9.572
  363GLU    N   5566  10.153   9.438   9.642
  363GLU    H   5567  10.250   9.440   9.616
  363GLU    CA  5568  10.120   9.420   9.783
  363GLU    HA  5569  10.064   9.328   9.795
  363GLU    CB  5570  10.247   9.412   9.868
  363GLU    HB2 5571  10.299   9.507   9.863
  363GLU    HB3 5572  10.217   9.396   9.971
  363GLU    CG  5573  10.343   9.301   9.827
  363GLU    HG2 5574  10.382   9.323   9.727
  363GLU    HG3 5575  10.428   9.302   9.895
  363GLU    CD  5576  10.280   9.163   9.828
  363GLU    OE1 5577  10.284   9.098   9.722
  363GLU    OE2 5578  10.224   9.124   9.933
  363GLU    C   5579  10.032   9.532   9.836
  363GLU    O   5580   9.928   9.504   9.895
  364PHE    N   5581  10.065   9.659   9.808
  364PHE    H   5582  10.153   9.677   9.763
  364PHE    CA  5583   9.978   9.771   9.839
  364PHE    HA  5584   9.947   9.760   9.943
  364PHE    CB  5585  10.058   9.901   9.831
  364PHE    HB2 5586  10.000   9.978   9.882
  364PHE    HB3 5587  10.150   9.889   9.888
  364PHE    CG  5588  10.091   9.951   9.692
  364PHE    CD1 5589  10.219   9.932   9.639
  364PHE    HD1 5590  10.295   9.881   9.697
  364PHE    CE1 5591  10.251   9.981   9.512
  364PHE    HE1 5592  10.350   9.968   9.472
  364PHE    CZ  5593  10.155  10.052   9.438
  364PHE    HZ  5594  10.180  10.093   9.342
  364PHE    CE2 5595  10.027  10.071   9.491
  364PHE    HE2 5596   9.953  10.125   9.434
  364PHE    CD2 5597   9.995  10.021   9.618
  364PHE    HD2 5598   9.896  10.038   9.659
  364PHE    C   5599   9.851   9.774   9.756
  364PHE    O   5600   9.753   9.837   9.796
  365GLY    N   5601   9.846   9.704   9.643
  365GLY    H   5602   9.929   9.655   9.613
  365GLY    CA  5603   9.727   9.682   9.562
  365GLY    HA2 5604   9.679   9.778   9.541
  365GLY    HA3 5605   9.758   9.638   9.467
  365GLY    C   5606   9.628   9.588   9.630
  365GLY    O   5607   9.514   9.625   9.654
  366LYS    N   5608   9.675   9.469   9.669
  366LYS    H   5609   9.767   9.443   9.635
  366LYS    CA  5610   9.605   9.377   9.755
  366LYS    HA  5611   9.510   9.349   9.709
  366LYS    CB  5612   9.689   9.249   9.767
  366LYS    HB2 5613   9.791   9.276   9.792
  366LYS    HB3 5614   9.650   9.188   9.849
  366LYS    CG  5615   9.683   9.167   9.639
  366LYS    HG2 5616   9.587   9.115   9.636
  366LYS    HG3 5617   9.687   9.232   9.552
  366LYS    CD  5618   9.794   9.063   9.625
  366LYS    HD2 5619   9.799   9.001   9.714
  366LYS    HD3 5620   9.771   8.999   9.539
  366LYS    CE  5621   9.929   9.130   9.600
  366LYS    HE2 5622   9.922   9.188   9.507
  366LYS    HE3 5623   9.950   9.200   9.681
  366LYS    NZ  5624  10.038   9.033   9.588
  366LYS    HZ1 5625  10.022   8.971   9.510
  366LYS    HZ2 5626  10.125   9.082   9.574
  366LYS    HZ3 5627  10.047   8.979   9.673
  366LYS    C   5628   9.566   9.438   9.889
  366LYS    O   5629   9.452   9.420   9.931
  367GLU    N   5630   9.651   9.517   9.954
  367GLU    H   5631   9.747   9.524   9.921
  367GLU    CA  5632   9.614   9.588  10.075
  367GLU    HA  5633   9.569   9.515  10.142
  367GLU    CB  5634   9.738   9.643  10.147
  367GLU    HB2 5635   9.818   9.569  10.138
  367GLU    HB3 5636   9.771   9.735  10.100
  367GLU    CG  5637   9.714   9.668  10.295
  367GLU    HG2 5638   9.656   9.759  10.309
  367GLU    HG3 5639   9.656   9.586  10.337
  367GLU    CD  5640   9.845   9.677  10.372
  367GLU    OE1 5641   9.893   9.791  10.393
  367GLU    OE2 5642   9.896   9.570  10.411
  367GLU    C   5643   9.508   9.695  10.052
  367GLU    O   5644   9.428   9.720  10.142
  368SER    N   5645   9.498   9.752   9.932
  368SER    H   5646   9.568   9.732   9.863
  368SER    CA  5647   9.389   9.840   9.895
  368SER    HA  5648   9.379   9.916   9.972
  368SER    CB  5649   9.423   9.914   9.765
  368SER    HB2 5650   9.521   9.962   9.776
  368SER    HB3 5651   9.428   9.844   9.682
  368SER    OG  5652   9.327  10.012   9.735
  368SER    HG  5653   9.358  10.062   9.659
  368SER    C   5654   9.255   9.769   9.886
  368SER    O   5655   9.154   9.823   9.931
  369ILE    N   5656   9.252   9.644   9.838
  369ILE    H   5657   9.338   9.605   9.804
  369ILE    CA  5658   9.132   9.562   9.836
  369ILE    HA  5659   9.051   9.620   9.792
  369ILE    CB  5660   9.153   9.439   9.748
  369ILE    HB  5661   9.241   9.386   9.784
  369ILE    CG2 5662   9.035   9.343   9.756
  369ILE   HG21 5663   8.942   9.393   9.728
  369ILE   HG22 5664   9.051   9.258   9.690
  369ILE   HG23 5665   9.024   9.303   9.857
  369ILE    CG1 5666   9.175   9.477   9.602
  369ILE   HG12 5667   9.079   9.489   9.552
  369ILE   HG13 5668   9.226   9.574   9.594
  369ILE    CD1 5669   9.260   9.375   9.527
  369ILE   HD11 5670   9.217   9.275   9.536
  369ILE   HD12 5671   9.266   9.401   9.422
  369ILE   HD13 5672   9.361   9.374   9.569
  369ILE    C   5673   9.086   9.529   9.977
  369ILE    O   5674   8.968   9.548  10.007
  370LEU    N   5675   9.176   9.487  10.066
  370LEU    H   5676   9.270   9.469  10.033
  370LEU    CA  5677   9.147   9.464  10.206
  370LEU    HA  5678   9.080   9.378  10.212
  370LEU    CB  5679   9.275   9.430  10.281
  370LEU    HB2 5680   9.314   9.336  10.242
  370LEU    HB3 5681   9.349   9.507  10.260
  370LEU    CG  5682   9.265   9.419  10.433
  370LEU    HG  5683   9.233   9.514  10.476
  370LEU    CD1 5684   9.169   9.310  10.479
  370LEU   HD11 5685   9.197   9.214  10.435
  370LEU   HD12 5686   9.170   9.302  10.588
  370LEU   HD13 5687   9.068   9.338  10.449
  370LEU    CD2 5688   9.401   9.383  10.494
  370LEU   HD21 5689   9.475   9.458  10.467
  370LEU   HD22 5690   9.393   9.377  10.602
  370LEU   HD23 5691   9.433   9.286  10.456
  370LEU    C   5692   9.074   9.580  10.271
  370LEU    O   5693   8.965   9.559  10.324
  371PHE    N   5694   9.130   9.701  10.268
  371PHE    H   5695   9.219   9.712  10.220
  371PHE    CA  5696   9.078   9.816  10.340
  371PHE    HA  5697   9.063   9.786  10.444
  371PHE    CB  5698   9.182   9.927  10.339
  371PHE    HB2 5699   9.240   9.925  10.247
  371PHE    HB3 5700   9.131  10.023  10.342
  371PHE    CG  5701   9.277   9.920  10.457
  371PHE    CD1 5702   9.374   9.820  10.465
  371PHE    HD1 5703   9.388   9.751  10.384
  371PHE    CE1 5704   9.456   9.809  10.579
  371PHE    HE1 5705   9.530   9.731  10.584
  371PHE    CZ  5706   9.441   9.899  10.684
  371PHE    HZ  5707   9.503   9.891  10.772
  371PHE    CE2 5708   9.346  10.002  10.675
  371PHE    HE2 5709   9.336  10.074  10.755
  371PHE    CD2 5710   9.264  10.011  10.562
  371PHE    HD2 5711   9.190  10.090  10.557
  371PHE    C   5712   8.940   9.860  10.293
  371PHE    O   5713   8.862   9.908  10.376
  372HID    N   5714   8.902   9.842  10.167
  372HID    H   5715   8.971   9.807  10.101
  372HID    CA  5716   8.768   9.867  10.118
  372HID    HA  5717   8.736   9.965  10.154
  372HID    CB  5718   8.769   9.869   9.966
  372HID    HB2 5719   8.836   9.948   9.932
  372HID    HB3 5720   8.809   9.774   9.930
  372HID    CG  5721   8.633   9.889   9.905
  372HID    ND1 5722   8.550   9.998   9.923
  372HID    HD1 5723   8.571  10.080   9.978
  372HID    CE1 5724   8.432   9.970   9.864
  372HID    HE1 5725   8.347  10.036   9.864
  372HID    NE2 5726   8.434   9.849   9.810
  372HID    CD2 5727   8.560   9.795   9.836
  372HID    HD2 5728   8.593   9.695   9.810
  372HID    C   5729   8.664   9.768  10.167
  372HID    O   5730   8.560   9.808  10.220
  373TYR    N   5731   8.690   9.637  10.154
  373TYR    H   5732   8.778   9.612  10.113
  373TYR    CA  5733   8.603   9.530  10.198
  373TYR    HA  5734   8.503   9.549  10.159
  373TYR    CB  5735   8.653   9.399  10.137
  373TYR    HB2 5736   8.761   9.400  10.139
  373TYR    HB3 5737   8.621   9.315  10.199
  373TYR    CG  5738   8.606   9.371   9.996
  373TYR    CD1 5739   8.673   9.430   9.889
  373TYR    HD1 5740   8.760   9.491   9.906
  373TYR    CE1 5741   8.626   9.414   9.758
  373TYR    HE1 5742   8.676   9.462   9.675
  373TYR    CZ  5743   8.511   9.336   9.735
  373TYR    OH  5744   8.460   9.335   9.609
  373TYR    HH  5745   8.489   9.415   9.564
  373TYR    CE2 5746   8.448   9.269   9.842
  373TYR    HE2 5747   8.362   9.206   9.823
  373TYR    CD2 5748   8.497   9.286   9.972
  373TYR    HD2 5749   8.449   9.236  10.055
  373TYR    C   5750   8.589   9.521  10.349
  373TYR    O   5751   8.526   9.427  10.397
  374THR    N   5752   8.645   9.614  10.426
  374THR    H   5753   8.696   9.687  10.377
  374THR    CA  5754   8.647   9.619  10.570
  374THR    HA  5755   8.566   9.557  10.607
  374THR    CB  5756   8.777   9.562  10.627
  374THR    HB  5757   8.772   9.569  10.736
  374THR    CG2 5758   8.800   9.415  10.595
  374THR   HG21 5759   8.795   9.397  10.487
  374THR   HG22 5760   8.897   9.383  10.632
  374THR   HG23 5761   8.722   9.356  10.643
  374THR    OG1 5762   8.889   9.638  10.588
  374THR    HG1 5763   8.963   9.577  10.579
  374THR    C   5764   8.625   9.756  10.633
  374THR    O   5765   8.617   9.764  10.755
  375ASP    N   5766   8.613   9.865  10.557
  375ASP    H   5767   8.634   9.860  10.458
  375ASP    CA  5768   8.568   9.993  10.608
  375ASP    HA  5769   8.620  10.012  10.702
  375ASP    CB  5770   8.610  10.105  10.513
  375ASP    HB2 5771   8.716  10.094  10.491
  375ASP    HB3 5772   8.555  10.096  10.419
  375ASP    CG  5773   8.590  10.246  10.568
  375ASP    OD1 5774   8.634  10.340  10.498
  375ASP    OD2 5775   8.538  10.261  10.681
  375ASP    C   5776   8.419   9.991  10.639
  375ASP    O   5777   8.336  10.032  10.558
  376TRP    N   5778   8.383   9.933  10.753
  376TRP    H   5779   8.457   9.893  10.810
  376TRP    CA  5780   8.246   9.897  10.787
  376TRP    HA  5781   8.208   9.838  10.703
  376TRP    CB  5782   8.243   9.809  10.911
  376TRP    HB2 5783   8.264   9.871  10.998
  376TRP    HB3 5784   8.142   9.769  10.923
  376TRP    CG  5785   8.337   9.693  10.914
  376TRP    CD1 5786   8.428   9.671  11.011
  376TRP    HD1 5787   8.445   9.735  11.097
  376TRP    NE1 5788   8.493   9.551  10.988
  376TRP    HE1 5789   8.560   9.509  11.051
  376TRP    CE2 5790   8.448   9.490  10.873
  376TRP    CZ2 5791   8.480   9.370  10.808
  376TRP    HZ2 5792   8.554   9.305  10.851
  376TRP    CH2 5793   8.416   9.339  10.688
  376TRP    HH2 5794   8.443   9.249  10.634
  376TRP    CZ3 5795   8.320   9.426  10.635
  376TRP    HZ3 5796   8.274   9.402  10.541
  376TRP    CE3 5797   8.287   9.545  10.701
  376TRP    HE3 5798   8.214   9.612  10.658
  376TRP    CD2 5799   8.350   9.580  10.822
  376TRP    C   5800   8.153  10.016  10.807
  376TRP    O   5801   8.178  10.104  10.888
  377VAL    N   5802   8.039  10.012  10.738
  377VAL    H   5803   8.031   9.940  10.667
  377VAL    CA  5804   7.931  10.108  10.748
  377VAL    HA  5805   7.967  10.193  10.806
  377VAL    CB  5806   7.893  10.163  10.611
  377VAL    HB  5807   7.821  10.243  10.625
  377VAL    CG1 5808   8.014  10.222  10.539
  377VAL   HG11 5809   8.089  10.146  10.519
  377VAL   HG12 5810   7.983  10.267  10.444
  377VAL   HG13 5811   8.059  10.299  10.601
  377VAL    CG2 5812   7.829  10.059  10.519
  377VAL   HG21 5813   7.739  10.018  10.566
  377VAL   HG22 5814   7.800  10.107  10.425
  377VAL   HG23 5815   7.899   9.978  10.498
  377VAL    C   5816   7.808  10.058  10.822
  377VAL    O   5817   7.715  10.135  10.844
  378ASP    N   5818   7.805   9.930  10.861
  378ASP    H   5819   7.885   9.871  10.842
  378ASP    CA  5820   7.701   9.870  10.942
  378ASP    HA  5821   7.651   9.950  10.998
  378ASP    CB  5822   7.599   9.804  10.850
  378ASP    HB2 5823   7.575   9.874  10.769
  378ASP    HB3 5824   7.644   9.715  10.805
  378ASP    CG  5825   7.468   9.767  10.917
  378ASP    OD1 5826   7.432   9.833  11.016
  378ASP    OD2 5827   7.402   9.674  10.865
  378ASP    C   5828   7.759   9.774  11.045
  378ASP    O   5829   7.873   9.730  11.031
  379ASP    N   5830   7.682   9.741  11.149
  379ASP    H   5831   7.590   9.782  11.153
  379ASP    CA  5832   7.721   9.651  11.255
  379ASP    HA  5833   7.801   9.698  11.312
  379ASP    CB  5834   7.604   9.627  11.350
  379ASP    HB2 5835   7.526   9.572  11.297
  379ASP    HB3 5836   7.638   9.565  11.433
  379ASP    CG  5837   7.543   9.754  11.409
  379ASP    OD1 5838   7.622   9.840  11.455
  379ASP    OD2 5839   7.419   9.763  11.411
  379ASP    C   5840   7.772   9.517  11.204
  379ASP    O   5841   7.705   9.447  11.127
  380GLN    N   5842   7.891   9.477  11.248
  380GLN    H   5843   7.941   9.537  11.312
  380GLN    CA  5844   7.953   9.351  11.210
  380GLN    HA  5845   7.950   9.343  11.102
  380GLN    CB  5846   8.098   9.345  11.256
  380GLN    HB2 5847   8.102   9.354  11.365
  380GLN    HB3 5848   8.140   9.248  11.229
  380GLN    CG  5849   8.186   9.453  11.193
  380GLN    HG2 5850   8.186   9.443  11.085
  380GLN    HG3 5851   8.147   9.551  11.219
  380GLN    CD  5852   8.329   9.442  11.245
  380GLN    OE1 5853   8.406   9.351  11.215
  380GLN    NE2 5854   8.372   9.534  11.331
  380GLN   HE21 5855   8.465   9.523  11.367
  380GLN   HE22 5856   8.310   9.609  11.358
  380GLN    C   5857   7.880   9.230  11.268
  380GLN    O   5858   7.812   9.237  11.369
  381ARG    N   5859   7.906   9.114  11.207
  381ARG    H   5860   7.971   9.115  11.130
  381ARG    CA  5861   7.857   8.984  11.250
  381ARG    HA  5862   7.843   8.989  11.358
  381ARG    CB  5863   7.719   8.960  11.188
  381ARG    HB2 5864   7.680   8.865  11.222
  381ARG    HB3 5865   7.652   9.039  11.223
  381ARG    CG  5866   7.719   8.963  11.035
  381ARG    HG2 5867   7.751   9.060  10.999
  381ARG    HG3 5868   7.787   8.887  10.997
  381ARG    CD  5869   7.576   8.935  10.988
  381ARG    HD2 5870   7.549   8.833  11.014
  381ARG    HD3 5871   7.509   9.003  11.040
  381ARG    NE  5872   7.561   8.956  10.844
  381ARG    HE  5873   7.509   9.037  10.815
  381ARG    CZ  5874   7.612   8.878  10.748
  381ARG    NH1 5875   7.687   8.770  10.773
  381ARG   HH11 5876   7.702   8.740  10.869
  381ARG   HH12 5877   7.716   8.713  10.695
  381ARG    NH2 5878   7.588   8.909  10.620
  381ARG   HH21 5879   7.530   8.988  10.596
  381ARG   HH22 5880   7.634   8.854  10.548
  381ARG    C   5881   7.957   8.874  11.219
  381ARG    O   5882   8.039   8.893  11.129
  382PRO    N   5883   7.955   8.761  11.289
  382PRO    CD  5884   7.865   8.732  11.400
  382PRO    HD2 5885   7.765   8.709  11.362
  382PRO    HD3 5886   7.860   8.816  11.469
  382PRO    CG  5887   7.922   8.612  11.474
  382PRO    HG2 5888   7.842   8.544  11.506
  382PRO    HG3 5889   7.981   8.645  11.559
  382PRO    CB  5890   8.013   8.546  11.370
  382PRO    HB2 5891   7.954   8.476  11.311
  382PRO    HB3 5892   8.096   8.494  11.418
  382PRO    CA  5893   8.061   8.662  11.284
  382PRO    HA  5894   8.149   8.706  11.330
  382PRO    C   5895   8.103   8.610  11.147
  382PRO    O   5896   8.211   8.554  11.134
  383GLU    N   5897   8.021   8.627  11.042
  383GLU    H   5898   7.935   8.677  11.057
  383GLU    CA  5899   8.043   8.571  10.910
  383GLU    HA  5900   8.121   8.495  10.919
  383GLU    CB  5901   7.919   8.498  10.861
  383GLU    HB2 5902   7.855   8.567  10.805
  383GLU    HB3 5903   7.953   8.423  10.789
  383GLU    CG  5904   7.835   8.426  10.965
  383GLU    HG2 5905   7.772   8.353  10.914
  383GLU    HG3 5906   7.901   8.370  11.032
  383GLU    CD  5907   7.741   8.513  11.047
  383GLU    OE1 5908   7.672   8.456  11.135
  383GLU    OE2 5909   7.739   8.637  11.027
  383GLU    C   5910   8.096   8.669  10.807
  383GLU    O   5911   8.108   8.632  10.690
  384ASN    N   5912   8.133   8.792  10.843
  384ASN    H   5913   8.124   8.819  10.940
  384ASN    CA  5914   8.175   8.892  10.747
  384ASN    HA  5915   8.093   8.906  10.675
  384ASN    CB  5916   8.203   9.026  10.814
  384ASN    HB2 5917   8.276   9.013  10.895
  384ASN    HB3 5918   8.247   9.093  10.741
  384ASN    CG  5919   8.081   9.097  10.871
  384ASN    OD1 5920   8.082   9.147  10.983
  384ASN    ND2 5921   7.970   9.107  10.797
  384ASN   HD21 5922   7.894   9.160  10.839
  384ASN   HD22 5923   7.966   9.071  10.703
  384ASN    C   5924   8.294   8.849  10.663
  384ASN    O   5925   8.291   8.861  10.541
  385TYR    N   5926   8.400   8.794  10.724
  385TYR    H   5927   8.400   8.788  10.825
  385TYR    CA  5928   8.517   8.750  10.652
  385TYR    HA  5929   8.548   8.830  10.584
  385TYR    CB  5930   8.631   8.727  10.751
  385TYR    HB2 5931   8.598   8.654  10.825
  385TYR    HB3 5932   8.717   8.685  10.699
  385TYR    CG  5933   8.673   8.853  10.822
  385TYR    CD1 5934   8.649   8.868  10.959
  385TYR    HD1 5935   8.602   8.787  11.014
  385TYR    CE1 5936   8.685   8.986  11.025
  385TYR    HE1 5937   8.665   8.996  11.131
  385TYR    CZ  5938   8.744   9.091  10.953
  385TYR    OH  5939   8.781   9.205  11.017
  385TYR    HH  5940   8.738   9.210  11.103
  385TYR    CE2 5941   8.767   9.077  10.814
  385TYR    HE2 5942   8.810   9.159  10.758
  385TYR    CD2 5943   8.732   8.958  10.749
  385TYR    HD2 5944   8.746   8.948  10.643
  385TYR    C   5945   8.494   8.627  10.565
  385TYR    O   5946   8.552   8.619  10.457
  386ARG    N   5947   8.407   8.536  10.607
  386ARG    H   5948   8.356   8.556  10.693
  386ARG    CA  5949   8.368   8.419  10.532
  386ARG    HA  5950   8.457   8.362  10.505
  386ARG    CB  5951   8.278   8.332  10.621
  386ARG    HB2 5952   8.327   8.319  10.717
  386ARG    HB3 5953   8.184   8.384  10.637
  386ARG    CG  5954   8.251   8.194  10.562
  386ARG    HG2 5955   8.203   8.204  10.464
  386ARG    HG3 5956   8.346   8.143  10.548
  386ARG    CD  5957   8.162   8.109  10.652
  386ARG    HD2 5958   8.161   8.007  10.613
  386ARG    HD3 5959   8.206   8.107  10.752
  386ARG    NE  5960   8.025   8.159  10.658
  386ARG    HE  5961   7.997   8.227  10.589
  386ARG    CZ  5962   7.931   8.118  10.745
  386ARG    NH1 5963   7.953   8.025  10.838
  386ARG   HH11 5964   8.042   7.977  10.839
  386ARG   HH12 5965   7.879   7.999  10.901
  386ARG    NH2 5966   7.809   8.174  10.740
  386ARG   HH21 5967   7.791   8.248  10.674
  386ARG   HH22 5968   7.740   8.148  10.809
  386ARG    C   5969   8.298   8.457  10.402
  386ARG    O   5970   8.320   8.394  10.299
  387GLU    N   5971   8.218   8.563  10.407
  387GLU    H   5972   8.206   8.609  10.496
  387GLU    CA  5973   8.148   8.620  10.293
  387GLU    HA  5974   8.107   8.540  10.230
  387GLU    CB  5975   8.032   8.707  10.343
  387GLU    HB2 5976   8.070   8.776  10.418
  387GLU    HB3 5977   7.993   8.764  10.259
  387GLU    CG  5978   7.920   8.622  10.403
  387GLU    HG2 5979   7.881   8.556  10.325
  387GLU    HG3 5980   7.960   8.560  10.483
  387GLU    CD  5981   7.806   8.706  10.458
  387GLU    OE1 5982   7.715   8.645  10.518
  387GLU    OE2 5983   7.809   8.831  10.447
  387GLU    C   5984   8.238   8.705  10.205
  387GLU    O   5985   8.238   8.687  10.084
  388ALA    N   5986   8.319   8.793  10.264
  388ALA    H   5987   8.317   8.802  10.365
  388ALA    CA  5988   8.406   8.883  10.191
  388ALA    HA  5989   8.346   8.944  10.124
  388ALA    CB  5990   8.479   8.973  10.290
  388ALA    HB1 5991   8.538   8.913  10.358
  388ALA    HB2 5992   8.545   9.041  10.236
  388ALA    HB3 5993   8.406   9.032  10.347
  388ALA    C   5994   8.507   8.807  10.106
  388ALA    O   5995   8.541   8.851   9.996
  389LEU    N   5996   8.554   8.692  10.155
  389LEU    H   5997   8.522   8.662  10.246
  389LEU    CA  5998   8.653   8.610  10.087
  389LEU    HA  5999   8.730   8.678  10.051
  389LEU    CB  6000   8.714   8.515  10.189
  389LEU    HB2 6001   8.755   8.574  10.272
  389LEU    HB3 6002   8.636   8.451  10.230
  389LEU    CG  6003   8.825   8.427  10.132
  389LEU    HG  6004   8.783   8.361  10.057
  389LEU    CD1 6005   8.937   8.509  10.069
  389LEU   HD11 6006   8.981   8.578  10.141
  389LEU   HD12 6007   9.015   8.441  10.032
  389LEU   HD13 6008   8.900   8.565   9.983
  389LEU    CD2 6009   8.886   8.341  10.242
  389LEU   HD21 6010   8.809   8.279  10.287
  389LEU   HD22 6011   8.963   8.277  10.200
  389LEU   HD23 6012   8.931   8.404  10.319
  389LEU    C   6013   8.598   8.536   9.965
  389LEU    O   6014   8.670   8.519   9.867
  390GLY    N   6015   8.471   8.496   9.967
  390GLY    H   6016   8.418   8.507  10.052
  390GLY    CA  6017   8.402   8.452   9.847
  390GLY    HA2 6018   8.464   8.383   9.791
  390GLY    HA3 6019   8.310   8.402   9.878
  390GLY    C   6020   8.363   8.568   9.756
  390GLY    O   6021   8.385   8.566   9.635
  391ASP    N   6022   8.308   8.675   9.815
  391ASP    H   6023   8.293   8.671   9.914
  391ASP    CA  6024   8.250   8.787   9.743
  391ASP    HA  6025   8.184   8.747   9.666
  391ASP    CB  6026   8.166   8.871   9.838
  391ASP    HB2 6027   8.225   8.898   9.925
  391ASP    HB3 6028   8.140   8.963   9.786
  391ASP    CG  6029   8.036   8.806   9.883
  391ASP    OD1 6030   7.993   8.707   9.821
  391ASP    OD2 6031   7.975   8.863   9.977
  391ASP    C   6032   8.352   8.873   9.669
  391ASP    O   6033   8.321   8.920   9.560
  392VAL    N   6034   8.476   8.886   9.718
  392VAL    H   6035   8.494   8.851   9.810
  392VAL    CA  6036   8.583   8.955   9.648
  392VAL    HA  6037   8.551   9.057   9.632
  392VAL    CB  6038   8.707   8.960   9.737
  392VAL    HB  6039   8.678   9.004   9.832
  392VAL    CG1 6040   8.772   8.825   9.767
  392VAL   HG11 6041   8.809   8.777   9.676
  392VAL   HG12 6042   8.854   8.838   9.837
  392VAL   HG13 6043   8.698   8.760   9.814
  392VAL    CG2 6044   8.815   9.052   9.680
  392VAL   HG21 6045   8.774   9.153   9.674
  392VAL   HG22 6046   8.901   9.054   9.746
  392VAL   HG23 6047   8.845   9.018   9.581
  392VAL    C   6048   8.611   8.897   9.510
  392VAL    O   6049   8.636   8.973   9.416
  393VAL    N   6050   8.599   8.766   9.492
  393VAL    H   6051   8.575   8.710   9.573
  393VAL    CA  6052   8.608   8.699   9.364
  393VAL    HA  6053   8.691   8.741   9.308
  393VAL    CB  6054   8.633   8.550   9.384
  393VAL    HB  6055   8.568   8.512   9.463
  393VAL    CG1 6056   8.611   8.463   9.261
  393VAL   HG11 6057   8.673   8.496   9.178
  393VAL   HG12 6058   8.634   8.359   9.285
  393VAL   HG13 6059   8.506   8.467   9.231
  393VAL    CG2 6060   8.778   8.532   9.428
  393VAL   HG21 6061   8.796   8.584   9.522
  393VAL   HG22 6062   8.797   8.426   9.444
  393VAL   HG23 6063   8.846   8.570   9.352
  393VAL    C   6064   8.483   8.723   9.281
  393VAL    O   6065   8.494   8.759   9.164
  394GLY    N   6066   8.365   8.704   9.342
  394GLY    H   6067   8.369   8.675   9.438
  394GLY    CA  6068   8.235   8.723   9.282
  394GLY    HA2 6069   8.216   8.648   9.205
  394GLY    HA3 6070   8.159   8.710   9.359
  394GLY    C   6071   8.215   8.862   9.223
  394GLY    O   6072   8.162   8.878   9.114
  395ASP    N   6073   8.264   8.965   9.293
  395ASP    H   6074   8.306   8.945   9.383
  395ASP    CA  6075   8.260   9.103   9.247
  395ASP    HA  6076   8.159   9.125   9.213
  395ASP    CB  6077   8.292   9.195   9.364
  395ASP    HB2 6078   8.387   9.166   9.410
  395ASP    HB3 6079   8.302   9.297   9.327
  395ASP    CG  6080   8.181   9.196   9.468
  395ASP    OD1 6081   8.063   9.205   9.428
  395ASP    OD2 6082   8.212   9.196   9.589
  395ASP    C   6083   8.352   9.126   9.128
  395ASP    O   6084   8.304   9.149   9.018
  396TYR    N   6085   8.484   9.118   9.150
  396TYR    H   6086   8.518   9.091   9.241
  396TYR    CA  6087   8.581   9.159   9.050
  396TYR    HA  6088   8.561   9.262   9.023
  396TYR    CB  6089   8.720   9.153   9.112
  396TYR    HB2 6090   8.727   9.229   9.191
  396TYR    HB3 6091   8.735   9.057   9.160
  396TYR    CG  6092   8.833   9.178   9.014
  396TYR    CD1 6093   8.849   9.303   8.954
  396TYR    HD1 6094   8.781   9.383   8.977
  396TYR    CE1 6095   8.954   9.324   8.863
  396TYR    HE1 6096   8.964   9.419   8.814
  396TYR    CZ  6097   9.044   9.219   8.835
  396TYR    OH  6098   9.149   9.240   8.751
  396TYR    HH  6099   9.168   9.333   8.738
  396TYR    CE2 6100   9.025   9.093   8.894
  396TYR    HE2 6101   9.093   9.012   8.870
  396TYR    CD2 6102   8.919   9.072   8.982
  396TYR    HD2 6103   8.905   8.975   9.027
  396TYR    C   6104   8.573   9.078   8.921
  396TYR    O   6105   8.583   9.135   8.813
  397ASN    N   6106   8.550   8.947   8.929
  397ASN    H   6107   8.533   8.905   9.019
  397ASN    CA  6108   8.559   8.861   8.812
  397ASN    HA  6109   8.631   8.905   8.743
  397ASN    CB  6110   8.614   8.724   8.853
  397ASN    HB2 6111   8.548   8.678   8.927
  397ASN    HB3 6112   8.618   8.659   8.766
  397ASN    CG  6113   8.755   8.732   8.910
  397ASN    OD1 6114   8.854   8.738   8.836
  397ASN    ND2 6115   8.769   8.731   9.042
  397ASN   HD21 6116   8.863   8.731   9.079
  397ASN   HD22 6117   8.686   8.729   9.100
  397ASN    C   6118   8.430   8.843   8.734
  397ASN    O   6119   8.434   8.789   8.624
  398PHE    N   6120   8.315   8.883   8.789
  398PHE    H   6121   8.319   8.937   8.875
  398PHE    CA  6122   8.185   8.837   8.742
  398PHE    HA  6123   8.193   8.810   8.637
  398PHE    CB  6124   8.145   8.711   8.817
  398PHE    HB2 6125   8.124   8.735   8.922
  398PHE    HB3 6126   8.051   8.674   8.775
  398PHE    CG  6127   8.245   8.598   8.814
  398PHE    CD1 6128   8.275   8.536   8.692
  398PHE    HD1 6129   8.223   8.568   8.602
  398PHE    CE1 6130   8.376   8.439   8.684
  398PHE    HE1 6131   8.402   8.395   8.589
  398PHE    CZ  6132   8.444   8.400   8.800
  398PHE    HZ  6133   8.523   8.327   8.795
  398PHE    CE2 6134   8.409   8.456   8.924
  398PHE    HE2 6135   8.460   8.424   9.013
  398PHE    CD2 6136   8.311   8.556   8.930
  398PHE    HD2 6137   8.290   8.603   9.025
  398PHE    C   6138   8.079   8.946   8.749
  398PHE    O   6139   8.034   8.996   8.646
  399ILE    N   6140   8.040   8.987   8.870
  399ILE    H   6141   8.086   8.946   8.950
  399ILE    CA  6142   7.920   9.065   8.893
  399ILE    HA  6143   7.841   9.023   8.831
  399ILE    CB  6144   7.875   9.047   9.038
  399ILE    HB  6145   7.957   9.077   9.104
  399ILE    CG2 6146   7.754   9.134   9.069
  399ILE   HG21 6147   7.671   9.107   9.003
  399ILE   HG22 6148   7.722   9.120   9.172
  399ILE   HG23 6149   7.778   9.239   9.056
  399ILE    CG1 6150   7.842   8.901   9.066
  399ILE   HG12 6151   7.757   8.871   9.004
  399ILE   HG13 6152   7.925   8.837   9.036
  399ILE    CD1 6153   7.811   8.862   9.210
  399ILE   HD11 6154   7.721   8.912   9.246
  399ILE   HD12 6155   7.794   8.755   9.215
  399ILE   HD13 6156   7.896   8.886   9.275
  399ILE    C   6157   7.937   9.209   8.847
  399ILE    O   6158   7.851   9.259   8.774
  400CYX    N   6159   8.047   9.276   8.881
  400CYX    H   6160   8.116   9.230   8.938
  400CYX    CA  6161   8.072   9.413   8.840
  400CYX    HA  6162   7.979   9.468   8.859
  400CYX    CB  6163   8.179   9.478   8.927
  400CYX    HB2 6164   8.277   9.463   8.882
  400CYX    HB3 6165   8.161   9.585   8.927
  400CYX    SG  6166   8.188   9.421   9.099
  400CYX    C   6167   8.102   9.429   8.692
  400CYX    O   6168   8.043   9.518   8.632
  401PRO    N   6169   8.184   9.345   8.628
  401PRO    CD  6170   8.281   9.256   8.689
  401PRO    HD2 6171   8.230   9.171   8.734
  401PRO    HD3 6172   8.341   9.307   8.764
  401PRO    CG  6173   8.373   9.207   8.578
  401PRO    HG2 6174   8.405   9.104   8.596
  401PRO    HG3 6175   8.459   9.273   8.567
  401PRO    CB  6176   8.283   9.217   8.456
  401PRO    HB2 6177   8.218   9.129   8.453
  401PRO    HB3 6178   8.339   9.226   8.363
  401PRO    CA  6179   8.200   9.342   8.484
  401PRO    HA  6180   8.256   9.430   8.453
  401PRO    C   6181   8.071   9.334   8.405
  401PRO    O   6182   8.056   9.403   8.304
  402ALA    N   6183   7.979   9.247   8.447
  402ALA    H   6184   7.998   9.191   8.529
  402ALA    CA  6185   7.852   9.226   8.380
  402ALA    HA  6186   7.870   9.210   8.274
  402ALA    CB  6187   7.788   9.099   8.437
  402ALA    HB1 6188   7.767   9.112   8.544
  402ALA    HB2 6189   7.695   9.078   8.385
  402ALA    HB3 6190   7.855   9.015   8.424
  402ALA    C   6191   7.761   9.347   8.393
  402ALA    O   6192   7.712   9.396   8.292
  403LEU    N   6193   7.744   9.401   8.514
  403LEU    H   6194   7.787   9.356   8.593
  403LEU    CA  6195   7.670   9.524   8.536
  403LEU    HA  6196   7.569   9.512   8.498
  403LEU    CB  6197   7.665   9.555   8.685
  403LEU    HB2 6198   7.765   9.542   8.726
  403LEU    HB3 6199   7.636   9.659   8.700
  403LEU    CG  6200   7.567   9.466   8.762
  403LEU    HG  6201   7.575   9.363   8.729
  403LEU    CD1 6202   7.600   9.472   8.911
  403LEU   HD11 6203   7.591   9.574   8.948
  403LEU   HD12 6204   7.533   9.407   8.967
  403LEU   HD13 6205   7.702   9.438   8.927
  403LEU    CD2 6206   7.423   9.515   8.744
  403LEU   HD21 6207   7.396   9.513   8.638
  403LEU   HD22 6208   7.355   9.450   8.798
  403LEU   HD23 6209   7.413   9.617   8.781
  403LEU    C   6210   7.730   9.642   8.460
  403LEU    O   6211   7.654   9.722   8.405
  404GLU    N   6212   7.863   9.653   8.450
  404GLU    H   6213   7.921   9.593   8.506
  404GLU    CA  6214   7.927   9.755   8.369
  404GLU    HA  6215   7.887   9.851   8.402
  404GLU    CB  6216   8.078   9.752   8.391
  404GLU    HB2 6217   8.099   9.735   8.497
  404GLU    HB3 6218   8.121   9.668   8.336
  404GLU    CG  6219   8.151   9.879   8.349
  404GLU    HG2 6220   8.251   9.878   8.393
  404GLU    HG3 6221   8.163   9.879   8.241
  404GLU    CD  6222   8.079  10.006   8.392
  404GLU    OE1 6223   8.041  10.015   8.511
  404GLU    OE2 6224   8.056  10.093   8.305
  404GLU    C   6225   7.896   9.742   8.221
  404GLU    O   6226   7.853   9.840   8.160
  405PHE    N   6227   7.910   9.623   8.163
  405PHE    H   6228   7.945   9.546   8.219
  405PHE    CA  6229   7.869   9.597   8.027
  405PHE    HA  6230   7.925   9.663   7.961
  405PHE    CB  6231   7.902   9.453   7.987
  405PHE    HB2 6232   8.010   9.444   7.975
  405PHE    HB3 6233   7.872   9.385   8.067
  405PHE    CG  6234   7.837   9.410   7.858
  405PHE    CD1 6235   7.877   9.469   7.737
  405PHE    HD1 6236   7.957   9.541   7.737
  405PHE    CE1 6237   7.811   9.437   7.618
  405PHE    HE1 6238   7.844   9.482   7.525
  405PHE    CZ  6239   7.703   9.348   7.619
  405PHE    HZ  6240   7.650   9.327   7.527
  405PHE    CE2 6241   7.665   9.287   7.739
  405PHE    HE2 6242   7.582   9.217   7.739
  405PHE    CD2 6243   7.732   9.317   7.858
  405PHE    HD2 6244   7.700   9.270   7.950
  405PHE    C   6245   7.722   9.630   8.006
  405PHE    O   6246   7.690   9.699   7.910
  406THR    N   6247   7.634   9.591   8.098
  406THR    H   6248   7.665   9.531   8.173
  406THR    CA  6249   7.492   9.619   8.086
  406THR    HA  6250   7.462   9.588   7.986
  406THR    CB  6251   7.405   9.543   8.185
  406THR    HB  6252   7.412   9.588   8.284
  406THR    CG2 6253   7.260   9.541   8.137
  406THR   HG21 6254   7.255   9.490   8.041
  406THR   HG22 6255   7.198   9.488   8.209
  406THR   HG23 6256   7.222   9.642   8.126
  406THR    OG1 6257   7.440   9.406   8.192
  406THR    HG1 6258   7.393   9.369   8.267
  406THR    C   6259   7.463   9.768   8.096
  406THR    O   6260   7.377   9.816   8.022
  407LYS    N   6261   7.533   9.845   8.180
  407LYS    H   6262   7.598   9.800   8.242
  407LYS    CA  6263   7.524   9.989   8.182
  407LYS    HA  6264   7.418  10.017   8.189
  407LYS    CB  6265   7.595  10.049   8.304
  407LYS    HB2 6266   7.696  10.009   8.311
  407LYS    HB3 6267   7.602  10.157   8.290
  407LYS    CG  6268   7.519  10.023   8.433
  407LYS    HG2 6269   7.418  10.064   8.422
  407LYS    HG3 6270   7.509   9.917   8.452
  407LYS    CD  6271   7.578  10.090   8.557
  407LYS    HD2 6272   7.586  10.197   8.538
  407LYS    HD3 6273   7.509  10.075   8.640
  407LYS    CE  6274   7.714  10.036   8.602
  407LYS    HE2 6275   7.699   9.938   8.647
  407LYS    HE3 6276   7.780  10.025   8.516
  407LYS    NZ  6277   7.775  10.127   8.700
  407LYS    HZ1 6278   7.715  10.137   8.780
  407LYS    HZ2 6279   7.865  10.091   8.728
  407LYS    HZ3 6280   7.789  10.217   8.657
  407LYS    C   6281   7.570  10.051   8.051
  407LYS    O   6282   7.491  10.125   7.991
  408LYS    N   6283   7.689  10.020   8.000
  408LYS    H   6284   7.746   9.955   8.053
  408LYS    CA  6285   7.746  10.078   7.881
  408LYS    HA  6286   7.742  10.187   7.890
  408LYS    CB  6287   7.892  10.037   7.865
  408LYS    HB2 6288   7.902   9.931   7.888
  408LYS    HB3 6289   7.923  10.052   7.762
  408LYS    CG  6290   7.986  10.119   7.954
  408LYS    HG2 6291   7.986  10.222   7.919
  408LYS    HG3 6292   7.950  10.116   8.057
  408LYS    CD  6293   8.129  10.065   7.949
  408LYS    HD2 6294   8.130   9.963   7.987
  408LYS    HD3 6295   8.164  10.067   7.846
  408LYS    CE  6296   8.222  10.151   8.034
  408LYS    HE2 6297   8.227  10.251   7.992
  408LYS    HE3 6298   8.181  10.159   8.135
  408LYS    NZ  6299   8.358  10.094   8.041
  408LYS    HZ1 6300   8.398  10.089   7.949
  408LYS    HZ2 6301   8.417  10.152   8.098
  408LYS    HZ3 6302   8.355  10.001   8.081
  408LYS    C   6303   7.669  10.047   7.753
  408LYS    O   6304   7.641  10.137   7.675
  409PHE    N   6305   7.632   9.921   7.729
  409PHE    H   6306   7.665   9.849   7.792
  409PHE    CA  6307   7.553   9.882   7.615
  409PHE    HA  6308   7.599   9.923   7.525
  409PHE    CB  6309   7.560   9.730   7.604
  409PHE    HB2 6310   7.660   9.703   7.568
  409PHE    HB3 6311   7.550   9.687   7.703
  409PHE    CG  6312   7.456   9.662   7.517
  409PHE    CD1 6313   7.484   9.627   7.385
  409PHE    HD1 6314   7.578   9.654   7.339
  409PHE    CE1 6315   7.390   9.552   7.312
  409PHE    HE1 6316   7.412   9.524   7.210
  409PHE    CZ  6317   7.269   9.514   7.371
  409PHE    HZ  6318   7.197   9.456   7.315
  409PHE    CE2 6319   7.240   9.554   7.502
  409PHE    HE2 6320   7.144   9.529   7.545
  409PHE    CD2 6321   7.334   9.627   7.575
  409PHE    HD2 6322   7.312   9.656   7.677
  409PHE    C   6323   7.411   9.937   7.618
  409PHE    O   6324   7.363   9.982   7.514
  410SER    N   6325   7.342   9.938   7.732
  410SER    H   6326   7.383   9.898   7.815
  410SER    CA  6327   7.210   9.997   7.744
  410SER    HA  6328   7.153   9.966   7.656
  410SER    CB  6329   7.133   9.941   7.863
  410SER    HB2 6330   7.026   9.958   7.847
  410SER    HB3 6331   7.149   9.833   7.869
  410SER    OG  6332   7.167  10.000   7.986
  410SER    HG  6333   7.182   9.928   8.048
  410SER    C   6334   7.209  10.149   7.742
  410SER    O   6335   7.106  10.207   7.708
  411GLU    N   6336   7.321  10.215   7.769
  411GLU    H   6337   7.397  10.163   7.811
  411GLU    CA  6338   7.341  10.358   7.752
  411GLU    HA  6339   7.266  10.411   7.810
  411GLU    CB  6340   7.480  10.395   7.802
  411GLU    HB2 6341   7.497  10.350   7.900
  411GLU    HB3 6342   7.553  10.353   7.732
  411GLU    CG  6343   7.514  10.544   7.813
  411GLU    HG2 6344   7.617  10.550   7.849
  411GLU    HG3 6345   7.511  10.589   7.714
  411GLU    CD  6346   7.425  10.621   7.909
  411GLU    OE1 6347   7.396  10.739   7.880
  411GLU    OE2 6348   7.386  10.563   8.013
  411GLU    C   6349   7.327  10.403   7.607
  411GLU    O   6350   7.273  10.510   7.582
  412TRP    N   6351   7.366  10.320   7.510
  412TRP    H   6352   7.410  10.233   7.536
  412TRP    CA  6353   7.340  10.344   7.369
  412TRP    HA  6354   7.373  10.445   7.345
  412TRP    CB  6355   7.416  10.245   7.282
  412TRP    HB2 6356   7.392  10.144   7.314
  412TRP    HB3 6357   7.378  10.255   7.180
  412TRP    CG  6358   7.565  10.258   7.268
  412TRP    CD1 6359   7.657  10.195   7.345
  412TRP    HD1 6360   7.634  10.131   7.429
  412TRP    NE1 6361   7.784  10.227   7.301
  412TRP    HE1 6362   7.869  10.194   7.344
  412TRP    CE2 6363   7.780  10.310   7.191
  412TRP    CZ2 6364   7.879  10.367   7.110
  412TRP    HZ2 6365   7.983  10.350   7.132
  412TRP    CH2 6366   7.840  10.445   7.000
  412TRP    HH2 6367   7.916  10.489   6.937
  412TRP    CZ3 6368   7.704  10.464   6.973
  412TRP    HZ3 6369   7.676  10.523   6.887
  412TRP    CE3 6370   7.606  10.408   7.056
  412TRP    HE3 6371   7.502  10.424   7.034
  412TRP    CD2 6372   7.641  10.330   7.167
  412TRP    C   6373   7.192  10.336   7.334
  412TRP    O   6374   7.155  10.369   7.221
  413GLY    N   6375   7.107  10.290   7.425
  413GLY    H   6376   7.142  10.272   7.518
  413GLY    CA  6377   6.965  10.269   7.404
  413GLY    HA2 6378   6.913  10.299   7.496
  413GLY    HA3 6379   6.930  10.333   7.324
  413GLY    C   6380   6.924  10.126   7.372
  413GLY    O   6381   6.808  10.102   7.341
  414ASN    N   6382   7.016  10.029   7.378
  414ASN    H   6383   7.110  10.055   7.405
  414ASN    CA  6384   6.986   9.890   7.353
  414ASN    HA  6385   6.926   9.885   7.262
  414ASN    CB  6386   7.115   9.811   7.329
  414ASN    HB2 6387   7.177   9.816   7.419
  414ASN    HB3 6388   7.088   9.706   7.313
  414ASN    CG  6389   7.196   9.854   7.208
  414ASN    OD1 6390   7.153   9.845   7.094
  414ASN    ND2 6391   7.320   9.900   7.231
  414ASN   HD21 6392   7.374   9.930   7.151
  414ASN   HD22 6393   7.353   9.910   7.326
  414ASN    C   6394   6.908   9.823   7.465
  414ASN    O   6395   6.935   9.843   7.583
  415ASN    N   6396   6.815   9.734   7.429
  415ASN    H   6397   6.800   9.720   7.330
  415ASN    CA  6398   6.732   9.661   7.523
  415ASN    HA  6399   6.708   9.729   7.604
  415ASN    CB  6400   6.602   9.619   7.455
  415ASN    HB2 6401   6.621   9.584   7.354
  415ASN    HB3 6402   6.558   9.537   7.512
  415ASN    CG  6403   6.497   9.729   7.450
  415ASN    OD1 6404   6.520   9.847   7.476
  415ASN    ND2 6405   6.372   9.693   7.422
  415ASN   HD21 6406   6.304   9.768   7.417
  415ASN   HD22 6407   6.349   9.596   7.404
  415ASN    C   6408   6.802   9.541   7.584
  415ASN    O   6409   6.851   9.452   7.514
  416ALA    N   6410   6.797   9.532   7.718
  416ALA    H   6411   6.750   9.606   7.768
  416ALA    CA  6412   6.865   9.433   7.798
  416ALA    HA  6413   6.876   9.342   7.740
  416ALA    CB  6414   7.004   9.485   7.832
  416ALA    HB1 6415   6.997   9.579   7.887
  416ALA    HB2 6416   7.057   9.411   7.893
  416ALA    HB3 6417   7.061   9.501   7.741
  416ALA    C   6418   6.786   9.400   7.924
  416ALA    O   6419   6.768   9.483   8.013
  417PHE    N   6420   6.736   9.277   7.934
  417PHE    H   6421   6.755   9.213   7.858
  417PHE    CA  6422   6.662   9.226   8.048
  417PHE    HA  6423   6.610   9.307   8.098
  417PHE    CB  6424   6.559   9.129   7.991
  417PHE    HB2 6425   6.608   9.059   7.924
  417PHE    HB3 6426   6.514   9.071   8.071
  417PHE    CG  6427   6.449   9.201   7.915
  417PHE    CD1 6428   6.345   9.260   7.987
  417PHE    HD1 6429   6.342   9.253   8.095
  417PHE    CE1 6430   6.243   9.329   7.920
  417PHE    HE1 6431   6.161   9.372   7.977
  417PHE    CZ  6432   6.246   9.340   7.781
  417PHE    HZ  6433   6.167   9.393   7.729
  417PHE    CE2 6434   6.352   9.284   7.709
  417PHE    HE2 6435   6.355   9.293   7.601
  417PHE    CD2 6436   6.453   9.214   7.776
  417PHE    HD2 6437   6.534   9.170   7.720
  417PHE    C   6438   6.755   9.159   8.148
  417PHE    O   6439   6.840   9.081   8.105
  418PHE    N   6440   6.744   9.186   8.278
  418PHE    H   6441   6.673   9.252   8.309
  418PHE    CA  6442   6.837   9.138   8.378
  418PHE    HA  6443   6.900   9.064   8.328
  418PHE    CB  6444   6.932   9.249   8.420
  418PHE    HB2 6445   6.954   9.306   8.330
  418PHE    HB3 6446   6.880   9.316   8.489
  418PHE    CG  6447   7.065   9.211   8.481
  418PHE    CD1 6448   7.074   9.146   8.604
  418PHE    HD1 6449   6.985   9.118   8.659
  418PHE    CE1 6450   7.199   9.115   8.661
  418PHE    HE1 6451   7.204   9.065   8.756
  418PHE    CZ  6452   7.317   9.150   8.594
  418PHE    HZ  6453   7.413   9.126   8.636
  418PHE    CE2 6454   7.309   9.217   8.471
  418PHE    HE2 6455   7.400   9.244   8.419
  418PHE    CD2 6456   7.184   9.247   8.416
  418PHE    HD2 6457   7.179   9.300   8.322
  418PHE    C   6458   6.771   9.065   8.494
  418PHE    O   6459   6.675   9.115   8.551
  419TYR    N   6460   6.824   8.948   8.531
  419TYR    H   6461   6.902   8.913   8.477
  419TYR    CA  6462   6.786   8.868   8.645
  419TYR    HA  6463   6.708   8.921   8.700
  419TYR    CB  6464   6.726   8.734   8.601
  419TYR    HB2 6465   6.694   8.680   8.690
  419TYR    HB3 6466   6.636   8.752   8.542
  419TYR    CG  6467   6.821   8.646   8.523
  419TYR    CD1 6468   6.900   8.552   8.590
  419TYR    HD1 6469   6.890   8.539   8.697
  419TYR    CE1 6470   6.994   8.476   8.519
  419TYR    HE1 6471   7.056   8.404   8.571
  419TYR    CZ  6472   7.007   8.493   8.380
  419TYR    OH  6473   7.094   8.417   8.308
  419TYR    HH  6474   7.152   8.364   8.363
  419TYR    CE2 6475   6.925   8.585   8.313
  419TYR    HE2 6476   6.936   8.597   8.206
  419TYR    CD2 6477   6.832   8.661   8.384
  419TYR    HD2 6478   6.771   8.733   8.332
  419TYR    C   6479   6.901   8.845   8.741
  419TYR    O   6480   7.018   8.845   8.703
  420TYR    N   6481   6.869   8.820   8.869
  420TYR    H   6482   6.771   8.823   8.893
  420TYR    CA  6483   6.960   8.778   8.973
  420TYR    HA  6484   7.059   8.760   8.932
  420TYR    CB  6485   6.972   8.890   9.077
  420TYR    HB2 6486   7.007   8.980   9.028
  420TYR    HB3 6487   6.871   8.912   9.114
  420TYR    CG  6488   7.060   8.861   9.196
  420TYR    CD1 6489   7.198   8.883   9.189
  420TYR    HD1 6490   7.245   8.905   9.094
  420TYR    CE1 6491   7.275   8.883   9.306
  420TYR    HE1 6492   7.381   8.903   9.302
  420TYR    CZ  6493   7.212   8.863   9.431
  420TYR    OH  6494   7.280   8.884   9.547
  420TYR    HH  6495   7.369   8.916   9.533
  420TYR    CE2 6496   7.076   8.827   9.435
  420TYR    HE2 6497   7.030   8.804   9.531
  420TYR    CD2 6498   7.001   8.825   9.317
  420TYR    HD2 6499   6.896   8.800   9.321
  420TYR    C   6500   6.910   8.650   9.038
  420TYR    O   6501   6.807   8.650   9.106
  421PHE    N   6502   6.979   8.538   9.016
  421PHE    H   6503   7.063   8.542   8.961
  421PHE    CA  6504   6.942   8.413   9.080
  421PHE    HA  6505   6.834   8.403   9.077
  421PHE    CB  6506   7.001   8.297   9.000
  421PHE    HB2 6507   6.974   8.310   8.895
  421PHE    HB3 6508   7.110   8.299   9.006
  421PHE    CG  6509   6.949   8.163   9.047
  421PHE    CD1 6510   6.835   8.108   8.988
  421PHE    HD1 6511   6.784   8.161   8.909
  421PHE    CE1 6512   6.788   7.983   9.030
  421PHE    HE1 6513   6.701   7.939   8.984
  421PHE    CZ  6514   6.855   7.914   9.132
  421PHE    HZ  6515   6.821   7.816   9.163
  421PHE    CE2 6516   6.967   7.971   9.194
  421PHE    HE2 6517   7.019   7.918   9.272
  421PHE    CD2 6518   7.014   8.096   9.152
  421PHE    HD2 6519   7.101   8.140   9.200
  421PHE    C   6520   6.983   8.408   9.227
  421PHE    O   6521   7.098   8.436   9.259
  422GLU    N   6522   6.891   8.369   9.315
  422GLU    H   6523   6.798   8.347   9.282
  422GLU    CA  6524   6.913   8.366   9.458
  422GLU    HA  6525   7.015   8.332   9.476
  422GLU    CB  6526   6.904   8.508   9.514
  422GLU    HB2 6527   6.935   8.505   9.619
  422GLU    HB3 6528   6.976   8.572   9.463
  422GLU    CG  6529   6.766   8.572   9.505
  422GLU    HG2 6530   6.764   8.646   9.425
  422GLU    HG3 6531   6.691   8.497   9.479
  422GLU    CD  6532   6.728   8.639   9.636
  422GLU    OE1 6533   6.799   8.733   9.678
  422GLU    OE2 6534   6.625   8.599   9.695
  422GLU    C   6535   6.824   8.270   9.535
  422GLU    O   6536   6.798   8.289   9.654
  423HIE    N   6537   6.772   8.165   9.469
  423HIE    H   6538   6.797   8.153   9.372
  423HIE    CA  6539   6.688   8.064   9.531
  423HIE    HA  6540   6.608   8.115   9.585
  423HIE    CB  6541   6.624   7.978   9.423
  423HIE    HB2 6542   6.563   8.039   9.356
  423HIE    HB3 6543   6.703   7.930   9.365
  423HIE    CG  6544   6.538   7.871   9.483
  423HIE    ND1 6545   6.443   7.892   9.584
  423HIE    CE1 6546   6.406   7.771   9.626
  423HIE    HE1 6547   6.336   7.752   9.706
  423HIE    NE2 6548   6.470   7.675   9.557
  423HIE    HE2 6549   6.461   7.575   9.571
  423HIE    CD2 6550   6.554   7.736   9.465
  423HIE    HD2 6551   6.623   7.687   9.397
  423HIE    C   6552   6.765   7.980   9.633
  423HIE    O   6553   6.882   7.949   9.613
  424ARG    N   6554   6.700   7.940   9.742
  424ARG    H   6555   6.600   7.955   9.743
  424ARG    CA  6556   6.759   7.874   9.856
  424ARG    HA  6557   6.862   7.909   9.866
  424ARG    CB  6558   6.684   7.912   9.983
  424ARG    HB2 6559   6.586   7.865   9.982
  424ARG    HB3 6560   6.739   7.872  10.068
  424ARG    CG  6561   6.662   8.061  10.010
  424ARG    HG2 6562   6.587   8.099   9.940
  424ARG    HG3 6563   6.620   8.071  10.110
  424ARG    CD  6564   6.789   8.145   9.999
  424ARG    HD2 6565   6.872   8.088  10.042
  424ARG    HD3 6566   6.810   8.163   9.894
  424ARG    NE  6567   6.777   8.271  10.072
  424ARG    HE  6568   6.742   8.265  10.167
  424ARG    CZ  6569   6.820   8.391  10.032
  424ARG    NH1 6570   6.865   8.416   9.909
  424ARG   HH11 6571   6.859   8.344   9.839
  424ARG   HH12 6572   6.890   8.511   9.884
  424ARG    NH2 6573   6.819   8.495  10.117
  424ARG   HH21 6574   6.790   8.481  10.213
  424ARG   HH22 6575   6.852   8.585  10.086
  424ARG    C   6576   6.769   7.723   9.839
  424ARG    O   6577   6.710   7.648   9.916
  425SER    N   6578   6.833   7.675   9.732
  425SER    H   6579   6.885   7.741   9.676
  425SER    CA  6580   6.818   7.539   9.686
  425SER    HA  6581   6.711   7.522   9.670
  425SER    CB  6582   6.885   7.520   9.550
  425SER    HB2 6583   6.840   7.588   9.478
  425SER    HB3 6584   6.991   7.543   9.559
  425SER    OG  6585   6.872   7.388   9.503
  425SER    HG  6586   6.921   7.381   9.420
  425SER    C   6587   6.867   7.431   9.781
  425SER    O   6588   6.983   7.430   9.823
  426SER    N   6589   6.780   7.333   9.808
  426SER    H   6590   6.685   7.345   9.776
  426SER    CA  6591   6.805   7.217   9.890
  426SER    HA  6592   6.848   7.249   9.985
  426SER    CB  6593   6.673   7.146   9.918
  426SER    HB2 6594   6.633   7.107   9.824
  426SER    HB3 6595   6.690   7.062   9.986
  426SER    OG  6596   6.579   7.235   9.974
  426SER    HG  6597   6.501   7.185  10.001
  426SER    C   6598   6.899   7.114   9.829
  426SER    O   6599   6.956   7.032   9.901
  427LYS    N   6600   6.913   7.112   9.696
  427LYS    H   6601   6.864   7.184   9.645
  427LYS    CA  6602   6.973   7.005   9.619
  427LYS    HA  6603   6.920   6.912   9.642
  427LYS    CB  6604   6.951   7.038   9.471
  427LYS    HB2 6605   6.852   7.082   9.459
  427LYS    HB3 6606   7.025   7.112   9.440
  427LYS    CG  6607   6.961   6.918   9.378
  427LYS    HG2 6608   7.064   6.882   9.376
  427LYS    HG3 6609   6.897   6.838   9.415
  427LYS    CD  6610   6.919   6.955   9.237
  427LYS    HD2 6611   6.813   6.982   9.236
  427LYS    HD3 6612   6.978   7.040   9.203
  427LYS    CE  6613   6.941   6.837   9.142
  427LYS    HE2 6614   7.042   6.798   9.157
  427LYS    HE3 6615   6.869   6.758   9.165
  427LYS    NZ  6616   6.927   6.878   9.001
  427LYS    HZ1 6617   6.991   6.953   8.981
  427LYS    HZ2 6618   6.943   6.801   8.939
  427LYS    HZ3 6619   6.833   6.913   8.986
  427LYS    C   6620   7.120   6.978   9.646
  427LYS    O   6621   7.171   6.874   9.605
  428LEU    N   6622   7.192   7.074   9.703
  428LEU    H   6623   7.144   7.153   9.744
  428LEU    CA  6624   7.337   7.080   9.692
  428LEU    HA  6625   7.359   7.043   9.592
  428LEU    CB  6626   7.386   7.224   9.698
  428LEU    HB2 6627   7.342   7.276   9.782
  428LEU    HB3 6628   7.494   7.221   9.715
  428LEU    CG  6629   7.361   7.300   9.568
  428LEU    HG  6630   7.381   7.234   9.484
  428LEU    CD1 6631   7.218   7.353   9.556
  428LEU   HD11 6632   7.197   7.421   9.639
  428LEU   HD12 6633   7.206   7.406   9.461
  428LEU   HD13 6634   7.145   7.272   9.559
  428LEU    CD2 6635   7.457   7.418   9.558
  428LEU   HD21 6636   7.560   7.382   9.561
  428LEU   HD22 6637   7.442   7.470   9.464
  428LEU   HD23 6638   7.441   7.485   9.642
  428LEU    C   6639   7.409   6.990   9.792
  428LEU    O   6640   7.372   6.986   9.909
  429PRO    N   6641   7.516   6.923   9.751
  429PRO    CD  6642   7.562   6.913   9.613
  429PRO    HD2 6643   7.582   7.012   9.572
  429PRO    HD3 6644   7.486   6.862   9.555
  429PRO    CG  6645   7.690   6.831   9.615
  429PRO    HG2 6646   7.777   6.897   9.611
  429PRO    HG3 6647   7.693   6.761   9.531
  429PRO    CB  6648   7.685   6.758   9.749
  429PRO    HB2 6649   7.785   6.738   9.787
  429PRO    HB3 6650   7.630   6.665   9.738
  429PRO    CA  6651   7.607   6.853   9.840
  429PRO    HA  6652   7.550   6.795   9.912
  429PRO    C   6653   7.699   6.946   9.916
  429PRO    O   6654   7.771   6.900  10.005
  430TRP    N   6655   7.704   7.075   9.882
  430TRP    H   6656   7.637   7.108   9.813
  430TRP    CA  6657   7.782   7.174   9.952
  430TRP    HA  6658   7.871   7.123   9.990
  430TRP    CB  6659   7.831   7.283   9.857
  430TRP    HB2 6660   7.750   7.349   9.827
  430TRP    HB3 6661   7.903   7.344   9.911
  430TRP    CG  6662   7.903   7.228   9.737
  430TRP    CD1 6663   7.854   7.209   9.613
  430TRP    HD1 6664   7.754   7.235   9.581
  430TRP    NE1 6665   7.953   7.154   9.533
  430TRP    HE1 6666   7.939   7.131   9.436
  430TRP    CE2 6667   8.070   7.136   9.603
  430TRP    CZ2 6668   8.197   7.087   9.569
  430TRP    HZ2 6669   8.217   7.054   9.469
  430TRP    CH2 6670   8.297   7.084   9.667
  430TRP    HH2 6671   8.396   7.047   9.643
  430TRP    CZ3 6672   8.271   7.130   9.797
  430TRP    HZ3 6673   8.350   7.130   9.871
  430TRP    CE3 6674   8.144   7.178   9.830
  430TRP    HE3 6675   8.124   7.216   9.929
  430TRP    CD2 6676   8.041   7.182   9.734
  430TRP    C   6677   7.707   7.234  10.069
  430TRP    O   6678   7.584   7.236  10.069
  431PRO    N   6679   7.778   7.287  10.169
  431PRO    CD  6680   7.922   7.279  10.188
  431PRO    HD2 6681   7.971   7.355  10.128
  431PRO    HD3 6682   7.961   7.180  10.164
  431PRO    CG  6683   7.945   7.308  10.336
  431PRO    HG2 6684   8.044   7.349  10.354
  431PRO    HG3 6685   7.928   7.218  10.395
  431PRO    CB  6686   7.834   7.410  10.363
  431PRO    HB2 6687   7.865   7.506  10.322
  431PRO    HB3 6688   7.810   7.417  10.468
  431PRO    CA  6689   7.717   7.356  10.281
  431PRO    HA  6690   7.662   7.283  10.340
  431PRO    C   6691   7.625   7.470  10.241
  431PRO    O   6692   7.655   7.549  10.152
  432GLU    N   6693   7.518   7.490  10.319
  432GLU    H   6694   7.498   7.421  10.390
  432GLU    CA  6695   7.423   7.598  10.302
  432GLU    HA  6696   7.379   7.590  10.202
  432GLU    CB  6697   7.313   7.576  10.405
  432GLU    HB2 6698   7.267   7.479  10.386
  432GLU    HB3 6699   7.362   7.570  10.503
  432GLU    CG  6700   7.202   7.680  10.413
  432GLU    HG2 6701   7.244   7.779  10.400
  432GLU    HG3 6702   7.131   7.662  10.332
  432GLU    CD  6703   7.129   7.676  10.547
  432GLU    OE1 6704   7.083   7.783  10.589
  432GLU    OE2 6705   7.122   7.566  10.607
  432GLU    C   6706   7.488   7.735  10.310
  432GLU    O   6707   7.447   7.827  10.239
  433TRP    N   6708   7.595   7.751  10.389
  433TRP    H   6709   7.626   7.672  10.443
  433TRP    CA  6710   7.671   7.874  10.398
  433TRP    HA  6711   7.602   7.954  10.422
  433TRP    CB  6712   7.773   7.866  10.512
  433TRP    HB2 6713   7.806   7.968  10.533
  433TRP    HB3 6714   7.723   7.831  10.601
  433TRP    CG  6715   7.897   7.785  10.491
  433TRP    CD1 6716   7.917   7.662  10.545
  433TRP    HD1 6717   7.847   7.610  10.607
  433TRP    NE1 6718   8.041   7.614  10.508
  433TRP    HE1 6719   8.080   7.526  10.536
  433TRP    CE2 6720   8.109   7.706  10.430
  433TRP    CZ2 6721   8.236   7.705  10.371
  433TRP    HZ2 6722   8.298   7.617  10.380
  433TRP    CH2 6723   8.280   7.818  10.302
  433TRP    HH2 6724   8.377   7.820  10.255
  433TRP    CZ3 6725   8.197   7.931  10.294
  433TRP    HZ3 6726   8.231   8.019  10.242
  433TRP    CE3 6727   8.070   7.930  10.353
  433TRP    HE3 6728   8.008   8.018  10.346
  433TRP    CD2 6729   8.021   7.817  10.421
  433TRP    C   6730   7.740   7.916  10.269
  433TRP    O   6731   7.770   8.034  10.253
  434MET    N   6732   7.766   7.822  10.177
  434MET    H   6733   7.736   7.727  10.195
  434MET    CA  6734   7.820   7.852  10.046
  434MET    HA  6735   7.897   7.928  10.057
  434MET    CB  6736   7.885   7.728   9.986
  434MET    HB2 6737   7.811   7.647   9.977
  434MET    HB3 6738   7.918   7.752   9.885
  434MET    CG  6739   8.004   7.680  10.068
  434MET    HG2 6740   8.064   7.766  10.096
  434MET    HG3 6741   7.966   7.635  10.160
  434MET    SD  6742   8.112   7.559   9.987
  434MET    CE  6743   8.194   7.664   9.864
  434MET    HE1 6744   8.252   7.742   9.914
  434MET    HE2 6745   8.260   7.603   9.803
  434MET    HE3 6746   8.120   7.711   9.798
  434MET    C   6747   7.717   7.909   9.949
  434MET    O   6748   7.755   7.970   9.850
  435GLY    N   6749   7.587   7.891   9.975
  435GLY    H   6750   7.561   7.839  10.058
  435GLY    CA  6751   7.484   7.928   9.881
  435GLY    HA2 6752   7.386   7.925   9.930
  435GLY    HA3 6753   7.503   8.030   9.849
  435GLY    C   6754   7.480   7.836   9.759
  435GLY    O   6755   7.518   7.720   9.768
  436VAL    N   6756   7.433   7.886   9.645
  436VAL    H   6757   7.413   7.984   9.640
  436VAL    CA  6758   7.414   7.805   9.526
  436VAL    HA  6759   7.428   7.701   9.553
  436VAL    CB  6760   7.271   7.811   9.473
  436VAL    HB  6761   7.243   7.914   9.451
  436VAL    CG1 6762   7.255   7.725   9.348
  436VAL   HG11 6763   7.282   7.622   9.373
  436VAL   HG12 6764   7.152   7.726   9.313
  436VAL   HG13 6765   7.320   7.760   9.268
  436VAL    CG2 6766   7.172   7.752   9.574
  436VAL   HG21 6767   7.175   7.807   9.668
  436VAL   HG22 6768   7.071   7.758   9.534
  436VAL   HG23 6769   7.197   7.648   9.594
  436VAL    C   6770   7.520   7.833   9.420
  436VAL    O   6771   7.506   7.924   9.338
  437MET    N   6772   7.623   7.749   9.422
  437MET    H   6773   7.625   7.686   9.501
  437MET    CA  6774   7.734   7.737   9.329
  437MET    HA  6775   7.785   7.833   9.324
  437MET    CB  6776   7.829   7.633   9.387
  437MET    HB2 6777   7.777   7.538   9.393
  437MET    HB3 6778   7.915   7.621   9.321
  437MET    CG  6779   7.880   7.669   9.526
  437MET    HG2 6780   7.958   7.746   9.518
  437MET    HG3 6781   7.800   7.711   9.587
  437MET    SD  6782   7.946   7.530   9.622
  437MET    CE  6783   8.096   7.490   9.529
  437MET    HE1 6784   8.165   7.575   9.532
  437MET    HE2 6785   8.145   7.404   9.574
  437MET    HE3 6786   8.071   7.467   9.425
  437MET    C   6787   7.693   7.699   9.187
  437MET    O   6788   7.578   7.665   9.161
  438HIE    N   6789   7.787   7.703   9.092
  438HIE    H   6790   7.881   7.729   9.117
  438HIE    CA  6791   7.759   7.678   8.952
  438HIE    HA  6792   7.676   7.743   8.926
  438HIE    CB  6793   7.875   7.716   8.862
  438HIE    HB2 6794   7.854   7.684   8.760
  438HIE    HB3 6795   7.882   7.824   8.860
  438HIE    CG  6796   8.011   7.663   8.901
  438HIE    ND1 6797   8.095   7.726   8.992
  438HIE    CE1 6798   8.210   7.658   8.989
  438HIE    HE1 6799   8.298   7.685   9.045
  438HIE    NE2 6800   8.201   7.554   8.904
  438HIE    HE2 6801   8.276   7.489   8.884
  438HIE    CD2 6802   8.076   7.555   8.847
  438HIE    HD2 6803   8.038   7.487   8.771
  438HIE    C   6804   7.711   7.537   8.921
  438HIE    O   6805   7.737   7.440   8.992
  439GLY    N   6806   7.636   7.527   8.811
  439GLY    H   6807   7.628   7.611   8.755
  439GLY    CA  6808   7.556   7.413   8.772
  439GLY    HA2 6809   7.543   7.415   8.663
  439GLY    HA3 6810   7.608   7.321   8.798
  439GLY    C   6811   7.417   7.408   8.834
  439GLY    O   6812   7.328   7.348   8.776
  440TYR    N   6813   7.394   7.477   8.947
  440TYR    H   6814   7.472   7.524   8.991
  440TYR    CA  6815   7.272   7.465   9.024
  440TYR    HA  6816   7.217   7.379   8.989
  440TYR    CB  6817   7.312   7.434   9.168
  440TYR    HB2 6818   7.369   7.518   9.205
  440TYR    HB3 6819   7.221   7.426   9.229
  440TYR    CG  6820   7.395   7.310   9.191
  440TYR    CD1 6821   7.335   7.184   9.206
  440TYR    HD1 6822   7.228   7.174   9.195
  440TYR    CE1 6823   7.412   7.072   9.237
  440TYR    HE1 6824   7.365   6.975   9.248
  440TYR    CZ  6825   7.551   7.085   9.257
  440TYR    OH  6826   7.627   6.978   9.294
  440TYR    HH  6827   7.576   6.897   9.300
  440TYR    CE2 6828   7.612   7.211   9.240
  440TYR    HE2 6829   7.718   7.222   9.253
  440TYR    CD2 6830   7.534   7.322   9.205
  440TYR    HD2 6831   7.581   7.418   9.191
  440TYR    C   6832   7.176   7.582   9.012
  440TYR    O   6833   7.067   7.578   9.070
  441GLU    N   6834   7.209   7.686   8.935
  441GLU    H   6835   7.301   7.685   8.895
  441GLU    CA  6836   7.117   7.789   8.890
  441GLU    HA  6837   7.029   7.788   8.953
  441GLU    CB  6838   7.179   7.928   8.907
  441GLU    HB2 6839   7.098   7.999   8.890
  441GLU    HB3 6840   7.208   7.937   9.011
  441GLU    CG  6841   7.295   7.977   8.821
  441GLU    HG2 6842   7.261   7.990   8.718
  441GLU    HG3 6843   7.322   8.076   8.857
  441GLU    CD  6844   7.419   7.889   8.821
  441GLU    OE1 6845   7.415   7.777   8.766
  441GLU    OE2 6846   7.520   7.936   8.878
  441GLU    C   6847   7.067   7.767   8.748
  441GLU    O   6848   6.948   7.785   8.720
  442ILE    N   6849   7.154   7.723   8.658
  442ILE    H   6850   7.251   7.717   8.687
  442ILE    CA  6851   7.125   7.691   8.519
  442ILE    HA  6852   7.080   7.779   8.476
  442ILE    CB  6853   7.256   7.663   8.446
  442ILE    HB  6854   7.319   7.752   8.457
  442ILE    CG2 6855   7.332   7.545   8.505
  442ILE   HG21 6856   7.274   7.453   8.495
  442ILE   HG22 6857   7.427   7.532   8.453
  442ILE   HG23 6858   7.354   7.562   8.610
  442ILE    CG1 6859   7.241   7.636   8.297
  442ILE   HG12 6860   7.340   7.617   8.254
  442ILE   HG13 6861   7.181   7.546   8.282
  442ILE    CD1 6862   7.180   7.751   8.217
  442ILE   HD11 6863   7.248   7.836   8.216
  442ILE   HD12 6864   7.162   7.719   8.114
  442ILE   HD13 6865   7.085   7.782   8.261
  442ILE    C   6866   7.024   7.578   8.503
  442ILE    O   6867   6.950   7.575   8.405
  443GLU    N   6868   7.012   7.486   8.599
  443GLU    H   6869   7.076   7.491   8.677
  443GLU    CA  6870   6.919   7.376   8.594
  443GLU    HA  6871   6.936   7.323   8.500
  443GLU    CB  6872   6.951   7.279   8.707
  443GLU    HB2 6873   6.890   7.189   8.695
  443GLU    HB3 6874   7.056   7.249   8.700
  443GLU    CG  6875   6.925   7.338   8.845
  443GLU    HG2 6876   6.999   7.417   8.864
  443GLU    HG3 6877   6.826   7.384   8.847
  443GLU    CD  6878   6.933   7.236   8.958
  443GLU    OE1 6879   7.026   7.152   8.957
  443GLU    OE2 6880   6.843   7.239   9.044
  443GLU    C   6881   6.773   7.417   8.594
  443GLU    O   6882   6.688   7.339   8.550
  444PHE    N   6883   6.740   7.539   8.636
  444PHE    H   6884   6.814   7.599   8.668
  444PHE    CA  6885   6.608   7.597   8.621
  444PHE    HA  6886   6.532   7.525   8.653
  444PHE    CB  6887   6.596   7.722   8.707
  444PHE    HB2 6888   6.686   7.783   8.696
  444PHE    HB3 6889   6.513   7.783   8.670
  444PHE    CG  6890   6.573   7.693   8.853
  444PHE    CD1 6891   6.679   7.653   8.935
  444PHE    HD1 6892   6.780   7.651   8.896
  444PHE    CE1 6893   6.654   7.613   9.067
  444PHE    HE1 6894   6.736   7.579   9.128
  444PHE    CZ  6895   6.524   7.613   9.117
  444PHE    HZ  6896   6.505   7.579   9.217
  444PHE    CE2 6897   6.418   7.657   9.036
  444PHE    HE2 6898   6.317   7.656   9.075
  444PHE    CD2 6899   6.443   7.698   8.905
  444PHE    HD2 6900   6.361   7.730   8.842
  444PHE    C   6901   6.578   7.632   8.476
  444PHE    O   6902   6.468   7.610   8.427
  445VAL    N   6903   6.678   7.685   8.406
  445VAL    H   6904   6.768   7.691   8.452
  445VAL    CA  6905   6.671   7.737   8.271
  445VAL    HA  6906   6.584   7.803   8.262
  445VAL    CB  6907   6.797   7.818   8.244
  445VAL    HB  6908   6.881   7.748   8.246
  445VAL    CG1 6909   6.799   7.884   8.106
  445VAL   HG11 6910   6.713   7.950   8.097
  445VAL   HG12 6911   6.891   7.941   8.095
  445VAL   HG13 6912   6.795   7.808   8.028
  445VAL    CG2 6913   6.821   7.926   8.349
  445VAL   HG21 6914   6.833   7.883   8.448
  445VAL   HG22 6915   6.913   7.980   8.326
  445VAL   HG23 6916   6.738   7.996   8.350
  445VAL    C   6917   6.654   7.626   8.168
  445VAL    O   6918   6.576   7.641   8.074
  446PHE    N   6919   6.720   7.512   8.188
  446PHE    H   6920   6.791   7.511   8.260
  446PHE    CA  6921   6.696   7.388   8.117
  446PHE    HA  6922   6.678   7.411   8.012
  446PHE    CB  6923   6.821   7.301   8.125
  446PHE    HB2 6924   6.872   7.317   8.220
  446PHE    HB3 6925   6.793   7.196   8.122
  446PHE    CG  6926   6.916   7.326   8.011
  446PHE    CD1 6927   6.905   7.248   7.895
  446PHE    HD1 6928   6.832   7.169   7.890
  446PHE    CE1 6929   6.992   7.270   7.787
  446PHE    HE1 6930   6.985   7.208   7.699
  446PHE    CZ  6931   7.091   7.368   7.795
  446PHE    HZ  6932   7.160   7.382   7.714
  446PHE    CE2 6933   7.100   7.448   7.910
  446PHE    HE2 6934   7.176   7.524   7.916
  446PHE    CD2 6935   7.012   7.428   8.017
  446PHE    HD2 6936   7.019   7.490   8.105
  446PHE    C   6937   6.572   7.312   8.162
  446PHE    O   6938   6.528   7.221   8.092
  447GLY    N   6939   6.511   7.348   8.275
  447GLY    H   6940   6.545   7.430   8.323
  447GLY    CA  6941   6.385   7.292   8.321
  447GLY    HA2 6942   6.337   7.367   8.384
  447GLY    HA3 6943   6.321   7.276   8.234
  447GLY    C   6944   6.389   7.163   8.401
  447GLY    O   6945   6.289   7.092   8.401
  448LEU    N   6946   6.496   7.131   8.474
  448LEU    H   6947   6.575   7.194   8.474
  448LEU    CA  6948   6.499   7.017   8.563
  448LEU    HA  6949   6.478   6.929   8.503
  448LEU    CB  6950   6.638   6.997   8.624
  448LEU    HB2 6951   6.681   7.093   8.652
  448LEU    HB3 6952   6.625   6.940   8.715
  448LEU    CG  6953   6.737   6.921   8.536
  448LEU    HG  6954   6.686   6.835   8.492
  448LEU    CD1 6955   6.799   7.004   8.424
  448LEU   HD11 6956   6.858   7.086   8.466
  448LEU   HD12 6957   6.864   6.941   8.364
  448LEU   HD13 6958   6.722   7.044   8.358
  448LEU    CD2 6959   6.854   6.869   8.620
  448LEU   HD21 6960   6.816   6.805   8.700
  448LEU   HD22 6961   6.920   6.809   8.557
  448LEU   HD23 6962   6.910   6.952   8.662
  448LEU    C   6963   6.389   7.018   8.668
  448LEU    O   6964   6.323   6.915   8.680
  449PRO    N   6965   6.356   7.128   8.736
  449PRO    CD  6966   6.442   7.243   8.754
  449PRO    HD2 6967   6.435   7.309   8.667
  449PRO    HD3 6968   6.545   7.213   8.771
  449PRO    CG  6969   6.393   7.316   8.879
  449PRO    HG2 6970   6.398   7.424   8.865
  449PRO    HG3 6971   6.453   7.287   8.965
  449PRO    CB  6972   6.249   7.269   8.897
  449PRO    HB2 6973   6.181   7.340   8.852
  449PRO    HB3 6974   6.225   7.256   9.003
  449PRO    CA  6975   6.242   7.135   8.824
  449PRO    HA  6976   6.252   7.056   8.898
  449PRO    C   6977   6.104   7.119   8.761
  449PRO    O   6978   6.005   7.114   8.834
  450LEU    N   6979   6.092   7.114   8.629
  450LEU    H   6980   6.175   7.116   8.572
  450LEU    CA  6981   5.967   7.081   8.562
  450LEU    HA  6982   5.885   7.129   8.614
  450LEU    CB  6983   5.971   7.134   8.419
  450LEU    HB2 6984   6.047   7.078   8.364
  450LEU    HB3 6985   5.876   7.114   8.371
  450LEU    CG  6986   6.003   7.283   8.403
  450LEU    HG  6987   6.097   7.306   8.453
  450LEU    CD1 6988   6.018   7.317   8.255
  450LEU   HD11 6989   5.927   7.291   8.201
  450LEU   HD12 6990   6.038   7.424   8.245
  450LEU   HD13 6991   6.102   7.261   8.214
  450LEU    CD2 6992   5.894   7.375   8.458
  450LEU   HD21 6993   5.880   7.360   8.565
  450LEU   HD22 6994   5.928   7.477   8.442
  450LEU   HD23 6995   5.801   7.358   8.405
  450LEU    C   6996   5.939   6.931   8.565
  450LEU    O   6997   5.824   6.890   8.554
  451GLU    N   6998   6.042   6.848   8.579
  451GLU    H   6999   6.134   6.888   8.586
  451GLU    CA  7000   6.033   6.704   8.590
  451GLU    HA  7001   5.947   6.672   8.530
  451GLU    CB  7002   6.158   6.643   8.526
  451GLU    HB2 7003   6.155   6.670   8.421
  451GLU    HB3 7004   6.246   6.689   8.569
  451GLU    CG  7005   6.174   6.492   8.534
  451GLU    HG2 7006   6.263   6.464   8.477
  451GLU    HG3 7007   6.192   6.463   8.638
  451GLU    CD  7008   6.053   6.417   8.481
  451GLU    OE1 7009   6.053   6.378   8.362
  451GLU    OE2 7010   5.958   6.398   8.560
  451GLU    C   7011   6.001   6.655   8.730
  451GLU    O   7012   6.087   6.641   8.817
  452ARG    N   7013   5.874   6.619   8.749
  452ARG    H   7014   5.814   6.633   8.669
  452ARG    CA  7015   5.810   6.580   8.873
  452ARG    HA  7016   5.828   6.658   8.947
  452ARG    CB  7017   5.659   6.571   8.847
  452ARG    HB2 7018   5.640   6.496   8.771
  452ARG    HB3 7019   5.610   6.539   8.939
  452ARG    CG  7020   5.598   6.704   8.803
  452ARG    HG2 7021   5.622   6.780   8.877
  452ARG    HG3 7022   5.641   6.734   8.707
  452ARG    CD  7023   5.447   6.695   8.787
  452ARG    HD2 7024   5.424   6.622   8.709
  452ARG    HD3 7025   5.403   6.660   8.881
  452ARG    NE  7026   5.390   6.825   8.753
  452ARG    HE  7027   5.434   6.906   8.795
  452ARG    CZ  7028   5.289   6.850   8.669
  452ARG    NH1 7029   5.213   6.754   8.613
  452ARG   HH11 7030   5.228   6.658   8.639
  452ARG   HH12 7031   5.135   6.782   8.556
  452ARG    NH2 7032   5.258   6.976   8.636
  452ARG   HH21 7033   5.318   7.051   8.668
  452ARG   HH22 7034   5.181   6.994   8.573
  452ARG    C   7035   5.861   6.453   8.938
  452ARG    O   7036   5.834   6.433   9.057
  453ARG    N   7037   5.929   6.364   8.866
  453ARG    H   7038   5.938   6.382   8.767
  453ARG    CA  7039   5.998   6.250   8.923
  453ARG    HA  7040   5.938   6.211   9.005
  453ARG    CB  7041   6.014   6.139   8.819
  453ARG    HB2 7042   6.040   6.181   8.722
  453ARG    HB3 7043   6.097   6.075   8.849
  453ARG    CG  7044   5.893   6.047   8.808
  453ARG    HG2 7045   5.927   5.952   8.766
  453ARG    HG3 7046   5.856   6.024   8.908
  453ARG    CD  7047   5.775   6.095   8.724
  453ARG    HD2 7048   5.708   6.011   8.709
  453ARG    HD3 7049   5.721   6.172   8.780
  453ARG    NE  7050   5.816   6.150   8.595
  453ARG    HE  7051   5.897   6.211   8.595
  453ARG    CZ  7052   5.753   6.140   8.477
  453ARG    NH1 7053   5.643   6.066   8.459
  453ARG   HH11 7054   5.605   6.015   8.537
  453ARG   HH12 7055   5.600   6.061   8.367
  453ARG    NH2 7056   5.799   6.207   8.370
  453ARG   HH21 7057   5.880   6.265   8.381
  453ARG   HH22 7058   5.752   6.196   8.281
  453ARG    C   7059   6.130   6.282   8.991
  453ARG    O   7060   6.181   6.196   9.062
  454ASP    N   7061   6.188   6.401   8.972
  454ASP    H   7062   6.140   6.469   8.915
  454ASP    CA  7063   6.302   6.449   9.047
  454ASP    HA  7064   6.363   6.362   9.075
  454ASP    CB  7065   6.387   6.535   8.954
  454ASP    HB2 7066   6.387   6.489   8.855
  454ASP    HB3 7067   6.340   6.633   8.943
  454ASP    CG  7068   6.533   6.553   8.993
  454ASP    OD1 7069   6.574   6.501   9.100
  454ASP    OD2 7070   6.605   6.618   8.915
  454ASP    C   7071   6.259   6.517   9.176
  454ASP    O   7072   6.142   6.543   9.199
  455NLN    N   7073   6.353   6.545   9.267
  455NLN    H   7074   6.448   6.525   9.238
  455NLN    CA  7075   6.337   6.586   9.405
  455NLN    HA  7076   6.264   6.519   9.451
  455NLN    CB  7077   6.473   6.559   9.469
  455NLN    HB2 7078   6.507   6.462   9.434
  455NLN    HB3 7079   6.545   6.631   9.431
  455NLN    CG  7080   6.481   6.561   9.621
  455NLN    OD1 7081   6.400   6.614   9.696
  455NLN    ND2 7082   6.575   6.485   9.679
  455NLN   HD21 7083   6.620   6.534   9.755
  455NLN    C   7084   6.291   6.728   9.431
  455NLN    O   7085   6.342   6.796   9.519
  456TYR    N   7086   6.201   6.786   9.350
  456TYR    H   7087   6.160   6.732   9.276
  456TYR    CA  7088   6.168   6.927   9.364
  456TYR    HA  7089   6.244   6.976   9.424
  456TYR    CB  7090   6.176   6.994   9.227
  456TYR    HB2 7091   6.109   6.941   9.159
  456TYR    HB3 7092   6.139   7.096   9.236
  456TYR    CG  7093   6.315   6.997   9.170
  456TYR    CD1 7094   6.407   7.095   9.212
  456TYR    HD1 7095   6.380   7.163   9.291
  456TYR    CE1 7096   6.532   7.105   9.151
  456TYR    HE1 7097   6.602   7.182   9.181
  456TYR    CZ  7098   6.565   7.018   9.045
  456TYR    OH  7099   6.681   7.036   8.976
  456TYR    HH  7100   6.730   7.111   9.010
  456TYR    CE2 7101   6.476   6.915   9.008
  456TYR    HE2 7102   6.503   6.848   8.928
  456TYR    CD2 7103   6.352   6.904   9.072
  456TYR    HD2 7104   6.282   6.827   9.042
  456TYR    C   7105   6.036   6.955   9.434
  456TYR    O   7106   5.937   6.883   9.419
  457THR    N   7107   6.030   7.068   9.504
  457THR    H   7108   6.115   7.123   9.513
  457THR    CA  7109   5.906   7.127   9.551
  457THR    HA  7110   5.853   7.052   9.609
  457THR    CB  7111   5.931   7.248   9.642
  457THR    HB  7112   5.835   7.285   9.676
  457THR    CG2 7113   6.014   7.216   9.766
  457THR   HG21 7114   6.111   7.174   9.738
  457THR   HG22 7115   6.030   7.307   9.824
  457THR   HG23 7116   5.960   7.144   9.827
  457THR    OG1 7117   5.992   7.355   9.573
  457THR    HG1 7118   6.041   7.406   9.638
  457THR    C   7119   5.817   7.174   9.437
  457THR    O   7120   5.865   7.213   9.331
  458LYS    N   7121   5.687   7.187   9.463
  458LYS    H   7122   5.650   7.145   9.547
  458LYS    CA  7123   5.597   7.256   9.373
  458LYS    HA  7124   5.602   7.203   9.277
  458LYS    CB  7125   5.454   7.254   9.426
  458LYS    HB2 7126   5.428   7.152   9.456
  458LYS    HB3 7127   5.448   7.317   9.515
  458LYS    CG  7128   5.351   7.303   9.325
  458LYS    HG2 7129   5.254   7.306   9.374
  458LYS    HG3 7130   5.376   7.405   9.296
  458LYS    CD  7131   5.342   7.216   9.201
  458LYS    HD2 7132   5.438   7.215   9.149
  458LYS    HD3 7133   5.316   7.114   9.229
  458LYS    CE  7134   5.238   7.270   9.103
  458LYS    HE2 7135   5.139   7.264   9.149
  458LYS    HE3 7136   5.260   7.375   9.082
  458LYS    NZ  7137   5.240   7.193   8.978
  458LYS    HZ1 7138   5.220   7.096   8.996
  458LYS    HZ2 7139   5.172   7.230   8.912
  458LYS    HZ3 7140   5.332   7.198   8.937
  458LYS    C   7141   5.641   7.399   9.346
  458LYS    O   7142   5.630   7.448   9.233
  459ALA    N   7143   5.692   7.466   9.449
  459ALA    H   7144   5.697   7.418   9.538
  459ALA    CA  7145   5.744   7.602   9.444
  459ALA    HA  7146   5.663   7.670   9.418
  459ALA    CB  7147   5.787   7.634   9.587
  459ALA    HB1 7148   5.866   7.566   9.620
  459ALA    HB2 7149   5.824   7.736   9.594
  459ALA    HB3 7150   5.702   7.624   9.654
  459ALA    C   7151   5.853   7.619   9.340
  459ALA    O   7152   5.854   7.717   9.266
  460GLU    N   7153   5.944   7.521   9.327
  460GLU    H   7154   5.939   7.443   9.390
  460GLU    CA  7155   6.049   7.518   9.228
  460GLU    HA  7156   6.097   7.616   9.224
  460GLU    CB  7157   6.154   7.416   9.272
  460GLU    HB2 7158   6.103   7.326   9.305
  460GLU    HB3 7159   6.219   7.390   9.189
  460GLU    CG  7160   6.241   7.472   9.384
  460GLU    HG2 7161   6.314   7.540   9.339
  460GLU    HG3 7162   6.181   7.532   9.452
  460GLU    CD  7163   6.314   7.368   9.467
  460GLU    OE1 7164   6.424   7.403   9.516
  460GLU    OE2 7165   6.261   7.257   9.488
  460GLU    C   7166   6.002   7.490   9.085
  460GLU    O   7167   6.058   7.550   8.993
  461GLU    N   7168   5.898   7.410   9.064
  461GLU    H   7169   5.859   7.359   9.142
  461GLU    CA  7170   5.834   7.396   8.934
  461GLU    HA  7171   5.910   7.374   8.859
  461GLU    CB  7172   5.734   7.281   8.934
  461GLU    HB2 7173   5.787   7.187   8.947
  461GLU    HB3 7174   5.667   7.293   9.019
  461GLU    CG  7175   5.649   7.272   8.807
  461GLU    HG2 7176   5.604   7.369   8.786
  461GLU    HG3 7177   5.713   7.247   8.722
  461GLU    CD  7178   5.534   7.173   8.814
  461GLU    OE1 7179   5.515   7.106   8.918
  461GLU    OE2 7180   5.456   7.169   8.716
  461GLU    C   7181   5.765   7.525   8.892
  461GLU    O   7182   5.782   7.569   8.779
  462ILE    N   7183   5.687   7.587   8.982
  462ILE    H   7184   5.678   7.543   9.072
  462ILE    CA  7185   5.617   7.712   8.959
  462ILE    HA  7186   5.547   7.697   8.877
  462ILE    CB  7187   5.540   7.750   9.084
  462ILE    HB  7188   5.602   7.728   9.171
  462ILE    CG2 7189   5.503   7.897   9.092
  462ILE   HG21 7190   5.435   7.924   9.011
  462ILE   HG22 7191   5.456   7.920   9.188
  462ILE   HG23 7192   5.592   7.960   9.088
  462ILE    CG1 7193   5.414   7.663   9.094
  462ILE   HG12 7194   5.350   7.683   9.008
  462ILE   HG13 7195   5.443   7.558   9.089
  462ILE    CD1 7196   5.332   7.681   9.221
  462ILE   HD11 7197   5.290   7.782   9.226
  462ILE   HD12 7198   5.248   7.611   9.220
  462ILE   HD13 7199   5.393   7.662   9.309
  462ILE    C   7200   5.716   7.818   8.912
  462ILE    O   7201   5.689   7.891   8.816
  463LEU    N   7202   5.833   7.823   8.975
  463LEU    H   7203   5.846   7.761   9.054
  463LEU    CA  7204   5.942   7.911   8.938
  463LEU    HA  7205   5.901   8.011   8.926
  463LEU    CB  7206   6.042   7.913   9.054
  463LEU    HB2 7207   5.991   7.957   9.140
  463LEU    HB3 7208   6.069   7.811   9.079
  463LEU    CG  7209   6.169   7.993   9.025
  463LEU    HG  7210   6.219   7.949   8.938
  463LEU    CD1 7211   6.135   8.139   8.995
  463LEU   HD11 7212   6.082   8.182   9.079
  463LEU   HD12 7213   6.227   8.194   8.976
  463LEU   HD13 7214   6.073   8.146   8.905
  463LEU    CD2 7215   6.267   7.990   9.141
  463LEU   HD21 7216   6.296   7.887   9.163
  463LEU   HD22 7217   6.357   8.045   9.113
  463LEU   HD23 7218   6.223   8.035   9.230
  463LEU    C   7219   6.006   7.875   8.804
  463LEU    O   7220   6.017   7.960   8.716
  464SER    N   7221   6.046   7.749   8.785
  464SER    H   7222   6.039   7.684   8.862
  464SER    CA  7223   6.103   7.701   8.661
  464SER    HA  7224   6.194   7.757   8.640
  464SER    CB  7225   6.146   7.555   8.681
  464SER    HB2 7226   6.216   7.551   8.765
  464SER    HB3 7227   6.059   7.494   8.704
  464SER    OG  7228   6.210   7.505   8.566
  464SER    HG  7229   6.245   7.418   8.585
  464SER    C   7230   6.012   7.718   8.541
  464SER    O   7231   6.059   7.758   8.434
  465ARG    N   7232   5.880   7.703   8.554
  465ARG    H   7233   5.843   7.675   8.644
  465ARG    CA  7234   5.788   7.716   8.442
  465ARG    HA  7235   5.825   7.655   8.360
  465ARG    CB  7236   5.649   7.668   8.481
  465ARG    HB2 7237   5.656   7.576   8.539
  465ARG    HB3 7238   5.602   7.743   8.545
  465ARG    CG  7239   5.557   7.642   8.361
  465ARG    HG2 7240   5.454   7.647   8.396
  465ARG    HG3 7241   5.570   7.719   8.285
  465ARG    CD  7242   5.580   7.505   8.299
  465ARG    HD2 7243   5.671   7.505   8.239
  465ARG    HD3 7244   5.592   7.432   8.379
  465ARG    NE  7245   5.466   7.460   8.219
  465ARG    HE  7246   5.406   7.390   8.261
  465ARG    CZ  7247   5.429   7.502   8.096
  465ARG    NH1 7248   5.500   7.589   8.023
  465ARG   HH11 7249   5.589   7.623   8.058
  465ARG   HH12 7250   5.471   7.612   7.930
  465ARG    NH2 7251   5.316   7.455   8.043
  465ARG   HH21 7252   5.258   7.392   8.097
  465ARG   HH22 7253   5.287   7.486   7.951
  465ARG    C   7254   5.785   7.859   8.390
  465ARG    O   7255   5.778   7.880   8.269
  466SER    N   7256   5.796   7.957   8.479
  466SER    H   7257   5.809   7.930   8.576
  466SER    CA  7258   5.801   8.098   8.446
  466SER    HA  7259   5.715   8.124   8.384
  466SER    CB  7260   5.794   8.180   8.575
  466SER    HB2 7261   5.695   8.167   8.620
  466SER    HB3 7262   5.869   8.144   8.645
  466SER    OG  7263   5.817   8.317   8.552
  466SER    HG  7264   5.804   8.364   8.634
  466SER    C   7265   5.928   8.132   8.369
  466SER    O   7266   5.920   8.194   8.263
  467ILE    N   7267   6.044   8.088   8.418
  467ILE    H   7268   6.040   8.039   8.506
  467ILE    CA  7269   6.173   8.106   8.356
  467ILE    HA  7270   6.193   8.213   8.343
  467ILE    CB  7271   6.280   8.048   8.449
  467ILE    HB  7272   6.242   7.952   8.486
  467ILE    CG2 7273   6.413   8.020   8.381
  467ILE   HG21 7274   6.457   8.112   8.342
  467ILE   HG22 7275   6.483   7.974   8.452
  467ILE   HG23 7276   6.401   7.948   8.300
  467ILE    CG1 7277   6.297   8.142   8.568
  467ILE   HG12 7278   6.352   8.231   8.536
  467ILE   HG13 7279   6.200   8.175   8.604
  467ILE    CD1 7280   6.369   8.077   8.685
  467ILE   HD11 7281   6.471   8.049   8.657
  467ILE   HD12 7282   6.374   8.147   8.768
  467ILE   HD13 7283   6.315   7.988   8.716
  467ILE    C   7284   6.178   8.044   8.218
  467ILE    O   7285   6.215   8.111   8.122
  468VAL    N   7286   6.136   7.918   8.204
  468VAL    H   7287   6.107   7.868   8.287
  468VAL    CA  7288   6.140   7.844   8.079
  468VAL    HA  7289   6.239   7.856   8.036
  468VAL    CB  7290   6.121   7.695   8.107
  468VAL    HB  7291   6.028   7.680   8.163
  468VAL    CG1 7292   6.115   7.609   7.981
  468VAL   HG11 7293   6.207   7.621   7.924
  468VAL   HG12 7294   6.104   7.504   8.009
  468VAL   HG13 7295   6.030   7.638   7.918
  468VAL    CG2 7296   6.239   7.644   8.188
  468VAL   HG21 7297   6.248   7.697   8.283
  468VAL   HG22 7298   6.229   7.538   8.210
  468VAL   HG23 7299   6.331   7.659   8.132
  468VAL    C   7300   6.044   7.905   7.978
  468VAL    O   7301   6.080   7.917   7.861
  469LYS    N   7302   5.930   7.958   8.021
  469LYS    H   7303   5.903   7.941   8.117
  469LYS    CA  7304   5.844   8.042   7.940
  469LYS    HA  7305   5.824   7.989   7.847
  469LYS    CB  7306   5.711   8.060   8.013
  469LYS    HB2 7307   5.672   7.962   8.039
  469LYS    HB3 7308   5.728   8.113   8.107
  469LYS    CG  7309   5.604   8.134   7.934
  469LYS    HG2 7310   5.522   8.158   8.002
  469LYS    HG3 7311   5.644   8.227   7.895
  469LYS    CD  7312   5.551   8.047   7.820
  469LYS    HD2 7313   5.627   8.039   7.742
  469LYS    HD3 7314   5.530   7.947   7.859
  469LYS    CE  7315   5.421   8.099   7.758
  469LYS    HE2 7316   5.382   8.022   7.692
  469LYS    HE3 7317   5.349   8.117   7.837
  469LYS    NZ  7318   5.443   8.222   7.681
  469LYS    HZ1 7319   5.515   8.208   7.611
  469LYS    HZ2 7320   5.358   8.254   7.638
  469LYS    HZ3 7321   5.475   8.295   7.744
  469LYS    C   7322   5.909   8.174   7.902
  469LYS    O   7323   5.910   8.209   7.784
  470ARG    N   7324   5.968   8.248   7.995
  470ARG    H   7325   5.969   8.209   8.089
  470ARG    CA  7326   6.021   8.381   7.976
  470ARG    HA  7327   5.945   8.442   7.927
  470ARG    CB  7328   6.054   8.444   8.111
  470ARG    HB2 7329   6.098   8.370   8.177
  470ARG    HB3 7330   6.129   8.523   8.096
  470ARG    CG  7331   5.932   8.508   8.175
  470ARG    HG2 7332   5.906   8.597   8.119
  470ARG    HG3 7333   5.847   8.439   8.172
  470ARG    CD  7334   5.959   8.544   8.321
  470ARG    HD2 7335   5.938   8.456   8.382
  470ARG    HD3 7336   6.065   8.570   8.333
  470ARG    NE  7337   5.879   8.658   8.366
  470ARG    HE  7338   5.825   8.708   8.298
  470ARG    CZ  7339   5.877   8.705   8.492
  470ARG    NH1 7340   5.934   8.638   8.593
  470ARG   HH11 7341   5.976   8.548   8.574
  470ARG   HH12 7342   5.932   8.678   8.686
  470ARG    NH2 7343   5.821   8.823   8.520
  470ARG   HH21 7344   5.773   8.874   8.448
  470ARG   HH22 7345   5.823   8.859   8.615
  470ARG    C   7346   6.142   8.385   7.883
  470ARG    O   7347   6.147   8.465   7.791
  471TRP    N   7348   6.238   8.295   7.905
  471TRP    H   7349   6.230   8.235   7.986
  471TRP    CA  7350   6.351   8.271   7.816
  471TRP    HA  7351   6.412   8.361   7.811
  471TRP    CB  7352   6.435   8.160   7.877
  471TRP    HB2 7353   6.371   8.085   7.925
  471TRP    HB3 7354   6.484   8.107   7.795
  471TRP    CG  7355   6.543   8.201   7.971
  471TRP    CD1 7356   6.673   8.170   7.952
  471TRP    HD1 7357   6.710   8.113   7.869
  471TRP    NE1 7358   6.749   8.220   8.056
  471TRP    HE1 7359   6.849   8.208   8.063
  471TRP    CE2 7360   6.669   8.284   8.149
  471TRP    CZ2 7361   6.701   8.347   8.270
  471TRP    HZ2 7362   6.803   8.348   8.306
  471TRP    CH2 7363   6.599   8.410   8.342
  471TRP    HH2 7364   6.621   8.462   8.434
  471TRP    CZ3 7365   6.467   8.405   8.294
  471TRP    HZ3 7366   6.388   8.453   8.350
  471TRP    CE3 7367   6.438   8.337   8.175
  471TRP    HE3 7368   6.336   8.333   8.141
  471TRP    CD2 7369   6.538   8.275   8.097
  471TRP    C   7370   6.306   8.238   7.675
  471TRP    O   7371   6.362   8.290   7.579
  472ALA    N   7372   6.201   8.157   7.659
  472ALA    H   7373   6.157   8.118   7.740
  472ALA    CA  7374   6.148   8.120   7.529
  472ALA    HA  7375   6.230   8.087   7.466
  472ALA    CB  7376   6.053   8.002   7.548
  472ALA    HB1 7377   5.969   8.030   7.612
  472ALA    HB2 7378   6.014   7.970   7.452
  472ALA    HB3 7379   6.108   7.920   7.594
  472ALA    C   7380   6.077   8.235   7.458
  472ALA    O   7381   6.096   8.254   7.338
  473ASN    N   7382   5.999   8.315   7.531
  473ASN    H   7383   5.978   8.287   7.626
  473ASN    CA  7384   5.939   8.438   7.482
  473ASN    HA  7385   5.872   8.415   7.399
  473ASN    CB  7386   5.860   8.504   7.594
  473ASN    HB2 7387   5.926   8.520   7.679
  473ASN    HB3 7388   5.825   8.602   7.561
  473ASN    CG  7389   5.739   8.427   7.644
  473ASN    OD1 7390   5.693   8.330   7.585
  473ASN    ND2 7391   5.685   8.474   7.757
  473ASN   HD21 7392   5.604   8.427   7.796
  473ASN   HD22 7393   5.725   8.556   7.800
  473ASN    C   7394   6.045   8.534   7.430
  473ASN    O   7395   6.033   8.585   7.318
  474PHE    N   7396   6.154   8.552   7.505
  474PHE    H   7397   6.159   8.506   7.594
  474PHE    CA  7398   6.267   8.632   7.460
  474PHE    HA  7399   6.229   8.732   7.437
  474PHE    CB  7400   6.370   8.646   7.571
  474PHE    HB2 7401   6.327   8.705   7.652
  474PHE    HB3 7402   6.396   8.548   7.611
  474PHE    CG  7403   6.496   8.713   7.522
  474PHE    CD1 7404   6.503   8.853   7.516
  474PHE    HD1 7405   6.422   8.914   7.554
  474PHE    CE1 7406   6.616   8.915   7.460
  474PHE    HE1 7407   6.622   9.023   7.457
  474PHE    CZ  7408   6.720   8.837   7.408
  474PHE    HZ  7409   6.806   8.884   7.363
  474PHE    CE2 7410   6.714   8.697   7.415
  474PHE    HE2 7411   6.795   8.638   7.376
  474PHE    CD2 7412   6.602   8.636   7.474
  474PHE    HD2 7413   6.597   8.528   7.480
  474PHE    C   7414   6.325   8.577   7.330
  474PHE    O   7415   6.338   8.653   7.234
  475ALA    N   7416   6.350   8.446   7.320
  475ALA    H   7417   6.339   8.389   7.403
  475ALA    CA  7418   6.398   8.384   7.199
  475ALA    HA  7419   6.494   8.429   7.175
  475ALA    CB  7420   6.421   8.235   7.227
  475ALA    HB1 7421   6.327   8.186   7.247
  475ALA    HB2 7422   6.468   8.188   7.140
  475ALA    HB3 7423   6.487   8.223   7.313
  475ALA    C   7424   6.308   8.403   7.078
  475ALA    O   7425   6.360   8.423   6.968
  476LYS    N   7426   6.176   8.398   7.094
  476LYS    H   7427   6.142   8.374   7.186
  476LYS    CA  7428   6.079   8.414   6.987
  476LYS    HA  7429   6.111   8.357   6.900
  476LYS    CB  7430   5.944   8.359   7.034
  476LYS    HB2 7431   5.919   8.405   7.130
  476LYS    HB3 7432   5.867   8.386   6.962
  476LYS    CG  7433   5.947   8.207   7.048
  476LYS    HG2 7434   5.956   8.163   6.949
  476LYS    HG3 7435   6.035   8.177   7.106
  476LYS    CD  7436   5.822   8.152   7.116
  476LYS    HD2 7437   5.802   8.206   7.208
  476LYS    HD3 7438   5.737   8.164   7.048
  476LYS    CE  7439   5.845   8.005   7.148
  476LYS    HE2 7440   5.898   7.957   7.066
  476LYS    HE3 7441   5.908   7.998   7.237
  476LYS    NZ  7442   5.718   7.935   7.171
  476LYS    HZ1 7443   5.661   7.939   7.088
  476LYS    HZ2 7444   5.738   7.838   7.193
  476LYS    HZ3 7445   5.669   7.976   7.249
  476LYS    C   7446   6.063   8.557   6.937
  476LYS    O   7447   6.052   8.574   6.816
  477TYR    N   7448   6.058   8.657   7.024
  477TYR    H   7449   6.064   8.635   7.123
  477TYR    CA  7450   6.021   8.791   6.985
  477TYR    HA  7451   6.055   8.806   6.883
  477TYR    CB  7452   5.869   8.801   6.980
  477TYR    HB2 7453   5.840   8.897   6.937
  477TYR    HB3 7454   5.832   8.726   6.911
  477TYR    CG  7455   5.797   8.783   7.112
  477TYR    CD1 7456   5.775   8.893   7.196
  477TYR    HD1 7457   5.813   8.990   7.167
  477TYR    CE1 7458   5.703   8.878   7.314
  477TYR    HE1 7459   5.684   8.963   7.378
  477TYR    CZ  7460   5.651   8.752   7.350
  477TYR    OH  7461   5.572   8.737   7.460
  477TYR    HH  7462   5.583   8.810   7.522
  477TYR    CE2 7463   5.677   8.641   7.267
  477TYR    HE2 7464   5.638   8.544   7.296
  477TYR    CD2 7465   5.749   8.657   7.148
  477TYR    HD2 7466   5.764   8.572   7.083
  477TYR    C   7467   6.087   8.905   7.061
  477TYR    O   7468   6.050   9.021   7.044
  478GLY    N   7469   6.191   8.878   7.141
  478GLY    H   7470   6.216   8.781   7.155
  478GLY    CA  7471   6.285   8.977   7.189
  478GLY    HA2 7472   6.381   8.928   7.203
  478GLY    HA3 7473   6.298   9.054   7.112
  478GLY    C   7474   6.249   9.046   7.320
  478GLY    O   7475   6.315   9.141   7.360
  479ASN    N   7476   6.145   8.998   7.388
  479ASN    H   7477   6.093   8.922   7.346
  479ASN    CA  7478   6.096   9.046   7.516
  479ASN    HA  7479   6.177   9.094   7.571
  479ASN    CB  7480   5.988   9.149   7.485
  479ASN    HB2 7481   6.032   9.230   7.427
  479ASN    HB3 7482   5.911   9.102   7.424
  479ASN    CG  7483   5.918   9.212   7.605
  479ASN    OD1 7484   5.948   9.188   7.722
  479ASN    ND2 7485   5.820   9.298   7.578
  479ASN   HD21 7486   5.775   9.344   7.657
  479ASN   HD22 7487   5.788   9.310   7.484
  479ASN    C   7488   6.044   8.926   7.594
  479ASN    O   7489   5.965   8.851   7.537
  480PRO    N   7490   6.086   8.901   7.718
  480PRO    CD  7491   6.180   8.977   7.797
  480PRO    HD2 7492   6.159   9.084   7.797
  480PRO    HD3 7493   6.281   8.959   7.761
  480PRO    CG  7494   6.168   8.923   7.939
  480PRO    HG2 7495   6.084   8.970   7.991
  480PRO    HG3 7496   6.260   8.936   7.997
  480PRO    CB  7497   6.136   8.776   7.911
  480PRO    HB2 7498   6.091   8.727   7.997
  480PRO    HB3 7499   6.227   8.724   7.881
  480PRO    CA  7500   6.040   8.786   7.793
  480PRO    HA  7501   6.048   8.696   7.732
  480PRO    C   7502   5.897   8.798   7.843
  480PRO    O   7503   5.834   8.697   7.872
  481NLN    N   7504   5.847   8.921   7.859
  481NLN    H   7505   5.904   9.000   7.833
  481NLN    CA  7506   5.712   8.947   7.905
  481NLN    HA  7507   5.700   8.894   8.000
  481NLN    CB  7508   5.698   9.096   7.935
  481NLN    HB2 7509   5.786   9.134   7.986
  481NLN    HB3 7510   5.689   9.149   7.840
  481NLN    CG  7511   5.576   9.127   8.021
  481NLN    OD1 7512   5.512   9.037   8.075
  481NLN    ND2 7513   5.531   9.253   8.024
  481NLN   HD21 7514   5.596   9.330   8.029
  481NLN    C   7515   5.607   8.893   7.809
  481NLN    O   7516   5.627   8.887   7.688
  482GLU    N   7517   5.492   8.854   7.865
  482GLU    H   7518   5.478   8.880   7.961
  482GLU    CA  7519   5.377   8.806   7.792
  482GLU    HA  7520   5.407   8.736   7.714
  482GLU    CB  7521   5.276   8.743   7.887
  482GLU    HB2 7522   5.249   8.817   7.963
  482GLU    HB3 7523   5.184   8.719   7.834
  482GLU    CG  7524   5.329   8.617   7.956
  482GLU    HG2 7525   5.421   8.642   8.008
  482GLU    HG3 7526   5.255   8.586   8.030
  482GLU    CD  7527   5.353   8.504   7.857
  482GLU    OE1 7528   5.436   8.417   7.891
  482GLU    OE2 7529   5.292   8.505   7.748
  482GLU    C   7530   5.299   8.920   7.727
  482GLU    O   7531   5.288   9.028   7.785
  483THR    N   7532   5.225   8.889   7.620
  483THR    H   7533   5.239   8.801   7.574
  483THR    CA  7534   5.126   8.979   7.565
  483THR    HA  7535   5.173   9.075   7.543
  483THR    CB  7536   5.078   8.916   7.434
  483THR    HB  7537   5.022   8.825   7.453
  483THR    CG2 7538   4.995   9.015   7.353
  483THR   HG21 7539   5.056   9.105   7.347
  483THR   HG22 7540   4.973   8.976   7.254
  483THR   HG23 7541   4.901   9.039   7.404
  483THR    OG1 7542   5.190   8.886   7.353
  483THR    HG1 7543   5.159   8.867   7.264
  483THR    C   7544   5.009   9.005   7.659
  483THR    O   7545   4.942   9.108   7.651
  484GLN    N   7546   4.981   8.912   7.750
  484GLN    H   7547   5.042   8.831   7.752
  484GLN    CA  7548   4.871   8.916   7.844
  484GLN    HA  7549   4.780   8.933   7.787
  484GLN    CB  7550   4.859   8.780   7.913
  484GLN    HB2 7551   4.952   8.757   7.966
  484GLN    HB3 7552   4.778   8.784   7.985
  484GLN    CG  7553   4.832   8.673   7.807
  484GLN    HG2 7554   4.751   8.708   7.743
  484GLN    HG3 7555   4.920   8.658   7.746
  484GLN    CD  7556   4.790   8.537   7.861
  484GLN    OE1 7557   4.780   8.511   7.980
  484GLN    NE2 7558   4.761   8.444   7.769
  484GLN   HE21 7559   4.732   8.353   7.804
  484GLN   HE22 7560   4.769   8.464   7.671
  484GLN    C   7561   4.882   9.028   7.946
  484GLN    O   7562   4.982   9.040   8.018
  485ASN    N   7563   4.775   9.106   7.962
  485ASN    H   7564   4.696   9.093   7.900
  485ASN    CA  7565   4.774   9.221   8.050
  485ASN    HA  7566   4.868   9.274   8.036
  485ASN    CB  7567   4.662   9.315   8.008
  485ASN    HB2 7568   4.672   9.337   7.901
  485ASN    HB3 7569   4.564   9.271   8.025
  485ASN    CG  7570   4.673   9.448   8.080
  485ASN    OD1 7571   4.746   9.538   8.039
  485ASN    ND2 7572   4.603   9.466   8.193
  485ASN   HD21 7573   4.622   9.552   8.242
  485ASN   HD22 7574   4.552   9.390   8.236
  485ASN    C   7575   4.769   9.184   8.198
  485ASN    O   7576   4.823   9.259   8.280
  486NLN    N   7577   4.710   9.071   8.235
  486NLN    H   7578   4.662   9.017   8.165
  486NLN    CA  7579   4.713   9.018   8.370
  486NLN    HA  7580   4.701   9.102   8.439
  486NLN    CB  7581   4.592   8.926   8.388
  486NLN    HB2 7582   4.504   8.973   8.343
  486NLN    HB3 7583   4.611   8.832   8.336
  486NLN    CG  7584   4.557   8.897   8.533
  486NLN    OD1 7585   4.603   8.964   8.624
  486NLN    ND2 7586   4.470   8.799   8.560
  486NLN   HD21 7587   4.379   8.800   8.517
  486NLN    C   7588   4.844   8.952   8.410
  486NLN    O   7589   4.854   8.894   8.517
  487SER    N   7590   4.947   8.949   8.324
  487SER    H   7591   4.937   8.994   8.234
  487SER    CA  7592   5.075   8.892   8.359
  487SER    HA  7593   5.057   8.792   8.398
  487SER    CB  7594   5.160   8.876   8.233
  487SER    HB2 7595   5.101   8.829   8.155
  487SER    HB3 7596   5.194   8.974   8.199
  487SER    OG  7597   5.271   8.794   8.260
  487SER    HG  7598   5.331   8.797   8.186
  487SER    C   7599   5.150   8.969   8.466
  487SER    O   7600   5.122   9.087   8.489
  488THR    N   7601   5.249   8.908   8.531
  488THR    H   7602   5.266   8.812   8.508
  488THR    CA  7603   5.349   8.978   8.610
  488THR    HA  7604   5.305   9.070   8.648
  488THR    CB  7605   5.394   8.898   8.732
  488THR    HB  7606   5.440   8.805   8.700
  488THR    CG2 7607   5.493   8.975   8.820
  488THR   HG21 7608   5.446   9.066   8.857
  488THR   HG22 7609   5.523   8.913   8.904
  488THR   HG23 7610   5.583   9.001   8.764
  488THR    OG1 7611   5.283   8.870   8.815
  488THR    HG1 7612   5.314   8.826   8.894
  488THR    C   7613   5.470   9.014   8.526
  488THR    O   7614   5.523   8.933   8.450
  489SER    N   7615   5.519   9.138   8.542
  489SER    H   7616   5.479   9.194   8.616
  489SER    CA  7617   5.617   9.198   8.454
  489SER    HA  7618   5.613   9.146   8.359
  489SER    CB  7619   5.574   9.342   8.428
  489SER    HB2 7620   5.468   9.343   8.400
  489SER    HB3 7621   5.586   9.401   8.518
  489SER    OG  7622   5.648   9.400   8.323
  489SER    HG  7623   5.612   9.488   8.308
  489SER    C   7624   5.760   9.192   8.504
  489SER    O   7625   5.788   9.195   8.624
  490TRP    N   7626   5.853   9.188   8.408
  490TRP    H   7627   5.819   9.191   8.313
  490TRP    CA  7628   5.997   9.197   8.424
  490TRP    HA  7629   6.022   9.212   8.529
  490TRP    CB  7630   6.058   9.065   8.381
  490TRP    HB2 7631   6.025   8.989   8.451
  490TRP    HB3 7632   6.018   9.038   8.283
  490TRP    CG  7633   6.207   9.051   8.372
  490TRP    CD1 7634   6.299   9.138   8.419
  490TRP    HD1 7635   6.280   9.233   8.467
  490TRP    NE1 7636   6.426   9.086   8.401
  490TRP    HE1 7637   6.510   9.127   8.440
  490TRP    CE2 7638   6.422   8.964   8.337
  490TRP    CZ2 7639   6.520   8.873   8.297
  490TRP    HZ2 7640   6.624   8.896   8.313
  490TRP    CH2 7641   6.481   8.753   8.235
  490TRP    HH2 7642   6.556   8.681   8.205
  490TRP    CZ3 7643   6.345   8.728   8.212
  490TRP    HZ3 7644   6.317   8.637   8.162
  490TRP    CE3 7645   6.247   8.819   8.254
  490TRP    HE3 7646   6.143   8.798   8.237
  490TRP    CD2 7647   6.283   8.939   8.317
  490TRP    C   7648   6.045   9.314   8.339
  490TRP    O   7649   6.036   9.307   8.217
  491PRO    N   7650   6.090   9.425   8.399
  491PRO    CD  7651   6.097   9.447   8.542
  491PRO    HD2 7652   6.164   9.375   8.589
  491PRO    HD3 7653   5.998   9.440   8.586
  491PRO    CG  7654   6.154   9.587   8.562
  491PRO    HG2 7655   6.260   9.581   8.585
  491PRO    HG3 7656   6.100   9.640   8.641
  491PRO    CB  7657   6.133   9.654   8.427
  491PRO    HB2 7658   6.208   9.731   8.408
  491PRO    HB3 7659   6.033   9.698   8.424
  491PRO    CA  7660   6.140   9.540   8.326
  491PRO    HA  7661   6.073   9.562   8.243
  491PRO    C   7662   6.280   9.517   8.272
  491PRO    O   7663   6.354   9.435   8.326
  492VAL    N   7664   6.323   9.592   8.170
  492VAL    H   7665   6.258   9.654   8.123
  492VAL    CA  7666   6.463   9.597   8.133
  492VAL    HA  7667   6.496   9.495   8.116
  492VAL    CB  7668   6.493   9.675   8.006
  492VAL    HB  7669   6.601   9.676   7.992
  492VAL    CG1 7670   6.435   9.610   7.881
  492VAL   HG11 7671   6.326   9.606   7.886
  492VAL   HG12 7672   6.464   9.667   7.792
  492VAL   HG13 7673   6.475   9.509   7.871
  492VAL    CG2 7674   6.450   9.822   8.010
  492VAL   HG21 7675   6.503   9.870   8.092
  492VAL   HG22 7676   6.480   9.871   7.917
  492VAL   HG23 7677   6.343   9.832   8.024
  492VAL    C   7678   6.549   9.653   8.246
  492VAL    O   7679   6.506   9.738   8.323
  493PHE    N   7680   6.677   9.614   8.246
  493PHE    H   7681   6.705   9.546   8.177
  493PHE    CA  7682   6.783   9.698   8.298
  493PHE    HA  7683   6.756   9.732   8.398
  493PHE    CB  7684   6.911   9.615   8.309
  493PHE    HB2 7685   6.885   9.517   8.349
  493PHE    HB3 7686   6.952   9.599   8.209
  493PHE    CG  7687   7.018   9.675   8.397
  493PHE    CD1 7688   7.098   9.780   8.350
  493PHE    HD1 7689   7.081   9.822   8.251
  493PHE    CE1 7690   7.201   9.831   8.430
  493PHE    HE1 7691   7.262   9.912   8.393
  493PHE    CZ  7692   7.224   9.778   8.557
  493PHE    HZ  7693   7.303   9.817   8.619
  493PHE    CE2 7694   7.142   9.674   8.605
  493PHE    HE2 7695   7.159   9.633   8.704
  493PHE    CD2 7696   7.040   9.623   8.525
  493PHE    HD2 7697   6.979   9.542   8.561
  493PHE    C   7698   6.803   9.816   8.204
  493PHE    O   7699   6.843   9.800   8.090
  494LYS    N   7700   6.775   9.938   8.252
  494LYS    H   7701   6.743   9.944   8.348
  494LYS    CA  7702   6.816  10.061   8.186
  494LYS    HA  7703   6.834  10.042   8.081
  494LYS    CB  7704   6.708  10.169   8.199
  494LYS    HB2 7705   6.699  10.196   8.304
  494LYS    HB3 7706   6.743  10.256   8.144
  494LYS    CG  7707   6.570  10.130   8.145
  494LYS    HG2 7708   6.581  10.092   8.043
  494LYS    HG3 7709   6.528  10.052   8.209
  494LYS    CD  7710   6.477  10.250   8.146
  494LYS    HD2 7711   6.452  10.275   8.250
  494LYS    HD3 7712   6.527  10.335   8.100
  494LYS    CE  7713   6.348  10.223   8.069
  494LYS    HE2 7714   6.372  10.191   7.968
  494LYS    HE3 7715   6.291  10.144   8.118
  494LYS    NZ  7716   6.266  10.346   8.063
  494LYS    HZ1 7717   6.318  10.419   8.017
  494LYS    HZ2 7718   6.181  10.329   8.011
  494LYS    HZ3 7719   6.242  10.377   8.156
  494LYS    C   7720   6.946  10.112   8.246
  494LYS    O   7721   6.969  10.088   8.365
  495SER    N   7722   7.024  10.189   8.171
  495SER    H   7723   6.998  10.206   8.075
  495SER    CA  7724   7.157  10.232   8.209
  495SER    HA  7725   7.220  10.143   8.219
  495SER    CB  7726   7.217  10.315   8.096
  495SER    HB2 7727   7.322  10.334   8.117
  495SER    HB3 7728   7.210  10.259   8.003
  495SER    OG  7729   7.148  10.437   8.080
  495SER    HG  7730   7.212  10.499   8.045
  495SER    C   7731   7.164  10.307   8.342
  495SER    O   7732   7.251  10.279   8.423
  496THR    N   7733   7.068  10.396   8.368
  496THR    H   7734   7.013  10.426   8.289
  496THR    CA  7735   7.060  10.475   8.490
  496THR    HA  7736   7.157  10.474   8.540
  496THR    CB  7737   7.028  10.620   8.456
  496THR    HB  7738   6.933  10.625   8.404
  496THR    CG2 7739   7.024  10.713   8.578
  496THR   HG21 7740   7.121  10.713   8.628
  496THR   HG22 7741   6.999  10.814   8.545
  496THR   HG23 7742   6.947  10.681   8.648
  496THR    OG1 7743   7.130  10.670   8.372
  496THR    HG1 7744   7.107  10.759   8.345
  496THR    C   7745   6.957  10.422   8.590
  496THR    O   7746   6.983  10.424   8.710
  497GLU    N   7747   6.842  10.373   8.544
  497GLU    H   7748   6.826  10.379   8.444
  497GLU    CA  7749   6.736  10.324   8.630
  497GLU    HA  7750   6.729  10.392   8.715
  497GLU    CB  7751   6.602  10.327   8.558
  497GLU    HB2 7752   6.600  10.246   8.484
  497GLU    HB3 7753   6.524  10.303   8.631
  497GLU    CG  7754   6.561  10.455   8.486
  497GLU    HG2 7755   6.621  10.465   8.396
  497GLU    HG3 7756   6.458  10.444   8.454
  497GLU    CD  7757   6.572  10.582   8.569
  497GLU    OE1 7758   6.596  10.688   8.507
  497GLU    OE2 7759   6.555  10.573   8.692
  497GLU    C   7760   6.760  10.186   8.688
  497GLU    O   7761   6.711  10.157   8.797
  498GLN    N   7762   6.833  10.099   8.618
  498GLN    H   7763   6.866  10.129   8.528
  498GLN    CA  7764   6.900   9.981   8.669
  498GLN    HA  7765   6.931   9.924   8.582
  498GLN    CB  7766   7.029  10.020   8.741
  498GLN    HB2 7767   7.003  10.072   8.834
  498GLN    HB3 7768   7.083   9.929   8.767
  498GLN    CG  7769   7.124  10.109   8.661
  498GLN    HG2 7770   7.153  10.059   8.568
  498GLN    HG3 7771   7.073  10.201   8.633
  498GLN    CD  7772   7.249  10.148   8.738
  498GLN    OE1 7773   7.289  10.088   8.837
  498GLN    NE2 7774   7.320  10.252   8.694
  498GLN   HE21 7775   7.401  10.280   8.748
  498GLN   HE22 7776   7.295  10.293   8.605
  498GLN    C   7777   6.818   9.882   8.751
  498GLN    O   7778   6.856   9.843   8.861
  499LYS    N   7779   6.705   9.836   8.697
  499LYS    H   7780   6.680   9.868   8.605
  499LYS    CA  7781   6.622   9.734   8.758
  499LYS    HA  7782   6.628   9.746   8.867
  499LYS    CB  7783   6.476   9.756   8.718
  499LYS    HB2 7784   6.468   9.750   8.609
  499LYS    HB3 7785   6.415   9.677   8.761
  499LYS    CG  7786   6.424   9.891   8.766
  499LYS    HG2 7787   6.431   9.895   8.875
  499LYS    HG3 7788   6.486   9.970   8.725
  499LYS    CD  7789   6.279   9.917   8.726
  499LYS    HD2 7790   6.263   9.885   8.623
  499LYS    HD3 7791   6.213   9.861   8.791
  499LYS    CE  7792   6.249  10.067   8.736
  499LYS    HE2 7793   6.288  10.104   8.831
  499LYS    HE3 7794   6.301  10.118   8.656
  499LYS    NZ  7795   6.105  10.094   8.728
  499LYS    HZ1 7796   6.057  10.049   8.805
  499LYS    HZ2 7797   6.089  10.193   8.733
  499LYS    HZ3 7798   6.068  10.059   8.641
  499LYS    C   7799   6.668   9.593   8.727
  499LYS    O   7800   6.726   9.570   8.620
  500TYR    N   7801   6.638   9.495   8.813
  500TYR    H   7802   6.601   9.522   8.903
  500TYR    CA  7803   6.661   9.354   8.790
  500TYR    HA  7804   6.646   9.335   8.683
  500TYR    CB  7805   6.805   9.317   8.823
  500TYR    HB2 7806   6.821   9.213   8.796
  500TYR    HB3 7807   6.872   9.376   8.761
  500TYR    CG  7808   6.844   9.333   8.968
  500TYR    CD1 7809   6.826   9.228   9.058
  500TYR    HD1 7810   6.783   9.135   9.024
  500TYR    CE1 7811   6.863   9.241   9.192
  500TYR    HE1 7812   6.848   9.160   9.262
  500TYR    CZ  7813   6.920   9.362   9.237
  500TYR    OH  7814   6.956   9.378   9.368
  500TYR    HH  7815   6.938   9.299   9.420
  500TYR    CE2 7816   6.936   9.469   9.147
  500TYR    HE2 7817   6.979   9.562   9.183
  500TYR    CD2 7818   6.899   9.454   9.013
  500TYR    HD2 7819   6.912   9.537   8.944
  500TYR    C   7820   6.565   9.263   8.865
  500TYR    O   7821   6.508   9.301   8.967
  501LEU    N   7822   6.547   9.141   8.814
  501LEU    H   7823   6.595   9.120   8.728
  501LEU    CA  7824   6.459   9.038   8.865
  501LEU    HA  7825   6.380   9.083   8.924
  501LEU    CB  7826   6.396   8.972   8.742
  501LEU    HB2 7827   6.335   9.047   8.690
  501LEU    HB3 7828   6.475   8.942   8.674
  501LEU    CG  7829   6.310   8.848   8.766
  501LEU    HG  7830   6.372   8.769   8.807
  501LEU    CD1 7831   6.193   8.872   8.861
  501LEU   HD11 7832   6.126   8.949   8.822
  501LEU   HD12 7833   6.137   8.780   8.875
  501LEU   HD13 7834   6.230   8.903   8.959
  501LEU    CD2 7835   6.252   8.800   8.633
  501LEU   HD21 7836   6.333   8.776   8.565
  501LEU   HD22 7837   6.192   8.711   8.649
  501LEU   HD23 7838   6.190   8.879   8.589
  501LEU    C   7839   6.528   8.937   8.955
  501LEU    O   7840   6.597   8.849   8.905
  502THR    N   7841   6.510   8.944   9.087
  502THR    H   7842   6.454   9.019   9.127
  502THR    CA  7843   6.545   8.834   9.175
  502THR    HA  7844   6.651   8.813   9.159
  502THR    CB  7845   6.530   8.867   9.323
  502THR    HB  7846   6.562   8.780   9.381
  502THR    CG2 7847   6.614   8.986   9.368
  502THR   HG21 7848   6.587   9.076   9.313
  502THR   HG22 7849   6.598   9.003   9.475
  502THR   HG23 7850   6.720   8.964   9.353
  502THR    OG1 7851   6.396   8.893   9.358
  502THR    HG1 7852   6.392   8.902   9.453
  502THR    C   7853   6.466   8.708   9.145
  502THR    O   7854   6.346   8.713   9.118
  503LEU    N   7855   6.532   8.592   9.151
  503LEU    H   7856   6.632   8.596   9.161
  503LEU    CA  7857   6.470   8.462   9.133
  503LEU    HA  7858   6.363   8.475   9.116
  503LEU    CB  7859   6.527   8.391   9.010
  503LEU    HB2 7860   6.630   8.363   9.030
  503LEU    HB3 7861   6.471   8.299   8.995
  503LEU    CG  7862   6.522   8.472   8.881
  503LEU    HG  7863   6.571   8.568   8.895
  503LEU    CD1 7864   6.598   8.399   8.770
  503LEU   HD11 7865   6.552   8.302   8.750
  503LEU   HD12 7866   6.596   8.458   8.679
  503LEU   HD13 7867   6.702   8.384   8.800
  503LEU    CD2 7868   6.378   8.494   8.834
  503LEU   HD21 7869   6.324   8.552   8.909
  503LEU   HD22 7870   6.379   8.550   8.741
  503LEU   HD23 7871   6.328   8.398   8.819
  503LEU    C   7872   6.484   8.379   9.260
  503LEU    O   7873   6.587   8.315   9.283
  504ASN    N   7874   6.378   8.380   9.341
  504ASN    H   7875   6.301   8.440   9.316
  504ASN    CA  7876   6.359   8.302   9.461
  504ASN    HA  7877   6.416   8.209   9.454
  504ASN    CB  7878   6.413   8.384   9.579
  504ASN    HB2 7879   6.515   8.413   9.555
  504ASN    HB3 7880   6.353   8.474   9.593
  504ASN    CG  7881   6.417   8.307   9.711
  504ASN    OD1 7882   6.323   8.239   9.750
  504ASN    ND2 7883   6.529   8.314   9.783
  504ASN   HD21 7884   6.530   8.264   9.871
  504ASN   HD22 7885   6.607   8.370   9.752
  504ASN    C   7886   6.212   8.268   9.474
  504ASN    O   7887   6.128   8.353   9.443
  505THR    N   7888   6.177   8.146   9.516
  505THR    H   7889   6.248   8.085   9.554
  505THR    CA  7890   6.039   8.103   9.525
  505THR    HA  7891   5.992   8.117   9.429
  505THR    CB  7892   6.029   7.955   9.561
  505THR    HB  7893   5.924   7.930   9.574
  505THR    CG2 7894   6.088   7.864   9.452
  505THR   HG21 7895   6.193   7.886   9.438
  505THR   HG22 7896   6.076   7.760   9.481
  505THR   HG23 7897   6.034   7.882   9.359
  505THR    OG1 7898   6.099   7.924   9.679
  505THR    HG1 7899   6.081   7.832   9.701
  505THR    C   7900   5.958   8.182   9.626
  505THR    O   7901   5.837   8.198   9.608
  506GLU    N   7902   6.023   8.236   9.730
  506GLU    H   7903   6.121   8.215   9.738
  506GLU    CA  7904   5.964   8.316   9.836
  506GLU    HA  7905   5.877   8.264   9.876
  506GLU    CB  7906   6.071   8.327   9.944
  506GLU    HB2 7907   6.112   8.227   9.963
  506GLU    HB3 7908   6.152   8.388   9.905
  506GLU    CG  7909   6.025   8.387  10.076
  506GLU    HG2 7910   6.114   8.425  10.128
  506GLU    HG3 7911   5.960   8.473  10.058
  506GLU    CD  7912   5.958   8.284  10.165
  506GLU    OE1 7913   5.837   8.302  10.193
  506GLU    OE2 7914   6.028   8.189  10.206
  506GLU    C   7915   5.919   8.453   9.788
  506GLU    O   7916   5.821   8.507   9.838
  507SER    N   7917   5.990   8.513   9.692
  507SER    H   7918   6.066   8.460   9.652
  507SER    CA  7919   5.957   8.641   9.633
  507SER    HA  7920   5.851   8.641   9.607
  507SER    CB  7921   5.982   8.752   9.734
  507SER    HB2 7922   5.922   8.736   9.824
  507SER    HB3 7923   6.087   8.753   9.762
  507SER    OG  7924   5.947   8.877   9.677
  507SER    HG  7925   5.949   8.942   9.748
  507SER    C   7926   6.041   8.670   9.509
  507SER    O   7927   6.163   8.672   9.516
  508THR    N   7928   5.977   8.701   9.396
  508THR    H   7929   5.876   8.696   9.395
  508THR    CA  7930   6.040   8.734   9.270
  508THR    HA  7931   6.144   8.701   9.273
  508THR    CB  7932   5.973   8.659   9.155
  508THR    HB  7933   6.027   8.680   9.063
  508THR    CG2 7934   5.970   8.508   9.178
  508THR   HG21 7935   5.906   8.484   9.263
  508THR   HG22 7936   5.930   8.459   9.089
  508THR   HG23 7937   6.071   8.471   9.197
  508THR    OG1 7938   5.839   8.699   9.143
  508THR    HG1 7939   5.807   8.668   9.058
  508THR    C   7940   6.046   8.884   9.242
  508THR    O   7941   6.023   8.931   9.131
  509ARG    N   7942   6.069   8.962   9.348
  509ARG    H   7943   6.086   8.915   9.435
  509ARG    CA  7944   6.065   9.107   9.346
  509ARG    HA  7945   5.967   9.135   9.307
  509ARG    CB  7946   6.075   9.159   9.489
  509ARG    HB2 7947   6.051   9.266   9.489
  509ARG    HB3 7948   5.997   9.111   9.549
  509ARG    CG  7949   6.211   9.139   9.555
  509ARG    HG2 7950   6.290   9.140   9.481
  509ARG    HG3 7951   6.228   9.222   9.624
  509ARG    CD  7952   6.219   9.008   9.634
  509ARG    HD2 7953   6.144   9.011   9.713
  509ARG    HD3 7954   6.200   8.924   9.568
  509ARG    NE  7955   6.350   8.994   9.699
  509ARG    HE  7956   6.383   9.073   9.753
  509ARG    CZ  7957   6.429   8.885   9.700
  509ARG    NH1 7958   6.401   8.771   9.636
  509ARG   HH11 7959   6.312   8.755   9.590
  509ARG   HH12 7960   6.464   8.694   9.648
  509ARG    NH2 7961   6.545   8.891   9.767
  509ARG   HH21 7962   6.571   8.975   9.815
  509ARG   HH22 7963   6.605   8.810   9.765
  509ARG    C   7964   6.167   9.170   9.253
  509ARG    O   7965   6.277   9.119   9.230
  510ILE    N   7966   6.134   9.289   9.201
  510ILE    H   7967   6.044   9.328   9.225
  510ILE    CA  7968   6.225   9.369   9.121
  510ILE    HA  7969   6.295   9.302   9.071
  510ILE    CB  7970   6.146   9.444   9.015
  510ILE    HB  7971   6.072   9.505   9.066
  510ILE    CG2 7972   6.234   9.542   8.937
  510ILE   HG21 7973   6.318   9.489   8.891
  510ILE   HG22 7974   6.175   9.591   8.860
  510ILE   HG23 7975   6.273   9.619   9.004
  510ILE    CG1 7976   6.069   9.351   8.922
  510ILE   HG12 7977   5.991   9.301   8.979
  510ILE   HG13 7978   6.018   9.411   8.846
  510ILE    CD1 7979   6.149   9.242   8.851
  510ILE   HD11 7980   6.191   9.174   8.925
  510ILE   HD12 7981   6.082   9.184   8.788
  510ILE   HD13 7982   6.228   9.285   8.790
  510ILE    C   7983   6.307   9.461   9.211
  510ILE    O   7984   6.251   9.526   9.298
  511MET    N   7985   6.439   9.469   9.190
  511MET    H   7986   6.479   9.410   9.118
  511MET    CA  7987   6.530   9.546   9.272
  511MET    HA  7988   6.472   9.618   9.330
  511MET    CB  7989   6.600   9.455   9.372
  511MET    HB2 7990   6.670   9.390   9.319
  511MET    HB3 7991   6.656   9.516   9.442
  511MET    CG  7992   6.504   9.365   9.449
  511MET    HG2 7993   6.424   9.427   9.490
  511MET    HG3 7994   6.460   9.294   9.380
  511MET    SD  7995   6.577   9.271   9.585
  511MET    CE  7996   6.578   9.399   9.713
  511MET    HE1 7997   6.476   9.431   9.732
  511MET    HE2 7998   6.622   9.359   9.805
  511MET    HE3 7999   6.638   9.484   9.679
  511MET    C   8000   6.627   9.630   9.190
  511MET    O   8001   6.629   9.621   9.068
  512THR    N   8002   6.706   9.716   9.256
  512THR    H   8003   6.701   9.717   9.356
  512THR    CA  8004   6.803   9.805   9.196
  512THR    HA  8005   6.833   9.763   9.100
  512THR    CB  8006   6.743   9.942   9.168
  512THR    HB  8007   6.651   9.929   9.110
  512THR    CG2 8008   6.714  10.025   9.293
  512THR   HG21 8009   6.807  10.047   9.346
  512THR   HG22 8010   6.668  10.119   9.263
  512THR   HG23 8011   6.646   9.972   9.359
  512THR    OG1 8012   6.832  10.024   9.095
  512THR    HG1 8013   6.781  10.090   9.048
  512THR    C   8014   6.930   9.817   9.279
  512THR    O   8015   6.930   9.782   9.397
  513LYS    N   8016   7.038   9.869   9.220
  513LYS    H   8017   7.022   9.900   9.125
  513LYS    CA  8018   7.164   9.903   9.282
  513LYS    HA  8019   7.230   9.937   9.202
  513LYS    CB  8020   7.147  10.023   9.375
  513LYS    HB2 8021   7.065  10.004   9.445
  513LYS    HB3 8022   7.237  10.039   9.433
  513LYS    CG  8023   7.119  10.151   9.297
  513LYS    HG2 8024   7.208  10.178   9.239
  513LYS    HG3 8025   7.036  10.136   9.228
  513LYS    CD  8026   7.084  10.268   9.389
  513LYS    HD2 8027   7.002  10.240   9.454
  513LYS    HD3 8028   7.171  10.293   9.450
  513LYS    CE  8029   7.043  10.389   9.306
  513LYS    HE2 8030   7.116  10.405   9.227
  513LYS    HE3 8031   6.946  10.369   9.259
  513LYS    NZ  8032   7.033  10.509   9.390
  513LYS    HZ1 8033   7.123  10.529   9.432
  513LYS    HZ2 8034   7.005  10.589   9.334
  513LYS    HZ3 8035   6.966  10.495   9.464
  513LYS    C   8036   7.241   9.786   9.340
  513LYS    O   8037   7.299   9.792   9.448
  514LEU    N   8038   7.247   9.677   9.262
  514LEU    H   8039   7.197   9.682   9.174
  514LEU    CA  8040   7.322   9.557   9.290
  514LEU    HA  8041   7.282   9.513   9.381
  514LEU    CB  8042   7.297   9.461   9.174
  514LEU    HB2 8043   7.189   9.454   9.158
  514LEU    HB3 8044   7.339   9.504   9.083
  514LEU    CG  8045   7.350   9.318   9.188
  514LEU    HG  8046   7.459   9.319   9.188
  514LEU    CD1 8047   7.301   9.251   9.315
  514LEU   HD11 8048   7.192   9.251   9.318
  514LEU   HD12 8049   7.336   9.147   9.318
  514LEU   HD13 8050   7.340   9.301   9.403
  514LEU    CD2 8051   7.301   9.234   9.070
  514LEU   HD21 8052   7.339   9.275   8.976
  514LEU   HD22 8053   7.337   9.132   9.080
  514LEU   HD23 8054   7.192   9.233   9.066
  514LEU    C   8055   7.470   9.584   9.310
  514LEU    O   8056   7.536   9.634   9.218
  515ARG    N   8057   7.524   9.553   9.428
  515ARG    H   8058   7.459   9.523   9.499
  515ARG    CA  8059   7.664   9.561   9.465
  515ARG    HA  8060   7.672   9.548   9.572
  515ARG    CB  8061   7.743   9.448   9.400
  515ARG    HB2 8062   7.736   9.460   9.292
  515ARG    HB3 8063   7.848   9.458   9.428
  515ARG    CG  8064   7.702   9.304   9.430
  515ARG    HG2 8065   7.600   9.289   9.396
  515ARG    HG3 8066   7.766   9.239   9.371
  515ARG    CD  8067   7.711   9.261   9.576
  515ARG    HD2 8068   7.658   9.331   9.639
  515ARG    HD3 8069   7.663   9.163   9.584
  515ARG    NE  8070   7.849   9.246   9.623
  515ARG    HE  8071   7.922   9.244   9.553
  515ARG    CZ  8072   7.886   9.216   9.748
  515ARG    NH1 8073   7.800   9.218   9.851
  515ARG   HH11 8074   7.702   9.237   9.834
  515ARG   HH12 8075   7.835   9.189   9.942
  515ARG    NH2 8076   8.011   9.181   9.779
  515ARG   HH21 8077   8.078   9.169   9.704
  515ARG   HH22 8078   8.033   9.149   9.872
  515ARG    C   8079   7.727   9.698   9.441
  515ARG    O   8080   7.848   9.709   9.424
  516ALA    N   8081   7.647   9.805   9.444
  516ALA    H   8082   7.549   9.787   9.458
  516ALA    CA  8083   7.683   9.938   9.401
  516ALA    HA  8084   7.689   9.939   9.292
  516ALA    CB  8085   7.569  10.030   9.443
  516ALA    HB1 8086   7.557  10.028   9.551
  516ALA    HB2 8087   7.589  10.132   9.411
  516ALA    HB3 8088   7.476   9.996   9.397
  516ALA    C   8089   7.817   9.988   9.454
  516ALA    O   8090   7.898  10.040   9.378
  517GLN    N   8091   7.841   9.968   9.584
  517GLN    H   8092   7.767   9.925   9.637
  517GLN    CA  8093   7.964   9.999   9.654
  517GLN    HA  8094   7.982  10.106   9.649
  517GLN    CB  8095   7.948   9.959   9.801
  517GLN    HB2 8096   7.930   9.851   9.806
  517GLN    HB3 8097   8.042   9.978   9.853
  517GLN    CG  8098   7.834  10.027   9.875
  517GLN    HG2 8099   7.762  10.071   9.806
  517GLN    HG3 8100   7.781   9.952   9.934
  517GLN    CD  8101   7.885  10.136   9.968
  517GLN    OE1 8102   7.947  10.233   9.924
  517GLN    NE2 8103   7.862  10.125  10.099
  517GLN   HE21 8104   7.904  10.196  10.158
  517GLN   HE22 8105   7.815  10.044  10.137
  517GLN    C   8106   8.085   9.928   9.597
  517GLN    O   8107   8.177   9.992   9.546
  518GLN    N   8108   8.085   9.794   9.602
  518GLN    H   8109   8.003   9.747   9.635
  518GLN    CA  8110   8.199   9.712   9.566
  518GLN    HA  8111   8.286   9.745   9.623
  518GLN    CB  8112   8.171   9.565   9.597
  518GLN    HB2 8113   8.088   9.530   9.537
  518GLN    HB3 8114   8.260   9.510   9.565
  518GLN    CG  8115   8.147   9.531   9.743
  518GLN    HG2 8116   8.172   9.425   9.756
  518GLN    HG3 8117   8.215   9.587   9.807
  518GLN    CD  8118   8.005   9.549   9.793
  518GLN    OE1 8119   7.914   9.595   9.725
  518GLN    NE2 8120   7.978   9.515   9.919
  518GLN   HE21 8121   7.882   9.522   9.950
  518GLN   HE22 8122   8.051   9.478   9.979
  518GLN    C   8123   8.233   9.730   9.418
  518GLN    O   8124   8.349   9.742   9.381
  519CYX    N   8125   8.130   9.741   9.334
  519CYX    H   8126   8.036   9.730   9.372
  519CYX    CA  8127   8.144   9.766   9.192
  519CYX    HA  8128   8.212   9.692   9.151
  519CYX    CB  8129   8.008   9.751   9.124
  519CYX    HB2 8130   7.941   9.828   9.161
  519CYX    HB3 8131   8.023   9.765   9.017
  519CYX    SG  8132   7.921   9.594   9.143
  519CYX    C   8133   8.206   9.902   9.164
  519CYX    O   8134   8.298   9.911   9.083
  520ARG    N   8135   8.165  10.010   9.231
  520ARG    H   8136   8.089  10.001   9.297
  520ARG    CA  8137   8.226  10.141   9.215
  520ARG    HA  8138   8.224  10.167   9.109
  520ARG    CB  8139   8.144  10.244   9.292
  520ARG    HB2 8140   8.044  10.247   9.250
  520ARG    HB3 8141   8.136  10.212   9.396
  520ARG    CG  8142   8.199  10.387   9.294
  520ARG    HG2 8143   8.135  10.446   9.359
  520ARG    HG3 8144   8.299  10.387   9.339
  520ARG    CD  8145   8.207  10.457   9.158
  520ARG    HD2 8146   8.275  10.403   9.093
  520ARG    HD3 8147   8.108  10.459   9.113
  520ARG    NE  8148   8.255  10.593   9.178
  520ARG    HE  8149   8.281  10.618   9.272
  520ARG    CZ  8150   8.270  10.690   9.086
  520ARG    NH1 8151   8.235  10.675   8.957
  520ARG   HH11 8152   8.194  10.588   8.927
  520ARG   HH12 8153   8.248  10.752   8.893
  520ARG    NH2 8154   8.325  10.806   9.123
  520ARG   HH21 8155   8.352  10.819   9.220
  520ARG   HH22 8156   8.335  10.881   9.056
  520ARG    C   8157   8.374  10.142   9.253
  520ARG    O   8158   8.450  10.213   9.188
  521PHE    N   8159   8.418  10.063   9.352
  521PHE    H   8160   8.351  10.011   9.406
  521PHE    CA  8161   8.559  10.048   9.382
  521PHE    HA  8162   8.601  10.148   9.389
  521PHE    CB  8163   8.576   9.986   9.520
  521PHE    HB2 8164   8.557  10.065   9.593
  521PHE    HB3 8165   8.500   9.910   9.536
  521PHE    CG  8166   8.711   9.925   9.552
  521PHE    CD1 8167   8.739   9.794   9.513
  521PHE    HD1 8168   8.665   9.736   9.460
  521PHE    CE1 8169   8.862   9.735   9.545
  521PHE    HE1 8170   8.883   9.633   9.516
  521PHE    CZ  8171   8.959   9.810   9.614
  521PHE    HZ  8172   9.055   9.766   9.637
  521PHE    CE2 8173   8.930   9.940   9.656
  521PHE    HE2 8174   9.003   9.995   9.714
  521PHE    CD2 8175   8.805   9.997   9.626
  521PHE    HD2 8176   8.782  10.096   9.663
  521PHE    C   8177   8.637   9.981   9.270
  521PHE    O   8178   8.732  10.043   9.221
  522TRP    N   8179   8.598   9.864   9.218
  522TRP    H   8180   8.524   9.813   9.264
  522TRP    CA  8181   8.666   9.802   9.106
  522TRP    HA  8182   8.771   9.787   9.133
  522TRP    CB  8183   8.606   9.666   9.073
  522TRP    HB2 8184   8.504   9.679   9.036
  522TRP    HB3 8185   8.665   9.621   8.993
  522TRP    CG  8186   8.605   9.569   9.187
  522TRP    CD1 8187   8.495   9.516   9.243
  522TRP    HD1 8188   8.393   9.540   9.214
  522TRP    NE1 8189   8.532   9.428   9.343
  522TRP    HE1 8190   8.467   9.368   9.392
  522TRP    CE2 8191   8.669   9.422   9.356
  522TRP    CZ2 8192   8.753   9.346   9.438
  522TRP    HZ2 8193   8.711   9.277   9.509
  522TRP    CH2 8194   8.892   9.357   9.420
  522TRP    HH2 8195   8.959   9.299   9.482
  522TRP    CZ3 8196   8.944   9.442   9.322
  522TRP    HZ3 8197   9.051   9.447   9.307
  522TRP    CE3 8198   8.858   9.518   9.241
  522TRP    HE3 8199   8.900   9.583   9.165
  522TRP    CD2 8200   8.719   9.509   9.256
  522TRP    C   8201   8.666   9.883   8.978
  522TRP    O   8202   8.759   9.872   8.899
  523THR    N   8203   8.562   9.965   8.955
  523THR    H   8204   8.484   9.960   9.019
  523THR    CA  8205   8.545  10.038   8.831
  523THR    HA  8206   8.596   9.983   8.752
  523THR    CB  8207   8.398  10.043   8.792
  523THR    HB  8208   8.345  10.110   8.860
  523THR    CG2 8209   8.373  10.086   8.648
  523THR   HG21 8210   8.422  10.016   8.581
  523THR   HG22 8211   8.266  10.087   8.628
  523THR   HG23 8212   8.412  10.186   8.630
  523THR    OG1 8213   8.339   9.915   8.799
  523THR    HG1 8214   8.245   9.925   8.781
  523THR    C   8215   8.608  10.177   8.835
  523THR    O   8216   8.629  10.236   8.730
  524SER    N   8217   8.639  10.232   8.953
  524SER    H   8218   8.617  10.180   9.036
  524SER    CA  8219   8.690  10.367   8.966
  524SER    HA  8220   8.724  10.402   8.868
  524SER    CB  8221   8.577  10.459   9.009
  524SER    HB2 8222   8.497  10.455   8.934
  524SER    HB3 8223   8.537  10.427   9.105
  524SER    OG  8224   8.619  10.593   9.022
  524SER    HG  8225   8.544  10.648   9.045
  524SER    C   8226   8.811  10.380   9.057
  524SER    O   8227   8.906  10.452   9.023
  525PHE    N   8228   8.815  10.311   9.171
  525PHE    H   8229   8.742  10.242   9.189
  525PHE    CA  8230   8.924  10.321   9.265
  525PHE    HA  8231   8.960  10.424   9.265
  525PHE    CB  8232   8.875  10.291   9.407
  525PHE    HB2 8233   8.774  10.332   9.419
  525PHE    HB3 8234   8.867  10.183   9.421
  525PHE    CG  8235   8.963  10.347   9.515
  525PHE    CD1 8236   8.921  10.456   9.592
  525PHE    HD1 8237   8.823  10.499   9.575
  525PHE    CE1 8238   9.004  10.510   9.690
  525PHE    HE1 8239   8.970  10.593   9.751
  525PHE    CZ  8240   9.132  10.456   9.711
  525PHE    HZ  8241   9.197  10.498   9.787
  525PHE    CE2 8242   9.175  10.348   9.634
  525PHE    HE2 8243   9.274  10.306   9.650
  525PHE    CD2 8244   9.090  10.292   9.537
  525PHE    HD2 8245   9.124  10.207   9.480
  525PHE    C   8246   9.042  10.233   9.226
  525PHE    O   8247   9.153  10.283   9.207
  526PHE    N   8248   9.020  10.102   9.211
  526PHE    H   8249   8.927  10.067   9.226
  526PHE    CA  8250   9.125  10.006   9.184
  526PHE    HA  8251   9.194  10.010   9.268
  526PHE    CB  8252   9.064   9.866   9.186
  526PHE    HB2 8253   9.011   9.854   9.281
  526PHE    HB3 8254   8.990   9.857   9.107
  526PHE    CG  8255   9.163   9.752   9.175
  526PHE    CD1 8256   9.250   9.725   9.281
  526PHE    HD1 8257   9.252   9.789   9.368
  526PHE    CE1 8258   9.335   9.613   9.276
  526PHE    HE1 8259   9.401   9.592   9.358
  526PHE    CZ  8260   9.330   9.528   9.165
  526PHE    HZ  8261   9.391   9.439   9.163
  526PHE    CE2 8262   9.245   9.556   9.058
  526PHE    HE2 8263   9.243   9.491   8.972
  526PHE    CD2 8264   9.161   9.669   9.063
  526PHE    HD2 8265   9.094   9.689   8.981
  526PHE    C   8266   9.210  10.036   9.061
  526PHE    O   8267   9.332  10.032   9.076
  527PRO    N   8268   9.158  10.080   8.947
  527PRO    CD  8269   9.020  10.065   8.905
  527PRO    HD2 8270   8.954  10.131   8.963
  527PRO    HD3 8271   8.988   9.961   8.916
  527PRO    CG  8272   9.012  10.104   8.758
  527PRO    HG2 8273   8.920  10.158   8.735
  527PRO    HG3 8274   9.023  10.016   8.695
  527PRO    CB  8275   9.134  10.194   8.741
  527PRO    HB2 8276   9.109  10.295   8.773
  527PRO    HB3 8277   9.171  10.195   8.638
  527PRO    CA  8278   9.236  10.132   8.837
  527PRO    HA  8279   9.284  10.048   8.786
  527PRO    C   8280   9.343  10.233   8.872
  527PRO    O   8281   9.456  10.223   8.824
  528LYS    N   8282   9.315  10.329   8.961
  528LYS    H   8283   9.225  10.326   9.006
  528LYS    CA  8284   9.411  10.428   9.006
  528LYS    HA  8285   9.456  10.475   8.919
  528LYS    CB  8286   9.338  10.534   9.088
  528LYS    HB2 8287   9.242  10.495   9.125
  528LYS    HB3 8288   9.397  10.558   9.176
  528LYS    CG  8289   9.310  10.666   9.016
  528LYS    HG2 8290   9.268  10.735   9.090
  528LYS    HG3 8291   9.405  10.707   8.982
  528LYS    CD  8292   9.213  10.659   8.899
  528LYS    HD2 8293   9.244  10.583   8.827
  528LYS    HD3 8294   9.113  10.635   8.935
  528LYS    CE  8295   9.212  10.795   8.831
  528LYS    HE2 8296   9.186  10.871   8.904
  528LYS    HE3 8297   9.313  10.816   8.795
  528LYS    NZ  8298   9.118  10.802   8.718
  528LYS    HZ1 8299   9.024  10.785   8.750
  528LYS    HZ2 8300   9.123  10.893   8.675
  528LYS    HZ3 8301   9.143  10.733   8.648
  528LYS    C   8302   9.527  10.367   9.083
  528LYS    O   8303   9.638  10.421   9.079
  529VAL    N   8304   9.507  10.254   9.150
  529VAL    H   8305   9.415  10.213   9.144
  529VAL    CA  8306   9.608  10.180   9.223
  529VAL    HA  8307   9.675  10.252   9.270
  529VAL    CB  8308   9.546  10.094   9.332
  529VAL    HB  8309   9.505  10.004   9.288
  529VAL    CG1 8310   9.650  10.052   9.436
  529VAL   HG11 8311   9.697  10.140   9.480
  529VAL   HG12 8312   9.603   9.994   9.516
  529VAL   HG13 8313   9.727   9.990   9.391
  529VAL    CG2 8314   9.435  10.164   9.409
  529VAL   HG21 8315   9.351  10.186   9.342
  529VAL   HG22 8316   9.397  10.099   9.487
  529VAL   HG23 8317   9.471  10.257   9.452
  529VAL    C   8318   9.694  10.095   9.130
  529VAL    O   8319   9.811  10.070   9.161
  530LEU    N   8320   9.641  10.054   9.015
  530LEU    H   8321   9.546  10.082   8.995
  530LEU    CA  8322   9.711   9.982   8.911
  530LEU    HA  8323   9.780   9.910   8.956
  530LEU    CB  8324   9.609   9.907   8.826
  530LEU    HB2 8325   9.538   9.980   8.787
  530LEU    HB3 8326   9.661   9.865   8.741
  530LEU    CG  8327   9.529   9.799   8.897
  530LEU    HG  8328   9.447   9.845   8.953
  530LEU    CD1 8329   9.468   9.708   8.791
  530LEU   HD11 8330   9.547   9.666   8.728
  530LEU   HD12 8331   9.413   9.626   8.837
  530LEU   HD13 8332   9.400   9.766   8.728
  530LEU    CD2 8333   9.606   9.710   8.995
  530LEU   HD21 8334   9.642   9.770   9.079
  530LEU   HD22 8335   9.537   9.636   9.036
  530LEU   HD23 8336   9.688   9.660   8.945
  530LEU    C   8337   9.798  10.074   8.826
  530LEU    O   8338   9.911  10.040   8.795
  531GLU    N   8339   9.750  10.196   8.799
  531GLU    H   8340   9.652  10.214   8.817
  531GLU    CA  8341   9.830  10.302   8.741
  531GLU    HA  8342   9.873  10.266   8.647
  531GLU    CB  8343   9.740  10.421   8.711
  531GLU    HB2 8344   9.640  10.387   8.685
  531GLU    HB3 8345   9.729  10.482   8.802
  531GLU    CG  8346   9.792  10.510   8.599
  531GLU    HG2 8347   9.738  10.605   8.602
  531GLU    HG3 8348   9.898  10.532   8.617
  531GLU    CD  8349   9.774  10.450   8.461
  531GLU    OE1 8350   9.868  10.461   8.380
  531GLU    OE2 8351   9.664  10.396   8.435
  531GLU    C   8352   9.946  10.340   8.832
  531GLU    O   8353  10.058  10.361   8.784
  532MET    N   8354   9.926  10.340   8.964
  532MET    H   8355   9.832  10.327   8.998
  532MET    CA  8356  10.033  10.356   9.061
  532MET    HA  8357  10.090  10.445   9.033
  532MET    CB  8358   9.975  10.378   9.200
  532MET    HB2 8359   9.901  10.458   9.195
  532MET    HB3 8360   9.927  10.287   9.234
  532MET    CG  8361  10.083  10.417   9.301
  532MET    HG2 8362  10.155  10.336   9.307
  532MET    HG3 8363  10.135  10.505   9.265
  532MET    SD  8364  10.027  10.447   9.471
  532MET    CE  8365   9.909  10.583   9.453
  532MET    HE1 8366   9.823  10.549   9.395
  532MET    HE2 8367   9.875  10.613   9.552
  532MET    HE3 8368   9.956  10.668   9.403
  532MET    C   8369  10.131  10.239   9.063
  532MET    O   8370  10.250  10.261   9.083
  533THR    N   8371  10.086  10.116   9.042
  533THR    H   8372   9.986  10.100   9.036
  533THR    CA  8373  10.174  10.002   9.027
  533THR    HA  8374  10.239   9.998   9.115
  533THR    CB  8375  10.095   9.871   9.025
  533THR    HB  8376  10.022   9.873   8.944
  533THR    CG2 8377  10.179   9.745   9.014
  533THR   HG21 8378  10.251   9.741   9.096
  533THR   HG22 8379  10.115   9.657   9.017
  533THR   HG23 8380  10.234   9.744   8.920
  533THR    OG1 8381  10.029   9.858   9.149
  533THR    HG1 8382   9.968   9.785   9.140
  533THR    C   8383  10.267  10.017   8.907
  533THR    O   8384  10.383   9.979   8.916
  534GLY    N   8385  10.223  10.086   8.801
  534GLY    H   8386  10.125  10.110   8.798
  534GLY    CA  8387  10.306  10.129   8.691
  534GLY    HA2 8388  10.343  10.041   8.638
  534GLY    HA3 8389  10.244  10.186   8.622
  534GLY    C   8390  10.426  10.216   8.727
  534GLY    O   8391  10.526  10.210   8.656
  535ASN    N   8392  10.425  10.289   8.839
  535ASN    H   8393  10.341  10.291   8.894
  535ASN    CA  8394  10.539  10.368   8.883
  535ASN    HA  8395  10.561  10.442   8.806
  535ASN    CB  8396  10.507  10.439   9.013
  535ASN    HB2 8397  10.469  10.367   9.086
  535ASN    HB3 8398  10.599  10.480   9.055
  535ASN    CG  8399  10.408  10.555   9.003
  535ASN    OD1 8400  10.387  10.618   8.900
  535ASN    ND2 8401  10.346  10.593   9.115
  535ASN   HD21 8402  10.284  10.672   9.105
  535ASN   HD22 8403  10.363  10.543   9.202
  535ASN    C   8404  10.665  10.285   8.903
  535ASN    O   8405  10.776  10.333   8.880
  536ILE    N   8406  10.651  10.162   8.952
  536ILE    H   8407  10.557  10.129   8.969
  536ILE    CA  8408  10.761  10.071   8.981
  536ILE    HA  8409  10.837  10.125   9.036
  536ILE    CB  8410  10.711   9.956   9.068
  536ILE    HB  8411  10.625   9.910   9.018
  536ILE    CG2 8412  10.816   9.847   9.083
  536ILE   HG21 8413  10.907   9.888   9.129
  536ILE   HG22 8414  10.778   9.766   9.145
  536ILE   HG23 8415  10.842   9.804   8.986
  536ILE    CG1 8416  10.669  10.000   9.208
  536ILE   HG12 8417  10.666   9.912   9.272
  536ILE   HG13 8418  10.745  10.067   9.249
  536ILE    CD1 8419  10.532  10.065   9.222
  536ILE   HD11 8420  10.455   9.998   9.182
  536ILE   HD12 8421  10.512  10.084   9.327
  536ILE   HD13 8422  10.528  10.161   9.170
  536ILE    C   8423  10.826  10.024   8.852
  536ILE    O   8424  10.949  10.029   8.840
  537ASP    N   8425  10.747   9.982   8.753
  537ASP    H   8426  10.647   9.981   8.768
  537ASP    CA  8427  10.797   9.943   8.623
  537ASP    HA  8428  10.878   9.871   8.638
  537ASP    CB  8429  10.689   9.874   8.540
  537ASP    HB2 8430  10.601   9.938   8.535
  537ASP    HB3 8431  10.727   9.862   8.438
  537ASP    CG  8432  10.647   9.736   8.588
  537ASP    OD1 8433  10.702   9.686   8.688
  537ASP    OD2 8434  10.557   9.680   8.521
  537ASP    C   8435  10.858  10.058   8.545
  537ASP    O   8436  10.948  10.035   8.465
  538GLU    N   8437  10.817  10.183   8.571
  538GLU    H   8438  10.741  10.197   8.636
  538GLU    CA  8439  10.883  10.299   8.514
  538GLU    HA  8440  10.888  10.285   8.406
  538GLU    CB  8441  10.800  10.425   8.540
  538GLU    HB2 8442  10.705  10.416   8.487
  538GLU    HB3 8443  10.779  10.433   8.647
  538GLU    CG  8444  10.869  10.553   8.494
  538GLU    HG2 8445  10.964  10.563   8.546
  538GLU    HG3 8446  10.890  10.545   8.387
  538GLU    CD  8447  10.789  10.680   8.520
  538GLU    OE1 8448  10.806  10.775   8.440
  538GLU    OE2 8449  10.717  10.686   8.621
  538GLU    C   8450  11.026  10.311   8.564
  538GLU    O   8451  11.119  10.321   8.485
  539ALA    N   8452  11.048  10.304   8.696
  539ALA    H   8453  10.968  10.299   8.757
  539ALA    CA  8454  11.181  10.308   8.753
  539ALA    HA  8455  11.228  10.400   8.720
  539ALA    CB  8456  11.171  10.313   8.905
  539ALA    HB1 8457  11.124  10.221   8.942
  539ALA    HB2 8458  11.271  10.320   8.947
  539ALA    HB3 8459  11.113  10.399   8.937
  539ALA    C   8460  11.271  10.193   8.711
  539ALA    O   8461  11.389  10.215   8.685
  540GLU    N   8462  11.220  10.070   8.702
  540GLU    H   8463  11.123  10.056   8.728
  540GLU    CA  8464  11.297   9.957   8.653
  540GLU    HA  8465  11.386   9.946   8.716
  540GLU    CB  8466  11.215   9.829   8.663
  540GLU    HB2 8467  11.186   9.812   8.767
  540GLU    HB3 8468  11.124   9.843   8.604
  540GLU    CG  8469  11.290   9.705   8.614
  540GLU    HG2 8470  11.354   9.731   8.529
  540GLU    HG3 8471  11.357   9.672   8.693
  540GLU    CD  8472  11.204   9.589   8.568
  540GLU    OE1 8473  11.266   9.489   8.527
  540GLU    OE2 8474  11.079   9.600   8.569
  540GLU    C   8475  11.343   9.979   8.510
  540GLU    O   8476  11.460   9.958   8.479
  541TRP    N   8477  11.252  10.024   8.423
  541TRP    H   8478  11.158  10.039   8.456
  541TRP    CA  8479  11.281  10.054   8.285
  541TRP    HA  8480  11.317   9.964   8.235
  541TRP    CB  8481  11.151  10.099   8.219
  541TRP    HB2 8482  11.072  10.028   8.245
  541TRP    HB3 8483  11.122  10.196   8.259
  541TRP    CG  8484  11.157  10.109   8.070
  541TRP    CD1 8485  11.107  10.016   7.986
  541TRP    HD1 8486  11.055   9.927   8.017
  541TRP    NE1 8487  11.130  10.056   7.856
  541TRP    HE1 8488  11.097  10.004   7.775
  541TRP    CE2 8489  11.194  10.178   7.851
  541TRP    CZ2 8490  11.235  10.260   7.745
  541TRP    HZ2 8491  11.219  10.228   7.643
  541TRP    CH2 8492  11.293  10.384   7.773
  541TRP    HH2 8493  11.319  10.451   7.693
  541TRP    CZ3 8494  11.313  10.423   7.906
  541TRP    HZ3 8495  11.356  10.519   7.929
  541TRP    CE3 8496  11.275  10.338   8.011
  541TRP    HE3 8497  11.290  10.370   8.114
  541TRP    CD2 8498  11.213  10.215   7.987
  541TRP    C   8499  11.389  10.161   8.272
  541TRP    O   8500  11.483  10.147   8.195
  542GLU    N   8501  11.380  10.265   8.355
  542GLU    H   8502  11.298  10.270   8.414
  542GLU    CA  8503  11.476  10.374   8.364
  542GLU    HA  8504  11.489  10.414   8.263
  542GLU    CB  8505  11.411  10.481   8.450
  542GLU    HB2 8506  11.327  10.523   8.394
  542GLU    HB3 8507  11.371  10.436   8.540
  542GLU    CG  8508  11.502  10.596   8.493
  542GLU    HG2 8509  11.441  10.672   8.541
  542GLU    HG3 8510  11.573  10.558   8.566
  542GLU    CD  8511  11.578  10.659   8.377
  542GLU    OE1 8512  11.693  10.703   8.398
  542GLU    OE2 8513  11.523  10.663   8.264
  542GLU    C   8514  11.614  10.329   8.410
  542GLU    O   8515  11.713  10.375   8.355
  543TRP    N   8516  11.624  10.235   8.504
  543TRP    H   8517  11.539  10.202   8.549
  543TRP    CA  8518  11.750  10.172   8.538
  543TRP    HA  8519  11.822  10.250   8.565
  543TRP    CB  8520  11.733  10.080   8.659
  543TRP    HB2 8521  11.712  10.141   8.746
  543TRP    HB3 8522  11.646  10.016   8.643
  543TRP    CG  8523  11.850   9.992   8.689
  543TRP    CD1 8524  11.977  10.037   8.705
  543TRP    HD1 8525  12.008  10.140   8.695
  543TRP    NE1 8526  12.060   9.931   8.733
  543TRP    HE1 8527  12.160   9.940   8.749
  543TRP    CE2 8528  11.991   9.811   8.734
  543TRP    CZ2 8529  12.030   9.678   8.754
  543TRP    HZ2 8530  12.134   9.655   8.776
  543TRP    CH2 8531  11.934   9.577   8.746
  543TRP    HH2 8532  11.962   9.474   8.762
  543TRP    CZ3 8533  11.801   9.610   8.716
  543TRP    HZ3 8534  11.727   9.531   8.711
  543TRP    CE3 8535  11.764   9.743   8.696
  543TRP    HE3 8536  11.660   9.767   8.674
  543TRP    CD2 8537  11.857   9.847   8.705
  543TRP    C   8538  11.809  10.096   8.420
  543TRP    O   8539  11.926  10.115   8.387
  544LYS    N   8540  11.728  10.016   8.351
  544LYS    H   8541  11.632  10.009   8.382
  544LYS    CA  8542  11.769   9.941   8.234
  544LYS    HA  8543  11.859   9.885   8.260
  544LYS    CB  8544  11.660   9.840   8.199
  544LYS    HB2 8545  11.563   9.888   8.199
  544LYS    HB3 8546  11.680   9.799   8.100
  544LYS    CG  8547  11.661   9.724   8.299
  544LYS    HG2 8548  11.755   9.670   8.290
  544LYS    HG3 8549  11.653   9.762   8.401
  544LYS    CD  8550  11.544   9.629   8.273
  544LYS    HD2 8551  11.450   9.680   8.294
  544LYS    HD3 8552  11.546   9.597   8.169
  544LYS    CE  8553  11.556   9.506   8.363
  544LYS    HE2 8554  11.655   9.462   8.352
  544LYS    HE3 8555  11.544   9.537   8.467
  544LYS    NZ  8556  11.453   9.406   8.330
  544LYS    HZ1 8557  11.461   9.378   8.233
  544LYS    HZ2 8558  11.461   9.326   8.390
  544LYS    HZ3 8559  11.362   9.446   8.346
  544LYS    C   8560  11.808  10.031   8.118
  544LYS    O   8561  11.900   9.997   8.044
  545ALA    N   8562  11.748  10.149   8.106
  545ALA    H   8563  11.670  10.168   8.168
  545ALA    CA  8564  11.780  10.249   8.006
  545ALA    HA  8565  11.795  10.198   7.911
  545ALA    CB  8566  11.662  10.343   7.990
  545ALA    HB1 8567  11.645  10.399   8.082
  545ALA    HB2 8568  11.682  10.414   7.909
  545ALA    HB3 8569  11.572  10.286   7.965
  545ALA    C   8570  11.908  10.326   8.036
  545ALA    O   8571  11.970  10.379   7.944
  546GLY    N   8572  11.955  10.330   8.161
  546GLY    H   8573  11.897  10.293   8.235
  546GLY    CA  8574  12.083  10.389   8.195
  546GLY    HA2 8575  12.083  10.493   8.161
  546GLY    HA3 8576  12.096  10.387   8.303
  546GLY    C   8577  12.199  10.317   8.129
  546GLY    O   8578  12.286  10.383   8.071
  547PHE    N   8579  12.199  10.184   8.128
  547PHE    H   8580  12.125  10.135   8.177
  547PHE    CA  8581  12.297  10.105   8.055
  547PHE    HA  8582  12.397  10.135   8.088
  547PHE    CB  8583  12.280   9.957   8.084
  547PHE    HB2 8584  12.185   9.923   8.041
  547PHE    HB3 8585  12.358   9.903   8.031
  547PHE    CG  8586  12.284   9.912   8.228
  547PHE    CD1 8587  12.164   9.892   8.298
  547PHE    HD1 8588  12.070   9.919   8.252
  547PHE    CE1 8589  12.164   9.831   8.424
  547PHE    HE1 8590  12.070   9.813   8.474
  547PHE    CZ  8591  12.285   9.792   8.482
  547PHE    HZ  8592  12.285   9.742   8.578
  547PHE    CE2 8593  12.405   9.817   8.416
  547PHE    HE2 8594  12.499   9.787   8.461
  547PHE    CD2 8595  12.405   9.878   8.290
  547PHE    HD2 8596  12.498   9.894   8.238
  547PHE    C   8597  12.290  10.132   7.905
  547PHE    O   8598  12.393  10.148   7.840
  548HIE    N   8599  12.169  10.145   7.850
  548HIE    H   8600  12.090  10.118   7.906
  548HIE    CA  8601  12.144  10.185   7.713
  548HIE    HA  8602  12.186  10.109   7.647
  548HIE    CB  8603  11.993  10.187   7.689
  548HIE    HB2 8604  11.944  10.110   7.750
  548HIE    HB3 8605  11.950  10.283   7.716
  548HIE    CG  8606  11.959  10.159   7.545
  548HIE    ND1 8607  11.971  10.035   7.483
  548HIE    CE1 8608  11.933  10.053   7.357
  548HIE    HE1 8609  11.930   9.974   7.283
  548HIE    NE2 8610  11.900  10.181   7.335
  548HIE    HE2 8611  11.864  10.218   7.248
  548HIE    CD2 8612  11.918  10.252   7.453
  548HIE    HD2 8613  11.903  10.357   7.470
  548HIE    C   8614  12.208  10.317   7.674
  548HIE    O   8615  12.288  10.321   7.581
  549ARG    N   8616  12.178  10.426   7.744
  549ARG    H   8617  12.108  10.416   7.817
  549ARG    CA  8618  12.237  10.556   7.723
  549ARG    HA  8619  12.223  10.587   7.619
  549ARG    CB  8620  12.177  10.662   7.815
  549ARG    HB2 8621  12.192  10.629   7.918
  549ARG    HB3 8622  12.232  10.755   7.802
  549ARG    CG  8623  12.029  10.692   7.794
  549ARG    HG2 8624  12.014  10.737   7.696
  549ARG    HG3 8625  11.971  10.600   7.801
  549ARG    CD  8626  11.983  10.789   7.903
  549ARG    HD2 8627  12.031  10.763   7.997
  549ARG    HD3 8628  12.015  10.890   7.877
  549ARG    NE  8629  11.838  10.787   7.919
  549ARG    HE  8630  11.782  10.830   7.847
  549ARG    CZ  8631  11.770  10.730   8.019
  549ARG    NH1 8632  11.828  10.673   8.126
  549ARG   HH11 8633  11.928  10.675   8.137
  549ARG   HH12 8634  11.769  10.642   8.202
  549ARG    NH2 8635  11.636  10.731   8.016
  549ARG   HH21 8636  11.585  10.775   7.940
  549ARG   HH22 8637  11.586  10.694   8.096
  549ARG    C   8638  12.388  10.558   7.746
  549ARG    O   8639  12.459  10.628   7.675
  550TRP    N   8640  12.437  10.483   7.845
  550TRP    H   8641  12.373  10.432   7.905
  550TRP    CA  8642  12.579  10.475   7.872
  550TRP    HA  8643  12.618  10.577   7.880
  550TRP    CB  8644  12.602  10.408   8.007
  550TRP    HB2 8645  12.550  10.465   8.084
  550TRP    HB3 8646  12.561  10.307   8.007
  550TRP    CG  8647  12.747  10.400   8.046
  550TRP    CD1 8648  12.815  10.504   8.101
  550TRP    HD1 8649  12.773  10.601   8.124
  550TRP    NE1 8650  12.946  10.466   8.121
  550TRP    HE1 8651  13.018  10.527   8.158
  550TRP    CE2 8652  12.969  10.337   8.080
  550TRP    CZ2 8653  13.082  10.254   8.081
  550TRP    HZ2 8654  13.174  10.290   8.124
  550TRP    CH2 8655  13.073  10.125   8.026
  550TRP    HH2 8656  13.158  10.059   8.028
  550TRP    CZ3 8657  12.952  10.084   7.967
  550TRP    HZ3 8658  12.946   9.986   7.922
  550TRP    CE3 8659  12.840  10.167   7.967
  550TRP    HE3 8660  12.749  10.134   7.920
  550TRP    CD2 8661  12.845  10.294   8.026
  550TRP    C   8662  12.653  10.410   7.756
  550TRP    O   8663  12.748  10.469   7.705
  551ASN    N   8664  12.603  10.299   7.702
  551ASN    H   8665  12.527  10.252   7.748
  551ASN    CA  8666  12.656  10.242   7.580
  551ASN    HA  8667  12.761  10.217   7.597
  551ASN    CB  8668  12.582  10.114   7.544
  551ASN    HB2 8669  12.475  10.132   7.546
  551ASN    HB3 8670  12.610  10.085   7.443
  551ASN    CG  8671  12.611   9.994   7.633
  551ASN    OD1 8672  12.696   9.993   7.722
  551ASN    ND2 8673  12.544   9.881   7.606
  551ASN   HD21 8674  12.562   9.802   7.666
  551ASN   HD22 8675  12.476   9.880   7.531
  551ASN    C   8676  12.655  10.339   7.462
  551ASN    O   8677  12.749  10.336   7.383
  552ASN    N   8678  12.556  10.427   7.448
  552ASN    H   8679  12.478  10.422   7.512
  552ASN    CA  8680  12.553  10.529   7.345
  552ASN    HA  8681  12.557  10.480   7.248
  552ASN    CB  8682  12.423  10.608   7.353
  552ASN    HB2 8683  12.339  10.540   7.368
  552ASN    HB3 8684  12.425  10.678   7.436
  552ASN    CG  8685  12.398  10.691   7.227
  552ASN    OD1 8686  12.469  10.787   7.197
  552ASN    ND2 8687  12.296  10.658   7.148
  552ASN   HD21 8688  12.283  10.717   7.067
  552ASN   HD22 8689  12.235  10.581   7.171
  552ASN    C   8690  12.674  10.621   7.351
  552ASN    O   8691  12.753  10.624   7.257
  553TYR    N   8692  12.695  10.688   7.465
  553TYR    H   8693  12.625  10.678   7.537
  553TYR    CA  8694  12.808  10.774   7.494
  553TYR    HA  8695  12.799  10.866   7.436
  553TYR    CB  8696  12.799  10.809   7.643
  553TYR    HB2 8697  12.705  10.860   7.662
  553TYR    HB3 8698  12.797  10.716   7.699
  553TYR    CG  8699  12.911  10.894   7.699
  553TYR    CD1 8700  12.982  10.851   7.811
  553TYR    HD1 8701  12.958  10.755   7.856
  553TYR    CE1 8702  13.084  10.930   7.865
  553TYR    HE1 8703  13.138  10.896   7.952
  553TYR    CZ  8704  13.117  11.052   7.804
  553TYR    OH  8705  13.216  11.131   7.856
  553TYR    HH  8706  13.250  11.096   7.938
  553TYR    CE2 8707  13.047  11.094   7.689
  553TYR    HE2 8708  13.075  11.187   7.641
  553TYR    CD2 8709  12.943  11.016   7.638
  553TYR    HD2 8710  12.888  11.049   7.551
  553TYR    C   8711  12.943  10.711   7.461
  553TYR    O   8712  13.032  10.778   7.410
  554MET    N   8713  12.957  10.581   7.485
  554MET    H   8714  12.878  10.534   7.528
  554MET    CA  8715  13.079  10.507   7.464
  554MET    HA  8716  13.163  10.572   7.487
  554MET    CB  8717  13.083  10.388   7.560
  554MET    HB2 8718  13.000  10.321   7.537
  554MET    HB3 8719  13.176  10.334   7.546
  554MET    CG  8720  13.072  10.431   7.707
  554MET    HG2 8721  12.975  10.478   7.722
  554MET    HG3 8722  13.074  10.341   7.769
  554MET    SD  8723  13.196  10.548   7.767
  554MET    CE  8724  13.329  10.434   7.810
  554MET    HE1 8725  13.356  10.374   7.723
  554MET    HE2 8726  13.415  10.491   7.843
  554MET    HE3 8727  13.294  10.368   7.890
  554MET    C   8728  13.100  10.460   7.320
  554MET    O   8729  13.210  10.474   7.267
  555MET    N   8730  12.996  10.405   7.256
  555MET    H   8731  12.909  10.396   7.306
  555MET    CA  8732  12.998  10.367   7.116
  555MET    HA  8733  13.077  10.293   7.100
  555MET    CB  8734  12.865  10.305   7.076
  555MET    HB2 8735  12.784  10.369   7.113
  555MET    HB3 8736  12.858  10.303   6.967
  555MET    CG  8737  12.846  10.163   7.127
  555MET    HG2 8738  12.932  10.104   7.094
  555MET    HG3 8739  12.847  10.163   7.236
  555MET    SD  8740  12.698  10.076   7.070
  555MET    CE  8741  12.566  10.197   7.097
  555MET    HE1 8742  12.582  10.283   7.031
  555MET    HE2 8743  12.470  10.151   7.072
  555MET    HE3 8744  12.565  10.229   7.201
  555MET    C   8745  13.028  10.486   7.026
  555MET    O   8746  13.112  10.475   6.937
  556ASP    N   8747  12.965  10.600   7.053
  556ASP    H   8748  12.894  10.599   7.124
  556ASP    CA  8749  12.990  10.727   6.988
  556ASP    HA  8750  12.962  10.720   6.883
  556ASP    CB  8751  12.901  10.831   7.057
  556ASP    HB2 8752  12.799  10.793   7.059
  556ASP    HB3 8753  12.934  10.844   7.160
  556ASP    CG  8754  12.900  10.966   6.986
  556ASP    OD1 8755  12.890  10.966   6.862
  556ASP    OD2 8756  12.910  11.068   7.057
  556ASP    C   8757  13.136  10.771   6.996
  556ASP    O   8758  13.193  10.816   6.896
  557TRP    N   8759  13.200  10.755   7.112
  557TRP    H   8760  13.150  10.714   7.189
  557TRP    CA  8761  13.336  10.800   7.134
  557TRP    HA  8762  13.346  10.899   7.091
  557TRP    CB  8763  13.359  10.811   7.285
  557TRP    HB2 8764  13.278  10.868   7.329
  557TRP    HB3 8765  13.357  10.711   7.328
  557TRP    CG  8766  13.488  10.875   7.325
  557TRP    CD1 8767  13.508  11.005   7.359
  557TRP    HD1 8768  13.430  11.079   7.364
  557TRP    NE1 8769  13.642  11.027   7.381
  557TRP    HE1 8770  13.681  11.117   7.402
  557TRP    CE2 8771  13.716  10.911   7.366
  557TRP    CZ2 8772  13.852  10.880   7.377
  557TRP    HZ2 8773  13.924  10.958   7.400
  557TRP    CH2 8774  13.894  10.748   7.357
  557TRP    HH2 8775  13.999  10.723   7.363
  557TRP    CZ3 8776  13.800  10.648   7.329
  557TRP    HZ3 8777  13.833  10.546   7.316
  557TRP    CE3 8778  13.664  10.680   7.318
  557TRP    HE3 8779  13.592  10.603   7.296
  557TRP    CD2 8780  13.620  10.812   7.333
  557TRP    C   8781  13.437  10.711   7.062
  557TRP    O   8782  13.522  10.761   6.989
  558LYS    N   8783  13.420  10.579   7.071
  558LYS    H   8784  13.349  10.545   7.135
  558LYS    CA  8785  13.491  10.482   6.989
  558LYS    HA  8786  13.597  10.488   7.010
  558LYS    CB  8787  13.442  10.340   7.018
  558LYS    HB2 8788  13.333  10.336   7.012
  558LYS    HB3 8789  13.483  10.274   6.941
  558LYS    CG  8790  13.489  10.290   7.154
  558LYS    HG2 8791  13.598  10.298   7.157
  558LYS    HG3 8792  13.447  10.352   7.233
  558LYS    CD  8793  13.451  10.145   7.180
  558LYS    HD2 8794  13.344  10.136   7.198
  558LYS    HD3 8795  13.479  10.082   7.095
  558LYS    CE  8796  13.530  10.100   7.304
  558LYS    HE2 8797  13.634  10.127   7.288
  558LYS    HE3 8798  13.493  10.156   7.390
  558LYS    NZ  8799  13.520   9.956   7.328
  558LYS    HZ1 8800  13.555   9.905   7.248
  558LYS    HZ2 8801  13.575   9.931   7.409
  558LYS    HZ3 8802  13.424   9.929   7.345
  558LYS    C   8803  13.476  10.512   6.840
  558LYS    O   8804  13.577  10.508   6.769
  559ASN    N   8805  13.356  10.543   6.791
  559ASN    H   8806  13.277  10.541   6.854
  559ASN    CA  8807  13.332  10.568   6.651
  559ASN    HA  8808  13.366  10.481   6.594
  559ASN    CB  8809  13.181  10.581   6.629
  559ASN    HB2 8810  13.132  10.490   6.661
  559ASN    HB3 8811  13.143  10.664   6.688
  559ASN    CG  8812  13.147  10.604   6.482
  559ASN    OD1 8813  13.159  10.515   6.399
  559ASN    ND2 8814  13.104  10.725   6.446
  559ASN   HD21 8815  13.082  10.737   6.348
  559ASN   HD22 8816  13.094  10.799   6.514
  559ASN    C   8817  13.408  10.688   6.597
  559ASN    O   8818  13.470  10.677   6.492
  560GLN    N   8819  13.410  10.801   6.668
  560GLN    H   8820  13.356  10.806   6.753
  560GLN    CA  8821  13.492  10.914   6.630
  560GLN    HA  8822  13.472  10.938   6.526
  560GLN    CB  8823  13.458  11.038   6.713
  560GLN    HB2 8824  13.466  11.014   6.820
  560GLN    HB3 8825  13.533  11.113   6.690
  560GLN    CG  8826  13.320  11.096   6.685
  560GLN    HG2 8827  13.290  11.073   6.582
  560GLN    HG3 8828  13.247  11.050   6.752
  560GLN    CD  8829  13.315  11.248   6.699
  560GLN    OE1 8830  13.402  11.322   6.656
  560GLN    NE2 8831  13.209  11.303   6.760
  560GLN   HE21 8832  13.211  11.404   6.767
  560GLN   HE22 8833  13.135  11.246   6.797
  560GLN    C   8834  13.641  10.886   6.639
  560GLN    O   8835  13.716  10.933   6.554
  561PHE    N   8836  13.689  10.808   6.737
  561PHE    H   8837  13.626  10.773   6.808
  561PHE    CA  8838  13.829  10.772   6.741
  561PHE    HA  8839  13.887  10.863   6.728
  561PHE    CB  8840  13.867  10.715   6.878
  561PHE    HB2 8841  13.837  10.787   6.954
  561PHE    HB3 8842  13.813  10.623   6.898
  561PHE    CG  8843  14.015  10.692   6.889
  561PHE    CD1 8844  14.099  10.800   6.920
  561PHE    HD1 8845  14.056  10.898   6.936
  561PHE    CE1 8846  14.238  10.782   6.927
  561PHE    HE1 8847  14.301  10.866   6.951
  561PHE    CZ  8848  14.293  10.656   6.902
  561PHE    HZ  8849  14.400  10.642   6.909
  561PHE    CE2 8850  14.210  10.549   6.868
  561PHE    HE2 8851  14.253  10.453   6.845
  561PHE    CD2 8852  14.071  10.567   6.861
  561PHE    HD2 8853  14.008  10.485   6.831
  561PHE    C   8854  13.868  10.679   6.627
  561PHE    O   8855  13.972  10.698   6.565
  562ASN    N   8856  13.782  10.584   6.591
  562ASN    H   8857  13.703  10.567   6.652
  562ASN    CA  8858  13.800  10.496   6.477
  562ASN    HA  8859  13.899  10.452   6.483
  562ASN    CB  8860  13.699  10.382   6.490
  562ASN    HB2 8861  13.598  10.423   6.497
  562ASN    HB3 8862  13.703  10.320   6.400
  562ASN    CG  8863  13.722  10.291   6.610
  562ASN    OD1 8864  13.811  10.308   6.693
  562ASN    ND2 8865  13.643  10.184   6.623
  562ASN   HD21 8866  13.662  10.125   6.703
  562ASN   HD22 8867  13.572  10.164   6.554
  562ASN    C   8868  13.793  10.570   6.344
  562ASN    O   8869  13.875  10.543   6.257
  563ASP    N   8870  13.703  10.667   6.328
  563ASP    H   8871  13.630  10.677   6.396
  563ASP    CA  8872  13.703  10.761   6.217
  563ASP    HA  8873  13.695  10.705   6.124
  563ASP    CB  8874  13.582  10.854   6.227
  563ASP    HB2 8875  13.492  10.794   6.232
  563ASP    HB3 8876  13.590  10.911   6.319
  563ASP    CG  8877  13.570  10.950   6.110
  563ASP    OD1 8878  13.583  10.904   5.994
  563ASP    OD2 8879  13.546  11.070   6.135
  563ASP    C   8880  13.831  10.843   6.209
  563ASP    O   8881  13.889  10.852   6.102
  564TYR    N   8882  13.882  10.897   6.320
  564TYR    H   8883  13.828  10.893   6.405
  564TYR    CA  8884  14.012  10.961   6.325
  564TYR    HA  8885  14.012  11.042   6.252
  564TYR    CB  8886  14.037  11.022   6.462
  564TYR    HB2 8887  13.994  11.123   6.463
  564TYR    HB3 8888  13.984  10.965   6.538
[truncated: 105,465 more chars]
