# Supplementary material for: Structural analysis of human glycoprotein butyrylcholinesterase using atomistic molecular dynamics: The importance of glycosylation site ASN241
Source: PLoS One. 2017 Nov 30;12(11):e0187994. doi: 10.1371/journal.pone.0187994 (PMC5708630; doi:10.1371/journal.pone.0187994)
Supplement: S1 File — Starting coordinate and topology files for the simulations presented in this work in GROMACS format. These files are post–glycan energy minimization. (ZIP) [file pone.0187994.s008.zip › Human.top]

[ defaults ]
; nbfunc        comb-rule       gen-pairs       
1               2               no              

[ atomtypes ]
;name   bond_type     mass     charge   ptype   sigma         epsilon       Amb
 N3       N3          0.00000  0.00000   A     3.25000e-01   7.11280e-01 ; 1.82  0.1700
 H        H           0.00000  0.00000   A     1.06908e-01   6.56888e-02 ; 0.60  0.0157
 CX       CX          0.00000  0.00000   A     3.39967e-01   4.57730e-01 ; 1.91  0.1094
 HP       HP          0.00000  0.00000   A     1.95998e-01   6.56888e-02 ; 1.10  0.0157
 A2C      A2C         0.00000  0.00000   A     3.39967e-01   4.57730e-01 ; 1.91  0.1094
 HC       HC          0.00000  0.00000   A     2.64953e-01   6.56888e-02 ; 1.49  0.0157
 CO       CO          0.00000  0.00000   A     3.39967e-01   3.59824e-01 ; 1.91  0.0860
 O2       O2          0.00000  0.00000   A     2.95992e-01   8.78640e-01 ; 1.66  0.2100
 C        C           0.00000  0.00000   A     3.39967e-01   3.59824e-01 ; 1.91  0.0860
 O        O           0.00000  0.00000   A     2.95992e-01   8.78640e-01 ; 1.66  0.2100
 N        N           0.00000  0.00000   A     3.25000e-01   7.11280e-01 ; 1.82  0.1700
 H1       H1          0.00000  0.00000   A     2.47135e-01   6.56888e-02 ; 1.39  0.0157
 A3C      A3C         0.00000  0.00000   A     3.39967e-01   4.57730e-01 ; 1.91  0.1094
 CT       CT          0.00000  0.00000   A     3.39967e-01   4.57730e-01 ; 1.91  0.1094
 OH       OH          0.00000  0.00000   A     3.06647e-01   8.80314e-01 ; 1.72  0.2104
 HO       HO          0.00000  0.00000   A     0.00000e+00   0.00000e+00 ; 0.00  0.0000
 C8       C8          0.00000  0.00000   A     3.39967e-01   4.57730e-01 ; 1.91  0.1094
 N2       N2          0.00000  0.00000   A     3.25000e-01   7.11280e-01 ; 1.82  0.1700
 CA       CA          0.00000  0.00000   A     3.39967e-01   3.59824e-01 ; 1.91  0.0860
 S        S           0.00000  0.00000   A     3.56359e-01   1.04600e+00 ; 2.00  0.2500
 HA       HA          0.00000  0.00000   A     2.59964e-01   6.27600e-02 ; 1.46  0.0150
 C*       C*          0.00000  0.00000   A     3.39967e-01   3.59824e-01 ; 1.91  0.0860
 CW       CW          0.00000  0.00000   A     3.39967e-01   3.59824e-01 ; 1.91  0.0860
 H4       H4          0.00000  0.00000   A     2.51055e-01   6.27600e-02 ; 1.41  0.0150
 NA       NA          0.00000  0.00000   A     3.25000e-01   7.11280e-01 ; 1.82  0.1700
 CN       CN          0.00000  0.00000   A     3.39967e-01   3.59824e-01 ; 1.91  0.0860
 CB       CB          0.00000  0.00000   A     3.39967e-01   3.59824e-01 ; 1.91  0.0860
 SH       SH          0.00000  0.00000   A     3.56359e-01   1.04600e+00 ; 2.00  0.2500
 HS       HS          0.00000  0.00000   A     1.06908e-01   6.56888e-02 ; 0.60  0.0157
 CC       CC          0.00000  0.00000   A     3.39967e-01   3.59824e-01 ; 1.91  0.0860
 NB       NB          0.00000  0.00000   A     3.25000e-01   7.11280e-01 ; 1.82  0.1700
 CR       CR          0.00000  0.00000   A     3.39967e-01   3.59824e-01 ; 1.91  0.0860
 H5       H5          0.00000  0.00000   A     2.42146e-01   6.27600e-02 ; 1.36  0.0150
 CV       CV          0.00000  0.00000   A     3.39967e-01   3.59824e-01 ; 1.91  0.0860
 Cg       Cg          0.00000  0.00000   A     3.39967e-01   4.57730e-01 ; 1.91  0.1094
 H2       H2          0.00000  0.00000   A     2.29317e-01   6.56888e-02 ; 1.29  0.0157
 Os       Os          0.00000  0.00000   A     3.00001e-01   7.11280e-01 ; 1.68  0.1700
 Oh       Oh          0.00000  0.00000   A     3.06647e-01   8.80314e-01 ; 1.72  0.2104
 Ho       Ho          0.00000  0.00000   A     3.56359e-02   1.25520e-01 ; 0.20  0.0300
 Ng       Ng          0.00000  0.00000   A     3.25000e-01   7.11280e-01 ; 1.82  0.1700
 Hc       Hc          0.00000  0.00000   A     2.64953e-01   6.56888e-02 ; 1.49  0.0157
 Cy       Cy          0.00000  0.00000   A     3.39967e-01   4.57730e-01 ; 1.91  0.1094
 Oy       Oy          0.00000  0.00000   A     3.00001e-01   7.11280e-01 ; 1.68  0.1700

[ moleculetype ]
;name            nrexcl
 BChEG            3

[ atoms ]
;   nr  type  resi  res  atom  cgnr     charge      mass       ; qtot   bond_type
     1   N3     1   GLU     N    1      0.00170     14.01000 ; qtot 0.002
     2    H     1   GLU    H1    2      0.23910      1.00800 ; qtot 0.241
     3    H     1   GLU    H2    3      0.23910      1.00800 ; qtot 0.480
     4    H     1   GLU    H3    4      0.23910      1.00800 ; qtot 0.719
     5   CX     1   GLU    CA    5      0.05880     12.01000 ; qtot 0.778
     6   HP     1   GLU    HA    6      0.12020      1.00800 ; qtot 0.898
     7  A2C     1   GLU    CB    7      0.09090     12.01000 ; qtot 0.989
     8   HC     1   GLU   HB2    8     -0.02320      1.00800 ; qtot 0.966
     9   HC     1   GLU   HB3    9     -0.02320      1.00800 ; qtot 0.943
    10  A2C     1   GLU    CG   10     -0.02360     12.01000 ; qtot 0.919
    11   HC     1   GLU   HG2   11     -0.03150      1.00800 ; qtot 0.887
    12   HC     1   GLU   HG3   12     -0.03150      1.00800 ; qtot 0.856
    13   CO     1   GLU    CD   13      0.80870     12.01000 ; qtot 1.665
    14   O2     1   GLU   OE1   14     -0.81890     16.00000 ; qtot 0.846
    15   O2     1   GLU   OE2   15     -0.81890     16.00000 ; qtot 0.027
    16    C     1   GLU     C   16      0.56210     12.01000 ; qtot 0.589
    17    O     1   GLU     O   17     -0.58890     16.00000 ; qtot -0.000
    18    N     2   ASP     N   18     -0.51630     14.01000 ; qtot -0.516
    19    H     2   ASP     H   19      0.29360      1.00800 ; qtot -0.223
    20   CX     2   ASP    CA   20      0.03810     12.01000 ; qtot -0.185
    21   H1     2   ASP    HA   21      0.08800      1.00800 ; qtot -0.097
    22  A2C     2   ASP    CB   22     -0.03030     12.01000 ; qtot -0.127
    23   HC     2   ASP   HB2   23     -0.01220      1.00800 ; qtot -0.139
    24   HC     2   ASP   HB3   24     -0.01220      1.00800 ; qtot -0.151
    25   CO     2   ASP    CG   25      0.79940     12.01000 ; qtot 0.648
    26   O2     2   ASP   OD1   26     -0.80140     16.00000 ; qtot -0.153
    27   O2     2   ASP   OD2   27     -0.80140     16.00000 ; qtot -0.955
    28    C     2   ASP     C   28      0.53660     12.01000 ; qtot -0.418
    29    O     2   ASP     O   29     -0.58190     16.00000 ; qtot -1.000
    30    N     3   ASP     N   30     -0.51630     14.01000 ; qtot -1.516
    31    H     3   ASP     H   31      0.29360      1.00800 ; qtot -1.223
    32   CX     3   ASP    CA   32      0.03810     12.01000 ; qtot -1.185
    33   H1     3   ASP    HA   33      0.08800      1.00800 ; qtot -1.097
    34  A2C     3   ASP    CB   34     -0.03030     12.01000 ; qtot -1.127
    35   HC     3   ASP   HB2   35     -0.01220      1.00800 ; qtot -1.139
    36   HC     3   ASP   HB3   36     -0.01220      1.00800 ; qtot -1.151
    37   CO     3   ASP    CG   37      0.79940     12.01000 ; qtot -0.352
    38   O2     3   ASP   OD1   38     -0.80140     16.00000 ; qtot -1.153
    39   O2     3   ASP   OD2   39     -0.80140     16.00000 ; qtot -1.955
    40    C     3   ASP     C   40      0.53660     12.01000 ; qtot -1.418
    41    O     3   ASP     O   41     -0.58190     16.00000 ; qtot -2.000
    42    N     4   ILE     N   42     -0.41570     14.01000 ; qtot -2.416
    43    H     4   ILE     H   43      0.27190      1.00800 ; qtot -2.144
    44   CX     4   ILE    CA   44     -0.05970     12.01000 ; qtot -2.204
    45   H1     4   ILE    HA   45      0.08690      1.00800 ; qtot -2.117
    46  A3C     4   ILE    CB   46      0.13030     12.01000 ; qtot -1.986
    47   HC     4   ILE    HB   47      0.01870      1.00800 ; qtot -1.968
    48   CT     4   ILE   CG2   48     -0.32040     12.01000 ; qtot -2.288
    49   HC     4   ILE  HG21   49      0.08820      1.00800 ; qtot -2.200
    50   HC     4   ILE  HG22   50      0.08820      1.00800 ; qtot -2.112
    51   HC     4   ILE  HG23   51      0.08820      1.00800 ; qtot -2.023
    52  A2C     4   ILE   CG1   52     -0.04300     12.01000 ; qtot -2.066
    53   HC     4   ILE  HG12   53      0.02360      1.00800 ; qtot -2.043
    54   HC     4   ILE  HG13   54      0.02360      1.00800 ; qtot -2.019
    55   CT     4   ILE   CD1   55     -0.06600     12.01000 ; qtot -2.085
    56   HC     4   ILE  HD11   56      0.01860      1.00800 ; qtot -2.067
    57   HC     4   ILE  HD12   57      0.01860      1.00800 ; qtot -2.048
    58   HC     4   ILE  HD13   58      0.01860      1.00800 ; qtot -2.029
    59    C     4   ILE     C   59      0.59730     12.01000 ; qtot -1.432
    60    O     4   ILE     O   60     -0.56790     16.00000 ; qtot -2.000
    61    N     5   ILE     N   61     -0.41570     14.01000 ; qtot -2.416
    62    H     5   ILE     H   62      0.27190      1.00800 ; qtot -2.144
    63   CX     5   ILE    CA   63     -0.05970     12.01000 ; qtot -2.204
    64   H1     5   ILE    HA   64      0.08690      1.00800 ; qtot -2.117
    65  A3C     5   ILE    CB   65      0.13030     12.01000 ; qtot -1.986
    66   HC     5   ILE    HB   66      0.01870      1.00800 ; qtot -1.968
    67   CT     5   ILE   CG2   67     -0.32040     12.01000 ; qtot -2.288
    68   HC     5   ILE  HG21   68      0.08820      1.00800 ; qtot -2.200
    69   HC     5   ILE  HG22   69      0.08820      1.00800 ; qtot -2.112
    70   HC     5   ILE  HG23   70      0.08820      1.00800 ; qtot -2.023
    71  A2C     5   ILE   CG1   71     -0.04300     12.01000 ; qtot -2.066
    72   HC     5   ILE  HG12   72      0.02360      1.00800 ; qtot -2.043
    73   HC     5   ILE  HG13   73      0.02360      1.00800 ; qtot -2.019
    74   CT     5   ILE   CD1   74     -0.06600     12.01000 ; qtot -2.085
    75   HC     5   ILE  HD11   75      0.01860      1.00800 ; qtot -2.067
    76   HC     5   ILE  HD12   76      0.01860      1.00800 ; qtot -2.048
    77   HC     5   ILE  HD13   77      0.01860      1.00800 ; qtot -2.029
    78    C     5   ILE     C   78      0.59730     12.01000 ; qtot -1.432
    79    O     5   ILE     O   79     -0.56790     16.00000 ; qtot -2.000
    80    N     6   ILE     N   80     -0.41570     14.01000 ; qtot -2.416
    81    H     6   ILE     H   81      0.27190      1.00800 ; qtot -2.144
    82   CX     6   ILE    CA   82     -0.05970     12.01000 ; qtot -2.204
    83   H1     6   ILE    HA   83      0.08690      1.00800 ; qtot -2.117
    84  A3C     6   ILE    CB   84      0.13030     12.01000 ; qtot -1.986
    85   HC     6   ILE    HB   85      0.01870      1.00800 ; qtot -1.968
    86   CT     6   ILE   CG2   86     -0.32040     12.01000 ; qtot -2.288
    87   HC     6   ILE  HG21   87      0.08820      1.00800 ; qtot -2.200
    88   HC     6   ILE  HG22   88      0.08820      1.00800 ; qtot -2.112
    89   HC     6   ILE  HG23   89      0.08820      1.00800 ; qtot -2.023
    90  A2C     6   ILE   CG1   90     -0.04300     12.01000 ; qtot -2.066
    91   HC     6   ILE  HG12   91      0.02360      1.00800 ; qtot -2.043
    92   HC     6   ILE  HG13   92      0.02360      1.00800 ; qtot -2.019
    93   CT     6   ILE   CD1   93     -0.06600     12.01000 ; qtot -2.085
    94   HC     6   ILE  HD11   94      0.01860      1.00800 ; qtot -2.067
    95   HC     6   ILE  HD12   95      0.01860      1.00800 ; qtot -2.048
    96   HC     6   ILE  HD13   96      0.01860      1.00800 ; qtot -2.029
    97    C     6   ILE     C   97      0.59730     12.01000 ; qtot -1.432
    98    O     6   ILE     O   98     -0.56790     16.00000 ; qtot -2.000
    99    N     7   ALA     N   99     -0.41570     14.01000 ; qtot -2.416
   100    H     7   ALA     H  100      0.27190      1.00800 ; qtot -2.144
   101   CX     7   ALA    CA  101      0.03370     12.01000 ; qtot -2.110
   102   H1     7   ALA    HA  102      0.08230      1.00800 ; qtot -2.028
   103   CT     7   ALA    CB  103     -0.18250     12.01000 ; qtot -2.210
   104   HC     7   ALA   HB1  104      0.06030      1.00800 ; qtot -2.150
   105   HC     7   ALA   HB2  105      0.06030      1.00800 ; qtot -2.090
   106   HC     7   ALA   HB3  106      0.06030      1.00800 ; qtot -2.029
   107    C     7   ALA     C  107      0.59730     12.01000 ; qtot -1.432
   108    O     7   ALA     O  108     -0.56790     16.00000 ; qtot -2.000
   109    N     8   THR     N  109     -0.41570     14.01000 ; qtot -2.416
   110    H     8   THR     H  110      0.27190      1.00800 ; qtot -2.144
   111   CX     8   THR    CA  111     -0.03890     12.01000 ; qtot -2.183
   112   H1     8   THR    HA  112      0.10070      1.00800 ; qtot -2.082
   113  A3C     8   THR    CB  113      0.36540     12.01000 ; qtot -1.717
   114   H1     8   THR    HB  114      0.00430      1.00800 ; qtot -1.712
   115   CT     8   THR   CG2  115     -0.24380     12.01000 ; qtot -1.956
   116   HC     8   THR  HG21  116      0.06420      1.00800 ; qtot -1.892
   117   HC     8   THR  HG22  117      0.06420      1.00800 ; qtot -1.828
   118   HC     8   THR  HG23  118      0.06420      1.00800 ; qtot -1.764
   119   OH     8   THR   OG1  119     -0.67610     16.00000 ; qtot -2.440
   120   HO     8   THR   HG1  120      0.41020      1.00800 ; qtot -2.029
   121    C     8   THR     C  121      0.59730     12.01000 ; qtot -1.432
   122    O     8   THR     O  122     -0.56790     16.00000 ; qtot -2.000
   123    N     9   LYS     N  123     -0.34790     14.01000 ; qtot -2.348
   124    H     9   LYS     H  124      0.27470      1.00800 ; qtot -2.073
   125   CX     9   LYS    CA  125     -0.24000     12.01000 ; qtot -2.313
   126   H1     9   LYS    HA  126      0.14260      1.00800 ; qtot -2.171
   127   C8     9   LYS    CB  127     -0.00940     12.01000 ; qtot -2.180
   128   HC     9   LYS   HB2  128      0.03620      1.00800 ; qtot -2.144
   129   HC     9   LYS   HB3  129      0.03620      1.00800 ; qtot -2.108
   130   C8     9   LYS    CG  130      0.01870     12.01000 ; qtot -2.089
   131   HC     9   LYS   HG2  131      0.01030      1.00800 ; qtot -2.079
   132   HC     9   LYS   HG3  132      0.01030      1.00800 ; qtot -2.068
   133   C8     9   LYS    CD  133     -0.04790     12.01000 ; qtot -2.116
   134   HC     9   LYS   HD2  134      0.06210      1.00800 ; qtot -2.054
   135   HC     9   LYS   HD3  135      0.06210      1.00800 ; qtot -1.992
   136   C8     9   LYS    CE  136     -0.01430     12.01000 ; qtot -2.006
   137   HP     9   LYS   HE2  137      0.11350      1.00800 ; qtot -1.893
   138   HP     9   LYS   HE3  138      0.11350      1.00800 ; qtot -1.779
   139   N3     9   LYS    NZ  139     -0.38540     14.01000 ; qtot -2.165
   140    H     9   LYS   HZ1  140      0.34000      1.00800 ; qtot -1.825
   141    H     9   LYS   HZ2  141      0.34000      1.00800 ; qtot -1.485
   142    H     9   LYS   HZ3  142      0.34000      1.00800 ; qtot -1.145
   143    C     9   LYS     C  143      0.73410     12.01000 ; qtot -0.411
   144    O     9   LYS     O  144     -0.58940     16.00000 ; qtot -1.000
   145    N    10   ASN     N  145     -0.41570     14.01000 ; qtot -1.416
   146    H    10   ASN     H  146      0.27190      1.00800 ; qtot -1.144
   147   CX    10   ASN    CA  147      0.01430     12.01000 ; qtot -1.130
   148   H1    10   ASN    HA  148      0.10480      1.00800 ; qtot -1.025
   149  A2C    10   ASN    CB  149     -0.20410     12.01000 ; qtot -1.229
   150   HC    10   ASN   HB2  150      0.07970      1.00800 ; qtot -1.149
   151   HC    10   ASN   HB3  151      0.07970      1.00800 ; qtot -1.069
   152    C    10   ASN    CG  152      0.71300     12.01000 ; qtot -0.356
   153    O    10   ASN   OD1  153     -0.59310     16.00000 ; qtot -0.950
   154    N    10   ASN   ND2  154     -0.91910     14.01000 ; qtot -1.869
   155    H    10   ASN  HD21  155      0.41960      1.00800 ; qtot -1.449
   156    H    10   ASN  HD22  156      0.41960      1.00800 ; qtot -1.029
   157    C    10   ASN     C  157      0.59730     12.01000 ; qtot -0.432
   158    O    10   ASN     O  158     -0.56790     16.00000 ; qtot -1.000
   159    N    11   GLY     N  159     -0.41570     14.01000 ; qtot -1.416
   160    H    11   GLY     H  160      0.27190      1.00800 ; qtot -1.144
   161   CX    11   GLY    CA  161     -0.02520     12.01000 ; qtot -1.169
   162   H1    11   GLY   HA2  162      0.06980      1.00800 ; qtot -1.099
   163   H1    11   GLY   HA3  163      0.06980      1.00800 ; qtot -1.029
   164    C    11   GLY     C  164      0.59730     12.01000 ; qtot -0.432
   165    O    11   GLY     O  165     -0.56790     16.00000 ; qtot -1.000
   166    N    12   LYS     N  166     -0.34790     14.01000 ; qtot -1.348
   167    H    12   LYS     H  167      0.27470      1.00800 ; qtot -1.073
   168   CX    12   LYS    CA  168     -0.24000     12.01000 ; qtot -1.313
   169   H1    12   LYS    HA  169      0.14260      1.00800 ; qtot -1.171
   170   C8    12   LYS    CB  170     -0.00940     12.01000 ; qtot -1.180
   171   HC    12   LYS   HB2  171      0.03620      1.00800 ; qtot -1.144
   172   HC    12   LYS   HB3  172      0.03620      1.00800 ; qtot -1.108
   173   C8    12   LYS    CG  173      0.01870     12.01000 ; qtot -1.089
   174   HC    12   LYS   HG2  174      0.01030      1.00800 ; qtot -1.079
   175   HC    12   LYS   HG3  175      0.01030      1.00800 ; qtot -1.068
   176   C8    12   LYS    CD  176     -0.04790     12.01000 ; qtot -1.116
   177   HC    12   LYS   HD2  177      0.06210      1.00800 ; qtot -1.054
   178   HC    12   LYS   HD3  178      0.06210      1.00800 ; qtot -0.992
   179   C8    12   LYS    CE  179     -0.01430     12.01000 ; qtot -1.006
   180   HP    12   LYS   HE2  180      0.11350      1.00800 ; qtot -0.893
   181   HP    12   LYS   HE3  181      0.11350      1.00800 ; qtot -0.779
   182   N3    12   LYS    NZ  182     -0.38540     14.01000 ; qtot -1.165
   183    H    12   LYS   HZ1  183      0.34000      1.00800 ; qtot -0.825
   184    H    12   LYS   HZ2  184      0.34000      1.00800 ; qtot -0.485
   185    H    12   LYS   HZ3  185      0.34000      1.00800 ; qtot -0.145
   186    C    12   LYS     C  186      0.73410     12.01000 ; qtot 0.589
   187    O    12   LYS     O  187     -0.58940     16.00000 ; qtot -0.000
   188    N    13   VAL     N  188     -0.41570     14.01000 ; qtot -0.416
   189    H    13   VAL     H  189      0.27190      1.00800 ; qtot -0.144
   190   CX    13   VAL    CA  190     -0.08750     12.01000 ; qtot -0.231
   191   H1    13   VAL    HA  191      0.09690      1.00800 ; qtot -0.134
   192  A3C    13   VAL    CB  192      0.29850     12.01000 ; qtot 0.164
   193   HC    13   VAL    HB  193     -0.02970      1.00800 ; qtot 0.134
   194   CT    13   VAL   CG1  194     -0.31920     12.01000 ; qtot -0.185
   195   HC    13   VAL  HG11  195      0.07910      1.00800 ; qtot -0.106
   196   HC    13   VAL  HG12  196      0.07910      1.00800 ; qtot -0.027
   197   HC    13   VAL  HG13  197      0.07910      1.00800 ; qtot 0.053
   198   CT    13   VAL   CG2  198     -0.31920     12.01000 ; qtot -0.267
   199   HC    13   VAL  HG21  199      0.07910      1.00800 ; qtot -0.188
   200   HC    13   VAL  HG22  200      0.07910      1.00800 ; qtot -0.109
   201   HC    13   VAL  HG23  201      0.07910      1.00800 ; qtot -0.029
   202    C    13   VAL     C  202      0.59730     12.01000 ; qtot 0.568
   203    O    13   VAL     O  203     -0.56790     16.00000 ; qtot -0.000
   204    N    14   ARG     N  204     -0.34790     14.01000 ; qtot -0.348
   205    H    14   ARG     H  205      0.27470      1.00800 ; qtot -0.073
   206   CX    14   ARG    CA  206     -0.26370     12.01000 ; qtot -0.337
   207   H1    14   ARG    HA  207      0.15600      1.00800 ; qtot -0.181
   208   C8    14   ARG    CB  208     -0.00070     12.01000 ; qtot -0.182
   209   HC    14   ARG   HB2  209      0.03270      1.00800 ; qtot -0.149
   210   HC    14   ARG   HB3  210      0.03270      1.00800 ; qtot -0.116
   211   C8    14   ARG    CG  211      0.03900     12.01000 ; qtot -0.077
   212   HC    14   ARG   HG2  212      0.02850      1.00800 ; qtot -0.049
   213   HC    14   ARG   HG3  213      0.02850      1.00800 ; qtot -0.020
   214   C8    14   ARG    CD  214      0.04860     12.01000 ; qtot 0.028
   215   H1    14   ARG   HD2  215      0.06870      1.00800 ; qtot 0.097
   216   H1    14   ARG   HD3  216      0.06870      1.00800 ; qtot 0.166
   217   N2    14   ARG    NE  217     -0.52950     14.01000 ; qtot -0.364
   218    H    14   ARG    HE  218      0.34560      1.00800 ; qtot -0.018
   219   CA    14   ARG    CZ  219      0.80760     12.01000 ; qtot 0.790
   220   N2    14   ARG   NH1  220     -0.86270     14.01000 ; qtot -0.073
   221    H    14   ARG  HH11  221      0.44780      1.00800 ; qtot 0.375
   222    H    14   ARG  HH12  222      0.44780      1.00800 ; qtot 0.822
   223   N2    14   ARG   NH2  223     -0.86270     14.01000 ; qtot -0.040
   224    H    14   ARG  HH21  224      0.44780      1.00800 ; qtot 0.408
   225    H    14   ARG  HH22  225      0.44780      1.00800 ; qtot 0.855
   226    C    14   ARG     C  226      0.73410     12.01000 ; qtot 1.589
   227    O    14   ARG     O  227     -0.58940     16.00000 ; qtot 1.000
   228    N    15   GLY     N  228     -0.41570     14.01000 ; qtot 0.584
   229    H    15   GLY     H  229      0.27190      1.00800 ; qtot 0.856
   230   CX    15   GLY    CA  230     -0.02520     12.01000 ; qtot 0.831
   231   H1    15   GLY   HA2  231      0.06980      1.00800 ; qtot 0.901
   232   H1    15   GLY   HA3  232      0.06980      1.00800 ; qtot 0.971
   233    C    15   GLY     C  233      0.59730     12.01000 ; qtot 1.568
   234    O    15   GLY     O  234     -0.56790     16.00000 ; qtot 1.000
   235    N    16   MET     N  235     -0.41570     14.01000 ; qtot 0.584
   236    H    16   MET     H  236      0.27190      1.00800 ; qtot 0.856
   237   CX    16   MET    CA  237     -0.02370     12.01000 ; qtot 0.833
   238   H1    16   MET    HA  238      0.08800      1.00800 ; qtot 0.921
   239  A2C    16   MET    CB  239      0.03420     12.01000 ; qtot 0.955
   240   HC    16   MET   HB2  240      0.02410      1.00800 ; qtot 0.979
   241   HC    16   MET   HB3  241      0.02410      1.00800 ; qtot 1.003
   242  A2C    16   MET    CG  242      0.00180     12.01000 ; qtot 1.005
   243   H1    16   MET   HG2  243      0.04400      1.00800 ; qtot 1.049
   244   H1    16   MET   HG3  244      0.04400      1.00800 ; qtot 1.093
   245    S    16   MET    SD  245     -0.27370     32.06000 ; qtot 0.819
   246   CT    16   MET    CE  246     -0.05360     12.01000 ; qtot 0.765
   247   H1    16   MET   HE1  247      0.06840      1.00800 ; qtot 0.834
   248   H1    16   MET   HE2  248      0.06840      1.00800 ; qtot 0.902
   249   H1    16   MET   HE3  249      0.06840      1.00800 ; qtot 0.971
   250    C    16   MET     C  250      0.59730     12.01000 ; qtot 1.568
   251    O    16   MET     O  251     -0.56790     16.00000 ; qtot 1.000
   252    N    17   NLN     N  252     -0.41570     14.01000 ; qtot 0.584
   253    H    17   NLN     H  253      0.27190      1.00800 ; qtot 0.856
   254   CX    17   NLN    CA  254      0.01430     12.01000 ; qtot 0.871
   255   H1    17   NLN    HA  255      0.10480      1.00800 ; qtot 0.975
   256  A2C    17   NLN    CB  256     -0.20410     12.01000 ; qtot 0.771
   257   HC    17   NLN   HB2  257      0.07970      1.00800 ; qtot 0.851
   258   HC    17   NLN   HB3  258      0.07970      1.00800 ; qtot 0.931
   259    C    17   NLN    CG  259      0.71300     12.01000 ; qtot 1.644
   260    O    17   NLN   OD1  260     -0.59310     16.00000 ; qtot 1.051
   261    N    17   NLN   ND2  261     -0.69350     14.01000 ; qtot 0.357
   262    H    17   NLN  HD21  262      0.41960      1.00800 ; qtot 0.777
   263    C    17   NLN     C  263      0.59730     12.01000 ; qtot 1.374
   264    O    17   NLN     O  264     -0.56790     16.00000 ; qtot 0.806
   265    N    18   LEU     N  265     -0.41570     14.01000 ; qtot 0.390
   266    H    18   LEU     H  266      0.27190      1.00800 ; qtot 0.662
   267   CX    18   LEU    CA  267     -0.05180     12.01000 ; qtot 0.610
   268   H1    18   LEU    HA  268      0.09220      1.00800 ; qtot 0.703
   269  A2C    18   LEU    CB  269     -0.11020     12.01000 ; qtot 0.592
   270   HC    18   LEU   HB2  270      0.04570      1.00800 ; qtot 0.638
   271   HC    18   LEU   HB3  271      0.04570      1.00800 ; qtot 0.684
   272  A3C    18   LEU    CG  272      0.35310     12.01000 ; qtot 1.037
   273   HC    18   LEU    HG  273     -0.03610      1.00800 ; qtot 1.001
   274   CT    18   LEU   CD1  274     -0.41210     12.01000 ; qtot 0.589
   275   HC    18   LEU  HD11  275      0.10000      1.00800 ; qtot 0.689
   276   HC    18   LEU  HD12  276      0.10000      1.00800 ; qtot 0.789
   277   HC    18   LEU  HD13  277      0.10000      1.00800 ; qtot 0.889
   278   CT    18   LEU   CD2  278     -0.41210     12.01000 ; qtot 0.477
   279   HC    18   LEU  HD21  279      0.10000      1.00800 ; qtot 0.577
   280   HC    18   LEU  HD22  280      0.10000      1.00800 ; qtot 0.677
   281   HC    18   LEU  HD23  281      0.10000      1.00800 ; qtot 0.777
   282    C    18   LEU     C  282      0.59730     12.01000 ; qtot 1.374
   283    O    18   LEU     O  283     -0.56790     16.00000 ; qtot 0.806
   284    N    19   THR     N  284     -0.41570     14.01000 ; qtot 0.390
   285    H    19   THR     H  285      0.27190      1.00800 ; qtot 0.662
   286   CX    19   THR    CA  286     -0.03890     12.01000 ; qtot 0.623
   287   H1    19   THR    HA  287      0.10070      1.00800 ; qtot 0.724
   288  A3C    19   THR    CB  288      0.36540     12.01000 ; qtot 1.089
   289   H1    19   THR    HB  289      0.00430      1.00800 ; qtot 1.094
   290   CT    19   THR   CG2  290     -0.24380     12.01000 ; qtot 0.850
   291   HC    19   THR  HG21  291      0.06420      1.00800 ; qtot 0.914
   292   HC    19   THR  HG22  292      0.06420      1.00800 ; qtot 0.978
   293   HC    19   THR  HG23  293      0.06420      1.00800 ; qtot 1.043
   294   OH    19   THR   OG1  294     -0.67610     16.00000 ; qtot 0.366
   295   HO    19   THR   HG1  295      0.41020      1.00800 ; qtot 0.777
   296    C    19   THR     C  296      0.59730     12.01000 ; qtot 1.374
   297    O    19   THR     O  297     -0.56790     16.00000 ; qtot 0.806
   298    N    20   VAL     N  298     -0.41570     14.01000 ; qtot 0.390
   299    H    20   VAL     H  299      0.27190      1.00800 ; qtot 0.662
   300   CX    20   VAL    CA  300     -0.08750     12.01000 ; qtot 0.575
   301   H1    20   VAL    HA  301      0.09690      1.00800 ; qtot 0.672
   302  A3C    20   VAL    CB  302      0.29850     12.01000 ; qtot 0.970
   303   HC    20   VAL    HB  303     -0.02970      1.00800 ; qtot 0.940
   304   CT    20   VAL   CG1  304     -0.31920     12.01000 ; qtot 0.621
   305   HC    20   VAL  HG11  305      0.07910      1.00800 ; qtot 0.700
   306   HC    20   VAL  HG12  306      0.07910      1.00800 ; qtot 0.779
   307   HC    20   VAL  HG13  307      0.07910      1.00800 ; qtot 0.859
   308   CT    20   VAL   CG2  308     -0.31920     12.01000 ; qtot 0.539
   309   HC    20   VAL  HG21  309      0.07910      1.00800 ; qtot 0.618
   310   HC    20   VAL  HG22  310      0.07910      1.00800 ; qtot 0.698
   311   HC    20   VAL  HG23  311      0.07910      1.00800 ; qtot 0.777
   312    C    20   VAL     C  312      0.59730     12.01000 ; qtot 1.374
   313    O    20   VAL     O  313     -0.56790     16.00000 ; qtot 0.806
   314    N    21   PHE     N  314     -0.41570     14.01000 ; qtot 0.390
   315    H    21   PHE     H  315      0.27190      1.00800 ; qtot 0.662
   316   CX    21   PHE    CA  316     -0.00240     12.01000 ; qtot 0.660
   317   H1    21   PHE    HA  317      0.09780      1.00800 ; qtot 0.758
   318   CT    21   PHE    CB  318     -0.03430     12.01000 ; qtot 0.723
   319   HC    21   PHE   HB2  319      0.02950      1.00800 ; qtot 0.753
   320   HC    21   PHE   HB3  320      0.02950      1.00800 ; qtot 0.782
   321   CA    21   PHE    CG  321      0.01180     12.01000 ; qtot 0.794
   322   CA    21   PHE   CD1  322     -0.12560     12.01000 ; qtot 0.669
   323   HA    21   PHE   HD1  323      0.13300      1.00800 ; qtot 0.802
   324   CA    21   PHE   CE1  324     -0.17040     12.01000 ; qtot 0.631
   325   HA    21   PHE   HE1  325      0.14300      1.00800 ; qtot 0.774
   326   CA    21   PHE    CZ  326     -0.10720     12.01000 ; qtot 0.667
   327   HA    21   PHE    HZ  327      0.12970      1.00800 ; qtot 0.797
   328   CA    21   PHE   CE2  328     -0.17040     12.01000 ; qtot 0.626
   329   HA    21   PHE   HE2  329      0.14300      1.00800 ; qtot 0.769
   330   CA    21   PHE   CD2  330     -0.12560     12.01000 ; qtot 0.644
   331   HA    21   PHE   HD2  331      0.13300      1.00800 ; qtot 0.777
   332    C    21   PHE     C  332      0.59730     12.01000 ; qtot 1.374
   333    O    21   PHE     O  333     -0.56790     16.00000 ; qtot 0.806
   334    N    22   GLY     N  334     -0.41570     14.01000 ; qtot 0.390
   335    H    22   GLY     H  335      0.27190      1.00800 ; qtot 0.662
   336   CX    22   GLY    CA  336     -0.02520     12.01000 ; qtot 0.637
   337   H1    22   GLY   HA2  337      0.06980      1.00800 ; qtot 0.707
   338   H1    22   GLY   HA3  338      0.06980      1.00800 ; qtot 0.777
   339    C    22   GLY     C  339      0.59730     12.01000 ; qtot 1.374
   340    O    22   GLY     O  340     -0.56790     16.00000 ; qtot 0.806
   341    N    23   GLY     N  341     -0.41570     14.01000 ; qtot 0.390
   342    H    23   GLY     H  342      0.27190      1.00800 ; qtot 0.662
   343   CX    23   GLY    CA  343     -0.02520     12.01000 ; qtot 0.637
   344   H1    23   GLY   HA2  344      0.06980      1.00800 ; qtot 0.707
   345   H1    23   GLY   HA3  345      0.06980      1.00800 ; qtot 0.777
   346    C    23   GLY     C  346      0.59730     12.01000 ; qtot 1.374
   347    O    23   GLY     O  347     -0.56790     16.00000 ; qtot 0.806
   348    N    24   THR     N  348     -0.41570     14.01000 ; qtot 0.390
   349    H    24   THR     H  349      0.27190      1.00800 ; qtot 0.662
   350   CX    24   THR    CA  350     -0.03890     12.01000 ; qtot 0.623
   351   H1    24   THR    HA  351      0.10070      1.00800 ; qtot 0.724
   352  A3C    24   THR    CB  352      0.36540     12.01000 ; qtot 1.089
   353   H1    24   THR    HB  353      0.00430      1.00800 ; qtot 1.094
   354   CT    24   THR   CG2  354     -0.24380     12.01000 ; qtot 0.850
   355   HC    24   THR  HG21  355      0.06420      1.00800 ; qtot 0.914
   356   HC    24   THR  HG22  356      0.06420      1.00800 ; qtot 0.978
   357   HC    24   THR  HG23  357      0.06420      1.00800 ; qtot 1.043
   358   OH    24   THR   OG1  358     -0.67610     16.00000 ; qtot 0.366
   359   HO    24   THR   HG1  359      0.41020      1.00800 ; qtot 0.777
   360    C    24   THR     C  360      0.59730     12.01000 ; qtot 1.374
   361    O    24   THR     O  361     -0.56790     16.00000 ; qtot 0.806
   362    N    25   VAL     N  362     -0.41570     14.01000 ; qtot 0.390
   363    H    25   VAL     H  363      0.27190      1.00800 ; qtot 0.662
   364   CX    25   VAL    CA  364     -0.08750     12.01000 ; qtot 0.575
   365   H1    25   VAL    HA  365      0.09690      1.00800 ; qtot 0.672
   366  A3C    25   VAL    CB  366      0.29850     12.01000 ; qtot 0.970
   367   HC    25   VAL    HB  367     -0.02970      1.00800 ; qtot 0.940
   368   CT    25   VAL   CG1  368     -0.31920     12.01000 ; qtot 0.621
   369   HC    25   VAL  HG11  369      0.07910      1.00800 ; qtot 0.700
   370   HC    25   VAL  HG12  370      0.07910      1.00800 ; qtot 0.779
   371   HC    25   VAL  HG13  371      0.07910      1.00800 ; qtot 0.859
   372   CT    25   VAL   CG2  372     -0.31920     12.01000 ; qtot 0.539
   373   HC    25   VAL  HG21  373      0.07910      1.00800 ; qtot 0.618
   374   HC    25   VAL  HG22  374      0.07910      1.00800 ; qtot 0.698
   375   HC    25   VAL  HG23  375      0.07910      1.00800 ; qtot 0.777
   376    C    25   VAL     C  376      0.59730     12.01000 ; qtot 1.374
   377    O    25   VAL     O  377     -0.56790     16.00000 ; qtot 0.806
   378    N    26   THR     N  378     -0.41570     14.01000 ; qtot 0.390
   379    H    26   THR     H  379      0.27190      1.00800 ; qtot 0.662
   380   CX    26   THR    CA  380     -0.03890     12.01000 ; qtot 0.623
   381   H1    26   THR    HA  381      0.10070      1.00800 ; qtot 0.724
   382  A3C    26   THR    CB  382      0.36540     12.01000 ; qtot 1.089
   383   H1    26   THR    HB  383      0.00430      1.00800 ; qtot 1.094
   384   CT    26   THR   CG2  384     -0.24380     12.01000 ; qtot 0.850
   385   HC    26   THR  HG21  385      0.06420      1.00800 ; qtot 0.914
   386   HC    26   THR  HG22  386      0.06420      1.00800 ; qtot 0.978
   387   HC    26   THR  HG23  387      0.06420      1.00800 ; qtot 1.043
   388   OH    26   THR   OG1  388     -0.67610     16.00000 ; qtot 0.366
   389   HO    26   THR   HG1  389      0.41020      1.00800 ; qtot 0.777
   390    C    26   THR     C  390      0.59730     12.01000 ; qtot 1.374
   391    O    26   THR     O  391     -0.56790     16.00000 ; qtot 0.806
   392    N    27   ALA     N  392     -0.41570     14.01000 ; qtot 0.390
   393    H    27   ALA     H  393      0.27190      1.00800 ; qtot 0.662
   394   CX    27   ALA    CA  394      0.03370     12.01000 ; qtot 0.696
   395   H1    27   ALA    HA  395      0.08230      1.00800 ; qtot 0.778
   396   CT    27   ALA    CB  396     -0.18250     12.01000 ; qtot 0.596
   397   HC    27   ALA   HB1  397      0.06030      1.00800 ; qtot 0.656
   398   HC    27   ALA   HB2  398      0.06030      1.00800 ; qtot 0.716
   399   HC    27   ALA   HB3  399      0.06030      1.00800 ; qtot 0.777
   400    C    27   ALA     C  400      0.59730     12.01000 ; qtot 1.374
   401    O    27   ALA     O  401     -0.56790     16.00000 ; qtot 0.806
   402    N    28   PHE     N  402     -0.41570     14.01000 ; qtot 0.390
   403    H    28   PHE     H  403      0.27190      1.00800 ; qtot 0.662
   404   CX    28   PHE    CA  404     -0.00240     12.01000 ; qtot 0.660
   405   H1    28   PHE    HA  405      0.09780      1.00800 ; qtot 0.758
   406   CT    28   PHE    CB  406     -0.03430     12.01000 ; qtot 0.723
   407   HC    28   PHE   HB2  407      0.02950      1.00800 ; qtot 0.753
   408   HC    28   PHE   HB3  408      0.02950      1.00800 ; qtot 0.782
   409   CA    28   PHE    CG  409      0.01180     12.01000 ; qtot 0.794
   410   CA    28   PHE   CD1  410     -0.12560     12.01000 ; qtot 0.669
   411   HA    28   PHE   HD1  411      0.13300      1.00800 ; qtot 0.802
   412   CA    28   PHE   CE1  412     -0.17040     12.01000 ; qtot 0.631
   413   HA    28   PHE   HE1  413      0.14300      1.00800 ; qtot 0.774
   414   CA    28   PHE    CZ  414     -0.10720     12.01000 ; qtot 0.667
   415   HA    28   PHE    HZ  415      0.12970      1.00800 ; qtot 0.797
   416   CA    28   PHE   CE2  416     -0.17040     12.01000 ; qtot 0.626
   417   HA    28   PHE   HE2  417      0.14300      1.00800 ; qtot 0.769
   418   CA    28   PHE   CD2  418     -0.12560     12.01000 ; qtot 0.644
   419   HA    28   PHE   HD2  419      0.13300      1.00800 ; qtot 0.777
   420    C    28   PHE     C  420      0.59730     12.01000 ; qtot 1.374
   421    O    28   PHE     O  421     -0.56790     16.00000 ; qtot 0.806
   422    N    29   LEU     N  422     -0.41570     14.01000 ; qtot 0.390
   423    H    29   LEU     H  423      0.27190      1.00800 ; qtot 0.662
   424   CX    29   LEU    CA  424     -0.05180     12.01000 ; qtot 0.610
   425   H1    29   LEU    HA  425      0.09220      1.00800 ; qtot 0.703
   426  A2C    29   LEU    CB  426     -0.11020     12.01000 ; qtot 0.592
   427   HC    29   LEU   HB2  427      0.04570      1.00800 ; qtot 0.638
   428   HC    29   LEU   HB3  428      0.04570      1.00800 ; qtot 0.684
   429  A3C    29   LEU    CG  429      0.35310     12.01000 ; qtot 1.037
   430   HC    29   LEU    HG  430     -0.03610      1.00800 ; qtot 1.001
   431   CT    29   LEU   CD1  431     -0.41210     12.01000 ; qtot 0.589
   432   HC    29   LEU  HD11  432      0.10000      1.00800 ; qtot 0.689
   433   HC    29   LEU  HD12  433      0.10000      1.00800 ; qtot 0.789
   434   HC    29   LEU  HD13  434      0.10000      1.00800 ; qtot 0.889
   435   CT    29   LEU   CD2  435     -0.41210     12.01000 ; qtot 0.477
   436   HC    29   LEU  HD21  436      0.10000      1.00800 ; qtot 0.577
   437   HC    29   LEU  HD22  437      0.10000      1.00800 ; qtot 0.677
   438   HC    29   LEU  HD23  438      0.10000      1.00800 ; qtot 0.777
   439    C    29   LEU     C  439      0.59730     12.01000 ; qtot 1.374
   440    O    29   LEU     O  440     -0.56790     16.00000 ; qtot 0.806
   441    N    30   GLY     N  441     -0.41570     14.01000 ; qtot 0.390
   442    H    30   GLY     H  442      0.27190      1.00800 ; qtot 0.662
   443   CX    30   GLY    CA  443     -0.02520     12.01000 ; qtot 0.637
   444   H1    30   GLY   HA2  444      0.06980      1.00800 ; qtot 0.707
   445   H1    30   GLY   HA3  445      0.06980      1.00800 ; qtot 0.777
   446    C    30   GLY     C  446      0.59730     12.01000 ; qtot 1.374
   447    O    30   GLY     O  447     -0.56790     16.00000 ; qtot 0.806
   448    N    31   ILE     N  448     -0.41570     14.01000 ; qtot 0.390
   449    H    31   ILE     H  449      0.27190      1.00800 ; qtot 0.662
   450   CX    31   ILE    CA  450     -0.05970     12.01000 ; qtot 0.603
   451   H1    31   ILE    HA  451      0.08690      1.00800 ; qtot 0.689
   452  A3C    31   ILE    CB  452      0.13030     12.01000 ; qtot 0.820
   453   HC    31   ILE    HB  453      0.01870      1.00800 ; qtot 0.838
   454   CT    31   ILE   CG2  454     -0.32040     12.01000 ; qtot 0.518
   455   HC    31   ILE  HG21  455      0.08820      1.00800 ; qtot 0.606
   456   HC    31   ILE  HG22  456      0.08820      1.00800 ; qtot 0.694
   457   HC    31   ILE  HG23  457      0.08820      1.00800 ; qtot 0.783
   458  A2C    31   ILE   CG1  458     -0.04300     12.01000 ; qtot 0.740
   459   HC    31   ILE  HG12  459      0.02360      1.00800 ; qtot 0.763
   460   HC    31   ILE  HG13  460      0.02360      1.00800 ; qtot 0.787
   461   CT    31   ILE   CD1  461     -0.06600     12.01000 ; qtot 0.721
   462   HC    31   ILE  HD11  462      0.01860      1.00800 ; qtot 0.739
   463   HC    31   ILE  HD12  463      0.01860      1.00800 ; qtot 0.758
   464   HC    31   ILE  HD13  464      0.01860      1.00800 ; qtot 0.777
   465    C    31   ILE     C  465      0.59730     12.01000 ; qtot 1.374
   466    O    31   ILE     O  466     -0.56790     16.00000 ; qtot 0.806
   467    N    32   PRO     N  467     -0.25480     14.01000 ; qtot 0.551
   468   CT    32   PRO    CD  468      0.01920     12.01000 ; qtot 0.570
   469   H1    32   PRO   HD2  469      0.03910      1.00800 ; qtot 0.610
   470   H1    32   PRO   HD3  470      0.03910      1.00800 ; qtot 0.649
   471   CT    32   PRO    CG  471      0.01890     12.01000 ; qtot 0.668
   472   HC    32   PRO   HG2  472      0.02130      1.00800 ; qtot 0.689
   473   HC    32   PRO   HG3  473      0.02130      1.00800 ; qtot 0.710
   474   CT    32   PRO    CB  474     -0.00700     12.01000 ; qtot 0.703
   475   HC    32   PRO   HB2  475      0.02530      1.00800 ; qtot 0.728
   476   HC    32   PRO   HB3  476      0.02530      1.00800 ; qtot 0.754
   477   CX    32   PRO    CA  477     -0.02660     12.01000 ; qtot 0.727
   478   H1    32   PRO    HA  478      0.06410      1.00800 ; qtot 0.791
   479    C    32   PRO     C  479      0.58960     12.01000 ; qtot 1.381
   480    O    32   PRO     O  480     -0.57480     16.00000 ; qtot 0.806
   481    N    33   TYR     N  481     -0.41570     14.01000 ; qtot 0.390
   482    H    33   TYR     H  482      0.27190      1.00800 ; qtot 0.662
   483   CX    33   TYR    CA  483     -0.00140     12.01000 ; qtot 0.661
   484   H1    33   TYR    HA  484      0.08760      1.00800 ; qtot 0.748
   485   CT    33   TYR    CB  485     -0.01520     12.01000 ; qtot 0.733
   486   HC    33   TYR   HB2  486      0.02950      1.00800 ; qtot 0.763
   487   HC    33   TYR   HB3  487      0.02950      1.00800 ; qtot 0.792
   488   CA    33   TYR    CG  488     -0.00110     12.01000 ; qtot 0.791
   489   CA    33   TYR   CD1  489     -0.19060     12.01000 ; qtot 0.601
   490   HA    33   TYR   HD1  490      0.16990      1.00800 ; qtot 0.770
   491   CA    33   TYR   CE1  491     -0.23410     12.01000 ; qtot 0.536
   492   HA    33   TYR   HE1  492      0.16560      1.00800 ; qtot 0.702
   493    C    33   TYR    CZ  493      0.32260     12.01000 ; qtot 1.025
   494   OH    33   TYR    OH  494     -0.55790     16.00000 ; qtot 0.467
   495   HO    33   TYR    HH  495      0.39920      1.00800 ; qtot 0.866
   496   CA    33   TYR   CE2  496     -0.23410     12.01000 ; qtot 0.632
   497   HA    33   TYR   HE2  497      0.16560      1.00800 ; qtot 0.797
   498   CA    33   TYR   CD2  498     -0.19060     12.01000 ; qtot 0.607
   499   HA    33   TYR   HD2  499      0.16990      1.00800 ; qtot 0.777
   500    C    33   TYR     C  500      0.59730     12.01000 ; qtot 1.374
   501    O    33   TYR     O  501     -0.56790     16.00000 ; qtot 0.806
   502    N    34   ALA     N  502     -0.41570     14.01000 ; qtot 0.390
   503    H    34   ALA     H  503      0.27190      1.00800 ; qtot 0.662
   504   CX    34   ALA    CA  504      0.03370     12.01000 ; qtot 0.696
   505   H1    34   ALA    HA  505      0.08230      1.00800 ; qtot 0.778
   506   CT    34   ALA    CB  506     -0.18250     12.01000 ; qtot 0.596
   507   HC    34   ALA   HB1  507      0.06030      1.00800 ; qtot 0.656
   508   HC    34   ALA   HB2  508      0.06030      1.00800 ; qtot 0.716
   509   HC    34   ALA   HB3  509      0.06030      1.00800 ; qtot 0.777
   510    C    34   ALA     C  510      0.59730     12.01000 ; qtot 1.374
   511    O    34   ALA     O  511     -0.56790     16.00000 ; qtot 0.806
   512    N    35   GLN     N  512     -0.41570     14.01000 ; qtot 0.390
   513    H    35   GLN     H  513      0.27190      1.00800 ; qtot 0.662
   514   CX    35   GLN    CA  514     -0.00310     12.01000 ; qtot 0.659
   515   H1    35   GLN    HA  515      0.08500      1.00800 ; qtot 0.744
   516  A2C    35   GLN    CB  516     -0.00360     12.01000 ; qtot 0.741
   517   HC    35   GLN   HB2  517      0.01710      1.00800 ; qtot 0.758
   518   HC    35   GLN   HB3  518      0.01710      1.00800 ; qtot 0.775
   519  A2C    35   GLN    CG  519     -0.06450     12.01000 ; qtot 0.710
   520   HC    35   GLN   HG2  520      0.03520      1.00800 ; qtot 0.745
   521   HC    35   GLN   HG3  521      0.03520      1.00800 ; qtot 0.781
   522    C    35   GLN    CD  522      0.69510     12.01000 ; qtot 1.476
   523    O    35   GLN   OE1  523     -0.60860     16.00000 ; qtot 0.867
   524    N    35   GLN   NE2  524     -0.94070     14.01000 ; qtot -0.074
   525    H    35   GLN  HE21  525      0.42510      1.00800 ; qtot 0.352
   526    H    35   GLN  HE22  526      0.42510      1.00800 ; qtot 0.777
   527    C    35   GLN     C  527      0.59730     12.01000 ; qtot 1.374
   528    O    35   GLN     O  528     -0.56790     16.00000 ; qtot 0.806
   529    N    36   PRO     N  529     -0.25480     14.01000 ; qtot 0.551
   530   CT    36   PRO    CD  530      0.01920     12.01000 ; qtot 0.570
   531   H1    36   PRO   HD2  531      0.03910      1.00800 ; qtot 0.610
   532   H1    36   PRO   HD3  532      0.03910      1.00800 ; qtot 0.649
   533   CT    36   PRO    CG  533      0.01890     12.01000 ; qtot 0.668
   534   HC    36   PRO   HG2  534      0.02130      1.00800 ; qtot 0.689
   535   HC    36   PRO   HG3  535      0.02130      1.00800 ; qtot 0.710
   536   CT    36   PRO    CB  536     -0.00700     12.01000 ; qtot 0.703
   537   HC    36   PRO   HB2  537      0.02530      1.00800 ; qtot 0.728
   538   HC    36   PRO   HB3  538      0.02530      1.00800 ; qtot 0.754
   539   CX    36   PRO    CA  539     -0.02660     12.01000 ; qtot 0.727
   540   H1    36   PRO    HA  540      0.06410      1.00800 ; qtot 0.791
   541    C    36   PRO     C  541      0.58960     12.01000 ; qtot 1.381
   542    O    36   PRO     O  542     -0.57480     16.00000 ; qtot 0.806
   543    N    37   PRO     N  543     -0.25480     14.01000 ; qtot 0.551
   544   CT    37   PRO    CD  544      0.01920     12.01000 ; qtot 0.570
   545   H1    37   PRO   HD2  545      0.03910      1.00800 ; qtot 0.610
   546   H1    37   PRO   HD3  546      0.03910      1.00800 ; qtot 0.649
   547   CT    37   PRO    CG  547      0.01890     12.01000 ; qtot 0.668
   548   HC    37   PRO   HG2  548      0.02130      1.00800 ; qtot 0.689
   549   HC    37   PRO   HG3  549      0.02130      1.00800 ; qtot 0.710
   550   CT    37   PRO    CB  550     -0.00700     12.01000 ; qtot 0.703
   551   HC    37   PRO   HB2  551      0.02530      1.00800 ; qtot 0.728
   552   HC    37   PRO   HB3  552      0.02530      1.00800 ; qtot 0.754
   553   CX    37   PRO    CA  553     -0.02660     12.01000 ; qtot 0.727
   554   H1    37   PRO    HA  554      0.06410      1.00800 ; qtot 0.791
   555    C    37   PRO     C  555      0.58960     12.01000 ; qtot 1.381
   556    O    37   PRO     O  556     -0.57480     16.00000 ; qtot 0.806
   557    N    38   LEU     N  557     -0.41570     14.01000 ; qtot 0.390
   558    H    38   LEU     H  558      0.27190      1.00800 ; qtot 0.662
   559   CX    38   LEU    CA  559     -0.05180     12.01000 ; qtot 0.610
   560   H1    38   LEU    HA  560      0.09220      1.00800 ; qtot 0.703
   561  A2C    38   LEU    CB  561     -0.11020     12.01000 ; qtot 0.592
   562   HC    38   LEU   HB2  562      0.04570      1.00800 ; qtot 0.638
   563   HC    38   LEU   HB3  563      0.04570      1.00800 ; qtot 0.684
   564  A3C    38   LEU    CG  564      0.35310     12.01000 ; qtot 1.037
   565   HC    38   LEU    HG  565     -0.03610      1.00800 ; qtot 1.001
   566   CT    38   LEU   CD1  566     -0.41210     12.01000 ; qtot 0.589
   567   HC    38   LEU  HD11  567      0.10000      1.00800 ; qtot 0.689
   568   HC    38   LEU  HD12  568      0.10000      1.00800 ; qtot 0.789
   569   HC    38   LEU  HD13  569      0.10000      1.00800 ; qtot 0.889
   570   CT    38   LEU   CD2  570     -0.41210     12.01000 ; qtot 0.477
   571   HC    38   LEU  HD21  571      0.10000      1.00800 ; qtot 0.577
   572   HC    38   LEU  HD22  572      0.10000      1.00800 ; qtot 0.677
   573   HC    38   LEU  HD23  573      0.10000      1.00800 ; qtot 0.777
   574    C    38   LEU     C  574      0.59730     12.01000 ; qtot 1.374
   575    O    38   LEU     O  575     -0.56790     16.00000 ; qtot 0.806
   576    N    39   GLY     N  576     -0.41570     14.01000 ; qtot 0.390
   577    H    39   GLY     H  577      0.27190      1.00800 ; qtot 0.662
   578   CX    39   GLY    CA  578     -0.02520     12.01000 ; qtot 0.637
   579   H1    39   GLY   HA2  579      0.06980      1.00800 ; qtot 0.707
   580   H1    39   GLY   HA3  580      0.06980      1.00800 ; qtot 0.777
   581    C    39   GLY     C  581      0.59730     12.01000 ; qtot 1.374
   582    O    39   GLY     O  582     -0.56790     16.00000 ; qtot 0.806
   583    N    40   ARG     N  583     -0.34790     14.01000 ; qtot 0.458
   584    H    40   ARG     H  584      0.27470      1.00800 ; qtot 0.733
   585   CX    40   ARG    CA  585     -0.26370     12.01000 ; qtot 0.469
   586   H1    40   ARG    HA  586      0.15600      1.00800 ; qtot 0.625
   587   C8    40   ARG    CB  587     -0.00070     12.01000 ; qtot 0.624
   588   HC    40   ARG   HB2  588      0.03270      1.00800 ; qtot 0.657
   589   HC    40   ARG   HB3  589      0.03270      1.00800 ; qtot 0.690
   590   C8    40   ARG    CG  590      0.03900     12.01000 ; qtot 0.729
   591   HC    40   ARG   HG2  591      0.02850      1.00800 ; qtot 0.757
   592   HC    40   ARG   HG3  592      0.02850      1.00800 ; qtot 0.786
   593   C8    40   ARG    CD  593      0.04860     12.01000 ; qtot 0.834
   594   H1    40   ARG   HD2  594      0.06870      1.00800 ; qtot 0.903
   595   H1    40   ARG   HD3  595      0.06870      1.00800 ; qtot 0.972
   596   N2    40   ARG    NE  596     -0.52950     14.01000 ; qtot 0.442
   597    H    40   ARG    HE  597      0.34560      1.00800 ; qtot 0.788
   598   CA    40   ARG    CZ  598      0.80760     12.01000 ; qtot 1.596
   599   N2    40   ARG   NH1  599     -0.86270     14.01000 ; qtot 0.733
   600    H    40   ARG  HH11  600      0.44780      1.00800 ; qtot 1.181
   601    H    40   ARG  HH12  601      0.44780      1.00800 ; qtot 1.628
   602   N2    40   ARG   NH2  602     -0.86270     14.01000 ; qtot 0.766
   603    H    40   ARG  HH21  603      0.44780      1.00800 ; qtot 1.214
   604    H    40   ARG  HH22  604      0.44780      1.00800 ; qtot 1.661
   605    C    40   ARG     C  605      0.73410     12.01000 ; qtot 2.395
   606    O    40   ARG     O  606     -0.58940     16.00000 ; qtot 1.806
   607    N    41   LEU     N  607     -0.41570     14.01000 ; qtot 1.390
   608    H    41   LEU     H  608      0.27190      1.00800 ; qtot 1.662
   609   CX    41   LEU    CA  609     -0.05180     12.01000 ; qtot 1.610
   610   H1    41   LEU    HA  610      0.09220      1.00800 ; qtot 1.703
   611  A2C    41   LEU    CB  611     -0.11020     12.01000 ; qtot 1.592
   612   HC    41   LEU   HB2  612      0.04570      1.00800 ; qtot 1.638
   613   HC    41   LEU   HB3  613      0.04570      1.00800 ; qtot 1.684
   614  A3C    41   LEU    CG  614      0.35310     12.01000 ; qtot 2.037
   615   HC    41   LEU    HG  615     -0.03610      1.00800 ; qtot 2.001
   616   CT    41   LEU   CD1  616     -0.41210     12.01000 ; qtot 1.589
   617   HC    41   LEU  HD11  617      0.10000      1.00800 ; qtot 1.689
   618   HC    41   LEU  HD12  618      0.10000      1.00800 ; qtot 1.789
   619   HC    41   LEU  HD13  619      0.10000      1.00800 ; qtot 1.889
   620   CT    41   LEU   CD2  620     -0.41210     12.01000 ; qtot 1.477
   621   HC    41   LEU  HD21  621      0.10000      1.00800 ; qtot 1.577
   622   HC    41   LEU  HD22  622      0.10000      1.00800 ; qtot 1.677
   623   HC    41   LEU  HD23  623      0.10000      1.00800 ; qtot 1.777
   624    C    41   LEU     C  624      0.59730     12.01000 ; qtot 2.374
   625    O    41   LEU     O  625     -0.56790     16.00000 ; qtot 1.806
   626    N    42   ARG     N  626     -0.34790     14.01000 ; qtot 1.458
   627    H    42   ARG     H  627      0.27470      1.00800 ; qtot 1.733
   628   CX    42   ARG    CA  628     -0.26370     12.01000 ; qtot 1.469
   629   H1    42   ARG    HA  629      0.15600      1.00800 ; qtot 1.625
   630   C8    42   ARG    CB  630     -0.00070     12.01000 ; qtot 1.624
   631   HC    42   ARG   HB2  631      0.03270      1.00800 ; qtot 1.657
   632   HC    42   ARG   HB3  632      0.03270      1.00800 ; qtot 1.690
   633   C8    42   ARG    CG  633      0.03900     12.01000 ; qtot 1.729
   634   HC    42   ARG   HG2  634      0.02850      1.00800 ; qtot 1.757
   635   HC    42   ARG   HG3  635      0.02850      1.00800 ; qtot 1.786
   636   C8    42   ARG    CD  636      0.04860     12.01000 ; qtot 1.834
   637   H1    42   ARG   HD2  637      0.06870      1.00800 ; qtot 1.903
   638   H1    42   ARG   HD3  638      0.06870      1.00800 ; qtot 1.972
   639   N2    42   ARG    NE  639     -0.52950     14.01000 ; qtot 1.442
   640    H    42   ARG    HE  640      0.34560      1.00800 ; qtot 1.788
   641   CA    42   ARG    CZ  641      0.80760     12.01000 ; qtot 2.596
   642   N2    42   ARG   NH1  642     -0.86270     14.01000 ; qtot 1.733
   643    H    42   ARG  HH11  643      0.44780      1.00800 ; qtot 2.181
   644    H    42   ARG  HH12  644      0.44780      1.00800 ; qtot 2.628
   645   N2    42   ARG   NH2  645     -0.86270     14.01000 ; qtot 1.766
   646    H    42   ARG  HH21  646      0.44780      1.00800 ; qtot 2.214
   647    H    42   ARG  HH22  647      0.44780      1.00800 ; qtot 2.661
   648    C    42   ARG     C  648      0.73410     12.01000 ; qtot 3.395
   649    O    42   ARG     O  649     -0.58940     16.00000 ; qtot 2.806
   650    N    43   PHE     N  650     -0.41570     14.01000 ; qtot 2.390
   651    H    43   PHE     H  651      0.27190      1.00800 ; qtot 2.662
   652   CX    43   PHE    CA  652     -0.00240     12.01000 ; qtot 2.660
   653   H1    43   PHE    HA  653      0.09780      1.00800 ; qtot 2.758
   654   CT    43   PHE    CB  654     -0.03430     12.01000 ; qtot 2.723
   655   HC    43   PHE   HB2  655      0.02950      1.00800 ; qtot 2.753
   656   HC    43   PHE   HB3  656      0.02950      1.00800 ; qtot 2.782
   657   CA    43   PHE    CG  657      0.01180     12.01000 ; qtot 2.794
   658   CA    43   PHE   CD1  658     -0.12560     12.01000 ; qtot 2.669
   659   HA    43   PHE   HD1  659      0.13300      1.00800 ; qtot 2.802
   660   CA    43   PHE   CE1  660     -0.17040     12.01000 ; qtot 2.631
   661   HA    43   PHE   HE1  661      0.14300      1.00800 ; qtot 2.774
   662   CA    43   PHE    CZ  662     -0.10720     12.01000 ; qtot 2.667
   663   HA    43   PHE    HZ  663      0.12970      1.00800 ; qtot 2.797
   664   CA    43   PHE   CE2  664     -0.17040     12.01000 ; qtot 2.626
   665   HA    43   PHE   HE2  665      0.14300      1.00800 ; qtot 2.769
   666   CA    43   PHE   CD2  666     -0.12560     12.01000 ; qtot 2.644
   667   HA    43   PHE   HD2  667      0.13300      1.00800 ; qtot 2.777
   668    C    43   PHE     C  668      0.59730     12.01000 ; qtot 3.374
   669    O    43   PHE     O  669     -0.56790     16.00000 ; qtot 2.806
   670    N    44   LYS     N  670     -0.34790     14.01000 ; qtot 2.458
   671    H    44   LYS     H  671      0.27470      1.00800 ; qtot 2.733
   672   CX    44   LYS    CA  672     -0.24000     12.01000 ; qtot 2.493
   673   H1    44   LYS    HA  673      0.14260      1.00800 ; qtot 2.635
   674   C8    44   LYS    CB  674     -0.00940     12.01000 ; qtot 2.626
   675   HC    44   LYS   HB2  675      0.03620      1.00800 ; qtot 2.662
   676   HC    44   LYS   HB3  676      0.03620      1.00800 ; qtot 2.698
   677   C8    44   LYS    CG  677      0.01870     12.01000 ; qtot 2.717
   678   HC    44   LYS   HG2  678      0.01030      1.00800 ; qtot 2.727
   679   HC    44   LYS   HG3  679      0.01030      1.00800 ; qtot 2.738
   680   C8    44   LYS    CD  680     -0.04790     12.01000 ; qtot 2.690
   681   HC    44   LYS   HD2  681      0.06210      1.00800 ; qtot 2.752
   682   HC    44   LYS   HD3  682      0.06210      1.00800 ; qtot 2.814
   683   C8    44   LYS    CE  683     -0.01430     12.01000 ; qtot 2.800
   684   HP    44   LYS   HE2  684      0.11350      1.00800 ; qtot 2.913
   685   HP    44   LYS   HE3  685      0.11350      1.00800 ; qtot 3.027
   686   N3    44   LYS    NZ  686     -0.38540     14.01000 ; qtot 2.641
   687    H    44   LYS   HZ1  687      0.34000      1.00800 ; qtot 2.981
   688    H    44   LYS   HZ2  688      0.34000      1.00800 ; qtot 3.321
   689    H    44   LYS   HZ3  689      0.34000      1.00800 ; qtot 3.661
   690    C    44   LYS     C  690      0.73410     12.01000 ; qtot 4.395
   691    O    44   LYS     O  691     -0.58940     16.00000 ; qtot 3.806
   692    N    45   LYS     N  692     -0.34790     14.01000 ; qtot 3.458
   693    H    45   LYS     H  693      0.27470      1.00800 ; qtot 3.733
   694   CX    45   LYS    CA  694     -0.24000     12.01000 ; qtot 3.493
   695   H1    45   LYS    HA  695      0.14260      1.00800 ; qtot 3.635
   696   C8    45   LYS    CB  696     -0.00940     12.01000 ; qtot 3.626
   697   HC    45   LYS   HB2  697      0.03620      1.00800 ; qtot 3.662
   698   HC    45   LYS   HB3  698      0.03620      1.00800 ; qtot 3.698
   699   C8    45   LYS    CG  699      0.01870     12.01000 ; qtot 3.717
   700   HC    45   LYS   HG2  700      0.01030      1.00800 ; qtot 3.727
   701   HC    45   LYS   HG3  701      0.01030      1.00800 ; qtot 3.738
   702   C8    45   LYS    CD  702     -0.04790     12.01000 ; qtot 3.690
   703   HC    45   LYS   HD2  703      0.06210      1.00800 ; qtot 3.752
   704   HC    45   LYS   HD3  704      0.06210      1.00800 ; qtot 3.814
   705   C8    45   LYS    CE  705     -0.01430     12.01000 ; qtot 3.800
   706   HP    45   LYS   HE2  706      0.11350      1.00800 ; qtot 3.913
   707   HP    45   LYS   HE3  707      0.11350      1.00800 ; qtot 4.027
   708   N3    45   LYS    NZ  708     -0.38540     14.01000 ; qtot 3.641
   709    H    45   LYS   HZ1  709      0.34000      1.00800 ; qtot 3.981
   710    H    45   LYS   HZ2  710      0.34000      1.00800 ; qtot 4.321
   711    H    45   LYS   HZ3  711      0.34000      1.00800 ; qtot 4.661
   712    C    45   LYS     C  712      0.73410     12.01000 ; qtot 5.395
   713    O    45   LYS     O  713     -0.58940     16.00000 ; qtot 4.806
   714    N    46   PRO     N  714     -0.25480     14.01000 ; qtot 4.551
   715   CT    46   PRO    CD  715      0.01920     12.01000 ; qtot 4.570
   716   H1    46   PRO   HD2  716      0.03910      1.00800 ; qtot 4.610
   717   H1    46   PRO   HD3  717      0.03910      1.00800 ; qtot 4.649
   718   CT    46   PRO    CG  718      0.01890     12.01000 ; qtot 4.668
   719   HC    46   PRO   HG2  719      0.02130      1.00800 ; qtot 4.689
   720   HC    46   PRO   HG3  720      0.02130      1.00800 ; qtot 4.710
   721   CT    46   PRO    CB  721     -0.00700     12.01000 ; qtot 4.703
   722   HC    46   PRO   HB2  722      0.02530      1.00800 ; qtot 4.728
   723   HC    46   PRO   HB3  723      0.02530      1.00800 ; qtot 4.754
   724   CX    46   PRO    CA  724     -0.02660     12.01000 ; qtot 4.727
   725   H1    46   PRO    HA  725      0.06410      1.00800 ; qtot 4.791
   726    C    46   PRO     C  726      0.58960     12.01000 ; qtot 5.381
   727    O    46   PRO     O  727     -0.57480     16.00000 ; qtot 4.806
   728    N    47   GLN     N  728     -0.41570     14.01000 ; qtot 4.390
   729    H    47   GLN     H  729      0.27190      1.00800 ; qtot 4.662
   730   CX    47   GLN    CA  730     -0.00310     12.01000 ; qtot 4.659
   731   H1    47   GLN    HA  731      0.08500      1.00800 ; qtot 4.744
   732  A2C    47   GLN    CB  732     -0.00360     12.01000 ; qtot 4.741
   733   HC    47   GLN   HB2  733      0.01710      1.00800 ; qtot 4.758
   734   HC    47   GLN   HB3  734      0.01710      1.00800 ; qtot 4.775
   735  A2C    47   GLN    CG  735     -0.06450     12.01000 ; qtot 4.710
   736   HC    47   GLN   HG2  736      0.03520      1.00800 ; qtot 4.745
   737   HC    47   GLN   HG3  737      0.03520      1.00800 ; qtot 4.781
   738    C    47   GLN    CD  738      0.69510     12.01000 ; qtot 5.476
   739    O    47   GLN   OE1  739     -0.60860     16.00000 ; qtot 4.867
   740    N    47   GLN   NE2  740     -0.94070     14.01000 ; qtot 3.926
   741    H    47   GLN  HE21  741      0.42510      1.00800 ; qtot 4.352
   742    H    47   GLN  HE22  742      0.42510      1.00800 ; qtot 4.777
   743    C    47   GLN     C  743      0.59730     12.01000 ; qtot 5.374
   744    O    47   GLN     O  744     -0.56790     16.00000 ; qtot 4.806
   745    N    48   SER     N  745     -0.41570     14.01000 ; qtot 4.390
   746    H    48   SER     H  746      0.27190      1.00800 ; qtot 4.662
   747   CX    48   SER    CA  747     -0.02490     12.01000 ; qtot 4.637
   748   H1    48   SER    HA  748      0.08430      1.00800 ; qtot 4.722
   749  A2C    48   SER    CB  749      0.21170     12.01000 ; qtot 4.933
   750   H1    48   SER   HB2  750      0.03520      1.00800 ; qtot 4.969
   751   H1    48   SER   HB3  751      0.03520      1.00800 ; qtot 5.004
   752   OH    48   SER    OG  752     -0.65460     16.00000 ; qtot 4.349
   753   HO    48   SER    HG  753      0.42750      1.00800 ; qtot 4.777
   754    C    48   SER     C  754      0.59730     12.01000 ; qtot 5.374
   755    O    48   SER     O  755     -0.56790     16.00000 ; qtot 4.806
   756    N    49   LEU     N  756     -0.41570     14.01000 ; qtot 4.390
   757    H    49   LEU     H  757      0.27190      1.00800 ; qtot 4.662
   758   CX    49   LEU    CA  758     -0.05180     12.01000 ; qtot 4.610
   759   H1    49   LEU    HA  759      0.09220      1.00800 ; qtot 4.703
   760  A2C    49   LEU    CB  760     -0.11020     12.01000 ; qtot 4.592
   761   HC    49   LEU   HB2  761      0.04570      1.00800 ; qtot 4.638
   762   HC    49   LEU   HB3  762      0.04570      1.00800 ; qtot 4.684
   763  A3C    49   LEU    CG  763      0.35310     12.01000 ; qtot 5.037
   764   HC    49   LEU    HG  764     -0.03610      1.00800 ; qtot 5.001
   765   CT    49   LEU   CD1  765     -0.41210     12.01000 ; qtot 4.589
   766   HC    49   LEU  HD11  766      0.10000      1.00800 ; qtot 4.689
   767   HC    49   LEU  HD12  767      0.10000      1.00800 ; qtot 4.789
   768   HC    49   LEU  HD13  768      0.10000      1.00800 ; qtot 4.889
   769   CT    49   LEU   CD2  769     -0.41210     12.01000 ; qtot 4.477
   770   HC    49   LEU  HD21  770      0.10000      1.00800 ; qtot 4.577
   771   HC    49   LEU  HD22  771      0.10000      1.00800 ; qtot 4.677
   772   HC    49   LEU  HD23  772      0.10000      1.00800 ; qtot 4.777
   773    C    49   LEU     C  773      0.59730     12.01000 ; qtot 5.374
   774    O    49   LEU     O  774     -0.56790     16.00000 ; qtot 4.806
   775    N    50   THR     N  775     -0.41570     14.01000 ; qtot 4.390
   776    H    50   THR     H  776      0.27190      1.00800 ; qtot 4.662
   777   CX    50   THR    CA  777     -0.03890     12.01000 ; qtot 4.623
   778   H1    50   THR    HA  778      0.10070      1.00800 ; qtot 4.724
   779  A3C    50   THR    CB  779      0.36540     12.01000 ; qtot 5.089
   780   H1    50   THR    HB  780      0.00430      1.00800 ; qtot 5.094
   781   CT    50   THR   CG2  781     -0.24380     12.01000 ; qtot 4.850
   782   HC    50   THR  HG21  782      0.06420      1.00800 ; qtot 4.914
   783   HC    50   THR  HG22  783      0.06420      1.00800 ; qtot 4.978
   784   HC    50   THR  HG23  784      0.06420      1.00800 ; qtot 5.043
   785   OH    50   THR   OG1  785     -0.67610     16.00000 ; qtot 4.366
   786   HO    50   THR   HG1  786      0.41020      1.00800 ; qtot 4.777
   787    C    50   THR     C  787      0.59730     12.01000 ; qtot 5.374
   788    O    50   THR     O  788     -0.56790     16.00000 ; qtot 4.806
   789    N    51   LYS     N  789     -0.34790     14.01000 ; qtot 4.458
   790    H    51   LYS     H  790      0.27470      1.00800 ; qtot 4.733
   791   CX    51   LYS    CA  791     -0.24000     12.01000 ; qtot 4.493
   792   H1    51   LYS    HA  792      0.14260      1.00800 ; qtot 4.635
   793   C8    51   LYS    CB  793     -0.00940     12.01000 ; qtot 4.626
   794   HC    51   LYS   HB2  794      0.03620      1.00800 ; qtot 4.662
   795   HC    51   LYS   HB3  795      0.03620      1.00800 ; qtot 4.698
   796   C8    51   LYS    CG  796      0.01870     12.01000 ; qtot 4.717
   797   HC    51   LYS   HG2  797      0.01030      1.00800 ; qtot 4.727
   798   HC    51   LYS   HG3  798      0.01030      1.00800 ; qtot 4.738
   799   C8    51   LYS    CD  799     -0.04790     12.01000 ; qtot 4.690
   800   HC    51   LYS   HD2  800      0.06210      1.00800 ; qtot 4.752
   801   HC    51   LYS   HD3  801      0.06210      1.00800 ; qtot 4.814
   802   C8    51   LYS    CE  802     -0.01430     12.01000 ; qtot 4.800
   803   HP    51   LYS   HE2  803      0.11350      1.00800 ; qtot 4.913
   804   HP    51   LYS   HE3  804      0.11350      1.00800 ; qtot 5.027
   805   N3    51   LYS    NZ  805     -0.38540     14.01000 ; qtot 4.641
   806    H    51   LYS   HZ1  806      0.34000      1.00800 ; qtot 4.981
   807    H    51   LYS   HZ2  807      0.34000      1.00800 ; qtot 5.321
   808    H    51   LYS   HZ3  808      0.34000      1.00800 ; qtot 5.661
   809    C    51   LYS     C  809      0.73410     12.01000 ; qtot 6.395
   810    O    51   LYS     O  810     -0.58940     16.00000 ; qtot 5.806
   811    N    52   TRP     N  811     -0.41570     14.01000 ; qtot 5.390
   812    H    52   TRP     H  812      0.27190      1.00800 ; qtot 5.662
   813   CX    52   TRP    CA  813     -0.02750     12.01000 ; qtot 5.635
   814   H1    52   TRP    HA  814      0.11230      1.00800 ; qtot 5.747
   815   CT    52   TRP    CB  815     -0.00500     12.01000 ; qtot 5.742
   816   HC    52   TRP   HB2  816      0.03390      1.00800 ; qtot 5.776
   817   HC    52   TRP   HB3  817      0.03390      1.00800 ; qtot 5.810
   818   C*    52   TRP    CG  818     -0.14150     12.01000 ; qtot 5.668
   819   CW    52   TRP   CD1  819     -0.16380     12.01000 ; qtot 5.505
   820   H4    52   TRP   HD1  820      0.20620      1.00800 ; qtot 5.711
   821   NA    52   TRP   NE1  821     -0.34180     14.01000 ; qtot 5.369
   822    H    52   TRP   HE1  822      0.34120      1.00800 ; qtot 5.710
   823   CN    52   TRP   CE2  823      0.13800     12.01000 ; qtot 5.848
   824   CA    52   TRP   CZ2  824     -0.26010     12.01000 ; qtot 5.588
   825   HA    52   TRP   HZ2  825      0.15720      1.00800 ; qtot 5.745
   826   CA    52   TRP   CH2  826     -0.11340     12.01000 ; qtot 5.632
   827   HA    52   TRP   HH2  827      0.14170      1.00800 ; qtot 5.774
   828   CA    52   TRP   CZ3  828     -0.19720     12.01000 ; qtot 5.576
   829   HA    52   TRP   HZ3  829      0.14470      1.00800 ; qtot 5.721
   830   CA    52   TRP   CE3  830     -0.23870     12.01000 ; qtot 5.482
   831   HA    52   TRP   HE3  831      0.17000      1.00800 ; qtot 5.652
   832   CB    52   TRP   CD2  832      0.12430     12.01000 ; qtot 5.777
   833    C    52   TRP     C  833      0.59730     12.01000 ; qtot 6.374
   834    O    52   TRP     O  834     -0.56790     16.00000 ; qtot 5.806
   835    N    53   SER     N  835     -0.41570     14.01000 ; qtot 5.390
   836    H    53   SER     H  836      0.27190      1.00800 ; qtot 5.662
   837   CX    53   SER    CA  837     -0.02490     12.01000 ; qtot 5.637
   838   H1    53   SER    HA  838      0.08430      1.00800 ; qtot 5.722
   839  A2C    53   SER    CB  839      0.21170     12.01000 ; qtot 5.933
   840   H1    53   SER   HB2  840      0.03520      1.00800 ; qtot 5.969
   841   H1    53   SER   HB3  841      0.03520      1.00800 ; qtot 6.004
   842   OH    53   SER    OG  842     -0.65460     16.00000 ; qtot 5.349
   843   HO    53   SER    HG  843      0.42750      1.00800 ; qtot 5.777
   844    C    53   SER     C  844      0.59730     12.01000 ; qtot 6.374
   845    O    53   SER     O  845     -0.56790     16.00000 ; qtot 5.806
   846    N    54   ASP     N  846     -0.51630     14.01000 ; qtot 5.290
   847    H    54   ASP     H  847      0.29360      1.00800 ; qtot 5.583
   848   CX    54   ASP    CA  848      0.03810     12.01000 ; qtot 5.621
   849   H1    54   ASP    HA  849      0.08800      1.00800 ; qtot 5.709
   850  A2C    54   ASP    CB  850     -0.03030     12.01000 ; qtot 5.679
   851   HC    54   ASP   HB2  851     -0.01220      1.00800 ; qtot 5.667
   852   HC    54   ASP   HB3  852     -0.01220      1.00800 ; qtot 5.655
   853   CO    54   ASP    CG  853      0.79940     12.01000 ; qtot 6.454
   854   O2    54   ASP   OD1  854     -0.80140     16.00000 ; qtot 5.653
   855   O2    54   ASP   OD2  855     -0.80140     16.00000 ; qtot 4.851
   856    C    54   ASP     C  856      0.53660     12.01000 ; qtot 5.388
   857    O    54   ASP     O  857     -0.58190     16.00000 ; qtot 4.806
   858    N    55   ILE     N  858     -0.41570     14.01000 ; qtot 4.390
   859    H    55   ILE     H  859      0.27190      1.00800 ; qtot 4.662
   860   CX    55   ILE    CA  860     -0.05970     12.01000 ; qtot 4.603
   861   H1    55   ILE    HA  861      0.08690      1.00800 ; qtot 4.689
   862  A3C    55   ILE    CB  862      0.13030     12.01000 ; qtot 4.820
   863   HC    55   ILE    HB  863      0.01870      1.00800 ; qtot 4.838
   864   CT    55   ILE   CG2  864     -0.32040     12.01000 ; qtot 4.518
   865   HC    55   ILE  HG21  865      0.08820      1.00800 ; qtot 4.606
   866   HC    55   ILE  HG22  866      0.08820      1.00800 ; qtot 4.694
   867   HC    55   ILE  HG23  867      0.08820      1.00800 ; qtot 4.783
   868  A2C    55   ILE   CG1  868     -0.04300     12.01000 ; qtot 4.740
   869   HC    55   ILE  HG12  869      0.02360      1.00800 ; qtot 4.763
   870   HC    55   ILE  HG13  870      0.02360      1.00800 ; qtot 4.787
   871   CT    55   ILE   CD1  871     -0.06600     12.01000 ; qtot 4.721
   872   HC    55   ILE  HD11  872      0.01860      1.00800 ; qtot 4.739
   873   HC    55   ILE  HD12  873      0.01860      1.00800 ; qtot 4.758
   874   HC    55   ILE  HD13  874      0.01860      1.00800 ; qtot 4.777
   875    C    55   ILE     C  875      0.59730     12.01000 ; qtot 5.374
   876    O    55   ILE     O  876     -0.56790     16.00000 ; qtot 4.806
   877    N    56   TRP     N  877     -0.41570     14.01000 ; qtot 4.390
   878    H    56   TRP     H  878      0.27190      1.00800 ; qtot 4.662
   879   CX    56   TRP    CA  879     -0.02750     12.01000 ; qtot 4.635
   880   H1    56   TRP    HA  880      0.11230      1.00800 ; qtot 4.747
   881   CT    56   TRP    CB  881     -0.00500     12.01000 ; qtot 4.742
   882   HC    56   TRP   HB2  882      0.03390      1.00800 ; qtot 4.776
   883   HC    56   TRP   HB3  883      0.03390      1.00800 ; qtot 4.810
   884   C*    56   TRP    CG  884     -0.14150     12.01000 ; qtot 4.668
   885   CW    56   TRP   CD1  885     -0.16380     12.01000 ; qtot 4.505
   886   H4    56   TRP   HD1  886      0.20620      1.00800 ; qtot 4.711
   887   NA    56   TRP   NE1  887     -0.34180     14.01000 ; qtot 4.369
   888    H    56   TRP   HE1  888      0.34120      1.00800 ; qtot 4.710
   889   CN    56   TRP   CE2  889      0.13800     12.01000 ; qtot 4.848
   890   CA    56   TRP   CZ2  890     -0.26010     12.01000 ; qtot 4.588
   891   HA    56   TRP   HZ2  891      0.15720      1.00800 ; qtot 4.745
   892   CA    56   TRP   CH2  892     -0.11340     12.01000 ; qtot 4.632
   893   HA    56   TRP   HH2  893      0.14170      1.00800 ; qtot 4.774
   894   CA    56   TRP   CZ3  894     -0.19720     12.01000 ; qtot 4.576
   895   HA    56   TRP   HZ3  895      0.14470      1.00800 ; qtot 4.721
   896   CA    56   TRP   CE3  896     -0.23870     12.01000 ; qtot 4.482
   897   HA    56   TRP   HE3  897      0.17000      1.00800 ; qtot 4.652
   898   CB    56   TRP   CD2  898      0.12430     12.01000 ; qtot 4.777
   899    C    56   TRP     C  899      0.59730     12.01000 ; qtot 5.374
   900    O    56   TRP     O  900     -0.56790     16.00000 ; qtot 4.806
   901    N    57   NLN     N  901     -0.41570     14.01000 ; qtot 4.390
   902    H    57   NLN     H  902      0.27190      1.00800 ; qtot 4.662
   903   CX    57   NLN    CA  903      0.01430     12.01000 ; qtot 4.677
   904   H1    57   NLN    HA  904      0.10480      1.00800 ; qtot 4.781
   905  A2C    57   NLN    CB  905     -0.20410     12.01000 ; qtot 4.577
   906   HC    57   NLN   HB2  906      0.07970      1.00800 ; qtot 4.657
   907   HC    57   NLN   HB3  907      0.07970      1.00800 ; qtot 4.737
   908    C    57   NLN    CG  908      0.71300     12.01000 ; qtot 5.450
   909    O    57   NLN   OD1  909     -0.59310     16.00000 ; qtot 4.857
   910    N    57   NLN   ND2  910     -0.69350     14.01000 ; qtot 4.163
   911    H    57   NLN  HD21  911      0.41960      1.00800 ; qtot 4.583
   912    C    57   NLN     C  912      0.59730     12.01000 ; qtot 5.180
   913    O    57   NLN     O  913     -0.56790     16.00000 ; qtot 4.612
   914    N    58   ALA     N  914     -0.41570     14.01000 ; qtot 4.196
   915    H    58   ALA     H  915      0.27190      1.00800 ; qtot 4.468
   916   CX    58   ALA    CA  916      0.03370     12.01000 ; qtot 4.502
   917   H1    58   ALA    HA  917      0.08230      1.00800 ; qtot 4.584
   918   CT    58   ALA    CB  918     -0.18250     12.01000 ; qtot 4.402
   919   HC    58   ALA   HB1  919      0.06030      1.00800 ; qtot 4.462
   920   HC    58   ALA   HB2  920      0.06030      1.00800 ; qtot 4.522
   921   HC    58   ALA   HB3  921      0.06030      1.00800 ; qtot 4.583
   922    C    58   ALA     C  922      0.59730     12.01000 ; qtot 5.180
   923    O    58   ALA     O  923     -0.56790     16.00000 ; qtot 4.612
   924    N    59   THR     N  924     -0.41570     14.01000 ; qtot 4.196
   925    H    59   THR     H  925      0.27190      1.00800 ; qtot 4.468
   926   CX    59   THR    CA  926     -0.03890     12.01000 ; qtot 4.429
   927   H1    59   THR    HA  927      0.10070      1.00800 ; qtot 4.530
   928  A3C    59   THR    CB  928      0.36540     12.01000 ; qtot 4.895
   929   H1    59   THR    HB  929      0.00430      1.00800 ; qtot 4.900
   930   CT    59   THR   CG2  930     -0.24380     12.01000 ; qtot 4.656
   931   HC    59   THR  HG21  931      0.06420      1.00800 ; qtot 4.720
   932   HC    59   THR  HG22  932      0.06420      1.00800 ; qtot 4.784
   933   HC    59   THR  HG23  933      0.06420      1.00800 ; qtot 4.849
   934   OH    59   THR   OG1  934     -0.67610     16.00000 ; qtot 4.172
   935   HO    59   THR   HG1  935      0.41020      1.00800 ; qtot 4.583
   936    C    59   THR     C  936      0.59730     12.01000 ; qtot 5.180
   937    O    59   THR     O  937     -0.56790     16.00000 ; qtot 4.612
   938    N    60   LYS     N  938     -0.34790     14.01000 ; qtot 4.264
   939    H    60   LYS     H  939      0.27470      1.00800 ; qtot 4.539
   940   CX    60   LYS    CA  940     -0.24000     12.01000 ; qtot 4.299
   941   H1    60   LYS    HA  941      0.14260      1.00800 ; qtot 4.441
   942   C8    60   LYS    CB  942     -0.00940     12.01000 ; qtot 4.432
   943   HC    60   LYS   HB2  943      0.03620      1.00800 ; qtot 4.468
   944   HC    60   LYS   HB3  944      0.03620      1.00800 ; qtot 4.504
   945   C8    60   LYS    CG  945      0.01870     12.01000 ; qtot 4.523
   946   HC    60   LYS   HG2  946      0.01030      1.00800 ; qtot 4.533
   947   HC    60   LYS   HG3  947      0.01030      1.00800 ; qtot 4.544
   948   C8    60   LYS    CD  948     -0.04790     12.01000 ; qtot 4.496
   949   HC    60   LYS   HD2  949      0.06210      1.00800 ; qtot 4.558
   950   HC    60   LYS   HD3  950      0.06210      1.00800 ; qtot 4.620
   951   C8    60   LYS    CE  951     -0.01430     12.01000 ; qtot 4.606
   952   HP    60   LYS   HE2  952      0.11350      1.00800 ; qtot 4.719
   953   HP    60   LYS   HE3  953      0.11350      1.00800 ; qtot 4.833
   954   N3    60   LYS    NZ  954     -0.38540     14.01000 ; qtot 4.447
   955    H    60   LYS   HZ1  955      0.34000      1.00800 ; qtot 4.787
   956    H    60   LYS   HZ2  956      0.34000      1.00800 ; qtot 5.127
   957    H    60   LYS   HZ3  957      0.34000      1.00800 ; qtot 5.467
   958    C    60   LYS     C  958      0.73410     12.01000 ; qtot 6.201
   959    O    60   LYS     O  959     -0.58940     16.00000 ; qtot 5.612
   960    N    61   TYR     N  960     -0.41570     14.01000 ; qtot 5.196
   961    H    61   TYR     H  961      0.27190      1.00800 ; qtot 5.468
   962   CX    61   TYR    CA  962     -0.00140     12.01000 ; qtot 5.467
   963   H1    61   TYR    HA  963      0.08760      1.00800 ; qtot 5.554
   964   CT    61   TYR    CB  964     -0.01520     12.01000 ; qtot 5.539
   965   HC    61   TYR   HB2  965      0.02950      1.00800 ; qtot 5.569
   966   HC    61   TYR   HB3  966      0.02950      1.00800 ; qtot 5.598
   967   CA    61   TYR    CG  967     -0.00110     12.01000 ; qtot 5.597
   968   CA    61   TYR   CD1  968     -0.19060     12.01000 ; qtot 5.407
   969   HA    61   TYR   HD1  969      0.16990      1.00800 ; qtot 5.576
   970   CA    61   TYR   CE1  970     -0.23410     12.01000 ; qtot 5.342
   971   HA    61   TYR   HE1  971      0.16560      1.00800 ; qtot 5.508
   972    C    61   TYR    CZ  972      0.32260     12.01000 ; qtot 5.831
   973   OH    61   TYR    OH  973     -0.55790     16.00000 ; qtot 5.273
   974   HO    61   TYR    HH  974      0.39920      1.00800 ; qtot 5.672
   975   CA    61   TYR   CE2  975     -0.23410     12.01000 ; qtot 5.438
   976   HA    61   TYR   HE2  976      0.16560      1.00800 ; qtot 5.603
   977   CA    61   TYR   CD2  977     -0.19060     12.01000 ; qtot 5.413
   978   HA    61   TYR   HD2  978      0.16990      1.00800 ; qtot 5.583
   979    C    61   TYR     C  979      0.59730     12.01000 ; qtot 6.180
   980    O    61   TYR     O  980     -0.56790     16.00000 ; qtot 5.612
   981    N    62   ALA     N  981     -0.41570     14.01000 ; qtot 5.196
   982    H    62   ALA     H  982      0.27190      1.00800 ; qtot 5.468
   983   CX    62   ALA    CA  983      0.03370     12.01000 ; qtot 5.502
   984   H1    62   ALA    HA  984      0.08230      1.00800 ; qtot 5.584
   985   CT    62   ALA    CB  985     -0.18250     12.01000 ; qtot 5.402
   986   HC    62   ALA   HB1  986      0.06030      1.00800 ; qtot 5.462
   987   HC    62   ALA   HB2  987      0.06030      1.00800 ; qtot 5.522
   988   HC    62   ALA   HB3  988      0.06030      1.00800 ; qtot 5.583
   989    C    62   ALA     C  989      0.59730     12.01000 ; qtot 6.180
   990    O    62   ALA     O  990     -0.56790     16.00000 ; qtot 5.612
   991    N    63   ASN     N  991     -0.41570     14.01000 ; qtot 5.196
   992    H    63   ASN     H  992      0.27190      1.00800 ; qtot 5.468
   993   CX    63   ASN    CA  993      0.01430     12.01000 ; qtot 5.483
   994   H1    63   ASN    HA  994      0.10480      1.00800 ; qtot 5.587
   995  A2C    63   ASN    CB  995     -0.20410     12.01000 ; qtot 5.383
   996   HC    63   ASN   HB2  996      0.07970      1.00800 ; qtot 5.463
   997   HC    63   ASN   HB3  997      0.07970      1.00800 ; qtot 5.543
   998    C    63   ASN    CG  998      0.71300     12.01000 ; qtot 6.256
   999    O    63   ASN   OD1  999     -0.59310     16.00000 ; qtot 5.663
  1000    N    63   ASN   ND2 1000     -0.91910     14.01000 ; qtot 4.743
  1001    H    63   ASN  HD21 1001      0.41960      1.00800 ; qtot 5.163
  1002    H    63   ASN  HD22 1002      0.41960      1.00800 ; qtot 5.583
  1003    C    63   ASN     C 1003      0.59730     12.01000 ; qtot 6.180
  1004    O    63   ASN     O 1004     -0.56790     16.00000 ; qtot 5.612
  1005    N    64   SER     N 1005     -0.41570     14.01000 ; qtot 5.196
  1006    H    64   SER     H 1006      0.27190      1.00800 ; qtot 5.468
  1007   CX    64   SER    CA 1007     -0.02490     12.01000 ; qtot 5.443
  1008   H1    64   SER    HA 1008      0.08430      1.00800 ; qtot 5.528
  1009  A2C    64   SER    CB 1009      0.21170     12.01000 ; qtot 5.739
  1010   H1    64   SER   HB2 1010      0.03520      1.00800 ; qtot 5.775
  1011   H1    64   SER   HB3 1011      0.03520      1.00800 ; qtot 5.810
  1012   OH    64   SER    OG 1012     -0.65460     16.00000 ; qtot 5.155
  1013   HO    64   SER    HG 1013      0.42750      1.00800 ; qtot 5.583
  1014    C    64   SER     C 1014      0.59730     12.01000 ; qtot 6.180
  1015    O    64   SER     O 1015     -0.56790     16.00000 ; qtot 5.612
  1016    N    65   CYX     N 1016     -0.41570     14.01000 ; qtot 5.196
  1017    H    65   CYX     H 1017      0.27190      1.00800 ; qtot 5.468
  1018   CX    65   CYX    CA 1018      0.04290     12.01000 ; qtot 5.511
  1019   H1    65   CYX    HA 1019      0.07660      1.00800 ; qtot 5.588
  1020  A2C    65   CYX    CB 1020     -0.07900     12.01000 ; qtot 5.509
  1021   H1    65   CYX   HB2 1021      0.09100      1.00800 ; qtot 5.600
  1022   H1    65   CYX   HB3 1022      0.09100      1.00800 ; qtot 5.691
  1023    S    65   CYX    SG 1023     -0.10810     32.06000 ; qtot 5.583
  1024    C    65   CYX     C 1024      0.59730     12.01000 ; qtot 6.180
  1025    O    65   CYX     O 1025     -0.56790     16.00000 ; qtot 5.612
  1026    N    66   CYS     N 1026     -0.41570     14.01000 ; qtot 5.196
  1027    H    66   CYS     H 1027      0.27190      1.00800 ; qtot 5.468
  1028   CX    66   CYS    CA 1028      0.02130     12.01000 ; qtot 5.490
  1029   H1    66   CYS    HA 1029      0.11240      1.00800 ; qtot 5.602
  1030  A2C    66   CYS    CB 1030     -0.12310     12.01000 ; qtot 5.479
  1031   H1    66   CYS   HB2 1031      0.11120      1.00800 ; qtot 5.590
  1032   H1    66   CYS   HB3 1032      0.11120      1.00800 ; qtot 5.701
  1033   SH    66   CYS    SG 1033     -0.31190     32.06000 ; qtot 5.389
  1034   HS    66   CYS    HG 1034      0.19330      1.00800 ; qtot 5.583
  1035    C    66   CYS     C 1035      0.59730     12.01000 ; qtot 6.180
  1036    O    66   CYS     O 1036     -0.56790     16.00000 ; qtot 5.612
  1037    N    67   GLN     N 1037     -0.41570     14.01000 ; qtot 5.196
  1038    H    67   GLN     H 1038      0.27190      1.00800 ; qtot 5.468
  1039   CX    67   GLN    CA 1039     -0.00310     12.01000 ; qtot 5.465
  1040   H1    67   GLN    HA 1040      0.08500      1.00800 ; qtot 5.550
  1041  A2C    67   GLN    CB 1041     -0.00360     12.01000 ; qtot 5.547
  1042   HC    67   GLN   HB2 1042      0.01710      1.00800 ; qtot 5.564
  1043   HC    67   GLN   HB3 1043      0.01710      1.00800 ; qtot 5.581
  1044  A2C    67   GLN    CG 1044     -0.06450     12.01000 ; qtot 5.516
  1045   HC    67   GLN   HG2 1045      0.03520      1.00800 ; qtot 5.551
  1046   HC    67   GLN   HG3 1046      0.03520      1.00800 ; qtot 5.587
  1047    C    67   GLN    CD 1047      0.69510     12.01000 ; qtot 6.282
  1048    O    67   GLN   OE1 1048     -0.60860     16.00000 ; qtot 5.673
  1049    N    67   GLN   NE2 1049     -0.94070     14.01000 ; qtot 4.732
  1050    H    67   GLN  HE21 1050      0.42510      1.00800 ; qtot 5.158
  1051    H    67   GLN  HE22 1051      0.42510      1.00800 ; qtot 5.583
  1052    C    67   GLN     C 1052      0.59730     12.01000 ; qtot 6.180
  1053    O    67   GLN     O 1053     -0.56790     16.00000 ; qtot 5.612
  1054    N    68   ASN     N 1054     -0.41570     14.01000 ; qtot 5.196
  1055    H    68   ASN     H 1055      0.27190      1.00800 ; qtot 5.468
  1056   CX    68   ASN    CA 1056      0.01430     12.01000 ; qtot 5.483
  1057   H1    68   ASN    HA 1057      0.10480      1.00800 ; qtot 5.587
  1058  A2C    68   ASN    CB 1058     -0.20410     12.01000 ; qtot 5.383
  1059   HC    68   ASN   HB2 1059      0.07970      1.00800 ; qtot 5.463
  1060   HC    68   ASN   HB3 1060      0.07970      1.00800 ; qtot 5.543
  1061    C    68   ASN    CG 1061      0.71300     12.01000 ; qtot 6.256
  1062    O    68   ASN   OD1 1062     -0.59310     16.00000 ; qtot 5.663
  1063    N    68   ASN   ND2 1063     -0.91910     14.01000 ; qtot 4.743
  1064    H    68   ASN  HD21 1064      0.41960      1.00800 ; qtot 5.163
  1065    H    68   ASN  HD22 1065      0.41960      1.00800 ; qtot 5.583
  1066    C    68   ASN     C 1066      0.59730     12.01000 ; qtot 6.180
  1067    O    68   ASN     O 1067     -0.56790     16.00000 ; qtot 5.612
  1068    N    69   ILE     N 1068     -0.41570     14.01000 ; qtot 5.196
  1069    H    69   ILE     H 1069      0.27190      1.00800 ; qtot 5.468
  1070   CX    69   ILE    CA 1070     -0.05970     12.01000 ; qtot 5.409
  1071   H1    69   ILE    HA 1071      0.08690      1.00800 ; qtot 5.495
  1072  A3C    69   ILE    CB 1072      0.13030     12.01000 ; qtot 5.626
  1073   HC    69   ILE    HB 1073      0.01870      1.00800 ; qtot 5.644
  1074   CT    69   ILE   CG2 1074     -0.32040     12.01000 ; qtot 5.324
  1075   HC    69   ILE  HG21 1075      0.08820      1.00800 ; qtot 5.412
  1076   HC    69   ILE  HG22 1076      0.08820      1.00800 ; qtot 5.500
  1077   HC    69   ILE  HG23 1077      0.08820      1.00800 ; qtot 5.589
  1078  A2C    69   ILE   CG1 1078     -0.04300     12.01000 ; qtot 5.546
  1079   HC    69   ILE  HG12 1079      0.02360      1.00800 ; qtot 5.569
  1080   HC    69   ILE  HG13 1080      0.02360      1.00800 ; qtot 5.593
  1081   CT    69   ILE   CD1 1081     -0.06600     12.01000 ; qtot 5.527
  1082   HC    69   ILE  HD11 1082      0.01860      1.00800 ; qtot 5.545
  1083   HC    69   ILE  HD12 1083      0.01860      1.00800 ; qtot 5.564
  1084   HC    69   ILE  HD13 1084      0.01860      1.00800 ; qtot 5.583
  1085    C    69   ILE     C 1085      0.59730     12.01000 ; qtot 6.180
  1086    O    69   ILE     O 1086     -0.56790     16.00000 ; qtot 5.612
  1087    N    70   ASP     N 1087     -0.51630     14.01000 ; qtot 5.096
  1088    H    70   ASP     H 1088      0.29360      1.00800 ; qtot 5.389
  1089   CX    70   ASP    CA 1089      0.03810     12.01000 ; qtot 5.427
  1090   H1    70   ASP    HA 1090      0.08800      1.00800 ; qtot 5.515
  1091  A2C    70   ASP    CB 1091     -0.03030     12.01000 ; qtot 5.485
  1092   HC    70   ASP   HB2 1092     -0.01220      1.00800 ; qtot 5.473
  1093   HC    70   ASP   HB3 1093     -0.01220      1.00800 ; qtot 5.461
  1094   CO    70   ASP    CG 1094      0.79940     12.01000 ; qtot 6.260
  1095   O2    70   ASP   OD1 1095     -0.80140     16.00000 ; qtot 5.459
  1096   O2    70   ASP   OD2 1096     -0.80140     16.00000 ; qtot 4.657
  1097    C    70   ASP     C 1097      0.53660     12.01000 ; qtot 5.194
  1098    O    70   ASP     O 1098     -0.58190     16.00000 ; qtot 4.612
  1099    N    71   GLN     N 1099     -0.41570     14.01000 ; qtot 4.196
  1100    H    71   GLN     H 1100      0.27190      1.00800 ; qtot 4.468
  1101   CX    71   GLN    CA 1101     -0.00310     12.01000 ; qtot 4.465
  1102   H1    71   GLN    HA 1102      0.08500      1.00800 ; qtot 4.550
  1103  A2C    71   GLN    CB 1103     -0.00360     12.01000 ; qtot 4.547
  1104   HC    71   GLN   HB2 1104      0.01710      1.00800 ; qtot 4.564
  1105   HC    71   GLN   HB3 1105      0.01710      1.00800 ; qtot 4.581
  1106  A2C    71   GLN    CG 1106     -0.06450     12.01000 ; qtot 4.516
  1107   HC    71   GLN   HG2 1107      0.03520      1.00800 ; qtot 4.551
  1108   HC    71   GLN   HG3 1108      0.03520      1.00800 ; qtot 4.587
  1109    C    71   GLN    CD 1109      0.69510     12.01000 ; qtot 5.282
  1110    O    71   GLN   OE1 1110     -0.60860     16.00000 ; qtot 4.673
  1111    N    71   GLN   NE2 1111     -0.94070     14.01000 ; qtot 3.732
  1112    H    71   GLN  HE21 1112      0.42510      1.00800 ; qtot 4.158
  1113    H    71   GLN  HE22 1113      0.42510      1.00800 ; qtot 4.583
  1114    C    71   GLN     C 1114      0.59730     12.01000 ; qtot 5.180
  1115    O    71   GLN     O 1115     -0.56790     16.00000 ; qtot 4.612
  1116    N    72   SER     N 1116     -0.41570     14.01000 ; qtot 4.196
  1117    H    72   SER     H 1117      0.27190      1.00800 ; qtot 4.468
  1118   CX    72   SER    CA 1118     -0.02490     12.01000 ; qtot 4.443
  1119   H1    72   SER    HA 1119      0.08430      1.00800 ; qtot 4.528
  1120  A2C    72   SER    CB 1120      0.21170     12.01000 ; qtot 4.739
  1121   H1    72   SER   HB2 1121      0.03520      1.00800 ; qtot 4.775
  1122   H1    72   SER   HB3 1122      0.03520      1.00800 ; qtot 4.810
  1123   OH    72   SER    OG 1123     -0.65460     16.00000 ; qtot 4.155
  1124   HO    72   SER    HG 1124      0.42750      1.00800 ; qtot 4.583
  1125    C    72   SER     C 1125      0.59730     12.01000 ; qtot 5.180
  1126    O    72   SER     O 1126     -0.56790     16.00000 ; qtot 4.612
  1127    N    73   PHE     N 1127     -0.41570     14.01000 ; qtot 4.196
  1128    H    73   PHE     H 1128      0.27190      1.00800 ; qtot 4.468
  1129   CX    73   PHE    CA 1129     -0.00240     12.01000 ; qtot 4.466
  1130   H1    73   PHE    HA 1130      0.09780      1.00800 ; qtot 4.564
  1131   CT    73   PHE    CB 1131     -0.03430     12.01000 ; qtot 4.529
  1132   HC    73   PHE   HB2 1132      0.02950      1.00800 ; qtot 4.559
  1133   HC    73   PHE   HB3 1133      0.02950      1.00800 ; qtot 4.588
  1134   CA    73   PHE    CG 1134      0.01180     12.01000 ; qtot 4.600
  1135   CA    73   PHE   CD1 1135     -0.12560     12.01000 ; qtot 4.475
  1136   HA    73   PHE   HD1 1136      0.13300      1.00800 ; qtot 4.608
  1137   CA    73   PHE   CE1 1137     -0.17040     12.01000 ; qtot 4.437
  1138   HA    73   PHE   HE1 1138      0.14300      1.00800 ; qtot 4.580
  1139   CA    73   PHE    CZ 1139     -0.10720     12.01000 ; qtot 4.473
  1140   HA    73   PHE    HZ 1140      0.12970      1.00800 ; qtot 4.603
  1141   CA    73   PHE   CE2 1141     -0.17040     12.01000 ; qtot 4.432
  1142   HA    73   PHE   HE2 1142      0.14300      1.00800 ; qtot 4.575
  1143   CA    73   PHE   CD2 1143     -0.12560     12.01000 ; qtot 4.450
  1144   HA    73   PHE   HD2 1144      0.13300      1.00800 ; qtot 4.583
  1145    C    73   PHE     C 1145      0.59730     12.01000 ; qtot 5.180
  1146    O    73   PHE     O 1146     -0.56790     16.00000 ; qtot 4.612
  1147    N    74   PRO     N 1147     -0.25480     14.01000 ; qtot 4.357
  1148   CT    74   PRO    CD 1148      0.01920     12.01000 ; qtot 4.376
  1149   H1    74   PRO   HD2 1149      0.03910      1.00800 ; qtot 4.416
  1150   H1    74   PRO   HD3 1150      0.03910      1.00800 ; qtot 4.455
  1151   CT    74   PRO    CG 1151      0.01890     12.01000 ; qtot 4.474
  1152   HC    74   PRO   HG2 1152      0.02130      1.00800 ; qtot 4.495
  1153   HC    74   PRO   HG3 1153      0.02130      1.00800 ; qtot 4.516
  1154   CT    74   PRO    CB 1154     -0.00700     12.01000 ; qtot 4.509
  1155   HC    74   PRO   HB2 1155      0.02530      1.00800 ; qtot 4.534
  1156   HC    74   PRO   HB3 1156      0.02530      1.00800 ; qtot 4.560
  1157   CX    74   PRO    CA 1157     -0.02660     12.01000 ; qtot 4.533
  1158   H1    74   PRO    HA 1158      0.06410      1.00800 ; qtot 4.597
  1159    C    74   PRO     C 1159      0.58960     12.01000 ; qtot 5.187
  1160    O    74   PRO     O 1160     -0.57480     16.00000 ; qtot 4.612
  1161    N    75   GLY     N 1161     -0.41570     14.01000 ; qtot 4.196
  1162    H    75   GLY     H 1162      0.27190      1.00800 ; qtot 4.468
  1163   CX    75   GLY    CA 1163     -0.02520     12.01000 ; qtot 4.443
  1164   H1    75   GLY   HA2 1164      0.06980      1.00800 ; qtot 4.513
  1165   H1    75   GLY   HA3 1165      0.06980      1.00800 ; qtot 4.583
  1166    C    75   GLY     C 1166      0.59730     12.01000 ; qtot 5.180
  1167    O    75   GLY     O 1167     -0.56790     16.00000 ; qtot 4.612
  1168    N    76   PHE     N 1168     -0.41570     14.01000 ; qtot 4.196
  1169    H    76   PHE     H 1169      0.27190      1.00800 ; qtot 4.468
  1170   CX    76   PHE    CA 1170     -0.00240     12.01000 ; qtot 4.466
  1171   H1    76   PHE    HA 1171      0.09780      1.00800 ; qtot 4.564
  1172   CT    76   PHE    CB 1172     -0.03430     12.01000 ; qtot 4.529
  1173   HC    76   PHE   HB2 1173      0.02950      1.00800 ; qtot 4.559
  1174   HC    76   PHE   HB3 1174      0.02950      1.00800 ; qtot 4.588
  1175   CA    76   PHE    CG 1175      0.01180     12.01000 ; qtot 4.600
  1176   CA    76   PHE   CD1 1176     -0.12560     12.01000 ; qtot 4.475
  1177   HA    76   PHE   HD1 1177      0.13300      1.00800 ; qtot 4.608
  1178   CA    76   PHE   CE1 1178     -0.17040     12.01000 ; qtot 4.437
  1179   HA    76   PHE   HE1 1179      0.14300      1.00800 ; qtot 4.580
  1180   CA    76   PHE    CZ 1180     -0.10720     12.01000 ; qtot 4.473
  1181   HA    76   PHE    HZ 1181      0.12970      1.00800 ; qtot 4.603
  1182   CA    76   PHE   CE2 1182     -0.17040     12.01000 ; qtot 4.432
  1183   HA    76   PHE   HE2 1183      0.14300      1.00800 ; qtot 4.575
  1184   CA    76   PHE   CD2 1184     -0.12560     12.01000 ; qtot 4.450
  1185   HA    76   PHE   HD2 1185      0.13300      1.00800 ; qtot 4.583
  1186    C    76   PHE     C 1186      0.59730     12.01000 ; qtot 5.180
  1187    O    76   PHE     O 1187     -0.56790     16.00000 ; qtot 4.612
  1188    N    77   HIE     N 1188     -0.41570     14.01000 ; qtot 4.196
  1189    H    77   HIE     H 1189      0.27190      1.00800 ; qtot 4.468
  1190   CX    77   HIE    CA 1190     -0.05810     12.01000 ; qtot 4.410
  1191   H1    77   HIE    HA 1191      0.13600      1.00800 ; qtot 4.546
  1192   CT    77   HIE    CB 1192     -0.00740     12.01000 ; qtot 4.539
  1193   HC    77   HIE   HB2 1193      0.03670      1.00800 ; qtot 4.575
  1194   HC    77   HIE   HB3 1194      0.03670      1.00800 ; qtot 4.612
  1195   CC    77   HIE    CG 1195      0.18680     12.01000 ; qtot 4.799
  1196   NB    77   HIE   ND1 1196     -0.54320     14.01000 ; qtot 4.256
  1197   CR    77   HIE   CE1 1197      0.16350     12.01000 ; qtot 4.419
  1198   H5    77   HIE   HE1 1198      0.14350      1.00800 ; qtot 4.563
  1199   NA    77   HIE   NE2 1199     -0.27950     14.01000 ; qtot 4.283
  1200    H    77   HIE   HE2 1200      0.33390      1.00800 ; qtot 4.617
  1201   CW    77   HIE   CD2 1201     -0.22070     12.01000 ; qtot 4.396
  1202   H4    77   HIE   HD2 1202      0.18620      1.00800 ; qtot 4.583
  1203    C    77   HIE     C 1203      0.59730     12.01000 ; qtot 5.180
  1204    O    77   HIE     O 1204     -0.56790     16.00000 ; qtot 4.612
  1205    N    78   GLY     N 1205     -0.41570     14.01000 ; qtot 4.196
  1206    H    78   GLY     H 1206      0.27190      1.00800 ; qtot 4.468
  1207   CX    78   GLY    CA 1207     -0.02520     12.01000 ; qtot 4.443
  1208   H1    78   GLY   HA2 1208      0.06980      1.00800 ; qtot 4.513
  1209   H1    78   GLY   HA3 1209      0.06980      1.00800 ; qtot 4.583
  1210    C    78   GLY     C 1210      0.59730     12.01000 ; qtot 5.180
  1211    O    78   GLY     O 1211     -0.56790     16.00000 ; qtot 4.612
  1212    N    79   SER     N 1212     -0.41570     14.01000 ; qtot 4.196
  1213    H    79   SER     H 1213      0.27190      1.00800 ; qtot 4.468
  1214   CX    79   SER    CA 1214     -0.02490     12.01000 ; qtot 4.443
  1215   H1    79   SER    HA 1215      0.08430      1.00800 ; qtot 4.528
  1216  A2C    79   SER    CB 1216      0.21170     12.01000 ; qtot 4.739
  1217   H1    79   SER   HB2 1217      0.03520      1.00800 ; qtot 4.775
  1218   H1    79   SER   HB3 1218      0.03520      1.00800 ; qtot 4.810
  1219   OH    79   SER    OG 1219     -0.65460     16.00000 ; qtot 4.155
  1220   HO    79   SER    HG 1220      0.42750      1.00800 ; qtot 4.583
  1221    C    79   SER     C 1221      0.59730     12.01000 ; qtot 5.180
  1222    O    79   SER     O 1222     -0.56790     16.00000 ; qtot 4.612
  1223    N    80   GLU     N 1223     -0.51630     14.01000 ; qtot 4.096
  1224    H    80   GLU     H 1224      0.29360      1.00800 ; qtot 4.389
  1225   CX    80   GLU    CA 1225      0.03970     12.01000 ; qtot 4.429
  1226   H1    80   GLU    HA 1226      0.11050      1.00800 ; qtot 4.540
  1227  A2C    80   GLU    CB 1227      0.05600     12.01000 ; qtot 4.596
  1228   HC    80   GLU   HB2 1228     -0.01730      1.00800 ; qtot 4.578
  1229   HC    80   GLU   HB3 1229     -0.01730      1.00800 ; qtot 4.561
  1230  A2C    80   GLU    CG 1230      0.01360     12.01000 ; qtot 4.575
  1231   HC    80   GLU   HG2 1231     -0.04250      1.00800 ; qtot 4.532
  1232   HC    80   GLU   HG3 1232     -0.04250      1.00800 ; qtot 4.490
  1233   CO    80   GLU    CD 1233      0.80540     12.01000 ; qtot 5.295
  1234   O2    80   GLU   OE1 1234     -0.81880     16.00000 ; qtot 4.476
  1235   O2    80   GLU   OE2 1235     -0.81880     16.00000 ; qtot 3.657
  1236    C    80   GLU     C 1236      0.53660     12.01000 ; qtot 4.194
  1237    O    80   GLU     O 1237     -0.58190     16.00000 ; qtot 3.612
  1238    N    81   MET     N 1238     -0.41570     14.01000 ; qtot 3.196
  1239    H    81   MET     H 1239      0.27190      1.00800 ; qtot 3.468
  1240   CX    81   MET    CA 1240     -0.02370     12.01000 ; qtot 3.445
  1241   H1    81   MET    HA 1241      0.08800      1.00800 ; qtot 3.533
  1242  A2C    81   MET    CB 1242      0.03420     12.01000 ; qtot 3.567
  1243   HC    81   MET   HB2 1243      0.02410      1.00800 ; qtot 3.591
  1244   HC    81   MET   HB3 1244      0.02410      1.00800 ; qtot 3.615
  1245  A2C    81   MET    CG 1245      0.00180     12.01000 ; qtot 3.617
  1246   H1    81   MET   HG2 1246      0.04400      1.00800 ; qtot 3.661
  1247   H1    81   MET   HG3 1247      0.04400      1.00800 ; qtot 3.705
  1248    S    81   MET    SD 1248     -0.27370     32.06000 ; qtot 3.431
  1249   CT    81   MET    CE 1249     -0.05360     12.01000 ; qtot 3.377
  1250   H1    81   MET   HE1 1250      0.06840      1.00800 ; qtot 3.446
  1251   H1    81   MET   HE2 1251      0.06840      1.00800 ; qtot 3.514
  1252   H1    81   MET   HE3 1252      0.06840      1.00800 ; qtot 3.583
  1253    C    81   MET     C 1253      0.59730     12.01000 ; qtot 4.180
  1254    O    81   MET     O 1254     -0.56790     16.00000 ; qtot 3.612
  1255    N    82   TRP     N 1255     -0.41570     14.01000 ; qtot 3.196
  1256    H    82   TRP     H 1256      0.27190      1.00800 ; qtot 3.468
  1257   CX    82   TRP    CA 1257     -0.02750     12.01000 ; qtot 3.441
  1258   H1    82   TRP    HA 1258      0.11230      1.00800 ; qtot 3.553
  1259   CT    82   TRP    CB 1259     -0.00500     12.01000 ; qtot 3.548
  1260   HC    82   TRP   HB2 1260      0.03390      1.00800 ; qtot 3.582
  1261   HC    82   TRP   HB3 1261      0.03390      1.00800 ; qtot 3.616
  1262   C*    82   TRP    CG 1262     -0.14150     12.01000 ; qtot 3.474
  1263   CW    82   TRP   CD1 1263     -0.16380     12.01000 ; qtot 3.311
  1264   H4    82   TRP   HD1 1264      0.20620      1.00800 ; qtot 3.517
  1265   NA    82   TRP   NE1 1265     -0.34180     14.01000 ; qtot 3.175
  1266    H    82   TRP   HE1 1266      0.34120      1.00800 ; qtot 3.516
  1267   CN    82   TRP   CE2 1267      0.13800     12.01000 ; qtot 3.654
  1268   CA    82   TRP   CZ2 1268     -0.26010     12.01000 ; qtot 3.394
  1269   HA    82   TRP   HZ2 1269      0.15720      1.00800 ; qtot 3.551
  1270   CA    82   TRP   CH2 1270     -0.11340     12.01000 ; qtot 3.438
  1271   HA    82   TRP   HH2 1271      0.14170      1.00800 ; qtot 3.580
  1272   CA    82   TRP   CZ3 1272     -0.19720     12.01000 ; qtot 3.382
  1273   HA    82   TRP   HZ3 1273      0.14470      1.00800 ; qtot 3.527
  1274   CA    82   TRP   CE3 1274     -0.23870     12.01000 ; qtot 3.288
  1275   HA    82   TRP   HE3 1275      0.17000      1.00800 ; qtot 3.458
  1276   CB    82   TRP   CD2 1276      0.12430     12.01000 ; qtot 3.583
  1277    C    82   TRP     C 1277      0.59730     12.01000 ; qtot 4.180
  1278    O    82   TRP     O 1278     -0.56790     16.00000 ; qtot 3.612
  1279    N    83   ASN     N 1279     -0.41570     14.01000 ; qtot 3.196
  1280    H    83   ASN     H 1280      0.27190      1.00800 ; qtot 3.468
  1281   CX    83   ASN    CA 1281      0.01430     12.01000 ; qtot 3.483
  1282   H1    83   ASN    HA 1282      0.10480      1.00800 ; qtot 3.587
  1283  A2C    83   ASN    CB 1283     -0.20410     12.01000 ; qtot 3.383
  1284   HC    83   ASN   HB2 1284      0.07970      1.00800 ; qtot 3.463
  1285   HC    83   ASN   HB3 1285      0.07970      1.00800 ; qtot 3.543
  1286    C    83   ASN    CG 1286      0.71300     12.01000 ; qtot 4.256
  1287    O    83   ASN   OD1 1287     -0.59310     16.00000 ; qtot 3.663
  1288    N    83   ASN   ND2 1288     -0.91910     14.01000 ; qtot 2.743
  1289    H    83   ASN  HD21 1289      0.41960      1.00800 ; qtot 3.163
  1290    H    83   ASN  HD22 1290      0.41960      1.00800 ; qtot 3.583
  1291    C    83   ASN     C 1291      0.59730     12.01000 ; qtot 4.180
  1292    O    83   ASN     O 1292     -0.56790     16.00000 ; qtot 3.612
  1293    N    84   PRO     N 1293     -0.25480     14.01000 ; qtot 3.357
  1294   CT    84   PRO    CD 1294      0.01920     12.01000 ; qtot 3.376
  1295   H1    84   PRO   HD2 1295      0.03910      1.00800 ; qtot 3.416
  1296   H1    84   PRO   HD3 1296      0.03910      1.00800 ; qtot 3.455
  1297   CT    84   PRO    CG 1297      0.01890     12.01000 ; qtot 3.474
  1298   HC    84   PRO   HG2 1298      0.02130      1.00800 ; qtot 3.495
  1299   HC    84   PRO   HG3 1299      0.02130      1.00800 ; qtot 3.516
  1300   CT    84   PRO    CB 1300     -0.00700     12.01000 ; qtot 3.509
  1301   HC    84   PRO   HB2 1301      0.02530      1.00800 ; qtot 3.534
  1302   HC    84   PRO   HB3 1302      0.02530      1.00800 ; qtot 3.560
  1303   CX    84   PRO    CA 1303     -0.02660     12.01000 ; qtot 3.533
  1304   H1    84   PRO    HA 1304      0.06410      1.00800 ; qtot 3.597
  1305    C    84   PRO     C 1305      0.58960     12.01000 ; qtot 4.187
  1306    O    84   PRO     O 1306     -0.57480     16.00000 ; qtot 3.612
  1307    N    85   ASN     N 1307     -0.41570     14.01000 ; qtot 3.196
  1308    H    85   ASN     H 1308      0.27190      1.00800 ; qtot 3.468
  1309   CX    85   ASN    CA 1309      0.01430     12.01000 ; qtot 3.483
  1310   H1    85   ASN    HA 1310      0.10480      1.00800 ; qtot 3.587
  1311  A2C    85   ASN    CB 1311     -0.20410     12.01000 ; qtot 3.383
  1312   HC    85   ASN   HB2 1312      0.07970      1.00800 ; qtot 3.463
  1313   HC    85   ASN   HB3 1313      0.07970      1.00800 ; qtot 3.543
  1314    C    85   ASN    CG 1314      0.71300     12.01000 ; qtot 4.256
  1315    O    85   ASN   OD1 1315     -0.59310     16.00000 ; qtot 3.663
  1316    N    85   ASN   ND2 1316     -0.91910     14.01000 ; qtot 2.743
  1317    H    85   ASN  HD21 1317      0.41960      1.00800 ; qtot 3.163
  1318    H    85   ASN  HD22 1318      0.41960      1.00800 ; qtot 3.583
  1319    C    85   ASN     C 1319      0.59730     12.01000 ; qtot 4.180
  1320    O    85   ASN     O 1320     -0.56790     16.00000 ; qtot 3.612
  1321    N    86   THR     N 1321     -0.41570     14.01000 ; qtot 3.196
  1322    H    86   THR     H 1322      0.27190      1.00800 ; qtot 3.468
  1323   CX    86   THR    CA 1323     -0.03890     12.01000 ; qtot 3.429
  1324   H1    86   THR    HA 1324      0.10070      1.00800 ; qtot 3.530
  1325  A3C    86   THR    CB 1325      0.36540     12.01000 ; qtot 3.895
  1326   H1    86   THR    HB 1326      0.00430      1.00800 ; qtot 3.900
  1327   CT    86   THR   CG2 1327     -0.24380     12.01000 ; qtot 3.656
  1328   HC    86   THR  HG21 1328      0.06420      1.00800 ; qtot 3.720
  1329   HC    86   THR  HG22 1329      0.06420      1.00800 ; qtot 3.784
  1330   HC    86   THR  HG23 1330      0.06420      1.00800 ; qtot 3.849
  1331   OH    86   THR   OG1 1331     -0.67610     16.00000 ; qtot 3.172
  1332   HO    86   THR   HG1 1332      0.41020      1.00800 ; qtot 3.583
  1333    C    86   THR     C 1333      0.59730     12.01000 ; qtot 4.180
  1334    O    86   THR     O 1334     -0.56790     16.00000 ; qtot 3.612
  1335    N    87   ASP     N 1335     -0.51630     14.01000 ; qtot 3.096
  1336    H    87   ASP     H 1336      0.29360      1.00800 ; qtot 3.389
  1337   CX    87   ASP    CA 1337      0.03810     12.01000 ; qtot 3.427
  1338   H1    87   ASP    HA 1338      0.08800      1.00800 ; qtot 3.515
  1339  A2C    87   ASP    CB 1339     -0.03030     12.01000 ; qtot 3.485
  1340   HC    87   ASP   HB2 1340     -0.01220      1.00800 ; qtot 3.473
  1341   HC    87   ASP   HB3 1341     -0.01220      1.00800 ; qtot 3.461
  1342   CO    87   ASP    CG 1342      0.79940     12.01000 ; qtot 4.260
  1343   O2    87   ASP   OD1 1343     -0.80140     16.00000 ; qtot 3.459
  1344   O2    87   ASP   OD2 1344     -0.80140     16.00000 ; qtot 2.657
  1345    C    87   ASP     C 1345      0.53660     12.01000 ; qtot 3.194
  1346    O    87   ASP     O 1346     -0.58190     16.00000 ; qtot 2.612
  1347    N    88   LEU     N 1347     -0.41570     14.01000 ; qtot 2.196
  1348    H    88   LEU     H 1348      0.27190      1.00800 ; qtot 2.468
  1349   CX    88   LEU    CA 1349     -0.05180     12.01000 ; qtot 2.416
  1350   H1    88   LEU    HA 1350      0.09220      1.00800 ; qtot 2.509
  1351  A2C    88   LEU    CB 1351     -0.11020     12.01000 ; qtot 2.398
  1352   HC    88   LEU   HB2 1352      0.04570      1.00800 ; qtot 2.444
  1353   HC    88   LEU   HB3 1353      0.04570      1.00800 ; qtot 2.490
  1354  A3C    88   LEU    CG 1354      0.35310     12.01000 ; qtot 2.843
  1355   HC    88   LEU    HG 1355     -0.03610      1.00800 ; qtot 2.807
  1356   CT    88   LEU   CD1 1356     -0.41210     12.01000 ; qtot 2.395
  1357   HC    88   LEU  HD11 1357      0.10000      1.00800 ; qtot 2.495
  1358   HC    88   LEU  HD12 1358      0.10000      1.00800 ; qtot 2.595
  1359   HC    88   LEU  HD13 1359      0.10000      1.00800 ; qtot 2.695
  1360   CT    88   LEU   CD2 1360     -0.41210     12.01000 ; qtot 2.283
  1361   HC    88   LEU  HD21 1361      0.10000      1.00800 ; qtot 2.383
  1362   HC    88   LEU  HD22 1362      0.10000      1.00800 ; qtot 2.483
  1363   HC    88   LEU  HD23 1363      0.10000      1.00800 ; qtot 2.583
  1364    C    88   LEU     C 1364      0.59730     12.01000 ; qtot 3.180
  1365    O    88   LEU     O 1365     -0.56790     16.00000 ; qtot 2.612
  1366    N    89   SER     N 1366     -0.41570     14.01000 ; qtot 2.196
  1367    H    89   SER     H 1367      0.27190      1.00800 ; qtot 2.468
  1368   CX    89   SER    CA 1368     -0.02490     12.01000 ; qtot 2.443
  1369   H1    89   SER    HA 1369      0.08430      1.00800 ; qtot 2.528
  1370  A2C    89   SER    CB 1370      0.21170     12.01000 ; qtot 2.739
  1371   H1    89   SER   HB2 1371      0.03520      1.00800 ; qtot 2.775
  1372   H1    89   SER   HB3 1372      0.03520      1.00800 ; qtot 2.810
  1373   OH    89   SER    OG 1373     -0.65460     16.00000 ; qtot 2.155
  1374   HO    89   SER    HG 1374      0.42750      1.00800 ; qtot 2.583
  1375    C    89   SER     C 1375      0.59730     12.01000 ; qtot 3.180
  1376    O    89   SER     O 1376     -0.56790     16.00000 ; qtot 2.612
  1377    N    90   GLU     N 1377     -0.51630     14.01000 ; qtot 2.096
  1378    H    90   GLU     H 1378      0.29360      1.00800 ; qtot 2.389
  1379   CX    90   GLU    CA 1379      0.03970     12.01000 ; qtot 2.429
  1380   H1    90   GLU    HA 1380      0.11050      1.00800 ; qtot 2.540
  1381  A2C    90   GLU    CB 1381      0.05600     12.01000 ; qtot 2.596
  1382   HC    90   GLU   HB2 1382     -0.01730      1.00800 ; qtot 2.578
  1383   HC    90   GLU   HB3 1383     -0.01730      1.00800 ; qtot 2.561
  1384  A2C    90   GLU    CG 1384      0.01360     12.01000 ; qtot 2.575
  1385   HC    90   GLU   HG2 1385     -0.04250      1.00800 ; qtot 2.532
  1386   HC    90   GLU   HG3 1386     -0.04250      1.00800 ; qtot 2.490
  1387   CO    90   GLU    CD 1387      0.80540     12.01000 ; qtot 3.295
  1388   O2    90   GLU   OE1 1388     -0.81880     16.00000 ; qtot 2.476
  1389   O2    90   GLU   OE2 1389     -0.81880     16.00000 ; qtot 1.657
  1390    C    90   GLU     C 1390      0.53660     12.01000 ; qtot 2.194
  1391    O    90   GLU     O 1391     -0.58190     16.00000 ; qtot 1.612
  1392    N    91   ASP     N 1392     -0.51630     14.01000 ; qtot 1.096
  1393    H    91   ASP     H 1393      0.29360      1.00800 ; qtot 1.389
  1394   CX    91   ASP    CA 1394      0.03810     12.01000 ; qtot 1.427
  1395   H1    91   ASP    HA 1395      0.08800      1.00800 ; qtot 1.515
  1396  A2C    91   ASP    CB 1396     -0.03030     12.01000 ; qtot 1.485
  1397   HC    91   ASP   HB2 1397     -0.01220      1.00800 ; qtot 1.473
  1398   HC    91   ASP   HB3 1398     -0.01220      1.00800 ; qtot 1.461
  1399   CO    91   ASP    CG 1399      0.79940     12.01000 ; qtot 2.260
  1400   O2    91   ASP   OD1 1400     -0.80140     16.00000 ; qtot 1.459
  1401   O2    91   ASP   OD2 1401     -0.80140     16.00000 ; qtot 0.657
  1402    C    91   ASP     C 1402      0.53660     12.01000 ; qtot 1.194
  1403    O    91   ASP     O 1403     -0.58190     16.00000 ; qtot 0.612
  1404    N    92   CYX     N 1404     -0.41570     14.01000 ; qtot 0.196
  1405    H    92   CYX     H 1405      0.27190      1.00800 ; qtot 0.468
  1406   CX    92   CYX    CA 1406      0.04290     12.01000 ; qtot 0.511
  1407   H1    92   CYX    HA 1407      0.07660      1.00800 ; qtot 0.588
  1408  A2C    92   CYX    CB 1408     -0.07900     12.01000 ; qtot 0.509
  1409   H1    92   CYX   HB2 1409      0.09100      1.00800 ; qtot 0.600
  1410   H1    92   CYX   HB3 1410      0.09100      1.00800 ; qtot 0.691
  1411    S    92   CYX    SG 1411     -0.10810     32.06000 ; qtot 0.583
  1412    C    92   CYX     C 1412      0.59730     12.01000 ; qtot 1.180
  1413    O    92   CYX     O 1413     -0.56790     16.00000 ; qtot 0.612
  1414    N    93   LEU     N 1414     -0.41570     14.01000 ; qtot 0.196
  1415    H    93   LEU     H 1415      0.27190      1.00800 ; qtot 0.468
  1416   CX    93   LEU    CA 1416     -0.05180     12.01000 ; qtot 0.416
  1417   H1    93   LEU    HA 1417      0.09220      1.00800 ; qtot 0.509
  1418  A2C    93   LEU    CB 1418     -0.11020     12.01000 ; qtot 0.398
  1419   HC    93   LEU   HB2 1419      0.04570      1.00800 ; qtot 0.444
  1420   HC    93   LEU   HB3 1420      0.04570      1.00800 ; qtot 0.490
  1421  A3C    93   LEU    CG 1421      0.35310     12.01000 ; qtot 0.843
  1422   HC    93   LEU    HG 1422     -0.03610      1.00800 ; qtot 0.807
  1423   CT    93   LEU   CD1 1423     -0.41210     12.01000 ; qtot 0.395
  1424   HC    93   LEU  HD11 1424      0.10000      1.00800 ; qtot 0.495
  1425   HC    93   LEU  HD12 1425      0.10000      1.00800 ; qtot 0.595
  1426   HC    93   LEU  HD13 1426      0.10000      1.00800 ; qtot 0.695
  1427   CT    93   LEU   CD2 1427     -0.41210     12.01000 ; qtot 0.283
  1428   HC    93   LEU  HD21 1428      0.10000      1.00800 ; qtot 0.383
  1429   HC    93   LEU  HD22 1429      0.10000      1.00800 ; qtot 0.483
  1430   HC    93   LEU  HD23 1430      0.10000      1.00800 ; qtot 0.583
  1431    C    93   LEU     C 1431      0.59730     12.01000 ; qtot 1.180
  1432    O    93   LEU     O 1432     -0.56790     16.00000 ; qtot 0.612
  1433    N    94   TYR     N 1433     -0.41570     14.01000 ; qtot 0.196
  1434    H    94   TYR     H 1434      0.27190      1.00800 ; qtot 0.468
  1435   CX    94   TYR    CA 1435     -0.00140     12.01000 ; qtot 0.467
  1436   H1    94   TYR    HA 1436      0.08760      1.00800 ; qtot 0.554
  1437   CT    94   TYR    CB 1437     -0.01520     12.01000 ; qtot 0.539
  1438   HC    94   TYR   HB2 1438      0.02950      1.00800 ; qtot 0.569
  1439   HC    94   TYR   HB3 1439      0.02950      1.00800 ; qtot 0.598
  1440   CA    94   TYR    CG 1440     -0.00110     12.01000 ; qtot 0.597
  1441   CA    94   TYR   CD1 1441     -0.19060     12.01000 ; qtot 0.407
  1442   HA    94   TYR   HD1 1442      0.16990      1.00800 ; qtot 0.576
  1443   CA    94   TYR   CE1 1443     -0.23410     12.01000 ; qtot 0.342
  1444   HA    94   TYR   HE1 1444      0.16560      1.00800 ; qtot 0.508
  1445    C    94   TYR    CZ 1445      0.32260     12.01000 ; qtot 0.831
  1446   OH    94   TYR    OH 1446     -0.55790     16.00000 ; qtot 0.273
  1447   HO    94   TYR    HH 1447      0.39920      1.00800 ; qtot 0.672
  1448   CA    94   TYR   CE2 1448     -0.23410     12.01000 ; qtot 0.438
  1449   HA    94   TYR   HE2 1449      0.16560      1.00800 ; qtot 0.603
  1450   CA    94   TYR   CD2 1450     -0.19060     12.01000 ; qtot 0.413
  1451   HA    94   TYR   HD2 1451      0.16990      1.00800 ; qtot 0.583
  1452    C    94   TYR     C 1452      0.59730     12.01000 ; qtot 1.180
  1453    O    94   TYR     O 1453     -0.56790     16.00000 ; qtot 0.612
  1454    N    95   LEU     N 1454     -0.41570     14.01000 ; qtot 0.196
  1455    H    95   LEU     H 1455      0.27190      1.00800 ; qtot 0.468
  1456   CX    95   LEU    CA 1456     -0.05180     12.01000 ; qtot 0.416
  1457   H1    95   LEU    HA 1457      0.09220      1.00800 ; qtot 0.509
  1458  A2C    95   LEU    CB 1458     -0.11020     12.01000 ; qtot 0.398
  1459   HC    95   LEU   HB2 1459      0.04570      1.00800 ; qtot 0.444
  1460   HC    95   LEU   HB3 1460      0.04570      1.00800 ; qtot 0.490
  1461  A3C    95   LEU    CG 1461      0.35310     12.01000 ; qtot 0.843
  1462   HC    95   LEU    HG 1462     -0.03610      1.00800 ; qtot 0.807
  1463   CT    95   LEU   CD1 1463     -0.41210     12.01000 ; qtot 0.395
  1464   HC    95   LEU  HD11 1464      0.10000      1.00800 ; qtot 0.495
  1465   HC    95   LEU  HD12 1465      0.10000      1.00800 ; qtot 0.595
  1466   HC    95   LEU  HD13 1466      0.10000      1.00800 ; qtot 0.695
  1467   CT    95   LEU   CD2 1467     -0.41210     12.01000 ; qtot 0.283
  1468   HC    95   LEU  HD21 1468      0.10000      1.00800 ; qtot 0.383
  1469   HC    95   LEU  HD22 1469      0.10000      1.00800 ; qtot 0.483
  1470   HC    95   LEU  HD23 1470      0.10000      1.00800 ; qtot 0.583
  1471    C    95   LEU     C 1471      0.59730     12.01000 ; qtot 1.180
  1472    O    95   LEU     O 1472     -0.56790     16.00000 ; qtot 0.612
  1473    N    96   ASN     N 1473     -0.41570     14.01000 ; qtot 0.196
  1474    H    96   ASN     H 1474      0.27190      1.00800 ; qtot 0.468
  1475   CX    96   ASN    CA 1475      0.01430     12.01000 ; qtot 0.483
  1476   H1    96   ASN    HA 1476      0.10480      1.00800 ; qtot 0.587
  1477  A2C    96   ASN    CB 1477     -0.20410     12.01000 ; qtot 0.383
  1478   HC    96   ASN   HB2 1478      0.07970      1.00800 ; qtot 0.463
  1479   HC    96   ASN   HB3 1479      0.07970      1.00800 ; qtot 0.543
  1480    C    96   ASN    CG 1480      0.71300     12.01000 ; qtot 1.256
  1481    O    96   ASN   OD1 1481     -0.59310     16.00000 ; qtot 0.663
  1482    N    96   ASN   ND2 1482     -0.91910     14.01000 ; qtot -0.257
  1483    H    96   ASN  HD21 1483      0.41960      1.00800 ; qtot 0.163
  1484    H    96   ASN  HD22 1484      0.41960      1.00800 ; qtot 0.583
  1485    C    96   ASN     C 1485      0.59730     12.01000 ; qtot 1.180
  1486    O    96   ASN     O 1486     -0.56790     16.00000 ; qtot 0.612
  1487    N    97   VAL     N 1487     -0.41570     14.01000 ; qtot 0.196
  1488    H    97   VAL     H 1488      0.27190      1.00800 ; qtot 0.468
  1489   CX    97   VAL    CA 1489     -0.08750     12.01000 ; qtot 0.381
  1490   H1    97   VAL    HA 1490      0.09690      1.00800 ; qtot 0.478
  1491  A3C    97   VAL    CB 1491      0.29850     12.01000 ; qtot 0.776
  1492   HC    97   VAL    HB 1492     -0.02970      1.00800 ; qtot 0.746
  1493   CT    97   VAL   CG1 1493     -0.31920     12.01000 ; qtot 0.427
  1494   HC    97   VAL  HG11 1494      0.07910      1.00800 ; qtot 0.506
  1495   HC    97   VAL  HG12 1495      0.07910      1.00800 ; qtot 0.585
  1496   HC    97   VAL  HG13 1496      0.07910      1.00800 ; qtot 0.665
  1497   CT    97   VAL   CG2 1497     -0.31920     12.01000 ; qtot 0.345
  1498   HC    97   VAL  HG21 1498      0.07910      1.00800 ; qtot 0.424
  1499   HC    97   VAL  HG22 1499      0.07910      1.00800 ; qtot 0.504
  1500   HC    97   VAL  HG23 1500      0.07910      1.00800 ; qtot 0.583
  1501    C    97   VAL     C 1501      0.59730     12.01000 ; qtot 1.180
  1502    O    97   VAL     O 1502     -0.56790     16.00000 ; qtot 0.612
  1503    N    98   TRP     N 1503     -0.41570     14.01000 ; qtot 0.196
  1504    H    98   TRP     H 1504      0.27190      1.00800 ; qtot 0.468
  1505   CX    98   TRP    CA 1505     -0.02750     12.01000 ; qtot 0.441
  1506   H1    98   TRP    HA 1506      0.11230      1.00800 ; qtot 0.553
  1507   CT    98   TRP    CB 1507     -0.00500     12.01000 ; qtot 0.548
  1508   HC    98   TRP   HB2 1508      0.03390      1.00800 ; qtot 0.582
  1509   HC    98   TRP   HB3 1509      0.03390      1.00800 ; qtot 0.616
  1510   C*    98   TRP    CG 1510     -0.14150     12.01000 ; qtot 0.474
  1511   CW    98   TRP   CD1 1511     -0.16380     12.01000 ; qtot 0.311
  1512   H4    98   TRP   HD1 1512      0.20620      1.00800 ; qtot 0.517
  1513   NA    98   TRP   NE1 1513     -0.34180     14.01000 ; qtot 0.175
  1514    H    98   TRP   HE1 1514      0.34120      1.00800 ; qtot 0.516
  1515   CN    98   TRP   CE2 1515      0.13800     12.01000 ; qtot 0.654
  1516   CA    98   TRP   CZ2 1516     -0.26010     12.01000 ; qtot 0.394
  1517   HA    98   TRP   HZ2 1517      0.15720      1.00800 ; qtot 0.551
  1518   CA    98   TRP   CH2 1518     -0.11340     12.01000 ; qtot 0.438
  1519   HA    98   TRP   HH2 1519      0.14170      1.00800 ; qtot 0.580
  1520   CA    98   TRP   CZ3 1520     -0.19720     12.01000 ; qtot 0.382
  1521   HA    98   TRP   HZ3 1521      0.14470      1.00800 ; qtot 0.527
  1522   CA    98   TRP   CE3 1522     -0.23870     12.01000 ; qtot 0.288
  1523   HA    98   TRP   HE3 1523      0.17000      1.00800 ; qtot 0.458
  1524   CB    98   TRP   CD2 1524      0.12430     12.01000 ; qtot 0.583
  1525    C    98   TRP     C 1525      0.59730     12.01000 ; qtot 1.180
  1526    O    98   TRP     O 1526     -0.56790     16.00000 ; qtot 0.612
  1527    N    99   ILE     N 1527     -0.41570     14.01000 ; qtot 0.196
  1528    H    99   ILE     H 1528      0.27190      1.00800 ; qtot 0.468
  1529   CX    99   ILE    CA 1529     -0.05970     12.01000 ; qtot 0.409
  1530   H1    99   ILE    HA 1530      0.08690      1.00800 ; qtot 0.495
  1531  A3C    99   ILE    CB 1531      0.13030     12.01000 ; qtot 0.626
  1532   HC    99   ILE    HB 1532      0.01870      1.00800 ; qtot 0.644
  1533   CT    99   ILE   CG2 1533     -0.32040     12.01000 ; qtot 0.324
  1534   HC    99   ILE  HG21 1534      0.08820      1.00800 ; qtot 0.412
  1535   HC    99   ILE  HG22 1535      0.08820      1.00800 ; qtot 0.500
  1536   HC    99   ILE  HG23 1536      0.08820      1.00800 ; qtot 0.589
  1537  A2C    99   ILE   CG1 1537     -0.04300     12.01000 ; qtot 0.546
  1538   HC    99   ILE  HG12 1538      0.02360      1.00800 ; qtot 0.569
  1539   HC    99   ILE  HG13 1539      0.02360      1.00800 ; qtot 0.593
  1540   CT    99   ILE   CD1 1540     -0.06600     12.01000 ; qtot 0.527
  1541   HC    99   ILE  HD11 1541      0.01860      1.00800 ; qtot 0.545
  1542   HC    99   ILE  HD12 1542      0.01860      1.00800 ; qtot 0.564
  1543   HC    99   ILE  HD13 1543      0.01860      1.00800 ; qtot 0.583
  1544    C    99   ILE     C 1544      0.59730     12.01000 ; qtot 1.180
  1545    O    99   ILE     O 1545     -0.56790     16.00000 ; qtot 0.612
  1546    N   100   PRO     N 1546     -0.25480     14.01000 ; qtot 0.357
  1547   CT   100   PRO    CD 1547      0.01920     12.01000 ; qtot 0.376
  1548   H1   100   PRO   HD2 1548      0.03910      1.00800 ; qtot 0.416
  1549   H1   100   PRO   HD3 1549      0.03910      1.00800 ; qtot 0.455
  1550   CT   100   PRO    CG 1550      0.01890     12.01000 ; qtot 0.474
  1551   HC   100   PRO   HG2 1551      0.02130      1.00800 ; qtot 0.495
  1552   HC   100   PRO   HG3 1552      0.02130      1.00800 ; qtot 0.516
  1553   CT   100   PRO    CB 1553     -0.00700     12.01000 ; qtot 0.509
  1554   HC   100   PRO   HB2 1554      0.02530      1.00800 ; qtot 0.534
  1555   HC   100   PRO   HB3 1555      0.02530      1.00800 ; qtot 0.560
  1556   CX   100   PRO    CA 1556     -0.02660     12.01000 ; qtot 0.533
  1557   H1   100   PRO    HA 1557      0.06410      1.00800 ; qtot 0.597
  1558    C   100   PRO     C 1558      0.58960     12.01000 ; qtot 1.187
  1559    O   100   PRO     O 1559     -0.57480     16.00000 ; qtot 0.612
  1560    N   101   ALA     N 1560     -0.41570     14.01000 ; qtot 0.196
  1561    H   101   ALA     H 1561      0.27190      1.00800 ; qtot 0.468
  1562   CX   101   ALA    CA 1562      0.03370     12.01000 ; qtot 0.502
  1563   H1   101   ALA    HA 1563      0.08230      1.00800 ; qtot 0.584
  1564   CT   101   ALA    CB 1564     -0.18250     12.01000 ; qtot 0.402
  1565   HC   101   ALA   HB1 1565      0.06030      1.00800 ; qtot 0.462
  1566   HC   101   ALA   HB2 1566      0.06030      1.00800 ; qtot 0.522
  1567   HC   101   ALA   HB3 1567      0.06030      1.00800 ; qtot 0.583
  1568    C   101   ALA     C 1568      0.59730     12.01000 ; qtot 1.180
  1569    O   101   ALA     O 1569     -0.56790     16.00000 ; qtot 0.612
  1570    N   102   PRO     N 1570     -0.25480     14.01000 ; qtot 0.357
  1571   CT   102   PRO    CD 1571      0.01920     12.01000 ; qtot 0.376
  1572   H1   102   PRO   HD2 1572      0.03910      1.00800 ; qtot 0.416
  1573   H1   102   PRO   HD3 1573      0.03910      1.00800 ; qtot 0.455
  1574   CT   102   PRO    CG 1574      0.01890     12.01000 ; qtot 0.474
  1575   HC   102   PRO   HG2 1575      0.02130      1.00800 ; qtot 0.495
  1576   HC   102   PRO   HG3 1576      0.02130      1.00800 ; qtot 0.516
  1577   CT   102   PRO    CB 1577     -0.00700     12.01000 ; qtot 0.509
  1578   HC   102   PRO   HB2 1578      0.02530      1.00800 ; qtot 0.534
  1579   HC   102   PRO   HB3 1579      0.02530      1.00800 ; qtot 0.560
  1580   CX   102   PRO    CA 1580     -0.02660     12.01000 ; qtot 0.533
  1581   H1   102   PRO    HA 1581      0.06410      1.00800 ; qtot 0.597
  1582    C   102   PRO     C 1582      0.58960     12.01000 ; qtot 1.187
  1583    O   102   PRO     O 1583     -0.57480     16.00000 ; qtot 0.612
  1584    N   103   LYS     N 1584     -0.34790     14.01000 ; qtot 0.264
  1585    H   103   LYS     H 1585      0.27470      1.00800 ; qtot 0.539
  1586   CX   103   LYS    CA 1586     -0.24000     12.01000 ; qtot 0.299
  1587   H1   103   LYS    HA 1587      0.14260      1.00800 ; qtot 0.441
  1588   C8   103   LYS    CB 1588     -0.00940     12.01000 ; qtot 0.432
  1589   HC   103   LYS   HB2 1589      0.03620      1.00800 ; qtot 0.468
  1590   HC   103   LYS   HB3 1590      0.03620      1.00800 ; qtot 0.504
  1591   C8   103   LYS    CG 1591      0.01870     12.01000 ; qtot 0.523
  1592   HC   103   LYS   HG2 1592      0.01030      1.00800 ; qtot 0.533
  1593   HC   103   LYS   HG3 1593      0.01030      1.00800 ; qtot 0.544
  1594   C8   103   LYS    CD 1594     -0.04790     12.01000 ; qtot 0.496
  1595   HC   103   LYS   HD2 1595      0.06210      1.00800 ; qtot 0.558
  1596   HC   103   LYS   HD3 1596      0.06210      1.00800 ; qtot 0.620
  1597   C8   103   LYS    CE 1597     -0.01430     12.01000 ; qtot 0.606
  1598   HP   103   LYS   HE2 1598      0.11350      1.00800 ; qtot 0.719
  1599   HP   103   LYS   HE3 1599      0.11350      1.00800 ; qtot 0.833
  1600   N3   103   LYS    NZ 1600     -0.38540     14.01000 ; qtot 0.447
  1601    H   103   LYS   HZ1 1601      0.34000      1.00800 ; qtot 0.787
  1602    H   103   LYS   HZ2 1602      0.34000      1.00800 ; qtot 1.127
  1603    H   103   LYS   HZ3 1603      0.34000      1.00800 ; qtot 1.467
  1604    C   103   LYS     C 1604      0.73410     12.01000 ; qtot 2.201
  1605    O   103   LYS     O 1605     -0.58940     16.00000 ; qtot 1.612
  1606    N   104   PRO     N 1606     -0.25480     14.01000 ; qtot 1.357
  1607   CT   104   PRO    CD 1607      0.01920     12.01000 ; qtot 1.376
  1608   H1   104   PRO   HD2 1608      0.03910      1.00800 ; qtot 1.416
  1609   H1   104   PRO   HD3 1609      0.03910      1.00800 ; qtot 1.455
  1610   CT   104   PRO    CG 1610      0.01890     12.01000 ; qtot 1.474
  1611   HC   104   PRO   HG2 1611      0.02130      1.00800 ; qtot 1.495
  1612   HC   104   PRO   HG3 1612      0.02130      1.00800 ; qtot 1.516
  1613   CT   104   PRO    CB 1613     -0.00700     12.01000 ; qtot 1.509
  1614   HC   104   PRO   HB2 1614      0.02530      1.00800 ; qtot 1.534
  1615   HC   104   PRO   HB3 1615      0.02530      1.00800 ; qtot 1.560
  1616   CX   104   PRO    CA 1616     -0.02660     12.01000 ; qtot 1.533
  1617   H1   104   PRO    HA 1617      0.06410      1.00800 ; qtot 1.597
  1618    C   104   PRO     C 1618      0.58960     12.01000 ; qtot 2.187
  1619    O   104   PRO     O 1619     -0.57480     16.00000 ; qtot 1.612
  1620    N   105   LYS     N 1620     -0.34790     14.01000 ; qtot 1.264
  1621    H   105   LYS     H 1621      0.27470      1.00800 ; qtot 1.539
  1622   CX   105   LYS    CA 1622     -0.24000     12.01000 ; qtot 1.299
  1623   H1   105   LYS    HA 1623      0.14260      1.00800 ; qtot 1.441
  1624   C8   105   LYS    CB 1624     -0.00940     12.01000 ; qtot 1.432
  1625   HC   105   LYS   HB2 1625      0.03620      1.00800 ; qtot 1.468
  1626   HC   105   LYS   HB3 1626      0.03620      1.00800 ; qtot 1.504
  1627   C8   105   LYS    CG 1627      0.01870     12.01000 ; qtot 1.523
  1628   HC   105   LYS   HG2 1628      0.01030      1.00800 ; qtot 1.533
  1629   HC   105   LYS   HG3 1629      0.01030      1.00800 ; qtot 1.544
  1630   C8   105   LYS    CD 1630     -0.04790     12.01000 ; qtot 1.496
  1631   HC   105   LYS   HD2 1631      0.06210      1.00800 ; qtot 1.558
  1632   HC   105   LYS   HD3 1632      0.06210      1.00800 ; qtot 1.620
  1633   C8   105   LYS    CE 1633     -0.01430     12.01000 ; qtot 1.606
  1634   HP   105   LYS   HE2 1634      0.11350      1.00800 ; qtot 1.719
  1635   HP   105   LYS   HE3 1635      0.11350      1.00800 ; qtot 1.833
  1636   N3   105   LYS    NZ 1636     -0.38540     14.01000 ; qtot 1.447
  1637    H   105   LYS   HZ1 1637      0.34000      1.00800 ; qtot 1.787
  1638    H   105   LYS   HZ2 1638      0.34000      1.00800 ; qtot 2.127
  1639    H   105   LYS   HZ3 1639      0.34000      1.00800 ; qtot 2.467
  1640    C   105   LYS     C 1640      0.73410     12.01000 ; qtot 3.201
  1641    O   105   LYS     O 1641     -0.58940     16.00000 ; qtot 2.612
  1642    N   106   NLN     N 1642     -0.41570     14.01000 ; qtot 2.196
  1643    H   106   NLN     H 1643      0.27190      1.00800 ; qtot 2.468
  1644   CX   106   NLN    CA 1644      0.01430     12.01000 ; qtot 2.483
  1645   H1   106   NLN    HA 1645      0.10480      1.00800 ; qtot 2.587
  1646  A2C   106   NLN    CB 1646     -0.20410     12.01000 ; qtot 2.383
  1647   HC   106   NLN   HB2 1647      0.07970      1.00800 ; qtot 2.463
  1648   HC   106   NLN   HB3 1648      0.07970      1.00800 ; qtot 2.543
  1649    C   106   NLN    CG 1649      0.71300     12.01000 ; qtot 3.256
  1650    O   106   NLN   OD1 1650     -0.59310     16.00000 ; qtot 2.663
  1651    N   106   NLN   ND2 1651     -0.69350     14.01000 ; qtot 1.969
  1652    H   106   NLN  HD21 1652      0.41960      1.00800 ; qtot 2.389
  1653    C   106   NLN     C 1653      0.59730     12.01000 ; qtot 2.986
  1654    O   106   NLN     O 1654     -0.56790     16.00000 ; qtot 2.418
  1655    N   107   ALA     N 1655     -0.41570     14.01000 ; qtot 2.002
  1656    H   107   ALA     H 1656      0.27190      1.00800 ; qtot 2.274
  1657   CX   107   ALA    CA 1657      0.03370     12.01000 ; qtot 2.308
  1658   H1   107   ALA    HA 1658      0.08230      1.00800 ; qtot 2.390
  1659   CT   107   ALA    CB 1659     -0.18250     12.01000 ; qtot 2.208
  1660   HC   107   ALA   HB1 1660      0.06030      1.00800 ; qtot 2.268
  1661   HC   107   ALA   HB2 1661      0.06030      1.00800 ; qtot 2.328
  1662   HC   107   ALA   HB3 1662      0.06030      1.00800 ; qtot 2.389
  1663    C   107   ALA     C 1663      0.59730     12.01000 ; qtot 2.986
  1664    O   107   ALA     O 1664     -0.56790     16.00000 ; qtot 2.418
  1665    N   108   THR     N 1665     -0.41570     14.01000 ; qtot 2.002
  1666    H   108   THR     H 1666      0.27190      1.00800 ; qtot 2.274
  1667   CX   108   THR    CA 1667     -0.03890     12.01000 ; qtot 2.235
  1668   H1   108   THR    HA 1668      0.10070      1.00800 ; qtot 2.336
  1669  A3C   108   THR    CB 1669      0.36540     12.01000 ; qtot 2.701
  1670   H1   108   THR    HB 1670      0.00430      1.00800 ; qtot 2.706
  1671   CT   108   THR   CG2 1671     -0.24380     12.01000 ; qtot 2.462
  1672   HC   108   THR  HG21 1672      0.06420      1.00800 ; qtot 2.526
  1673   HC   108   THR  HG22 1673      0.06420      1.00800 ; qtot 2.590
  1674   HC   108   THR  HG23 1674      0.06420      1.00800 ; qtot 2.655
  1675   OH   108   THR   OG1 1675     -0.67610     16.00000 ; qtot 1.978
  1676   HO   108   THR   HG1 1676      0.41020      1.00800 ; qtot 2.389
  1677    C   108   THR     C 1677      0.59730     12.01000 ; qtot 2.986
  1678    O   108   THR     O 1678     -0.56790     16.00000 ; qtot 2.418
  1679    N   109   VAL     N 1679     -0.41570     14.01000 ; qtot 2.002
  1680    H   109   VAL     H 1680      0.27190      1.00800 ; qtot 2.274
  1681   CX   109   VAL    CA 1681     -0.08750     12.01000 ; qtot 2.187
  1682   H1   109   VAL    HA 1682      0.09690      1.00800 ; qtot 2.284
  1683  A3C   109   VAL    CB 1683      0.29850     12.01000 ; qtot 2.582
  1684   HC   109   VAL    HB 1684     -0.02970      1.00800 ; qtot 2.552
  1685   CT   109   VAL   CG1 1685     -0.31920     12.01000 ; qtot 2.233
  1686   HC   109   VAL  HG11 1686      0.07910      1.00800 ; qtot 2.312
  1687   HC   109   VAL  HG12 1687      0.07910      1.00800 ; qtot 2.391
  1688   HC   109   VAL  HG13 1688      0.07910      1.00800 ; qtot 2.471
  1689   CT   109   VAL   CG2 1689     -0.31920     12.01000 ; qtot 2.151
  1690   HC   109   VAL  HG21 1690      0.07910      1.00800 ; qtot 2.230
  1691   HC   109   VAL  HG22 1691      0.07910      1.00800 ; qtot 2.310
  1692   HC   109   VAL  HG23 1692      0.07910      1.00800 ; qtot 2.389
  1693    C   109   VAL     C 1693      0.59730     12.01000 ; qtot 2.986
  1694    O   109   VAL     O 1694     -0.56790     16.00000 ; qtot 2.418
  1695    N   110   LEU     N 1695     -0.41570     14.01000 ; qtot 2.002
  1696    H   110   LEU     H 1696      0.27190      1.00800 ; qtot 2.274
  1697   CX   110   LEU    CA 1697     -0.05180     12.01000 ; qtot 2.222
  1698   H1   110   LEU    HA 1698      0.09220      1.00800 ; qtot 2.315
  1699  A2C   110   LEU    CB 1699     -0.11020     12.01000 ; qtot 2.204
  1700   HC   110   LEU   HB2 1700      0.04570      1.00800 ; qtot 2.250
  1701   HC   110   LEU   HB3 1701      0.04570      1.00800 ; qtot 2.296
  1702  A3C   110   LEU    CG 1702      0.35310     12.01000 ; qtot 2.649
  1703   HC   110   LEU    HG 1703     -0.03610      1.00800 ; qtot 2.613
  1704   CT   110   LEU   CD1 1704     -0.41210     12.01000 ; qtot 2.201
  1705   HC   110   LEU  HD11 1705      0.10000      1.00800 ; qtot 2.301
  1706   HC   110   LEU  HD12 1706      0.10000      1.00800 ; qtot 2.401
  1707   HC   110   LEU  HD13 1707      0.10000      1.00800 ; qtot 2.501
  1708   CT   110   LEU   CD2 1708     -0.41210     12.01000 ; qtot 2.089
  1709   HC   110   LEU  HD21 1709      0.10000      1.00800 ; qtot 2.189
  1710   HC   110   LEU  HD22 1710      0.10000      1.00800 ; qtot 2.289
  1711   HC   110   LEU  HD23 1711      0.10000      1.00800 ; qtot 2.389
  1712    C   110   LEU     C 1712      0.59730     12.01000 ; qtot 2.986
  1713    O   110   LEU     O 1713     -0.56790     16.00000 ; qtot 2.418
  1714    N   111   ILE     N 1714     -0.41570     14.01000 ; qtot 2.002
  1715    H   111   ILE     H 1715      0.27190      1.00800 ; qtot 2.274
  1716   CX   111   ILE    CA 1716     -0.05970     12.01000 ; qtot 2.215
  1717   H1   111   ILE    HA 1717      0.08690      1.00800 ; qtot 2.301
  1718  A3C   111   ILE    CB 1718      0.13030     12.01000 ; qtot 2.432
  1719   HC   111   ILE    HB 1719      0.01870      1.00800 ; qtot 2.450
  1720   CT   111   ILE   CG2 1720     -0.32040     12.01000 ; qtot 2.130
  1721   HC   111   ILE  HG21 1721      0.08820      1.00800 ; qtot 2.218
  1722   HC   111   ILE  HG22 1722      0.08820      1.00800 ; qtot 2.306
  1723   HC   111   ILE  HG23 1723      0.08820      1.00800 ; qtot 2.395
  1724  A2C   111   ILE   CG1 1724     -0.04300     12.01000 ; qtot 2.352
  1725   HC   111   ILE  HG12 1725      0.02360      1.00800 ; qtot 2.375
  1726   HC   111   ILE  HG13 1726      0.02360      1.00800 ; qtot 2.399
  1727   CT   111   ILE   CD1 1727     -0.06600     12.01000 ; qtot 2.333
  1728   HC   111   ILE  HD11 1728      0.01860      1.00800 ; qtot 2.351
  1729   HC   111   ILE  HD12 1729      0.01860      1.00800 ; qtot 2.370
  1730   HC   111   ILE  HD13 1730      0.01860      1.00800 ; qtot 2.389
  1731    C   111   ILE     C 1731      0.59730     12.01000 ; qtot 2.986
  1732    O   111   ILE     O 1732     -0.56790     16.00000 ; qtot 2.418
  1733    N   112   TRP     N 1733     -0.41570     14.01000 ; qtot 2.002
  1734    H   112   TRP     H 1734      0.27190      1.00800 ; qtot 2.274
  1735   CX   112   TRP    CA 1735     -0.02750     12.01000 ; qtot 2.247
  1736   H1   112   TRP    HA 1736      0.11230      1.00800 ; qtot 2.359
  1737   CT   112   TRP    CB 1737     -0.00500     12.01000 ; qtot 2.354
  1738   HC   112   TRP   HB2 1738      0.03390      1.00800 ; qtot 2.388
  1739   HC   112   TRP   HB3 1739      0.03390      1.00800 ; qtot 2.422
  1740   C*   112   TRP    CG 1740     -0.14150     12.01000 ; qtot 2.280
  1741   CW   112   TRP   CD1 1741     -0.16380     12.01000 ; qtot 2.117
  1742   H4   112   TRP   HD1 1742      0.20620      1.00800 ; qtot 2.323
  1743   NA   112   TRP   NE1 1743     -0.34180     14.01000 ; qtot 1.981
  1744    H   112   TRP   HE1 1744      0.34120      1.00800 ; qtot 2.322
  1745   CN   112   TRP   CE2 1745      0.13800     12.01000 ; qtot 2.460
  1746   CA   112   TRP   CZ2 1746     -0.26010     12.01000 ; qtot 2.200
  1747   HA   112   TRP   HZ2 1747      0.15720      1.00800 ; qtot 2.357
  1748   CA   112   TRP   CH2 1748     -0.11340     12.01000 ; qtot 2.244
  1749   HA   112   TRP   HH2 1749      0.14170      1.00800 ; qtot 2.386
  1750   CA   112   TRP   CZ3 1750     -0.19720     12.01000 ; qtot 2.188
  1751   HA   112   TRP   HZ3 1751      0.14470      1.00800 ; qtot 2.333
  1752   CA   112   TRP   CE3 1752     -0.23870     12.01000 ; qtot 2.094
  1753   HA   112   TRP   HE3 1753      0.17000      1.00800 ; qtot 2.264
  1754   CB   112   TRP   CD2 1754      0.12430     12.01000 ; qtot 2.389
  1755    C   112   TRP     C 1755      0.59730     12.01000 ; qtot 2.986
  1756    O   112   TRP     O 1756     -0.56790     16.00000 ; qtot 2.418
  1757    N   113   ILE     N 1757     -0.41570     14.01000 ; qtot 2.002
  1758    H   113   ILE     H 1758      0.27190      1.00800 ; qtot 2.274
  1759   CX   113   ILE    CA 1759     -0.05970     12.01000 ; qtot 2.215
  1760   H1   113   ILE    HA 1760      0.08690      1.00800 ; qtot 2.301
  1761  A3C   113   ILE    CB 1761      0.13030     12.01000 ; qtot 2.432
  1762   HC   113   ILE    HB 1762      0.01870      1.00800 ; qtot 2.450
  1763   CT   113   ILE   CG2 1763     -0.32040     12.01000 ; qtot 2.130
  1764   HC   113   ILE  HG21 1764      0.08820      1.00800 ; qtot 2.218
  1765   HC   113   ILE  HG22 1765      0.08820      1.00800 ; qtot 2.306
  1766   HC   113   ILE  HG23 1766      0.08820      1.00800 ; qtot 2.395
  1767  A2C   113   ILE   CG1 1767     -0.04300     12.01000 ; qtot 2.352
  1768   HC   113   ILE  HG12 1768      0.02360      1.00800 ; qtot 2.375
  1769   HC   113   ILE  HG13 1769      0.02360      1.00800 ; qtot 2.399
  1770   CT   113   ILE   CD1 1770     -0.06600     12.01000 ; qtot 2.333
  1771   HC   113   ILE  HD11 1771      0.01860      1.00800 ; qtot 2.351
  1772   HC   113   ILE  HD12 1772      0.01860      1.00800 ; qtot 2.370
  1773   HC   113   ILE  HD13 1773      0.01860      1.00800 ; qtot 2.389
  1774    C   113   ILE     C 1774      0.59730     12.01000 ; qtot 2.986
  1775    O   113   ILE     O 1775     -0.56790     16.00000 ; qtot 2.418
  1776    N   114   TYR     N 1776     -0.41570     14.01000 ; qtot 2.002
  1777    H   114   TYR     H 1777      0.27190      1.00800 ; qtot 2.274
  1778   CX   114   TYR    CA 1778     -0.00140     12.01000 ; qtot 2.273
  1779   H1   114   TYR    HA 1779      0.08760      1.00800 ; qtot 2.360
  1780   CT   114   TYR    CB 1780     -0.01520     12.01000 ; qtot 2.345
  1781   HC   114   TYR   HB2 1781      0.02950      1.00800 ; qtot 2.375
  1782   HC   114   TYR   HB3 1782      0.02950      1.00800 ; qtot 2.404
  1783   CA   114   TYR    CG 1783     -0.00110     12.01000 ; qtot 2.403
  1784   CA   114   TYR   CD1 1784     -0.19060     12.01000 ; qtot 2.213
  1785   HA   114   TYR   HD1 1785      0.16990      1.00800 ; qtot 2.382
  1786   CA   114   TYR   CE1 1786     -0.23410     12.01000 ; qtot 2.148
  1787   HA   114   TYR   HE1 1787      0.16560      1.00800 ; qtot 2.314
  1788    C   114   TYR    CZ 1788      0.32260     12.01000 ; qtot 2.637
  1789   OH   114   TYR    OH 1789     -0.55790     16.00000 ; qtot 2.079
  1790   HO   114   TYR    HH 1790      0.39920      1.00800 ; qtot 2.478
  1791   CA   114   TYR   CE2 1791     -0.23410     12.01000 ; qtot 2.244
  1792   HA   114   TYR   HE2 1792      0.16560      1.00800 ; qtot 2.409
  1793   CA   114   TYR   CD2 1793     -0.19060     12.01000 ; qtot 2.219
  1794   HA   114   TYR   HD2 1794      0.16990      1.00800 ; qtot 2.389
  1795    C   114   TYR     C 1795      0.59730     12.01000 ; qtot 2.986
  1796    O   114   TYR     O 1796     -0.56790     16.00000 ; qtot 2.418
  1797    N   115   GLY     N 1797     -0.41570     14.01000 ; qtot 2.002
  1798    H   115   GLY     H 1798      0.27190      1.00800 ; qtot 2.274
  1799   CX   115   GLY    CA 1799     -0.02520     12.01000 ; qtot 2.249
  1800   H1   115   GLY   HA2 1800      0.06980      1.00800 ; qtot 2.319
  1801   H1   115   GLY   HA3 1801      0.06980      1.00800 ; qtot 2.389
  1802    C   115   GLY     C 1802      0.59730     12.01000 ; qtot 2.986
  1803    O   115   GLY     O 1803     -0.56790     16.00000 ; qtot 2.418
  1804    N   116   GLY     N 1804     -0.41570     14.01000 ; qtot 2.002
  1805    H   116   GLY     H 1805      0.27190      1.00800 ; qtot 2.274
  1806   CX   116   GLY    CA 1806     -0.02520     12.01000 ; qtot 2.249
  1807   H1   116   GLY   HA2 1807      0.06980      1.00800 ; qtot 2.319
  1808   H1   116   GLY   HA3 1808      0.06980      1.00800 ; qtot 2.389
  1809    C   116   GLY     C 1809      0.59730     12.01000 ; qtot 2.986
  1810    O   116   GLY     O 1810     -0.56790     16.00000 ; qtot 2.418
  1811    N   117   GLY     N 1811     -0.41570     14.01000 ; qtot 2.002
  1812    H   117   GLY     H 1812      0.27190      1.00800 ; qtot 2.274
  1813   CX   117   GLY    CA 1813     -0.02520     12.01000 ; qtot 2.249
  1814   H1   117   GLY   HA2 1814      0.06980      1.00800 ; qtot 2.319
  1815   H1   117   GLY   HA3 1815      0.06980      1.00800 ; qtot 2.389
  1816    C   117   GLY     C 1816      0.59730     12.01000 ; qtot 2.986
  1817    O   117   GLY     O 1817     -0.56790     16.00000 ; qtot 2.418
  1818    N   118   PHE     N 1818     -0.41570     14.01000 ; qtot 2.002
  1819    H   118   PHE     H 1819      0.27190      1.00800 ; qtot 2.274
  1820   CX   118   PHE    CA 1820     -0.00240     12.01000 ; qtot 2.272
  1821   H1   118   PHE    HA 1821      0.09780      1.00800 ; qtot 2.370
  1822   CT   118   PHE    CB 1822     -0.03430     12.01000 ; qtot 2.335
  1823   HC   118   PHE   HB2 1823      0.02950      1.00800 ; qtot 2.365
  1824   HC   118   PHE   HB3 1824      0.02950      1.00800 ; qtot 2.394
  1825   CA   118   PHE    CG 1825      0.01180     12.01000 ; qtot 2.406
  1826   CA   118   PHE   CD1 1826     -0.12560     12.01000 ; qtot 2.281
  1827   HA   118   PHE   HD1 1827      0.13300      1.00800 ; qtot 2.414
  1828   CA   118   PHE   CE1 1828     -0.17040     12.01000 ; qtot 2.243
  1829   HA   118   PHE   HE1 1829      0.14300      1.00800 ; qtot 2.386
  1830   CA   118   PHE    CZ 1830     -0.10720     12.01000 ; qtot 2.279
  1831   HA   118   PHE    HZ 1831      0.12970      1.00800 ; qtot 2.409
  1832   CA   118   PHE   CE2 1832     -0.17040     12.01000 ; qtot 2.238
  1833   HA   118   PHE   HE2 1833      0.14300      1.00800 ; qtot 2.381
  1834   CA   118   PHE   CD2 1834     -0.12560     12.01000 ; qtot 2.256
  1835   HA   118   PHE   HD2 1835      0.13300      1.00800 ; qtot 2.389
  1836    C   118   PHE     C 1836      0.59730     12.01000 ; qtot 2.986
  1837    O   118   PHE     O 1837     -0.56790     16.00000 ; qtot 2.418
  1838    N   119   GLN     N 1838     -0.41570     14.01000 ; qtot 2.002
  1839    H   119   GLN     H 1839      0.27190      1.00800 ; qtot 2.274
  1840   CX   119   GLN    CA 1840     -0.00310     12.01000 ; qtot 2.271
  1841   H1   119   GLN    HA 1841      0.08500      1.00800 ; qtot 2.356
  1842  A2C   119   GLN    CB 1842     -0.00360     12.01000 ; qtot 2.353
  1843   HC   119   GLN   HB2 1843      0.01710      1.00800 ; qtot 2.370
  1844   HC   119   GLN   HB3 1844      0.01710      1.00800 ; qtot 2.387
  1845  A2C   119   GLN    CG 1845     -0.06450     12.01000 ; qtot 2.322
  1846   HC   119   GLN   HG2 1846      0.03520      1.00800 ; qtot 2.357
  1847   HC   119   GLN   HG3 1847      0.03520      1.00800 ; qtot 2.393
  1848    C   119   GLN    CD 1848      0.69510     12.01000 ; qtot 3.088
  1849    O   119   GLN   OE1 1849     -0.60860     16.00000 ; qtot 2.479
  1850    N   119   GLN   NE2 1850     -0.94070     14.01000 ; qtot 1.538
  1851    H   119   GLN  HE21 1851      0.42510      1.00800 ; qtot 1.964
  1852    H   119   GLN  HE22 1852      0.42510      1.00800 ; qtot 2.389
  1853    C   119   GLN     C 1853      0.59730     12.01000 ; qtot 2.986
  1854    O   119   GLN     O 1854     -0.56790     16.00000 ; qtot 2.418
  1855    N   120   THR     N 1855     -0.41570     14.01000 ; qtot 2.002
  1856    H   120   THR     H 1856      0.27190      1.00800 ; qtot 2.274
  1857   CX   120   THR    CA 1857     -0.03890     12.01000 ; qtot 2.235
  1858   H1   120   THR    HA 1858      0.10070      1.00800 ; qtot 2.336
  1859  A3C   120   THR    CB 1859      0.36540     12.01000 ; qtot 2.701
  1860   H1   120   THR    HB 1860      0.00430      1.00800 ; qtot 2.706
  1861   CT   120   THR   CG2 1861     -0.24380     12.01000 ; qtot 2.462
  1862   HC   120   THR  HG21 1862      0.06420      1.00800 ; qtot 2.526
  1863   HC   120   THR  HG22 1863      0.06420      1.00800 ; qtot 2.590
  1864   HC   120   THR  HG23 1864      0.06420      1.00800 ; qtot 2.655
  1865   OH   120   THR   OG1 1865     -0.67610     16.00000 ; qtot 1.978
  1866   HO   120   THR   HG1 1866      0.41020      1.00800 ; qtot 2.389
  1867    C   120   THR     C 1867      0.59730     12.01000 ; qtot 2.986
  1868    O   120   THR     O 1868     -0.56790     16.00000 ; qtot 2.418
  1869    N   121   GLY     N 1869     -0.41570     14.01000 ; qtot 2.002
  1870    H   121   GLY     H 1870      0.27190      1.00800 ; qtot 2.274
  1871   CX   121   GLY    CA 1871     -0.02520     12.01000 ; qtot 2.249
  1872   H1   121   GLY   HA2 1872      0.06980      1.00800 ; qtot 2.319
  1873   H1   121   GLY   HA3 1873      0.06980      1.00800 ; qtot 2.389
  1874    C   121   GLY     C 1874      0.59730     12.01000 ; qtot 2.986
  1875    O   121   GLY     O 1875     -0.56790     16.00000 ; qtot 2.418
  1876    N   122   THR     N 1876     -0.41570     14.01000 ; qtot 2.002
  1877    H   122   THR     H 1877      0.27190      1.00800 ; qtot 2.274
  1878   CX   122   THR    CA 1878     -0.03890     12.01000 ; qtot 2.235
  1879   H1   122   THR    HA 1879      0.10070      1.00800 ; qtot 2.336
  1880  A3C   122   THR    CB 1880      0.36540     12.01000 ; qtot 2.701
  1881   H1   122   THR    HB 1881      0.00430      1.00800 ; qtot 2.706
  1882   CT   122   THR   CG2 1882     -0.24380     12.01000 ; qtot 2.462
  1883   HC   122   THR  HG21 1883      0.06420      1.00800 ; qtot 2.526
  1884   HC   122   THR  HG22 1884      0.06420      1.00800 ; qtot 2.590
  1885   HC   122   THR  HG23 1885      0.06420      1.00800 ; qtot 2.655
  1886   OH   122   THR   OG1 1886     -0.67610     16.00000 ; qtot 1.978
  1887   HO   122   THR   HG1 1887      0.41020      1.00800 ; qtot 2.389
  1888    C   122   THR     C 1888      0.59730     12.01000 ; qtot 2.986
  1889    O   122   THR     O 1889     -0.56790     16.00000 ; qtot 2.418
  1890    N   123   SER     N 1890     -0.41570     14.01000 ; qtot 2.002
  1891    H   123   SER     H 1891      0.27190      1.00800 ; qtot 2.274
  1892   CX   123   SER    CA 1892     -0.02490     12.01000 ; qtot 2.249
  1893   H1   123   SER    HA 1893      0.08430      1.00800 ; qtot 2.334
  1894  A2C   123   SER    CB 1894      0.21170     12.01000 ; qtot 2.545
  1895   H1   123   SER   HB2 1895      0.03520      1.00800 ; qtot 2.581
  1896   H1   123   SER   HB3 1896      0.03520      1.00800 ; qtot 2.616
  1897   OH   123   SER    OG 1897     -0.65460     16.00000 ; qtot 1.961
  1898   HO   123   SER    HG 1898      0.42750      1.00800 ; qtot 2.389
  1899    C   123   SER     C 1899      0.59730     12.01000 ; qtot 2.986
  1900    O   123   SER     O 1900     -0.56790     16.00000 ; qtot 2.418
  1901    N   124   SER     N 1901     -0.41570     14.01000 ; qtot 2.002
  1902    H   124   SER     H 1902      0.27190      1.00800 ; qtot 2.274
  1903   CX   124   SER    CA 1903     -0.02490     12.01000 ; qtot 2.249
  1904   H1   124   SER    HA 1904      0.08430      1.00800 ; qtot 2.334
  1905  A2C   124   SER    CB 1905      0.21170     12.01000 ; qtot 2.545
  1906   H1   124   SER   HB2 1906      0.03520      1.00800 ; qtot 2.581
  1907   H1   124   SER   HB3 1907      0.03520      1.00800 ; qtot 2.616
  1908   OH   124   SER    OG 1908     -0.65460     16.00000 ; qtot 1.961
  1909   HO   124   SER    HG 1909      0.42750      1.00800 ; qtot 2.389
  1910    C   124   SER     C 1910      0.59730     12.01000 ; qtot 2.986
  1911    O   124   SER     O 1911     -0.56790     16.00000 ; qtot 2.418
  1912    N   125   LEU     N 1912     -0.41570     14.01000 ; qtot 2.002
  1913    H   125   LEU     H 1913      0.27190      1.00800 ; qtot 2.274
  1914   CX   125   LEU    CA 1914     -0.05180     12.01000 ; qtot 2.222
  1915   H1   125   LEU    HA 1915      0.09220      1.00800 ; qtot 2.315
  1916  A2C   125   LEU    CB 1916     -0.11020     12.01000 ; qtot 2.204
  1917   HC   125   LEU   HB2 1917      0.04570      1.00800 ; qtot 2.250
  1918   HC   125   LEU   HB3 1918      0.04570      1.00800 ; qtot 2.296
  1919  A3C   125   LEU    CG 1919      0.35310     12.01000 ; qtot 2.649
  1920   HC   125   LEU    HG 1920     -0.03610      1.00800 ; qtot 2.613
  1921   CT   125   LEU   CD1 1921     -0.41210     12.01000 ; qtot 2.201
  1922   HC   125   LEU  HD11 1922      0.10000      1.00800 ; qtot 2.301
  1923   HC   125   LEU  HD12 1923      0.10000      1.00800 ; qtot 2.401
  1924   HC   125   LEU  HD13 1924      0.10000      1.00800 ; qtot 2.501
  1925   CT   125   LEU   CD2 1925     -0.41210     12.01000 ; qtot 2.089
  1926   HC   125   LEU  HD21 1926      0.10000      1.00800 ; qtot 2.189
  1927   HC   125   LEU  HD22 1927      0.10000      1.00800 ; qtot 2.289
  1928   HC   125   LEU  HD23 1928      0.10000      1.00800 ; qtot 2.389
  1929    C   125   LEU     C 1929      0.59730     12.01000 ; qtot 2.986
  1930    O   125   LEU     O 1930     -0.56790     16.00000 ; qtot 2.418
  1931    N   126   HIE     N 1931     -0.41570     14.01000 ; qtot 2.002
  1932    H   126   HIE     H 1932      0.27190      1.00800 ; qtot 2.274
  1933   CX   126   HIE    CA 1933     -0.05810     12.01000 ; qtot 2.216
  1934   H1   126   HIE    HA 1934      0.13600      1.00800 ; qtot 2.352
  1935   CT   126   HIE    CB 1935     -0.00740     12.01000 ; qtot 2.345
  1936   HC   126   HIE   HB2 1936      0.03670      1.00800 ; qtot 2.381
  1937   HC   126   HIE   HB3 1937      0.03670      1.00800 ; qtot 2.418
  1938   CC   126   HIE    CG 1938      0.18680     12.01000 ; qtot 2.605
  1939   NB   126   HIE   ND1 1939     -0.54320     14.01000 ; qtot 2.062
  1940   CR   126   HIE   CE1 1940      0.16350     12.01000 ; qtot 2.225
  1941   H5   126   HIE   HE1 1941      0.14350      1.00800 ; qtot 2.369
  1942   NA   126   HIE   NE2 1942     -0.27950     14.01000 ; qtot 2.089
  1943    H   126   HIE   HE2 1943      0.33390      1.00800 ; qtot 2.423
  1944   CW   126   HIE   CD2 1944     -0.22070     12.01000 ; qtot 2.202
  1945   H4   126   HIE   HD2 1945      0.18620      1.00800 ; qtot 2.389
  1946    C   126   HIE     C 1946      0.59730     12.01000 ; qtot 2.986
  1947    O   126   HIE     O 1947     -0.56790     16.00000 ; qtot 2.418
  1948    N   127   VAL     N 1948     -0.41570     14.01000 ; qtot 2.002
  1949    H   127   VAL     H 1949      0.27190      1.00800 ; qtot 2.274
  1950   CX   127   VAL    CA 1950     -0.08750     12.01000 ; qtot 2.187
  1951   H1   127   VAL    HA 1951      0.09690      1.00800 ; qtot 2.284
  1952  A3C   127   VAL    CB 1952      0.29850     12.01000 ; qtot 2.582
  1953   HC   127   VAL    HB 1953     -0.02970      1.00800 ; qtot 2.552
  1954   CT   127   VAL   CG1 1954     -0.31920     12.01000 ; qtot 2.233
  1955   HC   127   VAL  HG11 1955      0.07910      1.00800 ; qtot 2.312
  1956   HC   127   VAL  HG12 1956      0.07910      1.00800 ; qtot 2.391
  1957   HC   127   VAL  HG13 1957      0.07910      1.00800 ; qtot 2.471
  1958   CT   127   VAL   CG2 1958     -0.31920     12.01000 ; qtot 2.151
  1959   HC   127   VAL  HG21 1959      0.07910      1.00800 ; qtot 2.230
  1960   HC   127   VAL  HG22 1960      0.07910      1.00800 ; qtot 2.310
  1961   HC   127   VAL  HG23 1961      0.07910      1.00800 ; qtot 2.389
  1962    C   127   VAL     C 1962      0.59730     12.01000 ; qtot 2.986
  1963    O   127   VAL     O 1963     -0.56790     16.00000 ; qtot 2.418
  1964    N   128   TYR     N 1964     -0.41570     14.01000 ; qtot 2.002
  1965    H   128   TYR     H 1965      0.27190      1.00800 ; qtot 2.274
  1966   CX   128   TYR    CA 1966     -0.00140     12.01000 ; qtot 2.273
  1967   H1   128   TYR    HA 1967      0.08760      1.00800 ; qtot 2.360
  1968   CT   128   TYR    CB 1968     -0.01520     12.01000 ; qtot 2.345
  1969   HC   128   TYR   HB2 1969      0.02950      1.00800 ; qtot 2.375
  1970   HC   128   TYR   HB3 1970      0.02950      1.00800 ; qtot 2.404
  1971   CA   128   TYR    CG 1971     -0.00110     12.01000 ; qtot 2.403
  1972   CA   128   TYR   CD1 1972     -0.19060     12.01000 ; qtot 2.213
  1973   HA   128   TYR   HD1 1973      0.16990      1.00800 ; qtot 2.382
  1974   CA   128   TYR   CE1 1974     -0.23410     12.01000 ; qtot 2.148
  1975   HA   128   TYR   HE1 1975      0.16560      1.00800 ; qtot 2.314
  1976    C   128   TYR    CZ 1976      0.32260     12.01000 ; qtot 2.637
  1977   OH   128   TYR    OH 1977     -0.55790     16.00000 ; qtot 2.079
  1978   HO   128   TYR    HH 1978      0.39920      1.00800 ; qtot 2.478
  1979   CA   128   TYR   CE2 1979     -0.23410     12.01000 ; qtot 2.244
  1980   HA   128   TYR   HE2 1980      0.16560      1.00800 ; qtot 2.409
  1981   CA   128   TYR   CD2 1981     -0.19060     12.01000 ; qtot 2.219
  1982   HA   128   TYR   HD2 1982      0.16990      1.00800 ; qtot 2.389
  1983    C   128   TYR     C 1983      0.59730     12.01000 ; qtot 2.986
  1984    O   128   TYR     O 1984     -0.56790     16.00000 ; qtot 2.418
  1985    N   129   ASP     N 1985     -0.51630     14.01000 ; qtot 1.902
  1986    H   129   ASP     H 1986      0.29360      1.00800 ; qtot 2.195
  1987   CX   129   ASP    CA 1987      0.03810     12.01000 ; qtot 2.233
  1988   H1   129   ASP    HA 1988      0.08800      1.00800 ; qtot 2.321
  1989  A2C   129   ASP    CB 1989     -0.03030     12.01000 ; qtot 2.291
  1990   HC   129   ASP   HB2 1990     -0.01220      1.00800 ; qtot 2.279
  1991   HC   129   ASP   HB3 1991     -0.01220      1.00800 ; qtot 2.267
  1992   CO   129   ASP    CG 1992      0.79940     12.01000 ; qtot 3.066
  1993   O2   129   ASP   OD1 1993     -0.80140     16.00000 ; qtot 2.265
  1994   O2   129   ASP   OD2 1994     -0.80140     16.00000 ; qtot 1.463
  1995    C   129   ASP     C 1995      0.53660     12.01000 ; qtot 2.000
  1996    O   129   ASP     O 1996     -0.58190     16.00000 ; qtot 1.418
  1997    N   130   GLY     N 1997     -0.41570     14.01000 ; qtot 1.002
  1998    H   130   GLY     H 1998      0.27190      1.00800 ; qtot 1.274
  1999   CX   130   GLY    CA 1999     -0.02520     12.01000 ; qtot 1.249
  2000   H1   130   GLY   HA2 2000      0.06980      1.00800 ; qtot 1.319
  2001   H1   130   GLY   HA3 2001      0.06980      1.00800 ; qtot 1.389
  2002    C   130   GLY     C 2002      0.59730     12.01000 ; qtot 1.986
  2003    O   130   GLY     O 2003     -0.56790     16.00000 ; qtot 1.418
  2004    N   131   LYS     N 2004     -0.34790     14.01000 ; qtot 1.070
  2005    H   131   LYS     H 2005      0.27470      1.00800 ; qtot 1.345
  2006   CX   131   LYS    CA 2006     -0.24000     12.01000 ; qtot 1.105
  2007   H1   131   LYS    HA 2007      0.14260      1.00800 ; qtot 1.247
  2008   C8   131   LYS    CB 2008     -0.00940     12.01000 ; qtot 1.238
  2009   HC   131   LYS   HB2 2009      0.03620      1.00800 ; qtot 1.274
  2010   HC   131   LYS   HB3 2010      0.03620      1.00800 ; qtot 1.310
  2011   C8   131   LYS    CG 2011      0.01870     12.01000 ; qtot 1.329
  2012   HC   131   LYS   HG2 2012      0.01030      1.00800 ; qtot 1.339
  2013   HC   131   LYS   HG3 2013      0.01030      1.00800 ; qtot 1.350
  2014   C8   131   LYS    CD 2014     -0.04790     12.01000 ; qtot 1.302
  2015   HC   131   LYS   HD2 2015      0.06210      1.00800 ; qtot 1.364
  2016   HC   131   LYS   HD3 2016      0.06210      1.00800 ; qtot 1.426
  2017   C8   131   LYS    CE 2017     -0.01430     12.01000 ; qtot 1.412
  2018   HP   131   LYS   HE2 2018      0.11350      1.00800 ; qtot 1.525
  2019   HP   131   LYS   HE3 2019      0.11350      1.00800 ; qtot 1.639
  2020   N3   131   LYS    NZ 2020     -0.38540     14.01000 ; qtot 1.253
  2021    H   131   LYS   HZ1 2021      0.34000      1.00800 ; qtot 1.593
  2022    H   131   LYS   HZ2 2022      0.34000      1.00800 ; qtot 1.933
  2023    H   131   LYS   HZ3 2023      0.34000      1.00800 ; qtot 2.273
  2024    C   131   LYS     C 2024      0.73410     12.01000 ; qtot 3.007
  2025    O   131   LYS     O 2025     -0.58940     16.00000 ; qtot 2.418
  2026    N   132   PHE     N 2026     -0.41570     14.01000 ; qtot 2.002
  2027    H   132   PHE     H 2027      0.27190      1.00800 ; qtot 2.274
  2028   CX   132   PHE    CA 2028     -0.00240     12.01000 ; qtot 2.272
  2029   H1   132   PHE    HA 2029      0.09780      1.00800 ; qtot 2.370
  2030   CT   132   PHE    CB 2030     -0.03430     12.01000 ; qtot 2.335
  2031   HC   132   PHE   HB2 2031      0.02950      1.00800 ; qtot 2.365
  2032   HC   132   PHE   HB3 2032      0.02950      1.00800 ; qtot 2.394
  2033   CA   132   PHE    CG 2033      0.01180     12.01000 ; qtot 2.406
  2034   CA   132   PHE   CD1 2034     -0.12560     12.01000 ; qtot 2.281
  2035   HA   132   PHE   HD1 2035      0.13300      1.00800 ; qtot 2.414
  2036   CA   132   PHE   CE1 2036     -0.17040     12.01000 ; qtot 2.243
  2037   HA   132   PHE   HE1 2037      0.14300      1.00800 ; qtot 2.386
  2038   CA   132   PHE    CZ 2038     -0.10720     12.01000 ; qtot 2.279
  2039   HA   132   PHE    HZ 2039      0.12970      1.00800 ; qtot 2.409
  2040   CA   132   PHE   CE2 2040     -0.17040     12.01000 ; qtot 2.238
  2041   HA   132   PHE   HE2 2041      0.14300      1.00800 ; qtot 2.381
  2042   CA   132   PHE   CD2 2042     -0.12560     12.01000 ; qtot 2.256
  2043   HA   132   PHE   HD2 2043      0.13300      1.00800 ; qtot 2.389
  2044    C   132   PHE     C 2044      0.59730     12.01000 ; qtot 2.986
  2045    O   132   PHE     O 2045     -0.56790     16.00000 ; qtot 2.418
  2046    N   133   LEU     N 2046     -0.41570     14.01000 ; qtot 2.002
  2047    H   133   LEU     H 2047      0.27190      1.00800 ; qtot 2.274
  2048   CX   133   LEU    CA 2048     -0.05180     12.01000 ; qtot 2.222
  2049   H1   133   LEU    HA 2049      0.09220      1.00800 ; qtot 2.315
  2050  A2C   133   LEU    CB 2050     -0.11020     12.01000 ; qtot 2.204
  2051   HC   133   LEU   HB2 2051      0.04570      1.00800 ; qtot 2.250
  2052   HC   133   LEU   HB3 2052      0.04570      1.00800 ; qtot 2.296
  2053  A3C   133   LEU    CG 2053      0.35310     12.01000 ; qtot 2.649
  2054   HC   133   LEU    HG 2054     -0.03610      1.00800 ; qtot 2.613
  2055   CT   133   LEU   CD1 2055     -0.41210     12.01000 ; qtot 2.201
  2056   HC   133   LEU  HD11 2056      0.10000      1.00800 ; qtot 2.301
  2057   HC   133   LEU  HD12 2057      0.10000      1.00800 ; qtot 2.401
  2058   HC   133   LEU  HD13 2058      0.10000      1.00800 ; qtot 2.501
  2059   CT   133   LEU   CD2 2059     -0.41210     12.01000 ; qtot 2.089
  2060   HC   133   LEU  HD21 2060      0.10000      1.00800 ; qtot 2.189
  2061   HC   133   LEU  HD22 2061      0.10000      1.00800 ; qtot 2.289
  2062   HC   133   LEU  HD23 2062      0.10000      1.00800 ; qtot 2.389
  2063    C   133   LEU     C 2063      0.59730     12.01000 ; qtot 2.986
  2064    O   133   LEU     O 2064     -0.56790     16.00000 ; qtot 2.418
  2065    N   134   ALA     N 2065     -0.41570     14.01000 ; qtot 2.002
  2066    H   134   ALA     H 2066      0.27190      1.00800 ; qtot 2.274
  2067   CX   134   ALA    CA 2067      0.03370     12.01000 ; qtot 2.308
  2068   H1   134   ALA    HA 2068      0.08230      1.00800 ; qtot 2.390
  2069   CT   134   ALA    CB 2069     -0.18250     12.01000 ; qtot 2.208
  2070   HC   134   ALA   HB1 2070      0.06030      1.00800 ; qtot 2.268
  2071   HC   134   ALA   HB2 2071      0.06030      1.00800 ; qtot 2.328
  2072   HC   134   ALA   HB3 2072      0.06030      1.00800 ; qtot 2.389
  2073    C   134   ALA     C 2073      0.59730     12.01000 ; qtot 2.986
  2074    O   134   ALA     O 2074     -0.56790     16.00000 ; qtot 2.418
  2075    N   135   ARG     N 2075     -0.34790     14.01000 ; qtot 2.070
  2076    H   135   ARG     H 2076      0.27470      1.00800 ; qtot 2.345
  2077   CX   135   ARG    CA 2077     -0.26370     12.01000 ; qtot 2.081
  2078   H1   135   ARG    HA 2078      0.15600      1.00800 ; qtot 2.237
  2079   C8   135   ARG    CB 2079     -0.00070     12.01000 ; qtot 2.236
  2080   HC   135   ARG   HB2 2080      0.03270      1.00800 ; qtot 2.269
  2081   HC   135   ARG   HB3 2081      0.03270      1.00800 ; qtot 2.302
  2082   C8   135   ARG    CG 2082      0.03900     12.01000 ; qtot 2.341
  2083   HC   135   ARG   HG2 2083      0.02850      1.00800 ; qtot 2.369
  2084   HC   135   ARG   HG3 2084      0.02850      1.00800 ; qtot 2.398
  2085   C8   135   ARG    CD 2085      0.04860     12.01000 ; qtot 2.446
  2086   H1   135   ARG   HD2 2086      0.06870      1.00800 ; qtot 2.515
  2087   H1   135   ARG   HD3 2087      0.06870      1.00800 ; qtot 2.584
  2088   N2   135   ARG    NE 2088     -0.52950     14.01000 ; qtot 2.054
  2089    H   135   ARG    HE 2089      0.34560      1.00800 ; qtot 2.400
  2090   CA   135   ARG    CZ 2090      0.80760     12.01000 ; qtot 3.208
  2091   N2   135   ARG   NH1 2091     -0.86270     14.01000 ; qtot 2.345
  2092    H   135   ARG  HH11 2092      0.44780      1.00800 ; qtot 2.793
  2093    H   135   ARG  HH12 2093      0.44780      1.00800 ; qtot 3.240
  2094   N2   135   ARG   NH2 2094     -0.86270     14.01000 ; qtot 2.378
  2095    H   135   ARG  HH21 2095      0.44780      1.00800 ; qtot 2.826
  2096    H   135   ARG  HH22 2096      0.44780      1.00800 ; qtot 3.273
  2097    C   135   ARG     C 2097      0.73410     12.01000 ; qtot 4.007
  2098    O   135   ARG     O 2098     -0.58940     16.00000 ; qtot 3.418
  2099    N   136   VAL     N 2099     -0.41570     14.01000 ; qtot 3.002
  2100    H   136   VAL     H 2100      0.27190      1.00800 ; qtot 3.274
  2101   CX   136   VAL    CA 2101     -0.08750     12.01000 ; qtot 3.187
  2102   H1   136   VAL    HA 2102      0.09690      1.00800 ; qtot 3.284
  2103  A3C   136   VAL    CB 2103      0.29850     12.01000 ; qtot 3.582
  2104   HC   136   VAL    HB 2104     -0.02970      1.00800 ; qtot 3.552
  2105   CT   136   VAL   CG1 2105     -0.31920     12.01000 ; qtot 3.233
  2106   HC   136   VAL  HG11 2106      0.07910      1.00800 ; qtot 3.312
  2107   HC   136   VAL  HG12 2107      0.07910      1.00800 ; qtot 3.391
  2108   HC   136   VAL  HG13 2108      0.07910      1.00800 ; qtot 3.471
  2109   CT   136   VAL   CG2 2109     -0.31920     12.01000 ; qtot 3.151
  2110   HC   136   VAL  HG21 2110      0.07910      1.00800 ; qtot 3.230
  2111   HC   136   VAL  HG22 2111      0.07910      1.00800 ; qtot 3.310
  2112   HC   136   VAL  HG23 2112      0.07910      1.00800 ; qtot 3.389
  2113    C   136   VAL     C 2113      0.59730     12.01000 ; qtot 3.986
  2114    O   136   VAL     O 2114     -0.56790     16.00000 ; qtot 3.418
  2115    N   137   GLU     N 2115     -0.51630     14.01000 ; qtot 2.902
  2116    H   137   GLU     H 2116      0.29360      1.00800 ; qtot 3.195
  2117   CX   137   GLU    CA 2117      0.03970     12.01000 ; qtot 3.235
  2118   H1   137   GLU    HA 2118      0.11050      1.00800 ; qtot 3.346
  2119  A2C   137   GLU    CB 2119      0.05600     12.01000 ; qtot 3.402
  2120   HC   137   GLU   HB2 2120     -0.01730      1.00800 ; qtot 3.384
  2121   HC   137   GLU   HB3 2121     -0.01730      1.00800 ; qtot 3.367
  2122  A2C   137   GLU    CG 2122      0.01360     12.01000 ; qtot 3.381
  2123   HC   137   GLU   HG2 2123     -0.04250      1.00800 ; qtot 3.338
  2124   HC   137   GLU   HG3 2124     -0.04250      1.00800 ; qtot 3.296
  2125   CO   137   GLU    CD 2125      0.80540     12.01000 ; qtot 4.101
  2126   O2   137   GLU   OE1 2126     -0.81880     16.00000 ; qtot 3.282
  2127   O2   137   GLU   OE2 2127     -0.81880     16.00000 ; qtot 2.463
  2128    C   137   GLU     C 2128      0.53660     12.01000 ; qtot 3.000
  2129    O   137   GLU     O 2129     -0.58190     16.00000 ; qtot 2.418
  2130    N   138   ARG     N 2130     -0.34790     14.01000 ; qtot 2.070
  2131    H   138   ARG     H 2131      0.27470      1.00800 ; qtot 2.345
  2132   CX   138   ARG    CA 2132     -0.26370     12.01000 ; qtot 2.081
  2133   H1   138   ARG    HA 2133      0.15600      1.00800 ; qtot 2.237
  2134   C8   138   ARG    CB 2134     -0.00070     12.01000 ; qtot 2.236
  2135   HC   138   ARG   HB2 2135      0.03270      1.00800 ; qtot 2.269
  2136   HC   138   ARG   HB3 2136      0.03270      1.00800 ; qtot 2.302
  2137   C8   138   ARG    CG 2137      0.03900     12.01000 ; qtot 2.341
  2138   HC   138   ARG   HG2 2138      0.02850      1.00800 ; qtot 2.369
  2139   HC   138   ARG   HG3 2139      0.02850      1.00800 ; qtot 2.398
  2140   C8   138   ARG    CD 2140      0.04860     12.01000 ; qtot 2.446
  2141   H1   138   ARG   HD2 2141      0.06870      1.00800 ; qtot 2.515
  2142   H1   138   ARG   HD3 2142      0.06870      1.00800 ; qtot 2.584
  2143   N2   138   ARG    NE 2143     -0.52950     14.01000 ; qtot 2.054
  2144    H   138   ARG    HE 2144      0.34560      1.00800 ; qtot 2.400
  2145   CA   138   ARG    CZ 2145      0.80760     12.01000 ; qtot 3.208
  2146   N2   138   ARG   NH1 2146     -0.86270     14.01000 ; qtot 2.345
  2147    H   138   ARG  HH11 2147      0.44780      1.00800 ; qtot 2.793
  2148    H   138   ARG  HH12 2148      0.44780      1.00800 ; qtot 3.240
  2149   N2   138   ARG   NH2 2149     -0.86270     14.01000 ; qtot 2.378
  2150    H   138   ARG  HH21 2150      0.44780      1.00800 ; qtot 2.826
  2151    H   138   ARG  HH22 2151      0.44780      1.00800 ; qtot 3.273
  2152    C   138   ARG     C 2152      0.73410     12.01000 ; qtot 4.007
  2153    O   138   ARG     O 2153     -0.58940     16.00000 ; qtot 3.418
  2154    N   139   VAL     N 2154     -0.41570     14.01000 ; qtot 3.002
  2155    H   139   VAL     H 2155      0.27190      1.00800 ; qtot 3.274
  2156   CX   139   VAL    CA 2156     -0.08750     12.01000 ; qtot 3.187
  2157   H1   139   VAL    HA 2157      0.09690      1.00800 ; qtot 3.284
  2158  A3C   139   VAL    CB 2158      0.29850     12.01000 ; qtot 3.582
  2159   HC   139   VAL    HB 2159     -0.02970      1.00800 ; qtot 3.552
  2160   CT   139   VAL   CG1 2160     -0.31920     12.01000 ; qtot 3.233
  2161   HC   139   VAL  HG11 2161      0.07910      1.00800 ; qtot 3.312
  2162   HC   139   VAL  HG12 2162      0.07910      1.00800 ; qtot 3.391
  2163   HC   139   VAL  HG13 2163      0.07910      1.00800 ; qtot 3.471
  2164   CT   139   VAL   CG2 2164     -0.31920     12.01000 ; qtot 3.151
  2165   HC   139   VAL  HG21 2165      0.07910      1.00800 ; qtot 3.230
  2166   HC   139   VAL  HG22 2166      0.07910      1.00800 ; qtot 3.310
  2167   HC   139   VAL  HG23 2167      0.07910      1.00800 ; qtot 3.389
  2168    C   139   VAL     C 2168      0.59730     12.01000 ; qtot 3.986
  2169    O   139   VAL     O 2169     -0.56790     16.00000 ; qtot 3.418
  2170    N   140   ILE     N 2170     -0.41570     14.01000 ; qtot 3.002
  2171    H   140   ILE     H 2171      0.27190      1.00800 ; qtot 3.274
  2172   CX   140   ILE    CA 2172     -0.05970     12.01000 ; qtot 3.215
  2173   H1   140   ILE    HA 2173      0.08690      1.00800 ; qtot 3.301
  2174  A3C   140   ILE    CB 2174      0.13030     12.01000 ; qtot 3.432
  2175   HC   140   ILE    HB 2175      0.01870      1.00800 ; qtot 3.450
  2176   CT   140   ILE   CG2 2176     -0.32040     12.01000 ; qtot 3.130
  2177   HC   140   ILE  HG21 2177      0.08820      1.00800 ; qtot 3.218
  2178   HC   140   ILE  HG22 2178      0.08820      1.00800 ; qtot 3.306
  2179   HC   140   ILE  HG23 2179      0.08820      1.00800 ; qtot 3.395
  2180  A2C   140   ILE   CG1 2180     -0.04300     12.01000 ; qtot 3.352
  2181   HC   140   ILE  HG12 2181      0.02360      1.00800 ; qtot 3.375
  2182   HC   140   ILE  HG13 2182      0.02360      1.00800 ; qtot 3.399
  2183   CT   140   ILE   CD1 2183     -0.06600     12.01000 ; qtot 3.333
  2184   HC   140   ILE  HD11 2184      0.01860      1.00800 ; qtot 3.351
  2185   HC   140   ILE  HD12 2185      0.01860      1.00800 ; qtot 3.370
  2186   HC   140   ILE  HD13 2186      0.01860      1.00800 ; qtot 3.389
  2187    C   140   ILE     C 2187      0.59730     12.01000 ; qtot 3.986
  2188    O   140   ILE     O 2188     -0.56790     16.00000 ; qtot 3.418
  2189    N   141   VAL     N 2189     -0.41570     14.01000 ; qtot 3.002
  2190    H   141   VAL     H 2190      0.27190      1.00800 ; qtot 3.274
  2191   CX   141   VAL    CA 2191     -0.08750     12.01000 ; qtot 3.187
  2192   H1   141   VAL    HA 2192      0.09690      1.00800 ; qtot 3.284
  2193  A3C   141   VAL    CB 2193      0.29850     12.01000 ; qtot 3.582
  2194   HC   141   VAL    HB 2194     -0.02970      1.00800 ; qtot 3.552
  2195   CT   141   VAL   CG1 2195     -0.31920     12.01000 ; qtot 3.233
  2196   HC   141   VAL  HG11 2196      0.07910      1.00800 ; qtot 3.312
  2197   HC   141   VAL  HG12 2197      0.07910      1.00800 ; qtot 3.391
  2198   HC   141   VAL  HG13 2198      0.07910      1.00800 ; qtot 3.471
  2199   CT   141   VAL   CG2 2199     -0.31920     12.01000 ; qtot 3.151
  2200   HC   141   VAL  HG21 2200      0.07910      1.00800 ; qtot 3.230
  2201   HC   141   VAL  HG22 2201      0.07910      1.00800 ; qtot 3.310
  2202   HC   141   VAL  HG23 2202      0.07910      1.00800 ; qtot 3.389
  2203    C   141   VAL     C 2203      0.59730     12.01000 ; qtot 3.986
  2204    O   141   VAL     O 2204     -0.56790     16.00000 ; qtot 3.418
  2205    N   142   VAL     N 2205     -0.41570     14.01000 ; qtot 3.002
  2206    H   142   VAL     H 2206      0.27190      1.00800 ; qtot 3.274
  2207   CX   142   VAL    CA 2207     -0.08750     12.01000 ; qtot 3.187
  2208   H1   142   VAL    HA 2208      0.09690      1.00800 ; qtot 3.284
  2209  A3C   142   VAL    CB 2209      0.29850     12.01000 ; qtot 3.582
  2210   HC   142   VAL    HB 2210     -0.02970      1.00800 ; qtot 3.552
  2211   CT   142   VAL   CG1 2211     -0.31920     12.01000 ; qtot 3.233
  2212   HC   142   VAL  HG11 2212      0.07910      1.00800 ; qtot 3.312
  2213   HC   142   VAL  HG12 2213      0.07910      1.00800 ; qtot 3.391
  2214   HC   142   VAL  HG13 2214      0.07910      1.00800 ; qtot 3.471
  2215   CT   142   VAL   CG2 2215     -0.31920     12.01000 ; qtot 3.151
  2216   HC   142   VAL  HG21 2216      0.07910      1.00800 ; qtot 3.230
  2217   HC   142   VAL  HG22 2217      0.07910      1.00800 ; qtot 3.310
  2218   HC   142   VAL  HG23 2218      0.07910      1.00800 ; qtot 3.389
  2219    C   142   VAL     C 2219      0.59730     12.01000 ; qtot 3.986
  2220    O   142   VAL     O 2220     -0.56790     16.00000 ; qtot 3.418
  2221    N   143   SER     N 2221     -0.41570     14.01000 ; qtot 3.002
  2222    H   143   SER     H 2222      0.27190      1.00800 ; qtot 3.274
  2223   CX   143   SER    CA 2223     -0.02490     12.01000 ; qtot 3.249
  2224   H1   143   SER    HA 2224      0.08430      1.00800 ; qtot 3.334
  2225  A2C   143   SER    CB 2225      0.21170     12.01000 ; qtot 3.545
  2226   H1   143   SER   HB2 2226      0.03520      1.00800 ; qtot 3.581
  2227   H1   143   SER   HB3 2227      0.03520      1.00800 ; qtot 3.616
  2228   OH   143   SER    OG 2228     -0.65460     16.00000 ; qtot 2.961
  2229   HO   143   SER    HG 2229      0.42750      1.00800 ; qtot 3.389
  2230    C   143   SER     C 2230      0.59730     12.01000 ; qtot 3.986
  2231    O   143   SER     O 2231     -0.56790     16.00000 ; qtot 3.418
  2232    N   144   MET     N 2232     -0.41570     14.01000 ; qtot 3.002
  2233    H   144   MET     H 2233      0.27190      1.00800 ; qtot 3.274
  2234   CX   144   MET    CA 2234     -0.02370     12.01000 ; qtot 3.251
  2235   H1   144   MET    HA 2235      0.08800      1.00800 ; qtot 3.339
  2236  A2C   144   MET    CB 2236      0.03420     12.01000 ; qtot 3.373
  2237   HC   144   MET   HB2 2237      0.02410      1.00800 ; qtot 3.397
  2238   HC   144   MET   HB3 2238      0.02410      1.00800 ; qtot 3.421
  2239  A2C   144   MET    CG 2239      0.00180     12.01000 ; qtot 3.423
  2240   H1   144   MET   HG2 2240      0.04400      1.00800 ; qtot 3.467
  2241   H1   144   MET   HG3 2241      0.04400      1.00800 ; qtot 3.511
  2242    S   144   MET    SD 2242     -0.27370     32.06000 ; qtot 3.237
  2243   CT   144   MET    CE 2243     -0.05360     12.01000 ; qtot 3.183
  2244   H1   144   MET   HE1 2244      0.06840      1.00800 ; qtot 3.252
  2245   H1   144   MET   HE2 2245      0.06840      1.00800 ; qtot 3.320
  2246   H1   144   MET   HE3 2246      0.06840      1.00800 ; qtot 3.389
  2247    C   144   MET     C 2247      0.59730     12.01000 ; qtot 3.986
  2248    O   144   MET     O 2248     -0.56790     16.00000 ; qtot 3.418
  2249    N   145   ASN     N 2249     -0.41570     14.01000 ; qtot 3.002
  2250    H   145   ASN     H 2250      0.27190      1.00800 ; qtot 3.274
  2251   CX   145   ASN    CA 2251      0.01430     12.01000 ; qtot 3.289
  2252   H1   145   ASN    HA 2252      0.10480      1.00800 ; qtot 3.393
  2253  A2C   145   ASN    CB 2253     -0.20410     12.01000 ; qtot 3.189
  2254   HC   145   ASN   HB2 2254      0.07970      1.00800 ; qtot 3.269
  2255   HC   145   ASN   HB3 2255      0.07970      1.00800 ; qtot 3.349
  2256    C   145   ASN    CG 2256      0.71300     12.01000 ; qtot 4.062
  2257    O   145   ASN   OD1 2257     -0.59310     16.00000 ; qtot 3.469
  2258    N   145   ASN   ND2 2258     -0.91910     14.01000 ; qtot 2.549
  2259    H   145   ASN  HD21 2259      0.41960      1.00800 ; qtot 2.969
  2260    H   145   ASN  HD22 2260      0.41960      1.00800 ; qtot 3.389
  2261    C   145   ASN     C 2261      0.59730     12.01000 ; qtot 3.986
  2262    O   145   ASN     O 2262     -0.56790     16.00000 ; qtot 3.418
  2263    N   146   TYR     N 2263     -0.41570     14.01000 ; qtot 3.002
  2264    H   146   TYR     H 2264      0.27190      1.00800 ; qtot 3.274
  2265   CX   146   TYR    CA 2265     -0.00140     12.01000 ; qtot 3.273
  2266   H1   146   TYR    HA 2266      0.08760      1.00800 ; qtot 3.360
  2267   CT   146   TYR    CB 2267     -0.01520     12.01000 ; qtot 3.345
  2268   HC   146   TYR   HB2 2268      0.02950      1.00800 ; qtot 3.375
  2269   HC   146   TYR   HB3 2269      0.02950      1.00800 ; qtot 3.404
  2270   CA   146   TYR    CG 2270     -0.00110     12.01000 ; qtot 3.403
  2271   CA   146   TYR   CD1 2271     -0.19060     12.01000 ; qtot 3.213
  2272   HA   146   TYR   HD1 2272      0.16990      1.00800 ; qtot 3.382
  2273   CA   146   TYR   CE1 2273     -0.23410     12.01000 ; qtot 3.148
  2274   HA   146   TYR   HE1 2274      0.16560      1.00800 ; qtot 3.314
  2275    C   146   TYR    CZ 2275      0.32260     12.01000 ; qtot 3.637
  2276   OH   146   TYR    OH 2276     -0.55790     16.00000 ; qtot 3.079
  2277   HO   146   TYR    HH 2277      0.39920      1.00800 ; qtot 3.478
  2278   CA   146   TYR   CE2 2278     -0.23410     12.01000 ; qtot 3.244
  2279   HA   146   TYR   HE2 2279      0.16560      1.00800 ; qtot 3.409
  2280   CA   146   TYR   CD2 2280     -0.19060     12.01000 ; qtot 3.219
  2281   HA   146   TYR   HD2 2281      0.16990      1.00800 ; qtot 3.389
  2282    C   146   TYR     C 2282      0.59730     12.01000 ; qtot 3.986
  2283    O   146   TYR     O 2283     -0.56790     16.00000 ; qtot 3.418
  2284    N   147   ARG     N 2284     -0.34790     14.01000 ; qtot 3.070
  2285    H   147   ARG     H 2285      0.27470      1.00800 ; qtot 3.345
  2286   CX   147   ARG    CA 2286     -0.26370     12.01000 ; qtot 3.081
  2287   H1   147   ARG    HA 2287      0.15600      1.00800 ; qtot 3.237
  2288   C8   147   ARG    CB 2288     -0.00070     12.01000 ; qtot 3.236
  2289   HC   147   ARG   HB2 2289      0.03270      1.00800 ; qtot 3.269
  2290   HC   147   ARG   HB3 2290      0.03270      1.00800 ; qtot 3.302
  2291   C8   147   ARG    CG 2291      0.03900     12.01000 ; qtot 3.341
  2292   HC   147   ARG   HG2 2292      0.02850      1.00800 ; qtot 3.369
  2293   HC   147   ARG   HG3 2293      0.02850      1.00800 ; qtot 3.398
  2294   C8   147   ARG    CD 2294      0.04860     12.01000 ; qtot 3.446
  2295   H1   147   ARG   HD2 2295      0.06870      1.00800 ; qtot 3.515
  2296   H1   147   ARG   HD3 2296      0.06870      1.00800 ; qtot 3.584
  2297   N2   147   ARG    NE 2297     -0.52950     14.01000 ; qtot 3.054
  2298    H   147   ARG    HE 2298      0.34560      1.00800 ; qtot 3.400
  2299   CA   147   ARG    CZ 2299      0.80760     12.01000 ; qtot 4.208
  2300   N2   147   ARG   NH1 2300     -0.86270     14.01000 ; qtot 3.345
  2301    H   147   ARG  HH11 2301      0.44780      1.00800 ; qtot 3.793
  2302    H   147   ARG  HH12 2302      0.44780      1.00800 ; qtot 4.240
  2303   N2   147   ARG   NH2 2303     -0.86270     14.01000 ; qtot 3.378
  2304    H   147   ARG  HH21 2304      0.44780      1.00800 ; qtot 3.826
  2305    H   147   ARG  HH22 2305      0.44780      1.00800 ; qtot 4.273
  2306    C   147   ARG     C 2306      0.73410     12.01000 ; qtot 5.007
  2307    O   147   ARG     O 2307     -0.58940     16.00000 ; qtot 4.418
  2308    N   148   VAL     N 2308     -0.41570     14.01000 ; qtot 4.002
  2309    H   148   VAL     H 2309      0.27190      1.00800 ; qtot 4.274
  2310   CX   148   VAL    CA 2310     -0.08750     12.01000 ; qtot 4.187
  2311   H1   148   VAL    HA 2311      0.09690      1.00800 ; qtot 4.284
  2312  A3C   148   VAL    CB 2312      0.29850     12.01000 ; qtot 4.582
  2313   HC   148   VAL    HB 2313     -0.02970      1.00800 ; qtot 4.552
  2314   CT   148   VAL   CG1 2314     -0.31920     12.01000 ; qtot 4.233
  2315   HC   148   VAL  HG11 2315      0.07910      1.00800 ; qtot 4.312
  2316   HC   148   VAL  HG12 2316      0.07910      1.00800 ; qtot 4.391
  2317   HC   148   VAL  HG13 2317      0.07910      1.00800 ; qtot 4.471
  2318   CT   148   VAL   CG2 2318     -0.31920     12.01000 ; qtot 4.151
  2319   HC   148   VAL  HG21 2319      0.07910      1.00800 ; qtot 4.230
  2320   HC   148   VAL  HG22 2320      0.07910      1.00800 ; qtot 4.310
  2321   HC   148   VAL  HG23 2321      0.07910      1.00800 ; qtot 4.389
  2322    C   148   VAL     C 2322      0.59730     12.01000 ; qtot 4.986
  2323    O   148   VAL     O 2323     -0.56790     16.00000 ; qtot 4.418
  2324    N   149   GLY     N 2324     -0.41570     14.01000 ; qtot 4.002
  2325    H   149   GLY     H 2325      0.27190      1.00800 ; qtot 4.274
  2326   CX   149   GLY    CA 2326     -0.02520     12.01000 ; qtot 4.249
  2327   H1   149   GLY   HA2 2327      0.06980      1.00800 ; qtot 4.319
  2328   H1   149   GLY   HA3 2328      0.06980      1.00800 ; qtot 4.389
  2329    C   149   GLY     C 2329      0.59730     12.01000 ; qtot 4.986
  2330    O   149   GLY     O 2330     -0.56790     16.00000 ; qtot 4.418
  2331    N   150   ALA     N 2331     -0.41570     14.01000 ; qtot 4.002
  2332    H   150   ALA     H 2332      0.27190      1.00800 ; qtot 4.274
  2333   CX   150   ALA    CA 2333      0.03370     12.01000 ; qtot 4.308
  2334   H1   150   ALA    HA 2334      0.08230      1.00800 ; qtot 4.390
  2335   CT   150   ALA    CB 2335     -0.18250     12.01000 ; qtot 4.208
  2336   HC   150   ALA   HB1 2336      0.06030      1.00800 ; qtot 4.268
  2337   HC   150   ALA   HB2 2337      0.06030      1.00800 ; qtot 4.328
  2338   HC   150   ALA   HB3 2338      0.06030      1.00800 ; qtot 4.389
  2339    C   150   ALA     C 2339      0.59730     12.01000 ; qtot 4.986
  2340    O   150   ALA     O 2340     -0.56790     16.00000 ; qtot 4.418
  2341    N   151   LEU     N 2341     -0.41570     14.01000 ; qtot 4.002
  2342    H   151   LEU     H 2342      0.27190      1.00800 ; qtot 4.274
  2343   CX   151   LEU    CA 2343     -0.05180     12.01000 ; qtot 4.222
  2344   H1   151   LEU    HA 2344      0.09220      1.00800 ; qtot 4.315
  2345  A2C   151   LEU    CB 2345     -0.11020     12.01000 ; qtot 4.204
  2346   HC   151   LEU   HB2 2346      0.04570      1.00800 ; qtot 4.250
  2347   HC   151   LEU   HB3 2347      0.04570      1.00800 ; qtot 4.296
  2348  A3C   151   LEU    CG 2348      0.35310     12.01000 ; qtot 4.649
  2349   HC   151   LEU    HG 2349     -0.03610      1.00800 ; qtot 4.613
  2350   CT   151   LEU   CD1 2350     -0.41210     12.01000 ; qtot 4.201
  2351   HC   151   LEU  HD11 2351      0.10000      1.00800 ; qtot 4.301
  2352   HC   151   LEU  HD12 2352      0.10000      1.00800 ; qtot 4.401
  2353   HC   151   LEU  HD13 2353      0.10000      1.00800 ; qtot 4.501
  2354   CT   151   LEU   CD2 2354     -0.41210     12.01000 ; qtot 4.089
  2355   HC   151   LEU  HD21 2355      0.10000      1.00800 ; qtot 4.189
  2356   HC   151   LEU  HD22 2356      0.10000      1.00800 ; qtot 4.289
  2357   HC   151   LEU  HD23 2357      0.10000      1.00800 ; qtot 4.389
  2358    C   151   LEU     C 2358      0.59730     12.01000 ; qtot 4.986
  2359    O   151   LEU     O 2359     -0.56790     16.00000 ; qtot 4.418
  2360    N   152   GLY     N 2360     -0.41570     14.01000 ; qtot 4.002
  2361    H   152   GLY     H 2361      0.27190      1.00800 ; qtot 4.274
  2362   CX   152   GLY    CA 2362     -0.02520     12.01000 ; qtot 4.249
  2363   H1   152   GLY   HA2 2363      0.06980      1.00800 ; qtot 4.319
  2364   H1   152   GLY   HA3 2364      0.06980      1.00800 ; qtot 4.389
  2365    C   152   GLY     C 2365      0.59730     12.01000 ; qtot 4.986
  2366    O   152   GLY     O 2366     -0.56790     16.00000 ; qtot 4.418
  2367    N   153   PHE     N 2367     -0.41570     14.01000 ; qtot 4.002
  2368    H   153   PHE     H 2368      0.27190      1.00800 ; qtot 4.274
  2369   CX   153   PHE    CA 2369     -0.00240     12.01000 ; qtot 4.272
  2370   H1   153   PHE    HA 2370      0.09780      1.00800 ; qtot 4.370
  2371   CT   153   PHE    CB 2371     -0.03430     12.01000 ; qtot 4.335
  2372   HC   153   PHE   HB2 2372      0.02950      1.00800 ; qtot 4.365
  2373   HC   153   PHE   HB3 2373      0.02950      1.00800 ; qtot 4.394
  2374   CA   153   PHE    CG 2374      0.01180     12.01000 ; qtot 4.406
  2375   CA   153   PHE   CD1 2375     -0.12560     12.01000 ; qtot 4.281
  2376   HA   153   PHE   HD1 2376      0.13300      1.00800 ; qtot 4.414
  2377   CA   153   PHE   CE1 2377     -0.17040     12.01000 ; qtot 4.243
  2378   HA   153   PHE   HE1 2378      0.14300      1.00800 ; qtot 4.386
  2379   CA   153   PHE    CZ 2379     -0.10720     12.01000 ; qtot 4.279
  2380   HA   153   PHE    HZ 2380      0.12970      1.00800 ; qtot 4.409
  2381   CA   153   PHE   CE2 2381     -0.17040     12.01000 ; qtot 4.238
  2382   HA   153   PHE   HE2 2382      0.14300      1.00800 ; qtot 4.381
  2383   CA   153   PHE   CD2 2383     -0.12560     12.01000 ; qtot 4.256
  2384   HA   153   PHE   HD2 2384      0.13300      1.00800 ; qtot 4.389
  2385    C   153   PHE     C 2385      0.59730     12.01000 ; qtot 4.986
  2386    O   153   PHE     O 2386     -0.56790     16.00000 ; qtot 4.418
  2387    N   154   LEU     N 2387     -0.41570     14.01000 ; qtot 4.002
  2388    H   154   LEU     H 2388      0.27190      1.00800 ; qtot 4.274
  2389   CX   154   LEU    CA 2389     -0.05180     12.01000 ; qtot 4.222
  2390   H1   154   LEU    HA 2390      0.09220      1.00800 ; qtot 4.315
  2391  A2C   154   LEU    CB 2391     -0.11020     12.01000 ; qtot 4.204
  2392   HC   154   LEU   HB2 2392      0.04570      1.00800 ; qtot 4.250
  2393   HC   154   LEU   HB3 2393      0.04570      1.00800 ; qtot 4.296
  2394  A3C   154   LEU    CG 2394      0.35310     12.01000 ; qtot 4.649
  2395   HC   154   LEU    HG 2395     -0.03610      1.00800 ; qtot 4.613
  2396   CT   154   LEU   CD1 2396     -0.41210     12.01000 ; qtot 4.201
  2397   HC   154   LEU  HD11 2397      0.10000      1.00800 ; qtot 4.301
  2398   HC   154   LEU  HD12 2398      0.10000      1.00800 ; qtot 4.401
  2399   HC   154   LEU  HD13 2399      0.10000      1.00800 ; qtot 4.501
  2400   CT   154   LEU   CD2 2400     -0.41210     12.01000 ; qtot 4.089
  2401   HC   154   LEU  HD21 2401      0.10000      1.00800 ; qtot 4.189
  2402   HC   154   LEU  HD22 2402      0.10000      1.00800 ; qtot 4.289
  2403   HC   154   LEU  HD23 2403      0.10000      1.00800 ; qtot 4.389
  2404    C   154   LEU     C 2404      0.59730     12.01000 ; qtot 4.986
  2405    O   154   LEU     O 2405     -0.56790     16.00000 ; qtot 4.418
  2406    N   155   ALA     N 2406     -0.41570     14.01000 ; qtot 4.002
  2407    H   155   ALA     H 2407      0.27190      1.00800 ; qtot 4.274
  2408   CX   155   ALA    CA 2408      0.03370     12.01000 ; qtot 4.308
  2409   H1   155   ALA    HA 2409      0.08230      1.00800 ; qtot 4.390
  2410   CT   155   ALA    CB 2410     -0.18250     12.01000 ; qtot 4.208
  2411   HC   155   ALA   HB1 2411      0.06030      1.00800 ; qtot 4.268
  2412   HC   155   ALA   HB2 2412      0.06030      1.00800 ; qtot 4.328
  2413   HC   155   ALA   HB3 2413      0.06030      1.00800 ; qtot 4.389
  2414    C   155   ALA     C 2414      0.59730     12.01000 ; qtot 4.986
  2415    O   155   ALA     O 2415     -0.56790     16.00000 ; qtot 4.418
  2416    N   156   LEU     N 2416     -0.41570     14.01000 ; qtot 4.002
  2417    H   156   LEU     H 2417      0.27190      1.00800 ; qtot 4.274
  2418   CX   156   LEU    CA 2418     -0.05180     12.01000 ; qtot 4.222
  2419   H1   156   LEU    HA 2419      0.09220      1.00800 ; qtot 4.315
  2420  A2C   156   LEU    CB 2420     -0.11020     12.01000 ; qtot 4.204
  2421   HC   156   LEU   HB2 2421      0.04570      1.00800 ; qtot 4.250
  2422   HC   156   LEU   HB3 2422      0.04570      1.00800 ; qtot 4.296
  2423  A3C   156   LEU    CG 2423      0.35310     12.01000 ; qtot 4.649
  2424   HC   156   LEU    HG 2424     -0.03610      1.00800 ; qtot 4.613
  2425   CT   156   LEU   CD1 2425     -0.41210     12.01000 ; qtot 4.201
  2426   HC   156   LEU  HD11 2426      0.10000      1.00800 ; qtot 4.301
  2427   HC   156   LEU  HD12 2427      0.10000      1.00800 ; qtot 4.401
  2428   HC   156   LEU  HD13 2428      0.10000      1.00800 ; qtot 4.501
  2429   CT   156   LEU   CD2 2429     -0.41210     12.01000 ; qtot 4.089
  2430   HC   156   LEU  HD21 2430      0.10000      1.00800 ; qtot 4.189
  2431   HC   156   LEU  HD22 2431      0.10000      1.00800 ; qtot 4.289
  2432   HC   156   LEU  HD23 2432      0.10000      1.00800 ; qtot 4.389
  2433    C   156   LEU     C 2433      0.59730     12.01000 ; qtot 4.986
  2434    O   156   LEU     O 2434     -0.56790     16.00000 ; qtot 4.418
  2435    N   157   PRO     N 2435     -0.25480     14.01000 ; qtot 4.163
  2436   CT   157   PRO    CD 2436      0.01920     12.01000 ; qtot 4.182
  2437   H1   157   PRO   HD2 2437      0.03910      1.00800 ; qtot 4.222
  2438   H1   157   PRO   HD3 2438      0.03910      1.00800 ; qtot 4.261
  2439   CT   157   PRO    CG 2439      0.01890     12.01000 ; qtot 4.280
  2440   HC   157   PRO   HG2 2440      0.02130      1.00800 ; qtot 4.301
  2441   HC   157   PRO   HG3 2441      0.02130      1.00800 ; qtot 4.322
  2442   CT   157   PRO    CB 2442     -0.00700     12.01000 ; qtot 4.315
  2443   HC   157   PRO   HB2 2443      0.02530      1.00800 ; qtot 4.340
  2444   HC   157   PRO   HB3 2444      0.02530      1.00800 ; qtot 4.366
  2445   CX   157   PRO    CA 2445     -0.02660     12.01000 ; qtot 4.339
  2446   H1   157   PRO    HA 2446      0.06410      1.00800 ; qtot 4.403
  2447    C   157   PRO     C 2447      0.58960     12.01000 ; qtot 4.993
  2448    O   157   PRO     O 2448     -0.57480     16.00000 ; qtot 4.418
  2449    N   158   GLY     N 2449     -0.41570     14.01000 ; qtot 4.002
  2450    H   158   GLY     H 2450      0.27190      1.00800 ; qtot 4.274
  2451   CX   158   GLY    CA 2451     -0.02520     12.01000 ; qtot 4.249
  2452   H1   158   GLY   HA2 2452      0.06980      1.00800 ; qtot 4.319
  2453   H1   158   GLY   HA3 2453      0.06980      1.00800 ; qtot 4.389
  2454    C   158   GLY     C 2454      0.59730     12.01000 ; qtot 4.986
  2455    O   158   GLY     O 2455     -0.56790     16.00000 ; qtot 4.418
  2456    N   159   ASN     N 2456     -0.41570     14.01000 ; qtot 4.002
  2457    H   159   ASN     H 2457      0.27190      1.00800 ; qtot 4.274
  2458   CX   159   ASN    CA 2458      0.01430     12.01000 ; qtot 4.289
  2459   H1   159   ASN    HA 2459      0.10480      1.00800 ; qtot 4.393
  2460  A2C   159   ASN    CB 2460     -0.20410     12.01000 ; qtot 4.189
  2461   HC   159   ASN   HB2 2461      0.07970      1.00800 ; qtot 4.269
  2462   HC   159   ASN   HB3 2462      0.07970      1.00800 ; qtot 4.349
  2463    C   159   ASN    CG 2463      0.71300     12.01000 ; qtot 5.062
  2464    O   159   ASN   OD1 2464     -0.59310     16.00000 ; qtot 4.469
  2465    N   159   ASN   ND2 2465     -0.91910     14.01000 ; qtot 3.549
  2466    H   159   ASN  HD21 2466      0.41960      1.00800 ; qtot 3.969
  2467    H   159   ASN  HD22 2467      0.41960      1.00800 ; qtot 4.389
  2468    C   159   ASN     C 2468      0.59730     12.01000 ; qtot 4.986
  2469    O   159   ASN     O 2469     -0.56790     16.00000 ; qtot 4.418
  2470    N   160   PRO     N 2470     -0.25480     14.01000 ; qtot 4.163
  2471   CT   160   PRO    CD 2471      0.01920     12.01000 ; qtot 4.182
  2472   H1   160   PRO   HD2 2472      0.03910      1.00800 ; qtot 4.222
  2473   H1   160   PRO   HD3 2473      0.03910      1.00800 ; qtot 4.261
  2474   CT   160   PRO    CG 2474      0.01890     12.01000 ; qtot 4.280
  2475   HC   160   PRO   HG2 2475      0.02130      1.00800 ; qtot 4.301
  2476   HC   160   PRO   HG3 2476      0.02130      1.00800 ; qtot 4.322
  2477   CT   160   PRO    CB 2477     -0.00700     12.01000 ; qtot 4.315
  2478   HC   160   PRO   HB2 2478      0.02530      1.00800 ; qtot 4.340
  2479   HC   160   PRO   HB3 2479      0.02530      1.00800 ; qtot 4.366
  2480   CX   160   PRO    CA 2480     -0.02660     12.01000 ; qtot 4.339
  2481   H1   160   PRO    HA 2481      0.06410      1.00800 ; qtot 4.403
  2482    C   160   PRO     C 2482      0.58960     12.01000 ; qtot 4.993
  2483    O   160   PRO     O 2483     -0.57480     16.00000 ; qtot 4.418
  2484    N   161   GLU     N 2484     -0.51630     14.01000 ; qtot 3.902
  2485    H   161   GLU     H 2485      0.29360      1.00800 ; qtot 4.195
  2486   CX   161   GLU    CA 2486      0.03970     12.01000 ; qtot 4.235
  2487   H1   161   GLU    HA 2487      0.11050      1.00800 ; qtot 4.346
  2488  A2C   161   GLU    CB 2488      0.05600     12.01000 ; qtot 4.402
  2489   HC   161   GLU   HB2 2489     -0.01730      1.00800 ; qtot 4.384
  2490   HC   161   GLU   HB3 2490     -0.01730      1.00800 ; qtot 4.367
  2491  A2C   161   GLU    CG 2491      0.01360     12.01000 ; qtot 4.381
  2492   HC   161   GLU   HG2 2492     -0.04250      1.00800 ; qtot 4.338
  2493   HC   161   GLU   HG3 2493     -0.04250      1.00800 ; qtot 4.296
  2494   CO   161   GLU    CD 2494      0.80540     12.01000 ; qtot 5.101
  2495   O2   161   GLU   OE1 2495     -0.81880     16.00000 ; qtot 4.282
  2496   O2   161   GLU   OE2 2496     -0.81880     16.00000 ; qtot 3.463
  2497    C   161   GLU     C 2497      0.53660     12.01000 ; qtot 4.000
  2498    O   161   GLU     O 2498     -0.58190     16.00000 ; qtot 3.418
  2499    N   162   ALA     N 2499     -0.41570     14.01000 ; qtot 3.002
  2500    H   162   ALA     H 2500      0.27190      1.00800 ; qtot 3.274
  2501   CX   162   ALA    CA 2501      0.03370     12.01000 ; qtot 3.308
  2502   H1   162   ALA    HA 2502      0.08230      1.00800 ; qtot 3.390
  2503   CT   162   ALA    CB 2503     -0.18250     12.01000 ; qtot 3.208
  2504   HC   162   ALA   HB1 2504      0.06030      1.00800 ; qtot 3.268
  2505   HC   162   ALA   HB2 2505      0.06030      1.00800 ; qtot 3.328
  2506   HC   162   ALA   HB3 2506      0.06030      1.00800 ; qtot 3.389
  2507    C   162   ALA     C 2507      0.59730     12.01000 ; qtot 3.986
  2508    O   162   ALA     O 2508     -0.56790     16.00000 ; qtot 3.418
  2509    N   163   PRO     N 2509     -0.25480     14.01000 ; qtot 3.163
  2510   CT   163   PRO    CD 2510      0.01920     12.01000 ; qtot 3.182
  2511   H1   163   PRO   HD2 2511      0.03910      1.00800 ; qtot 3.222
  2512   H1   163   PRO   HD3 2512      0.03910      1.00800 ; qtot 3.261
  2513   CT   163   PRO    CG 2513      0.01890     12.01000 ; qtot 3.280
  2514   HC   163   PRO   HG2 2514      0.02130      1.00800 ; qtot 3.301
  2515   HC   163   PRO   HG3 2515      0.02130      1.00800 ; qtot 3.322
  2516   CT   163   PRO    CB 2516     -0.00700     12.01000 ; qtot 3.315
  2517   HC   163   PRO   HB2 2517      0.02530      1.00800 ; qtot 3.340
  2518   HC   163   PRO   HB3 2518      0.02530      1.00800 ; qtot 3.366
  2519   CX   163   PRO    CA 2519     -0.02660     12.01000 ; qtot 3.339
  2520   H1   163   PRO    HA 2520      0.06410      1.00800 ; qtot 3.403
  2521    C   163   PRO     C 2521      0.58960     12.01000 ; qtot 3.993
  2522    O   163   PRO     O 2522     -0.57480     16.00000 ; qtot 3.418
  2523    N   164   GLY     N 2523     -0.41570     14.01000 ; qtot 3.002
  2524    H   164   GLY     H 2524      0.27190      1.00800 ; qtot 3.274
  2525   CX   164   GLY    CA 2525     -0.02520     12.01000 ; qtot 3.249
  2526   H1   164   GLY   HA2 2526      0.06980      1.00800 ; qtot 3.319
  2527   H1   164   GLY   HA3 2527      0.06980      1.00800 ; qtot 3.389
  2528    C   164   GLY     C 2528      0.59730     12.01000 ; qtot 3.986
  2529    O   164   GLY     O 2529     -0.56790     16.00000 ; qtot 3.418
  2530    N   165   ASN     N 2530     -0.41570     14.01000 ; qtot 3.002
  2531    H   165   ASN     H 2531      0.27190      1.00800 ; qtot 3.274
  2532   CX   165   ASN    CA 2532      0.01430     12.01000 ; qtot 3.289
  2533   H1   165   ASN    HA 2533      0.10480      1.00800 ; qtot 3.393
  2534  A2C   165   ASN    CB 2534     -0.20410     12.01000 ; qtot 3.189
  2535   HC   165   ASN   HB2 2535      0.07970      1.00800 ; qtot 3.269
  2536   HC   165   ASN   HB3 2536      0.07970      1.00800 ; qtot 3.349
  2537    C   165   ASN    CG 2537      0.71300     12.01000 ; qtot 4.062
  2538    O   165   ASN   OD1 2538     -0.59310     16.00000 ; qtot 3.469
  2539    N   165   ASN   ND2 2539     -0.91910     14.01000 ; qtot 2.549
  2540    H   165   ASN  HD21 2540      0.41960      1.00800 ; qtot 2.969
  2541    H   165   ASN  HD22 2541      0.41960      1.00800 ; qtot 3.389
  2542    C   165   ASN     C 2542      0.59730     12.01000 ; qtot 3.986
  2543    O   165   ASN     O 2543     -0.56790     16.00000 ; qtot 3.418
  2544    N   166   MET     N 2544     -0.41570     14.01000 ; qtot 3.002
  2545    H   166   MET     H 2545      0.27190      1.00800 ; qtot 3.274
  2546   CX   166   MET    CA 2546     -0.02370     12.01000 ; qtot 3.251
  2547   H1   166   MET    HA 2547      0.08800      1.00800 ; qtot 3.339
  2548  A2C   166   MET    CB 2548      0.03420     12.01000 ; qtot 3.373
  2549   HC   166   MET   HB2 2549      0.02410      1.00800 ; qtot 3.397
  2550   HC   166   MET   HB3 2550      0.02410      1.00800 ; qtot 3.421
  2551  A2C   166   MET    CG 2551      0.00180     12.01000 ; qtot 3.423
  2552   H1   166   MET   HG2 2552      0.04400      1.00800 ; qtot 3.467
  2553   H1   166   MET   HG3 2553      0.04400      1.00800 ; qtot 3.511
  2554    S   166   MET    SD 2554     -0.27370     32.06000 ; qtot 3.237
  2555   CT   166   MET    CE 2555     -0.05360     12.01000 ; qtot 3.183
  2556   H1   166   MET   HE1 2556      0.06840      1.00800 ; qtot 3.252
  2557   H1   166   MET   HE2 2557      0.06840      1.00800 ; qtot 3.320
  2558   H1   166   MET   HE3 2558      0.06840      1.00800 ; qtot 3.389
  2559    C   166   MET     C 2559      0.59730     12.01000 ; qtot 3.986
  2560    O   166   MET     O 2560     -0.56790     16.00000 ; qtot 3.418
  2561    N   167   GLY     N 2561     -0.41570     14.01000 ; qtot 3.002
  2562    H   167   GLY     H 2562      0.27190      1.00800 ; qtot 3.274
  2563   CX   167   GLY    CA 2563     -0.02520     12.01000 ; qtot 3.249
  2564   H1   167   GLY   HA2 2564      0.06980      1.00800 ; qtot 3.319
  2565   H1   167   GLY   HA3 2565      0.06980      1.00800 ; qtot 3.389
  2566    C   167   GLY     C 2566      0.59730     12.01000 ; qtot 3.986
  2567    O   167   GLY     O 2567     -0.56790     16.00000 ; qtot 3.418
  2568    N   168   LEU     N 2568     -0.41570     14.01000 ; qtot 3.002
  2569    H   168   LEU     H 2569      0.27190      1.00800 ; qtot 3.274
  2570   CX   168   LEU    CA 2570     -0.05180     12.01000 ; qtot 3.222
  2571   H1   168   LEU    HA 2571      0.09220      1.00800 ; qtot 3.315
  2572  A2C   168   LEU    CB 2572     -0.11020     12.01000 ; qtot 3.204
  2573   HC   168   LEU   HB2 2573      0.04570      1.00800 ; qtot 3.250
  2574   HC   168   LEU   HB3 2574      0.04570      1.00800 ; qtot 3.296
  2575  A3C   168   LEU    CG 2575      0.35310     12.01000 ; qtot 3.649
  2576   HC   168   LEU    HG 2576     -0.03610      1.00800 ; qtot 3.613
  2577   CT   168   LEU   CD1 2577     -0.41210     12.01000 ; qtot 3.201
  2578   HC   168   LEU  HD11 2578      0.10000      1.00800 ; qtot 3.301
  2579   HC   168   LEU  HD12 2579      0.10000      1.00800 ; qtot 3.401
  2580   HC   168   LEU  HD13 2580      0.10000      1.00800 ; qtot 3.501
  2581   CT   168   LEU   CD2 2581     -0.41210     12.01000 ; qtot 3.089
  2582   HC   168   LEU  HD21 2582      0.10000      1.00800 ; qtot 3.189
  2583   HC   168   LEU  HD22 2583      0.10000      1.00800 ; qtot 3.289
  2584   HC   168   LEU  HD23 2584      0.10000      1.00800 ; qtot 3.389
  2585    C   168   LEU     C 2585      0.59730     12.01000 ; qtot 3.986
  2586    O   168   LEU     O 2586     -0.56790     16.00000 ; qtot 3.418
  2587    N   169   PHE     N 2587     -0.41570     14.01000 ; qtot 3.002
  2588    H   169   PHE     H 2588      0.27190      1.00800 ; qtot 3.274
  2589   CX   169   PHE    CA 2589     -0.00240     12.01000 ; qtot 3.272
  2590   H1   169   PHE    HA 2590      0.09780      1.00800 ; qtot 3.370
  2591   CT   169   PHE    CB 2591     -0.03430     12.01000 ; qtot 3.335
  2592   HC   169   PHE   HB2 2592      0.02950      1.00800 ; qtot 3.365
  2593   HC   169   PHE   HB3 2593      0.02950      1.00800 ; qtot 3.394
  2594   CA   169   PHE    CG 2594      0.01180     12.01000 ; qtot 3.406
  2595   CA   169   PHE   CD1 2595     -0.12560     12.01000 ; qtot 3.281
  2596   HA   169   PHE   HD1 2596      0.13300      1.00800 ; qtot 3.414
  2597   CA   169   PHE   CE1 2597     -0.17040     12.01000 ; qtot 3.243
  2598   HA   169   PHE   HE1 2598      0.14300      1.00800 ; qtot 3.386
  2599   CA   169   PHE    CZ 2599     -0.10720     12.01000 ; qtot 3.279
  2600   HA   169   PHE    HZ 2600      0.12970      1.00800 ; qtot 3.409
  2601   CA   169   PHE   CE2 2601     -0.17040     12.01000 ; qtot 3.238
  2602   HA   169   PHE   HE2 2602      0.14300      1.00800 ; qtot 3.381
  2603   CA   169   PHE   CD2 2603     -0.12560     12.01000 ; qtot 3.256
  2604   HA   169   PHE   HD2 2604      0.13300      1.00800 ; qtot 3.389
  2605    C   169   PHE     C 2605      0.59730     12.01000 ; qtot 3.986
  2606    O   169   PHE     O 2606     -0.56790     16.00000 ; qtot 3.418
  2607    N   170   ASP     N 2607     -0.51630     14.01000 ; qtot 2.902
  2608    H   170   ASP     H 2608      0.29360      1.00800 ; qtot 3.195
  2609   CX   170   ASP    CA 2609      0.03810     12.01000 ; qtot 3.233
  2610   H1   170   ASP    HA 2610      0.08800      1.00800 ; qtot 3.321
  2611  A2C   170   ASP    CB 2611     -0.03030     12.01000 ; qtot 3.291
  2612   HC   170   ASP   HB2 2612     -0.01220      1.00800 ; qtot 3.279
  2613   HC   170   ASP   HB3 2613     -0.01220      1.00800 ; qtot 3.267
  2614   CO   170   ASP    CG 2614      0.79940     12.01000 ; qtot 4.066
  2615   O2   170   ASP   OD1 2615     -0.80140     16.00000 ; qtot 3.265
  2616   O2   170   ASP   OD2 2616     -0.80140     16.00000 ; qtot 2.463
  2617    C   170   ASP     C 2617      0.53660     12.01000 ; qtot 3.000
  2618    O   170   ASP     O 2618     -0.58190     16.00000 ; qtot 2.418
  2619    N   171   GLN     N 2619     -0.41570     14.01000 ; qtot 2.002
  2620    H   171   GLN     H 2620      0.27190      1.00800 ; qtot 2.274
  2621   CX   171   GLN    CA 2621     -0.00310     12.01000 ; qtot 2.271
  2622   H1   171   GLN    HA 2622      0.08500      1.00800 ; qtot 2.356
  2623  A2C   171   GLN    CB 2623     -0.00360     12.01000 ; qtot 2.353
  2624   HC   171   GLN   HB2 2624      0.01710      1.00800 ; qtot 2.370
  2625   HC   171   GLN   HB3 2625      0.01710      1.00800 ; qtot 2.387
  2626  A2C   171   GLN    CG 2626     -0.06450     12.01000 ; qtot 2.322
  2627   HC   171   GLN   HG2 2627      0.03520      1.00800 ; qtot 2.357
  2628   HC   171   GLN   HG3 2628      0.03520      1.00800 ; qtot 2.393
  2629    C   171   GLN    CD 2629      0.69510     12.01000 ; qtot 3.088
  2630    O   171   GLN   OE1 2630     -0.60860     16.00000 ; qtot 2.479
  2631    N   171   GLN   NE2 2631     -0.94070     14.01000 ; qtot 1.538
  2632    H   171   GLN  HE21 2632      0.42510      1.00800 ; qtot 1.964
  2633    H   171   GLN  HE22 2633      0.42510      1.00800 ; qtot 2.389
  2634    C   171   GLN     C 2634      0.59730     12.01000 ; qtot 2.986
  2635    O   171   GLN     O 2635     -0.56790     16.00000 ; qtot 2.418
  2636    N   172   GLN     N 2636     -0.41570     14.01000 ; qtot 2.002
  2637    H   172   GLN     H 2637      0.27190      1.00800 ; qtot 2.274
  2638   CX   172   GLN    CA 2638     -0.00310     12.01000 ; qtot 2.271
  2639   H1   172   GLN    HA 2639      0.08500      1.00800 ; qtot 2.356
  2640  A2C   172   GLN    CB 2640     -0.00360     12.01000 ; qtot 2.353
  2641   HC   172   GLN   HB2 2641      0.01710      1.00800 ; qtot 2.370
  2642   HC   172   GLN   HB3 2642      0.01710      1.00800 ; qtot 2.387
  2643  A2C   172   GLN    CG 2643     -0.06450     12.01000 ; qtot 2.322
  2644   HC   172   GLN   HG2 2644      0.03520      1.00800 ; qtot 2.357
  2645   HC   172   GLN   HG3 2645      0.03520      1.00800 ; qtot 2.393
  2646    C   172   GLN    CD 2646      0.69510     12.01000 ; qtot 3.088
  2647    O   172   GLN   OE1 2647     -0.60860     16.00000 ; qtot 2.479
  2648    N   172   GLN   NE2 2648     -0.94070     14.01000 ; qtot 1.538
  2649    H   172   GLN  HE21 2649      0.42510      1.00800 ; qtot 1.964
  2650    H   172   GLN  HE22 2650      0.42510      1.00800 ; qtot 2.389
  2651    C   172   GLN     C 2651      0.59730     12.01000 ; qtot 2.986
  2652    O   172   GLN     O 2652     -0.56790     16.00000 ; qtot 2.418
  2653    N   173   LEU     N 2653     -0.41570     14.01000 ; qtot 2.002
  2654    H   173   LEU     H 2654      0.27190      1.00800 ; qtot 2.274
  2655   CX   173   LEU    CA 2655     -0.05180     12.01000 ; qtot 2.222
  2656   H1   173   LEU    HA 2656      0.09220      1.00800 ; qtot 2.315
  2657  A2C   173   LEU    CB 2657     -0.11020     12.01000 ; qtot 2.204
  2658   HC   173   LEU   HB2 2658      0.04570      1.00800 ; qtot 2.250
  2659   HC   173   LEU   HB3 2659      0.04570      1.00800 ; qtot 2.296
  2660  A3C   173   LEU    CG 2660      0.35310     12.01000 ; qtot 2.649
  2661   HC   173   LEU    HG 2661     -0.03610      1.00800 ; qtot 2.613
  2662   CT   173   LEU   CD1 2662     -0.41210     12.01000 ; qtot 2.201
  2663   HC   173   LEU  HD11 2663      0.10000      1.00800 ; qtot 2.301
  2664   HC   173   LEU  HD12 2664      0.10000      1.00800 ; qtot 2.401
  2665   HC   173   LEU  HD13 2665      0.10000      1.00800 ; qtot 2.501
  2666   CT   173   LEU   CD2 2666     -0.41210     12.01000 ; qtot 2.089
  2667   HC   173   LEU  HD21 2667      0.10000      1.00800 ; qtot 2.189
  2668   HC   173   LEU  HD22 2668      0.10000      1.00800 ; qtot 2.289
  2669   HC   173   LEU  HD23 2669      0.10000      1.00800 ; qtot 2.389
  2670    C   173   LEU     C 2670      0.59730     12.01000 ; qtot 2.986
  2671    O   173   LEU     O 2671     -0.56790     16.00000 ; qtot 2.418
  2672    N   174   ALA     N 2672     -0.41570     14.01000 ; qtot 2.002
  2673    H   174   ALA     H 2673      0.27190      1.00800 ; qtot 2.274
  2674   CX   174   ALA    CA 2674      0.03370     12.01000 ; qtot 2.308
  2675   H1   174   ALA    HA 2675      0.08230      1.00800 ; qtot 2.390
  2676   CT   174   ALA    CB 2676     -0.18250     12.01000 ; qtot 2.208
  2677   HC   174   ALA   HB1 2677      0.06030      1.00800 ; qtot 2.268
  2678   HC   174   ALA   HB2 2678      0.06030      1.00800 ; qtot 2.328
  2679   HC   174   ALA   HB3 2679      0.06030      1.00800 ; qtot 2.389
  2680    C   174   ALA     C 2680      0.59730     12.01000 ; qtot 2.986
  2681    O   174   ALA     O 2681     -0.56790     16.00000 ; qtot 2.418
  2682    N   175   LEU     N 2682     -0.41570     14.01000 ; qtot 2.002
  2683    H   175   LEU     H 2683      0.27190      1.00800 ; qtot 2.274
  2684   CX   175   LEU    CA 2684     -0.05180     12.01000 ; qtot 2.222
  2685   H1   175   LEU    HA 2685      0.09220      1.00800 ; qtot 2.315
  2686  A2C   175   LEU    CB 2686     -0.11020     12.01000 ; qtot 2.204
  2687   HC   175   LEU   HB2 2687      0.04570      1.00800 ; qtot 2.250
  2688   HC   175   LEU   HB3 2688      0.04570      1.00800 ; qtot 2.296
  2689  A3C   175   LEU    CG 2689      0.35310     12.01000 ; qtot 2.649
  2690   HC   175   LEU    HG 2690     -0.03610      1.00800 ; qtot 2.613
  2691   CT   175   LEU   CD1 2691     -0.41210     12.01000 ; qtot 2.201
  2692   HC   175   LEU  HD11 2692      0.10000      1.00800 ; qtot 2.301
  2693   HC   175   LEU  HD12 2693      0.10000      1.00800 ; qtot 2.401
  2694   HC   175   LEU  HD13 2694      0.10000      1.00800 ; qtot 2.501
  2695   CT   175   LEU   CD2 2695     -0.41210     12.01000 ; qtot 2.089
  2696   HC   175   LEU  HD21 2696      0.10000      1.00800 ; qtot 2.189
  2697   HC   175   LEU  HD22 2697      0.10000      1.00800 ; qtot 2.289
  2698   HC   175   LEU  HD23 2698      0.10000      1.00800 ; qtot 2.389
  2699    C   175   LEU     C 2699      0.59730     12.01000 ; qtot 2.986
  2700    O   175   LEU     O 2700     -0.56790     16.00000 ; qtot 2.418
  2701    N   176   GLN     N 2701     -0.41570     14.01000 ; qtot 2.002
  2702    H   176   GLN     H 2702      0.27190      1.00800 ; qtot 2.274
  2703   CX   176   GLN    CA 2703     -0.00310     12.01000 ; qtot 2.271
  2704   H1   176   GLN    HA 2704      0.08500      1.00800 ; qtot 2.356
  2705  A2C   176   GLN    CB 2705     -0.00360     12.01000 ; qtot 2.353
  2706   HC   176   GLN   HB2 2706      0.01710      1.00800 ; qtot 2.370
  2707   HC   176   GLN   HB3 2707      0.01710      1.00800 ; qtot 2.387
  2708  A2C   176   GLN    CG 2708     -0.06450     12.01000 ; qtot 2.322
  2709   HC   176   GLN   HG2 2709      0.03520      1.00800 ; qtot 2.357
  2710   HC   176   GLN   HG3 2710      0.03520      1.00800 ; qtot 2.393
  2711    C   176   GLN    CD 2711      0.69510     12.01000 ; qtot 3.088
  2712    O   176   GLN   OE1 2712     -0.60860     16.00000 ; qtot 2.479
  2713    N   176   GLN   NE2 2713     -0.94070     14.01000 ; qtot 1.538
  2714    H   176   GLN  HE21 2714      0.42510      1.00800 ; qtot 1.964
  2715    H   176   GLN  HE22 2715      0.42510      1.00800 ; qtot 2.389
  2716    C   176   GLN     C 2716      0.59730     12.01000 ; qtot 2.986
  2717    O   176   GLN     O 2717     -0.56790     16.00000 ; qtot 2.418
  2718    N   177   TRP     N 2718     -0.41570     14.01000 ; qtot 2.002
  2719    H   177   TRP     H 2719      0.27190      1.00800 ; qtot 2.274
  2720   CX   177   TRP    CA 2720     -0.02750     12.01000 ; qtot 2.247
  2721   H1   177   TRP    HA 2721      0.11230      1.00800 ; qtot 2.359
  2722   CT   177   TRP    CB 2722     -0.00500     12.01000 ; qtot 2.354
  2723   HC   177   TRP   HB2 2723      0.03390      1.00800 ; qtot 2.388
  2724   HC   177   TRP   HB3 2724      0.03390      1.00800 ; qtot 2.422
  2725   C*   177   TRP    CG 2725     -0.14150     12.01000 ; qtot 2.280
  2726   CW   177   TRP   CD1 2726     -0.16380     12.01000 ; qtot 2.117
  2727   H4   177   TRP   HD1 2727      0.20620      1.00800 ; qtot 2.323
  2728   NA   177   TRP   NE1 2728     -0.34180     14.01000 ; qtot 1.981
  2729    H   177   TRP   HE1 2729      0.34120      1.00800 ; qtot 2.322
  2730   CN   177   TRP   CE2 2730      0.13800     12.01000 ; qtot 2.460
  2731   CA   177   TRP   CZ2 2731     -0.26010     12.01000 ; qtot 2.200
  2732   HA   177   TRP   HZ2 2732      0.15720      1.00800 ; qtot 2.357
  2733   CA   177   TRP   CH2 2733     -0.11340     12.01000 ; qtot 2.244
  2734   HA   177   TRP   HH2 2734      0.14170      1.00800 ; qtot 2.386
  2735   CA   177   TRP   CZ3 2735     -0.19720     12.01000 ; qtot 2.188
  2736   HA   177   TRP   HZ3 2736      0.14470      1.00800 ; qtot 2.333
  2737   CA   177   TRP   CE3 2737     -0.23870     12.01000 ; qtot 2.094
  2738   HA   177   TRP   HE3 2738      0.17000      1.00800 ; qtot 2.264
  2739   CB   177   TRP   CD2 2739      0.12430     12.01000 ; qtot 2.389
  2740    C   177   TRP     C 2740      0.59730     12.01000 ; qtot 2.986
  2741    O   177   TRP     O 2741     -0.56790     16.00000 ; qtot 2.418
  2742    N   178   VAL     N 2742     -0.41570     14.01000 ; qtot 2.002
  2743    H   178   VAL     H 2743      0.27190      1.00800 ; qtot 2.274
  2744   CX   178   VAL    CA 2744     -0.08750     12.01000 ; qtot 2.187
  2745   H1   178   VAL    HA 2745      0.09690      1.00800 ; qtot 2.284
  2746  A3C   178   VAL    CB 2746      0.29850     12.01000 ; qtot 2.582
  2747   HC   178   VAL    HB 2747     -0.02970      1.00800 ; qtot 2.552
  2748   CT   178   VAL   CG1 2748     -0.31920     12.01000 ; qtot 2.233
  2749   HC   178   VAL  HG11 2749      0.07910      1.00800 ; qtot 2.312
  2750   HC   178   VAL  HG12 2750      0.07910      1.00800 ; qtot 2.391
  2751   HC   178   VAL  HG13 2751      0.07910      1.00800 ; qtot 2.471
  2752   CT   178   VAL   CG2 2752     -0.31920     12.01000 ; qtot 2.151
  2753   HC   178   VAL  HG21 2753      0.07910      1.00800 ; qtot 2.230
  2754   HC   178   VAL  HG22 2754      0.07910      1.00800 ; qtot 2.310
  2755   HC   178   VAL  HG23 2755      0.07910      1.00800 ; qtot 2.389
  2756    C   178   VAL     C 2756      0.59730     12.01000 ; qtot 2.986
  2757    O   178   VAL     O 2757     -0.56790     16.00000 ; qtot 2.418
  2758    N   179   GLN     N 2758     -0.41570     14.01000 ; qtot 2.002
  2759    H   179   GLN     H 2759      0.27190      1.00800 ; qtot 2.274
  2760   CX   179   GLN    CA 2760     -0.00310     12.01000 ; qtot 2.271
  2761   H1   179   GLN    HA 2761      0.08500      1.00800 ; qtot 2.356
  2762  A2C   179   GLN    CB 2762     -0.00360     12.01000 ; qtot 2.353
  2763   HC   179   GLN   HB2 2763      0.01710      1.00800 ; qtot 2.370
  2764   HC   179   GLN   HB3 2764      0.01710      1.00800 ; qtot 2.387
  2765  A2C   179   GLN    CG 2765     -0.06450     12.01000 ; qtot 2.322
  2766   HC   179   GLN   HG2 2766      0.03520      1.00800 ; qtot 2.357
  2767   HC   179   GLN   HG3 2767      0.03520      1.00800 ; qtot 2.393
  2768    C   179   GLN    CD 2768      0.69510     12.01000 ; qtot 3.088
  2769    O   179   GLN   OE1 2769     -0.60860     16.00000 ; qtot 2.479
  2770    N   179   GLN   NE2 2770     -0.94070     14.01000 ; qtot 1.538
  2771    H   179   GLN  HE21 2771      0.42510      1.00800 ; qtot 1.964
  2772    H   179   GLN  HE22 2772      0.42510      1.00800 ; qtot 2.389
  2773    C   179   GLN     C 2773      0.59730     12.01000 ; qtot 2.986
  2774    O   179   GLN     O 2774     -0.56790     16.00000 ; qtot 2.418
  2775    N   180   LYS     N 2775     -0.34790     14.01000 ; qtot 2.070
  2776    H   180   LYS     H 2776      0.27470      1.00800 ; qtot 2.345
  2777   CX   180   LYS    CA 2777     -0.24000     12.01000 ; qtot 2.105
  2778   H1   180   LYS    HA 2778      0.14260      1.00800 ; qtot 2.247
  2779   C8   180   LYS    CB 2779     -0.00940     12.01000 ; qtot 2.238
  2780   HC   180   LYS   HB2 2780      0.03620      1.00800 ; qtot 2.274
  2781   HC   180   LYS   HB3 2781      0.03620      1.00800 ; qtot 2.310
  2782   C8   180   LYS    CG 2782      0.01870     12.01000 ; qtot 2.329
  2783   HC   180   LYS   HG2 2783      0.01030      1.00800 ; qtot 2.339
  2784   HC   180   LYS   HG3 2784      0.01030      1.00800 ; qtot 2.350
  2785   C8   180   LYS    CD 2785     -0.04790     12.01000 ; qtot 2.302
  2786   HC   180   LYS   HD2 2786      0.06210      1.00800 ; qtot 2.364
  2787   HC   180   LYS   HD3 2787      0.06210      1.00800 ; qtot 2.426
  2788   C8   180   LYS    CE 2788     -0.01430     12.01000 ; qtot 2.412
  2789   HP   180   LYS   HE2 2789      0.11350      1.00800 ; qtot 2.525
  2790   HP   180   LYS   HE3 2790      0.11350      1.00800 ; qtot 2.639
  2791   N3   180   LYS    NZ 2791     -0.38540     14.01000 ; qtot 2.253
  2792    H   180   LYS   HZ1 2792      0.34000      1.00800 ; qtot 2.593
  2793    H   180   LYS   HZ2 2793      0.34000      1.00800 ; qtot 2.933
  2794    H   180   LYS   HZ3 2794      0.34000      1.00800 ; qtot 3.273
  2795    C   180   LYS     C 2795      0.73410     12.01000 ; qtot 4.007
  2796    O   180   LYS     O 2796     -0.58940     16.00000 ; qtot 3.418
  2797    N   181   ASN     N 2797     -0.41570     14.01000 ; qtot 3.002
  2798    H   181   ASN     H 2798      0.27190      1.00800 ; qtot 3.274
  2799   CX   181   ASN    CA 2799      0.01430     12.01000 ; qtot 3.289
  2800   H1   181   ASN    HA 2800      0.10480      1.00800 ; qtot 3.393
  2801  A2C   181   ASN    CB 2801     -0.20410     12.01000 ; qtot 3.189
  2802   HC   181   ASN   HB2 2802      0.07970      1.00800 ; qtot 3.269
  2803   HC   181   ASN   HB3 2803      0.07970      1.00800 ; qtot 3.349
  2804    C   181   ASN    CG 2804      0.71300     12.01000 ; qtot 4.062
  2805    O   181   ASN   OD1 2805     -0.59310     16.00000 ; qtot 3.469
  2806    N   181   ASN   ND2 2806     -0.91910     14.01000 ; qtot 2.549
  2807    H   181   ASN  HD21 2807      0.41960      1.00800 ; qtot 2.969
  2808    H   181   ASN  HD22 2808      0.41960      1.00800 ; qtot 3.389
  2809    C   181   ASN     C 2809      0.59730     12.01000 ; qtot 3.986
  2810    O   181   ASN     O 2810     -0.56790     16.00000 ; qtot 3.418
  2811    N   182   ILE     N 2811     -0.41570     14.01000 ; qtot 3.002
  2812    H   182   ILE     H 2812      0.27190      1.00800 ; qtot 3.274
  2813   CX   182   ILE    CA 2813     -0.05970     12.01000 ; qtot 3.215
  2814   H1   182   ILE    HA 2814      0.08690      1.00800 ; qtot 3.301
  2815  A3C   182   ILE    CB 2815      0.13030     12.01000 ; qtot 3.432
  2816   HC   182   ILE    HB 2816      0.01870      1.00800 ; qtot 3.450
  2817   CT   182   ILE   CG2 2817     -0.32040     12.01000 ; qtot 3.130
  2818   HC   182   ILE  HG21 2818      0.08820      1.00800 ; qtot 3.218
  2819   HC   182   ILE  HG22 2819      0.08820      1.00800 ; qtot 3.306
  2820   HC   182   ILE  HG23 2820      0.08820      1.00800 ; qtot 3.395
  2821  A2C   182   ILE   CG1 2821     -0.04300     12.01000 ; qtot 3.352
  2822   HC   182   ILE  HG12 2822      0.02360      1.00800 ; qtot 3.375
  2823   HC   182   ILE  HG13 2823      0.02360      1.00800 ; qtot 3.399
  2824   CT   182   ILE   CD1 2824     -0.06600     12.01000 ; qtot 3.333
  2825   HC   182   ILE  HD11 2825      0.01860      1.00800 ; qtot 3.351
  2826   HC   182   ILE  HD12 2826      0.01860      1.00800 ; qtot 3.370
  2827   HC   182   ILE  HD13 2827      0.01860      1.00800 ; qtot 3.389
  2828    C   182   ILE     C 2828      0.59730     12.01000 ; qtot 3.986
  2829    O   182   ILE     O 2829     -0.56790     16.00000 ; qtot 3.418
  2830    N   183   ALA     N 2830     -0.41570     14.01000 ; qtot 3.002
  2831    H   183   ALA     H 2831      0.27190      1.00800 ; qtot 3.274
  2832   CX   183   ALA    CA 2832      0.03370     12.01000 ; qtot 3.308
  2833   H1   183   ALA    HA 2833      0.08230      1.00800 ; qtot 3.390
  2834   CT   183   ALA    CB 2834     -0.18250     12.01000 ; qtot 3.208
  2835   HC   183   ALA   HB1 2835      0.06030      1.00800 ; qtot 3.268
  2836   HC   183   ALA   HB2 2836      0.06030      1.00800 ; qtot 3.328
  2837   HC   183   ALA   HB3 2837      0.06030      1.00800 ; qtot 3.389
  2838    C   183   ALA     C 2838      0.59730     12.01000 ; qtot 3.986
  2839    O   183   ALA     O 2839     -0.56790     16.00000 ; qtot 3.418
  2840    N   184   ALA     N 2840     -0.41570     14.01000 ; qtot 3.002
  2841    H   184   ALA     H 2841      0.27190      1.00800 ; qtot 3.274
  2842   CX   184   ALA    CA 2842      0.03370     12.01000 ; qtot 3.308
  2843   H1   184   ALA    HA 2843      0.08230      1.00800 ; qtot 3.390
  2844   CT   184   ALA    CB 2844     -0.18250     12.01000 ; qtot 3.208
  2845   HC   184   ALA   HB1 2845      0.06030      1.00800 ; qtot 3.268
  2846   HC   184   ALA   HB2 2846      0.06030      1.00800 ; qtot 3.328
  2847   HC   184   ALA   HB3 2847      0.06030      1.00800 ; qtot 3.389
  2848    C   184   ALA     C 2848      0.59730     12.01000 ; qtot 3.986
  2849    O   184   ALA     O 2849     -0.56790     16.00000 ; qtot 3.418
  2850    N   185   PHE     N 2850     -0.41570     14.01000 ; qtot 3.002
  2851    H   185   PHE     H 2851      0.27190      1.00800 ; qtot 3.274
  2852   CX   185   PHE    CA 2852     -0.00240     12.01000 ; qtot 3.272
  2853   H1   185   PHE    HA 2853      0.09780      1.00800 ; qtot 3.370
  2854   CT   185   PHE    CB 2854     -0.03430     12.01000 ; qtot 3.335
  2855   HC   185   PHE   HB2 2855      0.02950      1.00800 ; qtot 3.365
  2856   HC   185   PHE   HB3 2856      0.02950      1.00800 ; qtot 3.394
  2857   CA   185   PHE    CG 2857      0.01180     12.01000 ; qtot 3.406
  2858   CA   185   PHE   CD1 2858     -0.12560     12.01000 ; qtot 3.281
  2859   HA   185   PHE   HD1 2859      0.13300      1.00800 ; qtot 3.414
  2860   CA   185   PHE   CE1 2860     -0.17040     12.01000 ; qtot 3.243
  2861   HA   185   PHE   HE1 2861      0.14300      1.00800 ; qtot 3.386
  2862   CA   185   PHE    CZ 2862     -0.10720     12.01000 ; qtot 3.279
  2863   HA   185   PHE    HZ 2863      0.12970      1.00800 ; qtot 3.409
  2864   CA   185   PHE   CE2 2864     -0.17040     12.01000 ; qtot 3.238
  2865   HA   185   PHE   HE2 2865      0.14300      1.00800 ; qtot 3.381
  2866   CA   185   PHE   CD2 2866     -0.12560     12.01000 ; qtot 3.256
  2867   HA   185   PHE   HD2 2867      0.13300      1.00800 ; qtot 3.389
  2868    C   185   PHE     C 2868      0.59730     12.01000 ; qtot 3.986
  2869    O   185   PHE     O 2869     -0.56790     16.00000 ; qtot 3.418
  2870    N   186   GLY     N 2870     -0.41570     14.01000 ; qtot 3.002
  2871    H   186   GLY     H 2871      0.27190      1.00800 ; qtot 3.274
  2872   CX   186   GLY    CA 2872     -0.02520     12.01000 ; qtot 3.249
  2873   H1   186   GLY   HA2 2873      0.06980      1.00800 ; qtot 3.319
  2874   H1   186   GLY   HA3 2874      0.06980      1.00800 ; qtot 3.389
  2875    C   186   GLY     C 2875      0.59730     12.01000 ; qtot 3.986
  2876    O   186   GLY     O 2876     -0.56790     16.00000 ; qtot 3.418
  2877    N   187   GLY     N 2877     -0.41570     14.01000 ; qtot 3.002
  2878    H   187   GLY     H 2878      0.27190      1.00800 ; qtot 3.274
  2879   CX   187   GLY    CA 2879     -0.02520     12.01000 ; qtot 3.249
  2880   H1   187   GLY   HA2 2880      0.06980      1.00800 ; qtot 3.319
  2881   H1   187   GLY   HA3 2881      0.06980      1.00800 ; qtot 3.389
  2882    C   187   GLY     C 2882      0.59730     12.01000 ; qtot 3.986
  2883    O   187   GLY     O 2883     -0.56790     16.00000 ; qtot 3.418
  2884    N   188   ASN     N 2884     -0.41570     14.01000 ; qtot 3.002
  2885    H   188   ASN     H 2885      0.27190      1.00800 ; qtot 3.274
  2886   CX   188   ASN    CA 2886      0.01430     12.01000 ; qtot 3.289
  2887   H1   188   ASN    HA 2887      0.10480      1.00800 ; qtot 3.393
  2888  A2C   188   ASN    CB 2888     -0.20410     12.01000 ; qtot 3.189
  2889   HC   188   ASN   HB2 2889      0.07970      1.00800 ; qtot 3.269
  2890   HC   188   ASN   HB3 2890      0.07970      1.00800 ; qtot 3.349
  2891    C   188   ASN    CG 2891      0.71300     12.01000 ; qtot 4.062
  2892    O   188   ASN   OD1 2892     -0.59310     16.00000 ; qtot 3.469
  2893    N   188   ASN   ND2 2893     -0.91910     14.01000 ; qtot 2.549
  2894    H   188   ASN  HD21 2894      0.41960      1.00800 ; qtot 2.969
  2895    H   188   ASN  HD22 2895      0.41960      1.00800 ; qtot 3.389
  2896    C   188   ASN     C 2896      0.59730     12.01000 ; qtot 3.986
  2897    O   188   ASN     O 2897     -0.56790     16.00000 ; qtot 3.418
  2898    N   189   PRO     N 2898     -0.25480     14.01000 ; qtot 3.163
  2899   CT   189   PRO    CD 2899      0.01920     12.01000 ; qtot 3.182
  2900   H1   189   PRO   HD2 2900      0.03910      1.00800 ; qtot 3.222
  2901   H1   189   PRO   HD3 2901      0.03910      1.00800 ; qtot 3.261
  2902   CT   189   PRO    CG 2902      0.01890     12.01000 ; qtot 3.280
  2903   HC   189   PRO   HG2 2903      0.02130      1.00800 ; qtot 3.301
  2904   HC   189   PRO   HG3 2904      0.02130      1.00800 ; qtot 3.322
  2905   CT   189   PRO    CB 2905     -0.00700     12.01000 ; qtot 3.315
  2906   HC   189   PRO   HB2 2906      0.02530      1.00800 ; qtot 3.340
  2907   HC   189   PRO   HB3 2907      0.02530      1.00800 ; qtot 3.366
  2908   CX   189   PRO    CA 2908     -0.02660     12.01000 ; qtot 3.339
  2909   H1   189   PRO    HA 2909      0.06410      1.00800 ; qtot 3.403
  2910    C   189   PRO     C 2910      0.58960     12.01000 ; qtot 3.993
  2911    O   189   PRO     O 2911     -0.57480     16.00000 ; qtot 3.418
  2912    N   190   LYS     N 2912     -0.34790     14.01000 ; qtot 3.070
  2913    H   190   LYS     H 2913      0.27470      1.00800 ; qtot 3.345
  2914   CX   190   LYS    CA 2914     -0.24000     12.01000 ; qtot 3.105
  2915   H1   190   LYS    HA 2915      0.14260      1.00800 ; qtot 3.247
  2916   C8   190   LYS    CB 2916     -0.00940     12.01000 ; qtot 3.238
  2917   HC   190   LYS   HB2 2917      0.03620      1.00800 ; qtot 3.274
  2918   HC   190   LYS   HB3 2918      0.03620      1.00800 ; qtot 3.310
  2919   C8   190   LYS    CG 2919      0.01870     12.01000 ; qtot 3.329
  2920   HC   190   LYS   HG2 2920      0.01030      1.00800 ; qtot 3.339
  2921   HC   190   LYS   HG3 2921      0.01030      1.00800 ; qtot 3.350
  2922   C8   190   LYS    CD 2922     -0.04790     12.01000 ; qtot 3.302
  2923   HC   190   LYS   HD2 2923      0.06210      1.00800 ; qtot 3.364
  2924   HC   190   LYS   HD3 2924      0.06210      1.00800 ; qtot 3.426
  2925   C8   190   LYS    CE 2925     -0.01430     12.01000 ; qtot 3.412
  2926   HP   190   LYS   HE2 2926      0.11350      1.00800 ; qtot 3.525
  2927   HP   190   LYS   HE3 2927      0.11350      1.00800 ; qtot 3.639
  2928   N3   190   LYS    NZ 2928     -0.38540     14.01000 ; qtot 3.253
  2929    H   190   LYS   HZ1 2929      0.34000      1.00800 ; qtot 3.593
  2930    H   190   LYS   HZ2 2930      0.34000      1.00800 ; qtot 3.933
  2931    H   190   LYS   HZ3 2931      0.34000      1.00800 ; qtot 4.273
  2932    C   190   LYS     C 2932      0.73410     12.01000 ; qtot 5.007
  2933    O   190   LYS     O 2933     -0.58940     16.00000 ; qtot 4.418
  2934    N   191   SER     N 2934     -0.41570     14.01000 ; qtot 4.002
  2935    H   191   SER     H 2935      0.27190      1.00800 ; qtot 4.274
  2936   CX   191   SER    CA 2936     -0.02490     12.01000 ; qtot 4.249
  2937   H1   191   SER    HA 2937      0.08430      1.00800 ; qtot 4.334
  2938  A2C   191   SER    CB 2938      0.21170     12.01000 ; qtot 4.545
  2939   H1   191   SER   HB2 2939      0.03520      1.00800 ; qtot 4.581
  2940   H1   191   SER   HB3 2940      0.03520      1.00800 ; qtot 4.616
  2941   OH   191   SER    OG 2941     -0.65460     16.00000 ; qtot 3.961
  2942   HO   191   SER    HG 2942      0.42750      1.00800 ; qtot 4.389
  2943    C   191   SER     C 2943      0.59730     12.01000 ; qtot 4.986
  2944    O   191   SER     O 2944     -0.56790     16.00000 ; qtot 4.418
  2945    N   192   VAL     N 2945     -0.41570     14.01000 ; qtot 4.002
  2946    H   192   VAL     H 2946      0.27190      1.00800 ; qtot 4.274
  2947   CX   192   VAL    CA 2947     -0.08750     12.01000 ; qtot 4.187
  2948   H1   192   VAL    HA 2948      0.09690      1.00800 ; qtot 4.284
  2949  A3C   192   VAL    CB 2949      0.29850     12.01000 ; qtot 4.582
  2950   HC   192   VAL    HB 2950     -0.02970      1.00800 ; qtot 4.552
  2951   CT   192   VAL   CG1 2951     -0.31920     12.01000 ; qtot 4.233
  2952   HC   192   VAL  HG11 2952      0.07910      1.00800 ; qtot 4.312
  2953   HC   192   VAL  HG12 2953      0.07910      1.00800 ; qtot 4.391
  2954   HC   192   VAL  HG13 2954      0.07910      1.00800 ; qtot 4.471
  2955   CT   192   VAL   CG2 2955     -0.31920     12.01000 ; qtot 4.151
  2956   HC   192   VAL  HG21 2956      0.07910      1.00800 ; qtot 4.230
  2957   HC   192   VAL  HG22 2957      0.07910      1.00800 ; qtot 4.310
  2958   HC   192   VAL  HG23 2958      0.07910      1.00800 ; qtot 4.389
  2959    C   192   VAL     C 2959      0.59730     12.01000 ; qtot 4.986
  2960    O   192   VAL     O 2960     -0.56790     16.00000 ; qtot 4.418
  2961    N   193   THR     N 2961     -0.41570     14.01000 ; qtot 4.002
  2962    H   193   THR     H 2962      0.27190      1.00800 ; qtot 4.274
  2963   CX   193   THR    CA 2963     -0.03890     12.01000 ; qtot 4.235
  2964   H1   193   THR    HA 2964      0.10070      1.00800 ; qtot 4.336
  2965  A3C   193   THR    CB 2965      0.36540     12.01000 ; qtot 4.701
  2966   H1   193   THR    HB 2966      0.00430      1.00800 ; qtot 4.706
  2967   CT   193   THR   CG2 2967     -0.24380     12.01000 ; qtot 4.462
  2968   HC   193   THR  HG21 2968      0.06420      1.00800 ; qtot 4.526
  2969   HC   193   THR  HG22 2969      0.06420      1.00800 ; qtot 4.590
  2970   HC   193   THR  HG23 2970      0.06420      1.00800 ; qtot 4.655
  2971   OH   193   THR   OG1 2971     -0.67610     16.00000 ; qtot 3.978
  2972   HO   193   THR   HG1 2972      0.41020      1.00800 ; qtot 4.389
  2973    C   193   THR     C 2973      0.59730     12.01000 ; qtot 4.986
  2974    O   193   THR     O 2974     -0.56790     16.00000 ; qtot 4.418
  2975    N   194   LEU     N 2975     -0.41570     14.01000 ; qtot 4.002
  2976    H   194   LEU     H 2976      0.27190      1.00800 ; qtot 4.274
  2977   CX   194   LEU    CA 2977     -0.05180     12.01000 ; qtot 4.222
  2978   H1   194   LEU    HA 2978      0.09220      1.00800 ; qtot 4.315
  2979  A2C   194   LEU    CB 2979     -0.11020     12.01000 ; qtot 4.204
  2980   HC   194   LEU   HB2 2980      0.04570      1.00800 ; qtot 4.250
  2981   HC   194   LEU   HB3 2981      0.04570      1.00800 ; qtot 4.296
  2982  A3C   194   LEU    CG 2982      0.35310     12.01000 ; qtot 4.649
  2983   HC   194   LEU    HG 2983     -0.03610      1.00800 ; qtot 4.613
  2984   CT   194   LEU   CD1 2984     -0.41210     12.01000 ; qtot 4.201
  2985   HC   194   LEU  HD11 2985      0.10000      1.00800 ; qtot 4.301
  2986   HC   194   LEU  HD12 2986      0.10000      1.00800 ; qtot 4.401
  2987   HC   194   LEU  HD13 2987      0.10000      1.00800 ; qtot 4.501
  2988   CT   194   LEU   CD2 2988     -0.41210     12.01000 ; qtot 4.089
  2989   HC   194   LEU  HD21 2989      0.10000      1.00800 ; qtot 4.189
  2990   HC   194   LEU  HD22 2990      0.10000      1.00800 ; qtot 4.289
  2991   HC   194   LEU  HD23 2991      0.10000      1.00800 ; qtot 4.389
  2992    C   194   LEU     C 2992      0.59730     12.01000 ; qtot 4.986
  2993    O   194   LEU     O 2993     -0.56790     16.00000 ; qtot 4.418
  2994    N   195   PHE     N 2994     -0.41570     14.01000 ; qtot 4.002
  2995    H   195   PHE     H 2995      0.27190      1.00800 ; qtot 4.274
  2996   CX   195   PHE    CA 2996     -0.00240     12.01000 ; qtot 4.272
  2997   H1   195   PHE    HA 2997      0.09780      1.00800 ; qtot 4.370
  2998   CT   195   PHE    CB 2998     -0.03430     12.01000 ; qtot 4.335
  2999   HC   195   PHE   HB2 2999      0.02950      1.00800 ; qtot 4.365
  3000   HC   195   PHE   HB3 3000      0.02950      1.00800 ; qtot 4.394
  3001   CA   195   PHE    CG 3001      0.01180     12.01000 ; qtot 4.406
  3002   CA   195   PHE   CD1 3002     -0.12560     12.01000 ; qtot 4.281
  3003   HA   195   PHE   HD1 3003      0.13300      1.00800 ; qtot 4.414
  3004   CA   195   PHE   CE1 3004     -0.17040     12.01000 ; qtot 4.243
  3005   HA   195   PHE   HE1 3005      0.14300      1.00800 ; qtot 4.386
  3006   CA   195   PHE    CZ 3006     -0.10720     12.01000 ; qtot 4.279
  3007   HA   195   PHE    HZ 3007      0.12970      1.00800 ; qtot 4.409
  3008   CA   195   PHE   CE2 3008     -0.17040     12.01000 ; qtot 4.238
  3009   HA   195   PHE   HE2 3009      0.14300      1.00800 ; qtot 4.381
  3010   CA   195   PHE   CD2 3010     -0.12560     12.01000 ; qtot 4.256
  3011   HA   195   PHE   HD2 3011      0.13300      1.00800 ; qtot 4.389
  3012    C   195   PHE     C 3012      0.59730     12.01000 ; qtot 4.986
  3013    O   195   PHE     O 3013     -0.56790     16.00000 ; qtot 4.418
  3014    N   196   GLY     N 3014     -0.41570     14.01000 ; qtot 4.002
  3015    H   196   GLY     H 3015      0.27190      1.00800 ; qtot 4.274
  3016   CX   196   GLY    CA 3016     -0.02520     12.01000 ; qtot 4.249
  3017   H1   196   GLY   HA2 3017      0.06980      1.00800 ; qtot 4.319
  3018   H1   196   GLY   HA3 3018      0.06980      1.00800 ; qtot 4.389
  3019    C   196   GLY     C 3019      0.59730     12.01000 ; qtot 4.986
  3020    O   196   GLY     O 3020     -0.56790     16.00000 ; qtot 4.418
  3021    N   197   GLU     N 3021     -0.51630     14.01000 ; qtot 3.902
  3022    H   197   GLU     H 3022      0.29360      1.00800 ; qtot 4.195
  3023   CX   197   GLU    CA 3023      0.03970     12.01000 ; qtot 4.235
  3024   H1   197   GLU    HA 3024      0.11050      1.00800 ; qtot 4.346
  3025  A2C   197   GLU    CB 3025      0.05600     12.01000 ; qtot 4.402
  3026   HC   197   GLU   HB2 3026     -0.01730      1.00800 ; qtot 4.384
  3027   HC   197   GLU   HB3 3027     -0.01730      1.00800 ; qtot 4.367
  3028  A2C   197   GLU    CG 3028      0.01360     12.01000 ; qtot 4.381
  3029   HC   197   GLU   HG2 3029     -0.04250      1.00800 ; qtot 4.338
  3030   HC   197   GLU   HG3 3030     -0.04250      1.00800 ; qtot 4.296
  3031   CO   197   GLU    CD 3031      0.80540     12.01000 ; qtot 5.101
  3032   O2   197   GLU   OE1 3032     -0.81880     16.00000 ; qtot 4.282
  3033   O2   197   GLU   OE2 3033     -0.81880     16.00000 ; qtot 3.463
  3034    C   197   GLU     C 3034      0.53660     12.01000 ; qtot 4.000
  3035    O   197   GLU     O 3035     -0.58190     16.00000 ; qtot 3.418
  3036    N   198   SER     N 3036     -0.41570     14.01000 ; qtot 3.002
  3037    H   198   SER     H 3037      0.27190      1.00800 ; qtot 3.274
  3038   CX   198   SER    CA 3038     -0.02490     12.01000 ; qtot 3.249
  3039   H1   198   SER    HA 3039      0.08430      1.00800 ; qtot 3.334
  3040  A2C   198   SER    CB 3040      0.21170     12.01000 ; qtot 3.545
  3041   H1   198   SER   HB2 3041      0.03520      1.00800 ; qtot 3.581
  3042   H1   198   SER   HB3 3042      0.03520      1.00800 ; qtot 3.616
  3043   OH   198   SER    OG 3043     -0.65460     16.00000 ; qtot 2.961
  3044   HO   198   SER    HG 3044      0.42750      1.00800 ; qtot 3.389
  3045    C   198   SER     C 3045      0.59730     12.01000 ; qtot 3.986
  3046    O   198   SER     O 3046     -0.56790     16.00000 ; qtot 3.418
  3047    N   199   ALA     N 3047     -0.41570     14.01000 ; qtot 3.002
  3048    H   199   ALA     H 3048      0.27190      1.00800 ; qtot 3.274
  3049   CX   199   ALA    CA 3049      0.03370     12.01000 ; qtot 3.308
  3050   H1   199   ALA    HA 3050      0.08230      1.00800 ; qtot 3.390
  3051   CT   199   ALA    CB 3051     -0.18250     12.01000 ; qtot 3.208
  3052   HC   199   ALA   HB1 3052      0.06030      1.00800 ; qtot 3.268
  3053   HC   199   ALA   HB2 3053      0.06030      1.00800 ; qtot 3.328
  3054   HC   199   ALA   HB3 3054      0.06030      1.00800 ; qtot 3.389
  3055    C   199   ALA     C 3055      0.59730     12.01000 ; qtot 3.986
  3056    O   199   ALA     O 3056     -0.56790     16.00000 ; qtot 3.418
  3057    N   200   GLY     N 3057     -0.41570     14.01000 ; qtot 3.002
  3058    H   200   GLY     H 3058      0.27190      1.00800 ; qtot 3.274
  3059   CX   200   GLY    CA 3059     -0.02520     12.01000 ; qtot 3.249
  3060   H1   200   GLY   HA2 3060      0.06980      1.00800 ; qtot 3.319
  3061   H1   200   GLY   HA3 3061      0.06980      1.00800 ; qtot 3.389
  3062    C   200   GLY     C 3062      0.59730     12.01000 ; qtot 3.986
  3063    O   200   GLY     O 3063     -0.56790     16.00000 ; qtot 3.418
  3064    N   201   ALA     N 3064     -0.41570     14.01000 ; qtot 3.002
  3065    H   201   ALA     H 3065      0.27190      1.00800 ; qtot 3.274
  3066   CX   201   ALA    CA 3066      0.03370     12.01000 ; qtot 3.308
  3067   H1   201   ALA    HA 3067      0.08230      1.00800 ; qtot 3.390
  3068   CT   201   ALA    CB 3068     -0.18250     12.01000 ; qtot 3.208
  3069   HC   201   ALA   HB1 3069      0.06030      1.00800 ; qtot 3.268
  3070   HC   201   ALA   HB2 3070      0.06030      1.00800 ; qtot 3.328
  3071   HC   201   ALA   HB3 3071      0.06030      1.00800 ; qtot 3.389
  3072    C   201   ALA     C 3072      0.59730     12.01000 ; qtot 3.986
  3073    O   201   ALA     O 3073     -0.56790     16.00000 ; qtot 3.418
  3074    N   202   ALA     N 3074     -0.41570     14.01000 ; qtot 3.002
  3075    H   202   ALA     H 3075      0.27190      1.00800 ; qtot 3.274
  3076   CX   202   ALA    CA 3076      0.03370     12.01000 ; qtot 3.308
  3077   H1   202   ALA    HA 3077      0.08230      1.00800 ; qtot 3.390
  3078   CT   202   ALA    CB 3078     -0.18250     12.01000 ; qtot 3.208
  3079   HC   202   ALA   HB1 3079      0.06030      1.00800 ; qtot 3.268
  3080   HC   202   ALA   HB2 3080      0.06030      1.00800 ; qtot 3.328
  3081   HC   202   ALA   HB3 3081      0.06030      1.00800 ; qtot 3.389
  3082    C   202   ALA     C 3082      0.59730     12.01000 ; qtot 3.986
  3083    O   202   ALA     O 3083     -0.56790     16.00000 ; qtot 3.418
  3084    N   203   SER     N 3084     -0.41570     14.01000 ; qtot 3.002
  3085    H   203   SER     H 3085      0.27190      1.00800 ; qtot 3.274
  3086   CX   203   SER    CA 3086     -0.02490     12.01000 ; qtot 3.249
  3087   H1   203   SER    HA 3087      0.08430      1.00800 ; qtot 3.334
  3088  A2C   203   SER    CB 3088      0.21170     12.01000 ; qtot 3.545
  3089   H1   203   SER   HB2 3089      0.03520      1.00800 ; qtot 3.581
  3090   H1   203   SER   HB3 3090      0.03520      1.00800 ; qtot 3.616
  3091   OH   203   SER    OG 3091     -0.65460     16.00000 ; qtot 2.961
  3092   HO   203   SER    HG 3092      0.42750      1.00800 ; qtot 3.389
  3093    C   203   SER     C 3093      0.59730     12.01000 ; qtot 3.986
  3094    O   203   SER     O 3094     -0.56790     16.00000 ; qtot 3.418
  3095    N   204   VAL     N 3095     -0.41570     14.01000 ; qtot 3.002
  3096    H   204   VAL     H 3096      0.27190      1.00800 ; qtot 3.274
  3097   CX   204   VAL    CA 3097     -0.08750     12.01000 ; qtot 3.187
  3098   H1   204   VAL    HA 3098      0.09690      1.00800 ; qtot 3.284
  3099  A3C   204   VAL    CB 3099      0.29850     12.01000 ; qtot 3.582
  3100   HC   204   VAL    HB 3100     -0.02970      1.00800 ; qtot 3.552
  3101   CT   204   VAL   CG1 3101     -0.31920     12.01000 ; qtot 3.233
  3102   HC   204   VAL  HG11 3102      0.07910      1.00800 ; qtot 3.312
  3103   HC   204   VAL  HG12 3103      0.07910      1.00800 ; qtot 3.391
  3104   HC   204   VAL  HG13 3104      0.07910      1.00800 ; qtot 3.471
  3105   CT   204   VAL   CG2 3105     -0.31920     12.01000 ; qtot 3.151
  3106   HC   204   VAL  HG21 3106      0.07910      1.00800 ; qtot 3.230
  3107   HC   204   VAL  HG22 3107      0.07910      1.00800 ; qtot 3.310
  3108   HC   204   VAL  HG23 3108      0.07910      1.00800 ; qtot 3.389
  3109    C   204   VAL     C 3109      0.59730     12.01000 ; qtot 3.986
  3110    O   204   VAL     O 3110     -0.56790     16.00000 ; qtot 3.418
  3111    N   205   SER     N 3111     -0.41570     14.01000 ; qtot 3.002
  3112    H   205   SER     H 3112      0.27190      1.00800 ; qtot 3.274
  3113   CX   205   SER    CA 3113     -0.02490     12.01000 ; qtot 3.249
  3114   H1   205   SER    HA 3114      0.08430      1.00800 ; qtot 3.334
  3115  A2C   205   SER    CB 3115      0.21170     12.01000 ; qtot 3.545
  3116   H1   205   SER   HB2 3116      0.03520      1.00800 ; qtot 3.581
  3117   H1   205   SER   HB3 3117      0.03520      1.00800 ; qtot 3.616
  3118   OH   205   SER    OG 3118     -0.65460     16.00000 ; qtot 2.961
  3119   HO   205   SER    HG 3119      0.42750      1.00800 ; qtot 3.389
  3120    C   205   SER     C 3120      0.59730     12.01000 ; qtot 3.986
  3121    O   205   SER     O 3121     -0.56790     16.00000 ; qtot 3.418
  3122    N   206   LEU     N 3122     -0.41570     14.01000 ; qtot 3.002
  3123    H   206   LEU     H 3123      0.27190      1.00800 ; qtot 3.274
  3124   CX   206   LEU    CA 3124     -0.05180     12.01000 ; qtot 3.222
  3125   H1   206   LEU    HA 3125      0.09220      1.00800 ; qtot 3.315
  3126  A2C   206   LEU    CB 3126     -0.11020     12.01000 ; qtot 3.204
  3127   HC   206   LEU   HB2 3127      0.04570      1.00800 ; qtot 3.250
  3128   HC   206   LEU   HB3 3128      0.04570      1.00800 ; qtot 3.296
  3129  A3C   206   LEU    CG 3129      0.35310     12.01000 ; qtot 3.649
  3130   HC   206   LEU    HG 3130     -0.03610      1.00800 ; qtot 3.613
  3131   CT   206   LEU   CD1 3131     -0.41210     12.01000 ; qtot 3.201
  3132   HC   206   LEU  HD11 3132      0.10000      1.00800 ; qtot 3.301
  3133   HC   206   LEU  HD12 3133      0.10000      1.00800 ; qtot 3.401
  3134   HC   206   LEU  HD13 3134      0.10000      1.00800 ; qtot 3.501
  3135   CT   206   LEU   CD2 3135     -0.41210     12.01000 ; qtot 3.089
  3136   HC   206   LEU  HD21 3136      0.10000      1.00800 ; qtot 3.189
  3137   HC   206   LEU  HD22 3137      0.10000      1.00800 ; qtot 3.289
  3138   HC   206   LEU  HD23 3138      0.10000      1.00800 ; qtot 3.389
  3139    C   206   LEU     C 3139      0.59730     12.01000 ; qtot 3.986
  3140    O   206   LEU     O 3140     -0.56790     16.00000 ; qtot 3.418
  3141    N   207   HIE     N 3141     -0.41570     14.01000 ; qtot 3.002
  3142    H   207   HIE     H 3142      0.27190      1.00800 ; qtot 3.274
  3143   CX   207   HIE    CA 3143     -0.05810     12.01000 ; qtot 3.216
  3144   H1   207   HIE    HA 3144      0.13600      1.00800 ; qtot 3.352
  3145   CT   207   HIE    CB 3145     -0.00740     12.01000 ; qtot 3.345
  3146   HC   207   HIE   HB2 3146      0.03670      1.00800 ; qtot 3.381
  3147   HC   207   HIE   HB3 3147      0.03670      1.00800 ; qtot 3.418
  3148   CC   207   HIE    CG 3148      0.18680     12.01000 ; qtot 3.605
  3149   NB   207   HIE   ND1 3149     -0.54320     14.01000 ; qtot 3.062
  3150   CR   207   HIE   CE1 3150      0.16350     12.01000 ; qtot 3.225
  3151   H5   207   HIE   HE1 3151      0.14350      1.00800 ; qtot 3.369
  3152   NA   207   HIE   NE2 3152     -0.27950     14.01000 ; qtot 3.089
  3153    H   207   HIE   HE2 3153      0.33390      1.00800 ; qtot 3.423
  3154   CW   207   HIE   CD2 3154     -0.22070     12.01000 ; qtot 3.202
  3155   H4   207   HIE   HD2 3155      0.18620      1.00800 ; qtot 3.389
  3156    C   207   HIE     C 3156      0.59730     12.01000 ; qtot 3.986
  3157    O   207   HIE     O 3157     -0.56790     16.00000 ; qtot 3.418
  3158    N   208   LEU     N 3158     -0.41570     14.01000 ; qtot 3.002
  3159    H   208   LEU     H 3159      0.27190      1.00800 ; qtot 3.274
  3160   CX   208   LEU    CA 3160     -0.05180     12.01000 ; qtot 3.222
  3161   H1   208   LEU    HA 3161      0.09220      1.00800 ; qtot 3.315
  3162  A2C   208   LEU    CB 3162     -0.11020     12.01000 ; qtot 3.204
  3163   HC   208   LEU   HB2 3163      0.04570      1.00800 ; qtot 3.250
  3164   HC   208   LEU   HB3 3164      0.04570      1.00800 ; qtot 3.296
  3165  A3C   208   LEU    CG 3165      0.35310     12.01000 ; qtot 3.649
  3166   HC   208   LEU    HG 3166     -0.03610      1.00800 ; qtot 3.613
  3167   CT   208   LEU   CD1 3167     -0.41210     12.01000 ; qtot 3.201
  3168   HC   208   LEU  HD11 3168      0.10000      1.00800 ; qtot 3.301
  3169   HC   208   LEU  HD12 3169      0.10000      1.00800 ; qtot 3.401
  3170   HC   208   LEU  HD13 3170      0.10000      1.00800 ; qtot 3.501
  3171   CT   208   LEU   CD2 3171     -0.41210     12.01000 ; qtot 3.089
  3172   HC   208   LEU  HD21 3172      0.10000      1.00800 ; qtot 3.189
  3173   HC   208   LEU  HD22 3173      0.10000      1.00800 ; qtot 3.289
  3174   HC   208   LEU  HD23 3174      0.10000      1.00800 ; qtot 3.389
  3175    C   208   LEU     C 3175      0.59730     12.01000 ; qtot 3.986
  3176    O   208   LEU     O 3176     -0.56790     16.00000 ; qtot 3.418
  3177    N   209   LEU     N 3177     -0.41570     14.01000 ; qtot 3.002
  3178    H   209   LEU     H 3178      0.27190      1.00800 ; qtot 3.274
  3179   CX   209   LEU    CA 3179     -0.05180     12.01000 ; qtot 3.222
  3180   H1   209   LEU    HA 3180      0.09220      1.00800 ; qtot 3.315
  3181  A2C   209   LEU    CB 3181     -0.11020     12.01000 ; qtot 3.204
  3182   HC   209   LEU   HB2 3182      0.04570      1.00800 ; qtot 3.250
  3183   HC   209   LEU   HB3 3183      0.04570      1.00800 ; qtot 3.296
  3184  A3C   209   LEU    CG 3184      0.35310     12.01000 ; qtot 3.649
  3185   HC   209   LEU    HG 3185     -0.03610      1.00800 ; qtot 3.613
  3186   CT   209   LEU   CD1 3186     -0.41210     12.01000 ; qtot 3.201
  3187   HC   209   LEU  HD11 3187      0.10000      1.00800 ; qtot 3.301
  3188   HC   209   LEU  HD12 3188      0.10000      1.00800 ; qtot 3.401
  3189   HC   209   LEU  HD13 3189      0.10000      1.00800 ; qtot 3.501
  3190   CT   209   LEU   CD2 3190     -0.41210     12.01000 ; qtot 3.089
  3191   HC   209   LEU  HD21 3191      0.10000      1.00800 ; qtot 3.189
  3192   HC   209   LEU  HD22 3192      0.10000      1.00800 ; qtot 3.289
  3193   HC   209   LEU  HD23 3193      0.10000      1.00800 ; qtot 3.389
  3194    C   209   LEU     C 3194      0.59730     12.01000 ; qtot 3.986
  3195    O   209   LEU     O 3195     -0.56790     16.00000 ; qtot 3.418
  3196    N   210   SER     N 3196     -0.41570     14.01000 ; qtot 3.002
  3197    H   210   SER     H 3197      0.27190      1.00800 ; qtot 3.274
  3198   CX   210   SER    CA 3198     -0.02490     12.01000 ; qtot 3.249
  3199   H1   210   SER    HA 3199      0.08430      1.00800 ; qtot 3.334
  3200  A2C   210   SER    CB 3200      0.21170     12.01000 ; qtot 3.545
  3201   H1   210   SER   HB2 3201      0.03520      1.00800 ; qtot 3.581
  3202   H1   210   SER   HB3 3202      0.03520      1.00800 ; qtot 3.616
  3203   OH   210   SER    OG 3203     -0.65460     16.00000 ; qtot 2.961
  3204   HO   210   SER    HG 3204      0.42750      1.00800 ; qtot 3.389
  3205    C   210   SER     C 3205      0.59730     12.01000 ; qtot 3.986
  3206    O   210   SER     O 3206     -0.56790     16.00000 ; qtot 3.418
  3207    N   211   PRO     N 3207     -0.25480     14.01000 ; qtot 3.163
  3208   CT   211   PRO    CD 3208      0.01920     12.01000 ; qtot 3.182
  3209   H1   211   PRO   HD2 3209      0.03910      1.00800 ; qtot 3.222
  3210   H1   211   PRO   HD3 3210      0.03910      1.00800 ; qtot 3.261
  3211   CT   211   PRO    CG 3211      0.01890     12.01000 ; qtot 3.280
  3212   HC   211   PRO   HG2 3212      0.02130      1.00800 ; qtot 3.301
  3213   HC   211   PRO   HG3 3213      0.02130      1.00800 ; qtot 3.322
  3214   CT   211   PRO    CB 3214     -0.00700     12.01000 ; qtot 3.315
  3215   HC   211   PRO   HB2 3215      0.02530      1.00800 ; qtot 3.340
  3216   HC   211   PRO   HB3 3216      0.02530      1.00800 ; qtot 3.366
  3217   CX   211   PRO    CA 3217     -0.02660     12.01000 ; qtot 3.339
  3218   H1   211   PRO    HA 3218      0.06410      1.00800 ; qtot 3.403
  3219    C   211   PRO     C 3219      0.58960     12.01000 ; qtot 3.993
  3220    O   211   PRO     O 3220     -0.57480     16.00000 ; qtot 3.418
  3221    N   212   GLY     N 3221     -0.41570     14.01000 ; qtot 3.002
  3222    H   212   GLY     H 3222      0.27190      1.00800 ; qtot 3.274
  3223   CX   212   GLY    CA 3223     -0.02520     12.01000 ; qtot 3.249
  3224   H1   212   GLY   HA2 3224      0.06980      1.00800 ; qtot 3.319
  3225   H1   212   GLY   HA3 3225      0.06980      1.00800 ; qtot 3.389
  3226    C   212   GLY     C 3226      0.59730     12.01000 ; qtot 3.986
  3227    O   212   GLY     O 3227     -0.56790     16.00000 ; qtot 3.418
  3228    N   213   SER     N 3228     -0.41570     14.01000 ; qtot 3.002
  3229    H   213   SER     H 3229      0.27190      1.00800 ; qtot 3.274
  3230   CX   213   SER    CA 3230     -0.02490     12.01000 ; qtot 3.249
  3231   H1   213   SER    HA 3231      0.08430      1.00800 ; qtot 3.334
  3232  A2C   213   SER    CB 3232      0.21170     12.01000 ; qtot 3.545
  3233   H1   213   SER   HB2 3233      0.03520      1.00800 ; qtot 3.581
  3234   H1   213   SER   HB3 3234      0.03520      1.00800 ; qtot 3.616
  3235   OH   213   SER    OG 3235     -0.65460     16.00000 ; qtot 2.961
  3236   HO   213   SER    HG 3236      0.42750      1.00800 ; qtot 3.389
  3237    C   213   SER     C 3237      0.59730     12.01000 ; qtot 3.986
  3238    O   213   SER     O 3238     -0.56790     16.00000 ; qtot 3.418
  3239    N   214   HIE     N 3239     -0.41570     14.01000 ; qtot 3.002
  3240    H   214   HIE     H 3240      0.27190      1.00800 ; qtot 3.274
  3241   CX   214   HIE    CA 3241     -0.05810     12.01000 ; qtot 3.216
  3242   H1   214   HIE    HA 3242      0.13600      1.00800 ; qtot 3.352
  3243   CT   214   HIE    CB 3243     -0.00740     12.01000 ; qtot 3.345
  3244   HC   214   HIE   HB2 3244      0.03670      1.00800 ; qtot 3.381
  3245   HC   214   HIE   HB3 3245      0.03670      1.00800 ; qtot 3.418
  3246   CC   214   HIE    CG 3246      0.18680     12.01000 ; qtot 3.605
  3247   NB   214   HIE   ND1 3247     -0.54320     14.01000 ; qtot 3.062
  3248   CR   214   HIE   CE1 3248      0.16350     12.01000 ; qtot 3.225
  3249   H5   214   HIE   HE1 3249      0.14350      1.00800 ; qtot 3.369
  3250   NA   214   HIE   NE2 3250     -0.27950     14.01000 ; qtot 3.089
  3251    H   214   HIE   HE2 3251      0.33390      1.00800 ; qtot 3.423
  3252   CW   214   HIE   CD2 3252     -0.22070     12.01000 ; qtot 3.202
  3253   H4   214   HIE   HD2 3253      0.18620      1.00800 ; qtot 3.389
  3254    C   214   HIE     C 3254      0.59730     12.01000 ; qtot 3.986
  3255    O   214   HIE     O 3255     -0.56790     16.00000 ; qtot 3.418
  3256    N   215   SER     N 3256     -0.41570     14.01000 ; qtot 3.002
  3257    H   215   SER     H 3257      0.27190      1.00800 ; qtot 3.274
  3258   CX   215   SER    CA 3258     -0.02490     12.01000 ; qtot 3.249
  3259   H1   215   SER    HA 3259      0.08430      1.00800 ; qtot 3.334
  3260  A2C   215   SER    CB 3260      0.21170     12.01000 ; qtot 3.545
  3261   H1   215   SER   HB2 3261      0.03520      1.00800 ; qtot 3.581
  3262   H1   215   SER   HB3 3262      0.03520      1.00800 ; qtot 3.616
  3263   OH   215   SER    OG 3263     -0.65460     16.00000 ; qtot 2.961
  3264   HO   215   SER    HG 3264      0.42750      1.00800 ; qtot 3.389
  3265    C   215   SER     C 3265      0.59730     12.01000 ; qtot 3.986
  3266    O   215   SER     O 3266     -0.56790     16.00000 ; qtot 3.418
  3267    N   216   LEU     N 3267     -0.41570     14.01000 ; qtot 3.002
  3268    H   216   LEU     H 3268      0.27190      1.00800 ; qtot 3.274
  3269   CX   216   LEU    CA 3269     -0.05180     12.01000 ; qtot 3.222
  3270   H1   216   LEU    HA 3270      0.09220      1.00800 ; qtot 3.315
  3271  A2C   216   LEU    CB 3271     -0.11020     12.01000 ; qtot 3.204
  3272   HC   216   LEU   HB2 3272      0.04570      1.00800 ; qtot 3.250
  3273   HC   216   LEU   HB3 3273      0.04570      1.00800 ; qtot 3.296
  3274  A3C   216   LEU    CG 3274      0.35310     12.01000 ; qtot 3.649
  3275   HC   216   LEU    HG 3275     -0.03610      1.00800 ; qtot 3.613
  3276   CT   216   LEU   CD1 3276     -0.41210     12.01000 ; qtot 3.201
  3277   HC   216   LEU  HD11 3277      0.10000      1.00800 ; qtot 3.301
  3278   HC   216   LEU  HD12 3278      0.10000      1.00800 ; qtot 3.401
  3279   HC   216   LEU  HD13 3279      0.10000      1.00800 ; qtot 3.501
  3280   CT   216   LEU   CD2 3280     -0.41210     12.01000 ; qtot 3.089
  3281   HC   216   LEU  HD21 3281      0.10000      1.00800 ; qtot 3.189
  3282   HC   216   LEU  HD22 3282      0.10000      1.00800 ; qtot 3.289
  3283   HC   216   LEU  HD23 3283      0.10000      1.00800 ; qtot 3.389
  3284    C   216   LEU     C 3284      0.59730     12.01000 ; qtot 3.986
  3285    O   216   LEU     O 3285     -0.56790     16.00000 ; qtot 3.418
  3286    N   217   PHE     N 3286     -0.41570     14.01000 ; qtot 3.002
  3287    H   217   PHE     H 3287      0.27190      1.00800 ; qtot 3.274
  3288   CX   217   PHE    CA 3288     -0.00240     12.01000 ; qtot 3.272
  3289   H1   217   PHE    HA 3289      0.09780      1.00800 ; qtot 3.370
  3290   CT   217   PHE    CB 3290     -0.03430     12.01000 ; qtot 3.335
  3291   HC   217   PHE   HB2 3291      0.02950      1.00800 ; qtot 3.365
  3292   HC   217   PHE   HB3 3292      0.02950      1.00800 ; qtot 3.394
  3293   CA   217   PHE    CG 3293      0.01180     12.01000 ; qtot 3.406
  3294   CA   217   PHE   CD1 3294     -0.12560     12.01000 ; qtot 3.281
  3295   HA   217   PHE   HD1 3295      0.13300      1.00800 ; qtot 3.414
  3296   CA   217   PHE   CE1 3296     -0.17040     12.01000 ; qtot 3.243
  3297   HA   217   PHE   HE1 3297      0.14300      1.00800 ; qtot 3.386
  3298   CA   217   PHE    CZ 3298     -0.10720     12.01000 ; qtot 3.279
  3299   HA   217   PHE    HZ 3299      0.12970      1.00800 ; qtot 3.409
  3300   CA   217   PHE   CE2 3300     -0.17040     12.01000 ; qtot 3.238
  3301   HA   217   PHE   HE2 3301      0.14300      1.00800 ; qtot 3.381
  3302   CA   217   PHE   CD2 3302     -0.12560     12.01000 ; qtot 3.256
  3303   HA   217   PHE   HD2 3303      0.13300      1.00800 ; qtot 3.389
  3304    C   217   PHE     C 3304      0.59730     12.01000 ; qtot 3.986
  3305    O   217   PHE     O 3305     -0.56790     16.00000 ; qtot 3.418
  3306    N   218   THR     N 3306     -0.41570     14.01000 ; qtot 3.002
  3307    H   218   THR     H 3307      0.27190      1.00800 ; qtot 3.274
  3308   CX   218   THR    CA 3308     -0.03890     12.01000 ; qtot 3.235
  3309   H1   218   THR    HA 3309      0.10070      1.00800 ; qtot 3.336
  3310  A3C   218   THR    CB 3310      0.36540     12.01000 ; qtot 3.701
  3311   H1   218   THR    HB 3311      0.00430      1.00800 ; qtot 3.706
  3312   CT   218   THR   CG2 3312     -0.24380     12.01000 ; qtot 3.462
  3313   HC   218   THR  HG21 3313      0.06420      1.00800 ; qtot 3.526
  3314   HC   218   THR  HG22 3314      0.06420      1.00800 ; qtot 3.590
  3315   HC   218   THR  HG23 3315      0.06420      1.00800 ; qtot 3.655
  3316   OH   218   THR   OG1 3316     -0.67610     16.00000 ; qtot 2.978
  3317   HO   218   THR   HG1 3317      0.41020      1.00800 ; qtot 3.389
  3318    C   218   THR     C 3318      0.59730     12.01000 ; qtot 3.986
  3319    O   218   THR     O 3319     -0.56790     16.00000 ; qtot 3.418
  3320    N   219   ARG     N 3320     -0.34790     14.01000 ; qtot 3.070
  3321    H   219   ARG     H 3321      0.27470      1.00800 ; qtot 3.345
  3322   CX   219   ARG    CA 3322     -0.26370     12.01000 ; qtot 3.081
  3323   H1   219   ARG    HA 3323      0.15600      1.00800 ; qtot 3.237
  3324   C8   219   ARG    CB 3324     -0.00070     12.01000 ; qtot 3.236
  3325   HC   219   ARG   HB2 3325      0.03270      1.00800 ; qtot 3.269
  3326   HC   219   ARG   HB3 3326      0.03270      1.00800 ; qtot 3.302
  3327   C8   219   ARG    CG 3327      0.03900     12.01000 ; qtot 3.341
  3328   HC   219   ARG   HG2 3328      0.02850      1.00800 ; qtot 3.369
  3329   HC   219   ARG   HG3 3329      0.02850      1.00800 ; qtot 3.398
  3330   C8   219   ARG    CD 3330      0.04860     12.01000 ; qtot 3.446
  3331   H1   219   ARG   HD2 3331      0.06870      1.00800 ; qtot 3.515
  3332   H1   219   ARG   HD3 3332      0.06870      1.00800 ; qtot 3.584
  3333   N2   219   ARG    NE 3333     -0.52950     14.01000 ; qtot 3.054
  3334    H   219   ARG    HE 3334      0.34560      1.00800 ; qtot 3.400
  3335   CA   219   ARG    CZ 3335      0.80760     12.01000 ; qtot 4.208
  3336   N2   219   ARG   NH1 3336     -0.86270     14.01000 ; qtot 3.345
  3337    H   219   ARG  HH11 3337      0.44780      1.00800 ; qtot 3.793
  3338    H   219   ARG  HH12 3338      0.44780      1.00800 ; qtot 4.240
  3339   N2   219   ARG   NH2 3339     -0.86270     14.01000 ; qtot 3.378
  3340    H   219   ARG  HH21 3340      0.44780      1.00800 ; qtot 3.826
  3341    H   219   ARG  HH22 3341      0.44780      1.00800 ; qtot 4.273
  3342    C   219   ARG     C 3342      0.73410     12.01000 ; qtot 5.007
  3343    O   219   ARG     O 3343     -0.58940     16.00000 ; qtot 4.418
  3344    N   220   ALA     N 3344     -0.41570     14.01000 ; qtot 4.002
  3345    H   220   ALA     H 3345      0.27190      1.00800 ; qtot 4.274
  3346   CX   220   ALA    CA 3346      0.03370     12.01000 ; qtot 4.308
  3347   H1   220   ALA    HA 3347      0.08230      1.00800 ; qtot 4.390
  3348   CT   220   ALA    CB 3348     -0.18250     12.01000 ; qtot 4.208
  3349   HC   220   ALA   HB1 3349      0.06030      1.00800 ; qtot 4.268
  3350   HC   220   ALA   HB2 3350      0.06030      1.00800 ; qtot 4.328
  3351   HC   220   ALA   HB3 3351      0.06030      1.00800 ; qtot 4.389
  3352    C   220   ALA     C 3352      0.59730     12.01000 ; qtot 4.986
  3353    O   220   ALA     O 3353     -0.56790     16.00000 ; qtot 4.418
  3354    N   221   ILE     N 3354     -0.41570     14.01000 ; qtot 4.002
  3355    H   221   ILE     H 3355      0.27190      1.00800 ; qtot 4.274
  3356   CX   221   ILE    CA 3356     -0.05970     12.01000 ; qtot 4.215
  3357   H1   221   ILE    HA 3357      0.08690      1.00800 ; qtot 4.301
  3358  A3C   221   ILE    CB 3358      0.13030     12.01000 ; qtot 4.432
  3359   HC   221   ILE    HB 3359      0.01870      1.00800 ; qtot 4.450
  3360   CT   221   ILE   CG2 3360     -0.32040     12.01000 ; qtot 4.130
  3361   HC   221   ILE  HG21 3361      0.08820      1.00800 ; qtot 4.218
  3362   HC   221   ILE  HG22 3362      0.08820      1.00800 ; qtot 4.306
  3363   HC   221   ILE  HG23 3363      0.08820      1.00800 ; qtot 4.395
  3364  A2C   221   ILE   CG1 3364     -0.04300     12.01000 ; qtot 4.352
  3365   HC   221   ILE  HG12 3365      0.02360      1.00800 ; qtot 4.375
  3366   HC   221   ILE  HG13 3366      0.02360      1.00800 ; qtot 4.399
  3367   CT   221   ILE   CD1 3367     -0.06600     12.01000 ; qtot 4.333
  3368   HC   221   ILE  HD11 3368      0.01860      1.00800 ; qtot 4.351
  3369   HC   221   ILE  HD12 3369      0.01860      1.00800 ; qtot 4.370
  3370   HC   221   ILE  HD13 3370      0.01860      1.00800 ; qtot 4.389
  3371    C   221   ILE     C 3371      0.59730     12.01000 ; qtot 4.986
  3372    O   221   ILE     O 3372     -0.56790     16.00000 ; qtot 4.418
  3373    N   222   LEU     N 3373     -0.41570     14.01000 ; qtot 4.002
  3374    H   222   LEU     H 3374      0.27190      1.00800 ; qtot 4.274
  3375   CX   222   LEU    CA 3375     -0.05180     12.01000 ; qtot 4.222
  3376   H1   222   LEU    HA 3376      0.09220      1.00800 ; qtot 4.315
  3377  A2C   222   LEU    CB 3377     -0.11020     12.01000 ; qtot 4.204
  3378   HC   222   LEU   HB2 3378      0.04570      1.00800 ; qtot 4.250
  3379   HC   222   LEU   HB3 3379      0.04570      1.00800 ; qtot 4.296
  3380  A3C   222   LEU    CG 3380      0.35310     12.01000 ; qtot 4.649
  3381   HC   222   LEU    HG 3381     -0.03610      1.00800 ; qtot 4.613
  3382   CT   222   LEU   CD1 3382     -0.41210     12.01000 ; qtot 4.201
  3383   HC   222   LEU  HD11 3383      0.10000      1.00800 ; qtot 4.301
  3384   HC   222   LEU  HD12 3384      0.10000      1.00800 ; qtot 4.401
  3385   HC   222   LEU  HD13 3385      0.10000      1.00800 ; qtot 4.501
  3386   CT   222   LEU   CD2 3386     -0.41210     12.01000 ; qtot 4.089
  3387   HC   222   LEU  HD21 3387      0.10000      1.00800 ; qtot 4.189
  3388   HC   222   LEU  HD22 3388      0.10000      1.00800 ; qtot 4.289
  3389   HC   222   LEU  HD23 3389      0.10000      1.00800 ; qtot 4.389
  3390    C   222   LEU     C 3390      0.59730     12.01000 ; qtot 4.986
  3391    O   222   LEU     O 3391     -0.56790     16.00000 ; qtot 4.418
  3392    N   223   GLN     N 3392     -0.41570     14.01000 ; qtot 4.002
  3393    H   223   GLN     H 3393      0.27190      1.00800 ; qtot 4.274
  3394   CX   223   GLN    CA 3394     -0.00310     12.01000 ; qtot 4.271
  3395   H1   223   GLN    HA 3395      0.08500      1.00800 ; qtot 4.356
  3396  A2C   223   GLN    CB 3396     -0.00360     12.01000 ; qtot 4.353
  3397   HC   223   GLN   HB2 3397      0.01710      1.00800 ; qtot 4.370
  3398   HC   223   GLN   HB3 3398      0.01710      1.00800 ; qtot 4.387
  3399  A2C   223   GLN    CG 3399     -0.06450     12.01000 ; qtot 4.322
  3400   HC   223   GLN   HG2 3400      0.03520      1.00800 ; qtot 4.357
  3401   HC   223   GLN   HG3 3401      0.03520      1.00800 ; qtot 4.393
  3402    C   223   GLN    CD 3402      0.69510     12.01000 ; qtot 5.088
  3403    O   223   GLN   OE1 3403     -0.60860     16.00000 ; qtot 4.479
  3404    N   223   GLN   NE2 3404     -0.94070     14.01000 ; qtot 3.538
  3405    H   223   GLN  HE21 3405      0.42510      1.00800 ; qtot 3.964
  3406    H   223   GLN  HE22 3406      0.42510      1.00800 ; qtot 4.389
  3407    C   223   GLN     C 3407      0.59730     12.01000 ; qtot 4.986
  3408    O   223   GLN     O 3408     -0.56790     16.00000 ; qtot 4.418
  3409    N   224   SER     N 3409     -0.41570     14.01000 ; qtot 4.002
  3410    H   224   SER     H 3410      0.27190      1.00800 ; qtot 4.274
  3411   CX   224   SER    CA 3411     -0.02490     12.01000 ; qtot 4.249
  3412   H1   224   SER    HA 3412      0.08430      1.00800 ; qtot 4.334
  3413  A2C   224   SER    CB 3413      0.21170     12.01000 ; qtot 4.545
  3414   H1   224   SER   HB2 3414      0.03520      1.00800 ; qtot 4.581
  3415   H1   224   SER   HB3 3415      0.03520      1.00800 ; qtot 4.616
  3416   OH   224   SER    OG 3416     -0.65460     16.00000 ; qtot 3.961
  3417   HO   224   SER    HG 3417      0.42750      1.00800 ; qtot 4.389
  3418    C   224   SER     C 3418      0.59730     12.01000 ; qtot 4.986
  3419    O   224   SER     O 3419     -0.56790     16.00000 ; qtot 4.418
  3420    N   225   GLY     N 3420     -0.41570     14.01000 ; qtot 4.002
  3421    H   225   GLY     H 3421      0.27190      1.00800 ; qtot 4.274
  3422   CX   225   GLY    CA 3422     -0.02520     12.01000 ; qtot 4.249
  3423   H1   225   GLY   HA2 3423      0.06980      1.00800 ; qtot 4.319
  3424   H1   225   GLY   HA3 3424      0.06980      1.00800 ; qtot 4.389
  3425    C   225   GLY     C 3425      0.59730     12.01000 ; qtot 4.986
  3426    O   225   GLY     O 3426     -0.56790     16.00000 ; qtot 4.418
  3427    N   226   SER     N 3427     -0.41570     14.01000 ; qtot 4.002
  3428    H   226   SER     H 3428      0.27190      1.00800 ; qtot 4.274
  3429   CX   226   SER    CA 3429     -0.02490     12.01000 ; qtot 4.249
  3430   H1   226   SER    HA 3430      0.08430      1.00800 ; qtot 4.334
  3431  A2C   226   SER    CB 3431      0.21170     12.01000 ; qtot 4.545
  3432   H1   226   SER   HB2 3432      0.03520      1.00800 ; qtot 4.581
  3433   H1   226   SER   HB3 3433      0.03520      1.00800 ; qtot 4.616
  3434   OH   226   SER    OG 3434     -0.65460     16.00000 ; qtot 3.961
  3435   HO   226   SER    HG 3435      0.42750      1.00800 ; qtot 4.389
  3436    C   226   SER     C 3436      0.59730     12.01000 ; qtot 4.986
  3437    O   226   SER     O 3437     -0.56790     16.00000 ; qtot 4.418
  3438    N   227   PHE     N 3438     -0.41570     14.01000 ; qtot 4.002
  3439    H   227   PHE     H 3439      0.27190      1.00800 ; qtot 4.274
  3440   CX   227   PHE    CA 3440     -0.00240     12.01000 ; qtot 4.272
  3441   H1   227   PHE    HA 3441      0.09780      1.00800 ; qtot 4.370
  3442   CT   227   PHE    CB 3442     -0.03430     12.01000 ; qtot 4.335
  3443   HC   227   PHE   HB2 3443      0.02950      1.00800 ; qtot 4.365
  3444   HC   227   PHE   HB3 3444      0.02950      1.00800 ; qtot 4.394
  3445   CA   227   PHE    CG 3445      0.01180     12.01000 ; qtot 4.406
  3446   CA   227   PHE   CD1 3446     -0.12560     12.01000 ; qtot 4.281
  3447   HA   227   PHE   HD1 3447      0.13300      1.00800 ; qtot 4.414
  3448   CA   227   PHE   CE1 3448     -0.17040     12.01000 ; qtot 4.243
  3449   HA   227   PHE   HE1 3449      0.14300      1.00800 ; qtot 4.386
  3450   CA   227   PHE    CZ 3450     -0.10720     12.01000 ; qtot 4.279
  3451   HA   227   PHE    HZ 3451      0.12970      1.00800 ; qtot 4.409
  3452   CA   227   PHE   CE2 3452     -0.17040     12.01000 ; qtot 4.238
  3453   HA   227   PHE   HE2 3453      0.14300      1.00800 ; qtot 4.381
  3454   CA   227   PHE   CD2 3454     -0.12560     12.01000 ; qtot 4.256
  3455   HA   227   PHE   HD2 3455      0.13300      1.00800 ; qtot 4.389
  3456    C   227   PHE     C 3456      0.59730     12.01000 ; qtot 4.986
  3457    O   227   PHE     O 3457     -0.56790     16.00000 ; qtot 4.418
  3458    N   228   ASN     N 3458     -0.41570     14.01000 ; qtot 4.002
  3459    H   228   ASN     H 3459      0.27190      1.00800 ; qtot 4.274
  3460   CX   228   ASN    CA 3460      0.01430     12.01000 ; qtot 4.289
  3461   H1   228   ASN    HA 3461      0.10480      1.00800 ; qtot 4.393
  3462  A2C   228   ASN    CB 3462     -0.20410     12.01000 ; qtot 4.189
  3463   HC   228   ASN   HB2 3463      0.07970      1.00800 ; qtot 4.269
  3464   HC   228   ASN   HB3 3464      0.07970      1.00800 ; qtot 4.349
  3465    C   228   ASN    CG 3465      0.71300     12.01000 ; qtot 5.062
  3466    O   228   ASN   OD1 3466     -0.59310     16.00000 ; qtot 4.469
  3467    N   228   ASN   ND2 3467     -0.91910     14.01000 ; qtot 3.549
  3468    H   228   ASN  HD21 3468      0.41960      1.00800 ; qtot 3.969
  3469    H   228   ASN  HD22 3469      0.41960      1.00800 ; qtot 4.389
  3470    C   228   ASN     C 3470      0.59730     12.01000 ; qtot 4.986
  3471    O   228   ASN     O 3471     -0.56790     16.00000 ; qtot 4.418
  3472    N   229   ALA     N 3472     -0.41570     14.01000 ; qtot 4.002
  3473    H   229   ALA     H 3473      0.27190      1.00800 ; qtot 4.274
  3474   CX   229   ALA    CA 3474      0.03370     12.01000 ; qtot 4.308
  3475   H1   229   ALA    HA 3475      0.08230      1.00800 ; qtot 4.390
  3476   CT   229   ALA    CB 3476     -0.18250     12.01000 ; qtot 4.208
  3477   HC   229   ALA   HB1 3477      0.06030      1.00800 ; qtot 4.268
  3478   HC   229   ALA   HB2 3478      0.06030      1.00800 ; qtot 4.328
  3479   HC   229   ALA   HB3 3479      0.06030      1.00800 ; qtot 4.389
  3480    C   229   ALA     C 3480      0.59730     12.01000 ; qtot 4.986
  3481    O   229   ALA     O 3481     -0.56790     16.00000 ; qtot 4.418
  3482    N   230   PRO     N 3482     -0.25480     14.01000 ; qtot 4.163
  3483   CT   230   PRO    CD 3483      0.01920     12.01000 ; qtot 4.182
  3484   H1   230   PRO   HD2 3484      0.03910      1.00800 ; qtot 4.222
  3485   H1   230   PRO   HD3 3485      0.03910      1.00800 ; qtot 4.261
  3486   CT   230   PRO    CG 3486      0.01890     12.01000 ; qtot 4.280
  3487   HC   230   PRO   HG2 3487      0.02130      1.00800 ; qtot 4.301
  3488   HC   230   PRO   HG3 3488      0.02130      1.00800 ; qtot 4.322
  3489   CT   230   PRO    CB 3489     -0.00700     12.01000 ; qtot 4.315
  3490   HC   230   PRO   HB2 3490      0.02530      1.00800 ; qtot 4.340
  3491   HC   230   PRO   HB3 3491      0.02530      1.00800 ; qtot 4.366
  3492   CX   230   PRO    CA 3492     -0.02660     12.01000 ; qtot 4.339
  3493   H1   230   PRO    HA 3493      0.06410      1.00800 ; qtot 4.403
  3494    C   230   PRO     C 3494      0.58960     12.01000 ; qtot 4.993
  3495    O   230   PRO     O 3495     -0.57480     16.00000 ; qtot 4.418
  3496    N   231   TRP     N 3496     -0.41570     14.01000 ; qtot 4.002
  3497    H   231   TRP     H 3497      0.27190      1.00800 ; qtot 4.274
  3498   CX   231   TRP    CA 3498     -0.02750     12.01000 ; qtot 4.247
  3499   H1   231   TRP    HA 3499      0.11230      1.00800 ; qtot 4.359
  3500   CT   231   TRP    CB 3500     -0.00500     12.01000 ; qtot 4.354
  3501   HC   231   TRP   HB2 3501      0.03390      1.00800 ; qtot 4.388
  3502   HC   231   TRP   HB3 3502      0.03390      1.00800 ; qtot 4.422
  3503   C*   231   TRP    CG 3503     -0.14150     12.01000 ; qtot 4.280
  3504   CW   231   TRP   CD1 3504     -0.16380     12.01000 ; qtot 4.117
  3505   H4   231   TRP   HD1 3505      0.20620      1.00800 ; qtot 4.323
  3506   NA   231   TRP   NE1 3506     -0.34180     14.01000 ; qtot 3.981
  3507    H   231   TRP   HE1 3507      0.34120      1.00800 ; qtot 4.322
  3508   CN   231   TRP   CE2 3508      0.13800     12.01000 ; qtot 4.460
  3509   CA   231   TRP   CZ2 3509     -0.26010     12.01000 ; qtot 4.200
  3510   HA   231   TRP   HZ2 3510      0.15720      1.00800 ; qtot 4.357
  3511   CA   231   TRP   CH2 3511     -0.11340     12.01000 ; qtot 4.244
  3512   HA   231   TRP   HH2 3512      0.14170      1.00800 ; qtot 4.386
  3513   CA   231   TRP   CZ3 3513     -0.19720     12.01000 ; qtot 4.188
  3514   HA   231   TRP   HZ3 3514      0.14470      1.00800 ; qtot 4.333
  3515   CA   231   TRP   CE3 3515     -0.23870     12.01000 ; qtot 4.094
  3516   HA   231   TRP   HE3 3516      0.17000      1.00800 ; qtot 4.264
  3517   CB   231   TRP   CD2 3517      0.12430     12.01000 ; qtot 4.389
  3518    C   231   TRP     C 3518      0.59730     12.01000 ; qtot 4.986
  3519    O   231   TRP     O 3519     -0.56790     16.00000 ; qtot 4.418
  3520    N   232   ALA     N 3520     -0.41570     14.01000 ; qtot 4.002
  3521    H   232   ALA     H 3521      0.27190      1.00800 ; qtot 4.274
  3522   CX   232   ALA    CA 3522      0.03370     12.01000 ; qtot 4.308
  3523   H1   232   ALA    HA 3523      0.08230      1.00800 ; qtot 4.390
  3524   CT   232   ALA    CB 3524     -0.18250     12.01000 ; qtot 4.208
  3525   HC   232   ALA   HB1 3525      0.06030      1.00800 ; qtot 4.268
  3526   HC   232   ALA   HB2 3526      0.06030      1.00800 ; qtot 4.328
  3527   HC   232   ALA   HB3 3527      0.06030      1.00800 ; qtot 4.389
  3528    C   232   ALA     C 3528      0.59730     12.01000 ; qtot 4.986
  3529    O   232   ALA     O 3529     -0.56790     16.00000 ; qtot 4.418
  3530    N   233   VAL     N 3530     -0.41570     14.01000 ; qtot 4.002
  3531    H   233   VAL     H 3531      0.27190      1.00800 ; qtot 4.274
  3532   CX   233   VAL    CA 3532     -0.08750     12.01000 ; qtot 4.187
  3533   H1   233   VAL    HA 3533      0.09690      1.00800 ; qtot 4.284
  3534  A3C   233   VAL    CB 3534      0.29850     12.01000 ; qtot 4.582
  3535   HC   233   VAL    HB 3535     -0.02970      1.00800 ; qtot 4.552
  3536   CT   233   VAL   CG1 3536     -0.31920     12.01000 ; qtot 4.233
  3537   HC   233   VAL  HG11 3537      0.07910      1.00800 ; qtot 4.312
  3538   HC   233   VAL  HG12 3538      0.07910      1.00800 ; qtot 4.391
  3539   HC   233   VAL  HG13 3539      0.07910      1.00800 ; qtot 4.471
  3540   CT   233   VAL   CG2 3540     -0.31920     12.01000 ; qtot 4.151
  3541   HC   233   VAL  HG21 3541      0.07910      1.00800 ; qtot 4.230
  3542   HC   233   VAL  HG22 3542      0.07910      1.00800 ; qtot 4.310
  3543   HC   233   VAL  HG23 3543      0.07910      1.00800 ; qtot 4.389
  3544    C   233   VAL     C 3544      0.59730     12.01000 ; qtot 4.986
  3545    O   233   VAL     O 3545     -0.56790     16.00000 ; qtot 4.418
  3546    N   234   THR     N 3546     -0.41570     14.01000 ; qtot 4.002
  3547    H   234   THR     H 3547      0.27190      1.00800 ; qtot 4.274
  3548   CX   234   THR    CA 3548     -0.03890     12.01000 ; qtot 4.235
  3549   H1   234   THR    HA 3549      0.10070      1.00800 ; qtot 4.336
  3550  A3C   234   THR    CB 3550      0.36540     12.01000 ; qtot 4.701
  3551   H1   234   THR    HB 3551      0.00430      1.00800 ; qtot 4.706
  3552   CT   234   THR   CG2 3552     -0.24380     12.01000 ; qtot 4.462
  3553   HC   234   THR  HG21 3553      0.06420      1.00800 ; qtot 4.526
  3554   HC   234   THR  HG22 3554      0.06420      1.00800 ; qtot 4.590
  3555   HC   234   THR  HG23 3555      0.06420      1.00800 ; qtot 4.655
  3556   OH   234   THR   OG1 3556     -0.67610     16.00000 ; qtot 3.978
  3557   HO   234   THR   HG1 3557      0.41020      1.00800 ; qtot 4.389
  3558    C   234   THR     C 3558      0.59730     12.01000 ; qtot 4.986
  3559    O   234   THR     O 3559     -0.56790     16.00000 ; qtot 4.418
  3560    N   235   SER     N 3560     -0.41570     14.01000 ; qtot 4.002
  3561    H   235   SER     H 3561      0.27190      1.00800 ; qtot 4.274
  3562   CX   235   SER    CA 3562     -0.02490     12.01000 ; qtot 4.249
  3563   H1   235   SER    HA 3563      0.08430      1.00800 ; qtot 4.334
  3564  A2C   235   SER    CB 3564      0.21170     12.01000 ; qtot 4.545
  3565   H1   235   SER   HB2 3565      0.03520      1.00800 ; qtot 4.581
  3566   H1   235   SER   HB3 3566      0.03520      1.00800 ; qtot 4.616
  3567   OH   235   SER    OG 3567     -0.65460     16.00000 ; qtot 3.961
  3568   HO   235   SER    HG 3568      0.42750      1.00800 ; qtot 4.389
  3569    C   235   SER     C 3569      0.59730     12.01000 ; qtot 4.986
  3570    O   235   SER     O 3570     -0.56790     16.00000 ; qtot 4.418
  3571    N   236   LEU     N 3571     -0.41570     14.01000 ; qtot 4.002
  3572    H   236   LEU     H 3572      0.27190      1.00800 ; qtot 4.274
  3573   CX   236   LEU    CA 3573     -0.05180     12.01000 ; qtot 4.222
  3574   H1   236   LEU    HA 3574      0.09220      1.00800 ; qtot 4.315
  3575  A2C   236   LEU    CB 3575     -0.11020     12.01000 ; qtot 4.204
  3576   HC   236   LEU   HB2 3576      0.04570      1.00800 ; qtot 4.250
  3577   HC   236   LEU   HB3 3577      0.04570      1.00800 ; qtot 4.296
  3578  A3C   236   LEU    CG 3578      0.35310     12.01000 ; qtot 4.649
  3579   HC   236   LEU    HG 3579     -0.03610      1.00800 ; qtot 4.613
  3580   CT   236   LEU   CD1 3580     -0.41210     12.01000 ; qtot 4.201
  3581   HC   236   LEU  HD11 3581      0.10000      1.00800 ; qtot 4.301
  3582   HC   236   LEU  HD12 3582      0.10000      1.00800 ; qtot 4.401
  3583   HC   236   LEU  HD13 3583      0.10000      1.00800 ; qtot 4.501
  3584   CT   236   LEU   CD2 3584     -0.41210     12.01000 ; qtot 4.089
  3585   HC   236   LEU  HD21 3585      0.10000      1.00800 ; qtot 4.189
  3586   HC   236   LEU  HD22 3586      0.10000      1.00800 ; qtot 4.289
  3587   HC   236   LEU  HD23 3587      0.10000      1.00800 ; qtot 4.389
  3588    C   236   LEU     C 3588      0.59730     12.01000 ; qtot 4.986
  3589    O   236   LEU     O 3589     -0.56790     16.00000 ; qtot 4.418
  3590    N   237   TYR     N 3590     -0.41570     14.01000 ; qtot 4.002
  3591    H   237   TYR     H 3591      0.27190      1.00800 ; qtot 4.274
  3592   CX   237   TYR    CA 3592     -0.00140     12.01000 ; qtot 4.273
  3593   H1   237   TYR    HA 3593      0.08760      1.00800 ; qtot 4.360
  3594   CT   237   TYR    CB 3594     -0.01520     12.01000 ; qtot 4.345
  3595   HC   237   TYR   HB2 3595      0.02950      1.00800 ; qtot 4.375
  3596   HC   237   TYR   HB3 3596      0.02950      1.00800 ; qtot 4.404
  3597   CA   237   TYR    CG 3597     -0.00110     12.01000 ; qtot 4.403
  3598   CA   237   TYR   CD1 3598     -0.19060     12.01000 ; qtot 4.213
  3599   HA   237   TYR   HD1 3599      0.16990      1.00800 ; qtot 4.382
  3600   CA   237   TYR   CE1 3600     -0.23410     12.01000 ; qtot 4.148
  3601   HA   237   TYR   HE1 3601      0.16560      1.00800 ; qtot 4.314
  3602    C   237   TYR    CZ 3602      0.32260     12.01000 ; qtot 4.637
  3603   OH   237   TYR    OH 3603     -0.55790     16.00000 ; qtot 4.079
  3604   HO   237   TYR    HH 3604      0.39920      1.00800 ; qtot 4.478
  3605   CA   237   TYR   CE2 3605     -0.23410     12.01000 ; qtot 4.244
  3606   HA   237   TYR   HE2 3606      0.16560      1.00800 ; qtot 4.409
  3607   CA   237   TYR   CD2 3607     -0.19060     12.01000 ; qtot 4.219
  3608   HA   237   TYR   HD2 3608      0.16990      1.00800 ; qtot 4.389
  3609    C   237   TYR     C 3609      0.59730     12.01000 ; qtot 4.986
  3610    O   237   TYR     O 3610     -0.56790     16.00000 ; qtot 4.418
  3611    N   238   GLU     N 3611     -0.51630     14.01000 ; qtot 3.902
  3612    H   238   GLU     H 3612      0.29360      1.00800 ; qtot 4.195
  3613   CX   238   GLU    CA 3613      0.03970     12.01000 ; qtot 4.235
  3614   H1   238   GLU    HA 3614      0.11050      1.00800 ; qtot 4.346
  3615  A2C   238   GLU    CB 3615      0.05600     12.01000 ; qtot 4.402
  3616   HC   238   GLU   HB2 3616     -0.01730      1.00800 ; qtot 4.384
  3617   HC   238   GLU   HB3 3617     -0.01730      1.00800 ; qtot 4.367
  3618  A2C   238   GLU    CG 3618      0.01360     12.01000 ; qtot 4.381
  3619   HC   238   GLU   HG2 3619     -0.04250      1.00800 ; qtot 4.338
  3620   HC   238   GLU   HG3 3620     -0.04250      1.00800 ; qtot 4.296
  3621   CO   238   GLU    CD 3621      0.80540     12.01000 ; qtot 5.101
  3622   O2   238   GLU   OE1 3622     -0.81880     16.00000 ; qtot 4.282
  3623   O2   238   GLU   OE2 3623     -0.81880     16.00000 ; qtot 3.463
  3624    C   238   GLU     C 3624      0.53660     12.01000 ; qtot 4.000
  3625    O   238   GLU     O 3625     -0.58190     16.00000 ; qtot 3.418
  3626    N   239   ALA     N 3626     -0.41570     14.01000 ; qtot 3.002
  3627    H   239   ALA     H 3627      0.27190      1.00800 ; qtot 3.274
  3628   CX   239   ALA    CA 3628      0.03370     12.01000 ; qtot 3.308
  3629   H1   239   ALA    HA 3629      0.08230      1.00800 ; qtot 3.390
  3630   CT   239   ALA    CB 3630     -0.18250     12.01000 ; qtot 3.208
  3631   HC   239   ALA   HB1 3631      0.06030      1.00800 ; qtot 3.268
  3632   HC   239   ALA   HB2 3632      0.06030      1.00800 ; qtot 3.328
  3633   HC   239   ALA   HB3 3633      0.06030      1.00800 ; qtot 3.389
  3634    C   239   ALA     C 3634      0.59730     12.01000 ; qtot 3.986
  3635    O   239   ALA     O 3635     -0.56790     16.00000 ; qtot 3.418
  3636    N   240   ARG     N 3636     -0.34790     14.01000 ; qtot 3.070
  3637    H   240   ARG     H 3637      0.27470      1.00800 ; qtot 3.345
  3638   CX   240   ARG    CA 3638     -0.26370     12.01000 ; qtot 3.081
  3639   H1   240   ARG    HA 3639      0.15600      1.00800 ; qtot 3.237
  3640   C8   240   ARG    CB 3640     -0.00070     12.01000 ; qtot 3.236
  3641   HC   240   ARG   HB2 3641      0.03270      1.00800 ; qtot 3.269
  3642   HC   240   ARG   HB3 3642      0.03270      1.00800 ; qtot 3.302
  3643   C8   240   ARG    CG 3643      0.03900     12.01000 ; qtot 3.341
  3644   HC   240   ARG   HG2 3644      0.02850      1.00800 ; qtot 3.369
  3645   HC   240   ARG   HG3 3645      0.02850      1.00800 ; qtot 3.398
  3646   C8   240   ARG    CD 3646      0.04860     12.01000 ; qtot 3.446
  3647   H1   240   ARG   HD2 3647      0.06870      1.00800 ; qtot 3.515
  3648   H1   240   ARG   HD3 3648      0.06870      1.00800 ; qtot 3.584
  3649   N2   240   ARG    NE 3649     -0.52950     14.01000 ; qtot 3.054
  3650    H   240   ARG    HE 3650      0.34560      1.00800 ; qtot 3.400
  3651   CA   240   ARG    CZ 3651      0.80760     12.01000 ; qtot 4.208
  3652   N2   240   ARG   NH1 3652     -0.86270     14.01000 ; qtot 3.345
  3653    H   240   ARG  HH11 3653      0.44780      1.00800 ; qtot 3.793
  3654    H   240   ARG  HH12 3654      0.44780      1.00800 ; qtot 4.240
  3655   N2   240   ARG   NH2 3655     -0.86270     14.01000 ; qtot 3.378
  3656    H   240   ARG  HH21 3656      0.44780      1.00800 ; qtot 3.826
  3657    H   240   ARG  HH22 3657      0.44780      1.00800 ; qtot 4.273
  3658    C   240   ARG     C 3658      0.73410     12.01000 ; qtot 5.007
  3659    O   240   ARG     O 3659     -0.58940     16.00000 ; qtot 4.418
  3660    N   241   NLN     N 3660     -0.41570     14.01000 ; qtot 4.002
  3661    H   241   NLN     H 3661      0.27190      1.00800 ; qtot 4.274
  3662   CX   241   NLN    CA 3662      0.01430     12.01000 ; qtot 4.289
  3663   H1   241   NLN    HA 3663      0.10480      1.00800 ; qtot 4.393
  3664  A2C   241   NLN    CB 3664     -0.20410     12.01000 ; qtot 4.189
  3665   HC   241   NLN   HB2 3665      0.07970      1.00800 ; qtot 4.269
  3666   HC   241   NLN   HB3 3666      0.07970      1.00800 ; qtot 4.349
  3667    C   241   NLN    CG 3667      0.71300     12.01000 ; qtot 5.062
  3668    O   241   NLN   OD1 3668     -0.59310     16.00000 ; qtot 4.469
  3669    N   241   NLN   ND2 3669     -0.69350     14.01000 ; qtot 3.775
  3670    H   241   NLN  HD21 3670      0.41960      1.00800 ; qtot 4.195
  3671    C   241   NLN     C 3671      0.59730     12.01000 ; qtot 4.792
  3672    O   241   NLN     O 3672     -0.56790     16.00000 ; qtot 4.224
  3673    N   242   ARG     N 3673     -0.34790     14.01000 ; qtot 3.876
  3674    H   242   ARG     H 3674      0.27470      1.00800 ; qtot 4.151
  3675   CX   242   ARG    CA 3675     -0.26370     12.01000 ; qtot 3.887
  3676   H1   242   ARG    HA 3676      0.15600      1.00800 ; qtot 4.043
  3677   C8   242   ARG    CB 3677     -0.00070     12.01000 ; qtot 4.042
  3678   HC   242   ARG   HB2 3678      0.03270      1.00800 ; qtot 4.075
  3679   HC   242   ARG   HB3 3679      0.03270      1.00800 ; qtot 4.108
  3680   C8   242   ARG    CG 3680      0.03900     12.01000 ; qtot 4.147
  3681   HC   242   ARG   HG2 3681      0.02850      1.00800 ; qtot 4.175
  3682   HC   242   ARG   HG3 3682      0.02850      1.00800 ; qtot 4.204
  3683   C8   242   ARG    CD 3683      0.04860     12.01000 ; qtot 4.252
  3684   H1   242   ARG   HD2 3684      0.06870      1.00800 ; qtot 4.321
  3685   H1   242   ARG   HD3 3685      0.06870      1.00800 ; qtot 4.390
  3686   N2   242   ARG    NE 3686     -0.52950     14.01000 ; qtot 3.860
  3687    H   242   ARG    HE 3687      0.34560      1.00800 ; qtot 4.206
  3688   CA   242   ARG    CZ 3688      0.80760     12.01000 ; qtot 5.014
  3689   N2   242   ARG   NH1 3689     -0.86270     14.01000 ; qtot 4.151
  3690    H   242   ARG  HH11 3690      0.44780      1.00800 ; qtot 4.599
  3691    H   242   ARG  HH12 3691      0.44780      1.00800 ; qtot 5.046
  3692   N2   242   ARG   NH2 3692     -0.86270     14.01000 ; qtot 4.184
  3693    H   242   ARG  HH21 3693      0.44780      1.00800 ; qtot 4.632
  3694    H   242   ARG  HH22 3694      0.44780      1.00800 ; qtot 5.079
  3695    C   242   ARG     C 3695      0.73410     12.01000 ; qtot 5.813
  3696    O   242   ARG     O 3696     -0.58940     16.00000 ; qtot 5.224
  3697    N   243   THR     N 3697     -0.41570     14.01000 ; qtot 4.808
  3698    H   243   THR     H 3698      0.27190      1.00800 ; qtot 5.080
  3699   CX   243   THR    CA 3699     -0.03890     12.01000 ; qtot 5.041
  3700   H1   243   THR    HA 3700      0.10070      1.00800 ; qtot 5.142
  3701  A3C   243   THR    CB 3701      0.36540     12.01000 ; qtot 5.507
  3702   H1   243   THR    HB 3702      0.00430      1.00800 ; qtot 5.512
  3703   CT   243   THR   CG2 3703     -0.24380     12.01000 ; qtot 5.268
  3704   HC   243   THR  HG21 3704      0.06420      1.00800 ; qtot 5.332
  3705   HC   243   THR  HG22 3705      0.06420      1.00800 ; qtot 5.396
  3706   HC   243   THR  HG23 3706      0.06420      1.00800 ; qtot 5.461
  3707   OH   243   THR   OG1 3707     -0.67610     16.00000 ; qtot 4.784
  3708   HO   243   THR   HG1 3708      0.41020      1.00800 ; qtot 5.195
  3709    C   243   THR     C 3709      0.59730     12.01000 ; qtot 5.792
  3710    O   243   THR     O 3710     -0.56790     16.00000 ; qtot 5.224
  3711    N   244   LEU     N 3711     -0.41570     14.01000 ; qtot 4.808
  3712    H   244   LEU     H 3712      0.27190      1.00800 ; qtot 5.080
  3713   CX   244   LEU    CA 3713     -0.05180     12.01000 ; qtot 5.028
  3714   H1   244   LEU    HA 3714      0.09220      1.00800 ; qtot 5.121
  3715  A2C   244   LEU    CB 3715     -0.11020     12.01000 ; qtot 5.010
  3716   HC   244   LEU   HB2 3716      0.04570      1.00800 ; qtot 5.056
  3717   HC   244   LEU   HB3 3717      0.04570      1.00800 ; qtot 5.102
  3718  A3C   244   LEU    CG 3718      0.35310     12.01000 ; qtot 5.455
  3719   HC   244   LEU    HG 3719     -0.03610      1.00800 ; qtot 5.419
  3720   CT   244   LEU   CD1 3720     -0.41210     12.01000 ; qtot 5.007
  3721   HC   244   LEU  HD11 3721      0.10000      1.00800 ; qtot 5.107
  3722   HC   244   LEU  HD12 3722      0.10000      1.00800 ; qtot 5.207
  3723   HC   244   LEU  HD13 3723      0.10000      1.00800 ; qtot 5.307
  3724   CT   244   LEU   CD2 3724     -0.41210     12.01000 ; qtot 4.895
  3725   HC   244   LEU  HD21 3725      0.10000      1.00800 ; qtot 4.995
  3726   HC   244   LEU  HD22 3726      0.10000      1.00800 ; qtot 5.095
  3727   HC   244   LEU  HD23 3727      0.10000      1.00800 ; qtot 5.195
  3728    C   244   LEU     C 3728      0.59730     12.01000 ; qtot 5.792
  3729    O   244   LEU     O 3729     -0.56790     16.00000 ; qtot 5.224
  3730    N   245   ASN     N 3730     -0.41570     14.01000 ; qtot 4.808
  3731    H   245   ASN     H 3731      0.27190      1.00800 ; qtot 5.080
  3732   CX   245   ASN    CA 3732      0.01430     12.01000 ; qtot 5.095
  3733   H1   245   ASN    HA 3733      0.10480      1.00800 ; qtot 5.199
  3734  A2C   245   ASN    CB 3734     -0.20410     12.01000 ; qtot 4.995
  3735   HC   245   ASN   HB2 3735      0.07970      1.00800 ; qtot 5.075
  3736   HC   245   ASN   HB3 3736      0.07970      1.00800 ; qtot 5.155
  3737    C   245   ASN    CG 3737      0.71300     12.01000 ; qtot 5.868
  3738    O   245   ASN   OD1 3738     -0.59310     16.00000 ; qtot 5.275
  3739    N   245   ASN   ND2 3739     -0.91910     14.01000 ; qtot 4.355
  3740    H   245   ASN  HD21 3740      0.41960      1.00800 ; qtot 4.775
  3741    H   245   ASN  HD22 3741      0.41960      1.00800 ; qtot 5.195
  3742    C   245   ASN     C 3742      0.59730     12.01000 ; qtot 5.792
  3743    O   245   ASN     O 3743     -0.56790     16.00000 ; qtot 5.224
  3744    N   246   LEU     N 3744     -0.41570     14.01000 ; qtot 4.808
  3745    H   246   LEU     H 3745      0.27190      1.00800 ; qtot 5.080
  3746   CX   246   LEU    CA 3746     -0.05180     12.01000 ; qtot 5.028
  3747   H1   246   LEU    HA 3747      0.09220      1.00800 ; qtot 5.121
  3748  A2C   246   LEU    CB 3748     -0.11020     12.01000 ; qtot 5.010
  3749   HC   246   LEU   HB2 3749      0.04570      1.00800 ; qtot 5.056
  3750   HC   246   LEU   HB3 3750      0.04570      1.00800 ; qtot 5.102
  3751  A3C   246   LEU    CG 3751      0.35310     12.01000 ; qtot 5.455
  3752   HC   246   LEU    HG 3752     -0.03610      1.00800 ; qtot 5.419
  3753   CT   246   LEU   CD1 3753     -0.41210     12.01000 ; qtot 5.007
  3754   HC   246   LEU  HD11 3754      0.10000      1.00800 ; qtot 5.107
  3755   HC   246   LEU  HD12 3755      0.10000      1.00800 ; qtot 5.207
  3756   HC   246   LEU  HD13 3756      0.10000      1.00800 ; qtot 5.307
  3757   CT   246   LEU   CD2 3757     -0.41210     12.01000 ; qtot 4.895
  3758   HC   246   LEU  HD21 3758      0.10000      1.00800 ; qtot 4.995
  3759   HC   246   LEU  HD22 3759      0.10000      1.00800 ; qtot 5.095
  3760   HC   246   LEU  HD23 3760      0.10000      1.00800 ; qtot 5.195
  3761    C   246   LEU     C 3761      0.59730     12.01000 ; qtot 5.792
  3762    O   246   LEU     O 3762     -0.56790     16.00000 ; qtot 5.224
  3763    N   247   ALA     N 3763     -0.41570     14.01000 ; qtot 4.808
  3764    H   247   ALA     H 3764      0.27190      1.00800 ; qtot 5.080
  3765   CX   247   ALA    CA 3765      0.03370     12.01000 ; qtot 5.114
  3766   H1   247   ALA    HA 3766      0.08230      1.00800 ; qtot 5.196
  3767   CT   247   ALA    CB 3767     -0.18250     12.01000 ; qtot 5.014
  3768   HC   247   ALA   HB1 3768      0.06030      1.00800 ; qtot 5.074
  3769   HC   247   ALA   HB2 3769      0.06030      1.00800 ; qtot 5.134
  3770   HC   247   ALA   HB3 3770      0.06030      1.00800 ; qtot 5.195
  3771    C   247   ALA     C 3771      0.59730     12.01000 ; qtot 5.792
  3772    O   247   ALA     O 3772     -0.56790     16.00000 ; qtot 5.224
  3773    N   248   LYS     N 3773     -0.34790     14.01000 ; qtot 4.876
  3774    H   248   LYS     H 3774      0.27470      1.00800 ; qtot 5.151
  3775   CX   248   LYS    CA 3775     -0.24000     12.01000 ; qtot 4.911
  3776   H1   248   LYS    HA 3776      0.14260      1.00800 ; qtot 5.053
  3777   C8   248   LYS    CB 3777     -0.00940     12.01000 ; qtot 5.044
  3778   HC   248   LYS   HB2 3778      0.03620      1.00800 ; qtot 5.080
  3779   HC   248   LYS   HB3 3779      0.03620      1.00800 ; qtot 5.116
  3780   C8   248   LYS    CG 3780      0.01870     12.01000 ; qtot 5.135
  3781   HC   248   LYS   HG2 3781      0.01030      1.00800 ; qtot 5.145
  3782   HC   248   LYS   HG3 3782      0.01030      1.00800 ; qtot 5.156
  3783   C8   248   LYS    CD 3783     -0.04790     12.01000 ; qtot 5.108
  3784   HC   248   LYS   HD2 3784      0.06210      1.00800 ; qtot 5.170
  3785   HC   248   LYS   HD3 3785      0.06210      1.00800 ; qtot 5.232
  3786   C8   248   LYS    CE 3786     -0.01430     12.01000 ; qtot 5.218
  3787   HP   248   LYS   HE2 3787      0.11350      1.00800 ; qtot 5.331
  3788   HP   248   LYS   HE3 3788      0.11350      1.00800 ; qtot 5.445
  3789   N3   248   LYS    NZ 3789     -0.38540     14.01000 ; qtot 5.059
  3790    H   248   LYS   HZ1 3790      0.34000      1.00800 ; qtot 5.399
  3791    H   248   LYS   HZ2 3791      0.34000      1.00800 ; qtot 5.739
  3792    H   248   LYS   HZ3 3792      0.34000      1.00800 ; qtot 6.079
  3793    C   248   LYS     C 3793      0.73410     12.01000 ; qtot 6.813
  3794    O   248   LYS     O 3794     -0.58940     16.00000 ; qtot 6.224
  3795    N   249   LEU     N 3795     -0.41570     14.01000 ; qtot 5.808
  3796    H   249   LEU     H 3796      0.27190      1.00800 ; qtot 6.080
  3797   CX   249   LEU    CA 3797     -0.05180     12.01000 ; qtot 6.028
  3798   H1   249   LEU    HA 3798      0.09220      1.00800 ; qtot 6.121
  3799  A2C   249   LEU    CB 3799     -0.11020     12.01000 ; qtot 6.010
  3800   HC   249   LEU   HB2 3800      0.04570      1.00800 ; qtot 6.056
  3801   HC   249   LEU   HB3 3801      0.04570      1.00800 ; qtot 6.102
  3802  A3C   249   LEU    CG 3802      0.35310     12.01000 ; qtot 6.455
  3803   HC   249   LEU    HG 3803     -0.03610      1.00800 ; qtot 6.419
  3804   CT   249   LEU   CD1 3804     -0.41210     12.01000 ; qtot 6.007
  3805   HC   249   LEU  HD11 3805      0.10000      1.00800 ; qtot 6.107
  3806   HC   249   LEU  HD12 3806      0.10000      1.00800 ; qtot 6.207
  3807   HC   249   LEU  HD13 3807      0.10000      1.00800 ; qtot 6.307
  3808   CT   249   LEU   CD2 3808     -0.41210     12.01000 ; qtot 5.895
  3809   HC   249   LEU  HD21 3809      0.10000      1.00800 ; qtot 5.995
  3810   HC   249   LEU  HD22 3810      0.10000      1.00800 ; qtot 6.095
  3811   HC   249   LEU  HD23 3811      0.10000      1.00800 ; qtot 6.195
  3812    C   249   LEU     C 3812      0.59730     12.01000 ; qtot 6.792
  3813    O   249   LEU     O 3813     -0.56790     16.00000 ; qtot 6.224
  3814    N   250   THR     N 3814     -0.41570     14.01000 ; qtot 5.808
  3815    H   250   THR     H 3815      0.27190      1.00800 ; qtot 6.080
  3816   CX   250   THR    CA 3816     -0.03890     12.01000 ; qtot 6.041
  3817   H1   250   THR    HA 3817      0.10070      1.00800 ; qtot 6.142
  3818  A3C   250   THR    CB 3818      0.36540     12.01000 ; qtot 6.507
  3819   H1   250   THR    HB 3819      0.00430      1.00800 ; qtot 6.512
  3820   CT   250   THR   CG2 3820     -0.24380     12.01000 ; qtot 6.268
  3821   HC   250   THR  HG21 3821      0.06420      1.00800 ; qtot 6.332
  3822   HC   250   THR  HG22 3822      0.06420      1.00800 ; qtot 6.396
  3823   HC   250   THR  HG23 3823      0.06420      1.00800 ; qtot 6.461
  3824   OH   250   THR   OG1 3824     -0.67610     16.00000 ; qtot 5.784
  3825   HO   250   THR   HG1 3825      0.41020      1.00800 ; qtot 6.195
  3826    C   250   THR     C 3826      0.59730     12.01000 ; qtot 6.792
  3827    O   250   THR     O 3827     -0.56790     16.00000 ; qtot 6.224
  3828    N   251   GLY     N 3828     -0.41570     14.01000 ; qtot 5.808
  3829    H   251   GLY     H 3829      0.27190      1.00800 ; qtot 6.080
  3830   CX   251   GLY    CA 3830     -0.02520     12.01000 ; qtot 6.055
  3831   H1   251   GLY   HA2 3831      0.06980      1.00800 ; qtot 6.125
  3832   H1   251   GLY   HA3 3832      0.06980      1.00800 ; qtot 6.195
  3833    C   251   GLY     C 3833      0.59730     12.01000 ; qtot 6.792
  3834    O   251   GLY     O 3834     -0.56790     16.00000 ; qtot 6.224
  3835    N   252   CYX     N 3835     -0.41570     14.01000 ; qtot 5.808
  3836    H   252   CYX     H 3836      0.27190      1.00800 ; qtot 6.080
  3837   CX   252   CYX    CA 3837      0.04290     12.01000 ; qtot 6.123
  3838   H1   252   CYX    HA 3838      0.07660      1.00800 ; qtot 6.200
  3839  A2C   252   CYX    CB 3839     -0.07900     12.01000 ; qtot 6.121
  3840   H1   252   CYX   HB2 3840      0.09100      1.00800 ; qtot 6.212
  3841   H1   252   CYX   HB3 3841      0.09100      1.00800 ; qtot 6.303
  3842    S   252   CYX    SG 3842     -0.10810     32.06000 ; qtot 6.195
  3843    C   252   CYX     C 3843      0.59730     12.01000 ; qtot 6.792
  3844    O   252   CYX     O 3844     -0.56790     16.00000 ; qtot 6.224
  3845    N   253   SER     N 3845     -0.41570     14.01000 ; qtot 5.808
  3846    H   253   SER     H 3846      0.27190      1.00800 ; qtot 6.080
  3847   CX   253   SER    CA 3847     -0.02490     12.01000 ; qtot 6.055
  3848   H1   253   SER    HA 3848      0.08430      1.00800 ; qtot 6.140
  3849  A2C   253   SER    CB 3849      0.21170     12.01000 ; qtot 6.351
  3850   H1   253   SER   HB2 3850      0.03520      1.00800 ; qtot 6.387
  3851   H1   253   SER   HB3 3851      0.03520      1.00800 ; qtot 6.422
  3852   OH   253   SER    OG 3852     -0.65460     16.00000 ; qtot 5.767
  3853   HO   253   SER    HG 3853      0.42750      1.00800 ; qtot 6.195
  3854    C   253   SER     C 3854      0.59730     12.01000 ; qtot 6.792
  3855    O   253   SER     O 3855     -0.56790     16.00000 ; qtot 6.224
  3856    N   254   ARG     N 3856     -0.34790     14.01000 ; qtot 5.876
  3857    H   254   ARG     H 3857      0.27470      1.00800 ; qtot 6.151
  3858   CX   254   ARG    CA 3858     -0.26370     12.01000 ; qtot 5.887
  3859   H1   254   ARG    HA 3859      0.15600      1.00800 ; qtot 6.043
  3860   C8   254   ARG    CB 3860     -0.00070     12.01000 ; qtot 6.042
  3861   HC   254   ARG   HB2 3861      0.03270      1.00800 ; qtot 6.075
  3862   HC   254   ARG   HB3 3862      0.03270      1.00800 ; qtot 6.108
  3863   C8   254   ARG    CG 3863      0.03900     12.01000 ; qtot 6.147
  3864   HC   254   ARG   HG2 3864      0.02850      1.00800 ; qtot 6.175
  3865   HC   254   ARG   HG3 3865      0.02850      1.00800 ; qtot 6.204
  3866   C8   254   ARG    CD 3866      0.04860     12.01000 ; qtot 6.252
  3867   H1   254   ARG   HD2 3867      0.06870      1.00800 ; qtot 6.321
  3868   H1   254   ARG   HD3 3868      0.06870      1.00800 ; qtot 6.390
  3869   N2   254   ARG    NE 3869     -0.52950     14.01000 ; qtot 5.860
  3870    H   254   ARG    HE 3870      0.34560      1.00800 ; qtot 6.206
  3871   CA   254   ARG    CZ 3871      0.80760     12.01000 ; qtot 7.014
  3872   N2   254   ARG   NH1 3872     -0.86270     14.01000 ; qtot 6.151
  3873    H   254   ARG  HH11 3873      0.44780      1.00800 ; qtot 6.599
  3874    H   254   ARG  HH12 3874      0.44780      1.00800 ; qtot 7.046
  3875   N2   254   ARG   NH2 3875     -0.86270     14.01000 ; qtot 6.184
  3876    H   254   ARG  HH21 3876      0.44780      1.00800 ; qtot 6.632
  3877    H   254   ARG  HH22 3877      0.44780      1.00800 ; qtot 7.079
  3878    C   254   ARG     C 3878      0.73410     12.01000 ; qtot 7.813
  3879    O   254   ARG     O 3879     -0.58940     16.00000 ; qtot 7.224
  3880    N   255   GLU     N 3880     -0.51630     14.01000 ; qtot 6.708
  3881    H   255   GLU     H 3881      0.29360      1.00800 ; qtot 7.001
  3882   CX   255   GLU    CA 3882      0.03970     12.01000 ; qtot 7.041
  3883   H1   255   GLU    HA 3883      0.11050      1.00800 ; qtot 7.152
  3884  A2C   255   GLU    CB 3884      0.05600     12.01000 ; qtot 7.208
  3885   HC   255   GLU   HB2 3885     -0.01730      1.00800 ; qtot 7.190
  3886   HC   255   GLU   HB3 3886     -0.01730      1.00800 ; qtot 7.173
  3887  A2C   255   GLU    CG 3887      0.01360     12.01000 ; qtot 7.187
  3888   HC   255   GLU   HG2 3888     -0.04250      1.00800 ; qtot 7.144
  3889   HC   255   GLU   HG3 3889     -0.04250      1.00800 ; qtot 7.102
  3890   CO   255   GLU    CD 3890      0.80540     12.01000 ; qtot 7.907
  3891   O2   255   GLU   OE1 3891     -0.81880     16.00000 ; qtot 7.088
  3892   O2   255   GLU   OE2 3892     -0.81880     16.00000 ; qtot 6.269
  3893    C   255   GLU     C 3893      0.53660     12.01000 ; qtot 6.806
  3894    O   255   GLU     O 3894     -0.58190     16.00000 ; qtot 6.224
  3895    N   256   NLN     N 3895     -0.41570     14.01000 ; qtot 5.808
  3896    H   256   NLN     H 3896      0.27190      1.00800 ; qtot 6.080
  3897   CX   256   NLN    CA 3897      0.01430     12.01000 ; qtot 6.095
  3898   H1   256   NLN    HA 3898      0.10480      1.00800 ; qtot 6.199
  3899  A2C   256   NLN    CB 3899     -0.20410     12.01000 ; qtot 5.995
  3900   HC   256   NLN   HB2 3900      0.07970      1.00800 ; qtot 6.075
  3901   HC   256   NLN   HB3 3901      0.07970      1.00800 ; qtot 6.155
  3902    C   256   NLN    CG 3902      0.71300     12.01000 ; qtot 6.868
  3903    O   256   NLN   OD1 3903     -0.59310     16.00000 ; qtot 6.275
  3904    N   256   NLN   ND2 3904     -0.69350     14.01000 ; qtot 5.581
  3905    H   256   NLN  HD21 3905      0.41960      1.00800 ; qtot 6.001
  3906    C   256   NLN     C 3906      0.59730     12.01000 ; qtot 6.598
  3907    O   256   NLN     O 3907     -0.56790     16.00000 ; qtot 6.030
  3908    N   257   GLU     N 3908     -0.51630     14.01000 ; qtot 5.514
  3909    H   257   GLU     H 3909      0.29360      1.00800 ; qtot 5.807
  3910   CX   257   GLU    CA 3910      0.03970     12.01000 ; qtot 5.847
  3911   H1   257   GLU    HA 3911      0.11050      1.00800 ; qtot 5.958
  3912  A2C   257   GLU    CB 3912      0.05600     12.01000 ; qtot 6.014
  3913   HC   257   GLU   HB2 3913     -0.01730      1.00800 ; qtot 5.996
  3914   HC   257   GLU   HB3 3914     -0.01730      1.00800 ; qtot 5.979
  3915  A2C   257   GLU    CG 3915      0.01360     12.01000 ; qtot 5.993
  3916   HC   257   GLU   HG2 3916     -0.04250      1.00800 ; qtot 5.950
  3917   HC   257   GLU   HG3 3917     -0.04250      1.00800 ; qtot 5.908
  3918   CO   257   GLU    CD 3918      0.80540     12.01000 ; qtot 6.713
  3919   O2   257   GLU   OE1 3919     -0.81880     16.00000 ; qtot 5.894
  3920   O2   257   GLU   OE2 3920     -0.81880     16.00000 ; qtot 5.075
  3921    C   257   GLU     C 3921      0.53660     12.01000 ; qtot 5.612
  3922    O   257   GLU     O 3922     -0.58190     16.00000 ; qtot 5.030
  3923    N   258   THR     N 3923     -0.41570     14.01000 ; qtot 4.614
  3924    H   258   THR     H 3924      0.27190      1.00800 ; qtot 4.886
  3925   CX   258   THR    CA 3925     -0.03890     12.01000 ; qtot 4.847
  3926   H1   258   THR    HA 3926      0.10070      1.00800 ; qtot 4.948
  3927  A3C   258   THR    CB 3927      0.36540     12.01000 ; qtot 5.313
  3928   H1   258   THR    HB 3928      0.00430      1.00800 ; qtot 5.318
  3929   CT   258   THR   CG2 3929     -0.24380     12.01000 ; qtot 5.074
  3930   HC   258   THR  HG21 3930      0.06420      1.00800 ; qtot 5.138
  3931   HC   258   THR  HG22 3931      0.06420      1.00800 ; qtot 5.202
  3932   HC   258   THR  HG23 3932      0.06420      1.00800 ; qtot 5.267
  3933   OH   258   THR   OG1 3933     -0.67610     16.00000 ; qtot 4.590
  3934   HO   258   THR   HG1 3934      0.41020      1.00800 ; qtot 5.001
  3935    C   258   THR     C 3935      0.59730     12.01000 ; qtot 5.598
  3936    O   258   THR     O 3936     -0.56790     16.00000 ; qtot 5.030
  3937    N   259   GLU     N 3937     -0.51630     14.01000 ; qtot 4.514
  3938    H   259   GLU     H 3938      0.29360      1.00800 ; qtot 4.807
  3939   CX   259   GLU    CA 3939      0.03970     12.01000 ; qtot 4.847
  3940   H1   259   GLU    HA 3940      0.11050      1.00800 ; qtot 4.958
  3941  A2C   259   GLU    CB 3941      0.05600     12.01000 ; qtot 5.014
  3942   HC   259   GLU   HB2 3942     -0.01730      1.00800 ; qtot 4.996
  3943   HC   259   GLU   HB3 3943     -0.01730      1.00800 ; qtot 4.979
  3944  A2C   259   GLU    CG 3944      0.01360     12.01000 ; qtot 4.993
  3945   HC   259   GLU   HG2 3945     -0.04250      1.00800 ; qtot 4.950
  3946   HC   259   GLU   HG3 3946     -0.04250      1.00800 ; qtot 4.908
  3947   CO   259   GLU    CD 3947      0.80540     12.01000 ; qtot 5.713
  3948   O2   259   GLU   OE1 3948     -0.81880     16.00000 ; qtot 4.894
  3949   O2   259   GLU   OE2 3949     -0.81880     16.00000 ; qtot 4.075
  3950    C   259   GLU     C 3950      0.53660     12.01000 ; qtot 4.612
  3951    O   259   GLU     O 3951     -0.58190     16.00000 ; qtot 4.030
  3952    N   260   ILE     N 3952     -0.41570     14.01000 ; qtot 3.614
  3953    H   260   ILE     H 3953      0.27190      1.00800 ; qtot 3.886
  3954   CX   260   ILE    CA 3954     -0.05970     12.01000 ; qtot 3.827
  3955   H1   260   ILE    HA 3955      0.08690      1.00800 ; qtot 3.913
  3956  A3C   260   ILE    CB 3956      0.13030     12.01000 ; qtot 4.044
  3957   HC   260   ILE    HB 3957      0.01870      1.00800 ; qtot 4.062
  3958   CT   260   ILE   CG2 3958     -0.32040     12.01000 ; qtot 3.742
  3959   HC   260   ILE  HG21 3959      0.08820      1.00800 ; qtot 3.830
  3960   HC   260   ILE  HG22 3960      0.08820      1.00800 ; qtot 3.918
  3961   HC   260   ILE  HG23 3961      0.08820      1.00800 ; qtot 4.007
  3962  A2C   260   ILE   CG1 3962     -0.04300     12.01000 ; qtot 3.964
  3963   HC   260   ILE  HG12 3963      0.02360      1.00800 ; qtot 3.987
  3964   HC   260   ILE  HG13 3964      0.02360      1.00800 ; qtot 4.011
  3965   CT   260   ILE   CD1 3965     -0.06600     12.01000 ; qtot 3.945
  3966   HC   260   ILE  HD11 3966      0.01860      1.00800 ; qtot 3.963
  3967   HC   260   ILE  HD12 3967      0.01860      1.00800 ; qtot 3.982
  3968   HC   260   ILE  HD13 3968      0.01860      1.00800 ; qtot 4.001
  3969    C   260   ILE     C 3969      0.59730     12.01000 ; qtot 4.598
  3970    O   260   ILE     O 3970     -0.56790     16.00000 ; qtot 4.030
  3971    N   261   ILE     N 3971     -0.41570     14.01000 ; qtot 3.614
  3972    H   261   ILE     H 3972      0.27190      1.00800 ; qtot 3.886
  3973   CX   261   ILE    CA 3973     -0.05970     12.01000 ; qtot 3.827
  3974   H1   261   ILE    HA 3974      0.08690      1.00800 ; qtot 3.913
  3975  A3C   261   ILE    CB 3975      0.13030     12.01000 ; qtot 4.044
  3976   HC   261   ILE    HB 3976      0.01870      1.00800 ; qtot 4.062
  3977   CT   261   ILE   CG2 3977     -0.32040     12.01000 ; qtot 3.742
  3978   HC   261   ILE  HG21 3978      0.08820      1.00800 ; qtot 3.830
  3979   HC   261   ILE  HG22 3979      0.08820      1.00800 ; qtot 3.918
  3980   HC   261   ILE  HG23 3980      0.08820      1.00800 ; qtot 4.007
  3981  A2C   261   ILE   CG1 3981     -0.04300     12.01000 ; qtot 3.964
  3982   HC   261   ILE  HG12 3982      0.02360      1.00800 ; qtot 3.987
  3983   HC   261   ILE  HG13 3983      0.02360      1.00800 ; qtot 4.011
  3984   CT   261   ILE   CD1 3984     -0.06600     12.01000 ; qtot 3.945
  3985   HC   261   ILE  HD11 3985      0.01860      1.00800 ; qtot 3.963
  3986   HC   261   ILE  HD12 3986      0.01860      1.00800 ; qtot 3.982
  3987   HC   261   ILE  HD13 3987      0.01860      1.00800 ; qtot 4.001
  3988    C   261   ILE     C 3988      0.59730     12.01000 ; qtot 4.598
  3989    O   261   ILE     O 3989     -0.56790     16.00000 ; qtot 4.030
  3990    N   262   LYS     N 3990     -0.34790     14.01000 ; qtot 3.682
  3991    H   262   LYS     H 3991      0.27470      1.00800 ; qtot 3.957
  3992   CX   262   LYS    CA 3992     -0.24000     12.01000 ; qtot 3.717
  3993   H1   262   LYS    HA 3993      0.14260      1.00800 ; qtot 3.859
  3994   C8   262   LYS    CB 3994     -0.00940     12.01000 ; qtot 3.850
  3995   HC   262   LYS   HB2 3995      0.03620      1.00800 ; qtot 3.886
  3996   HC   262   LYS   HB3 3996      0.03620      1.00800 ; qtot 3.922
  3997   C8   262   LYS    CG 3997      0.01870     12.01000 ; qtot 3.941
  3998   HC   262   LYS   HG2 3998      0.01030      1.00800 ; qtot 3.951
  3999   HC   262   LYS   HG3 3999      0.01030      1.00800 ; qtot 3.962
  4000   C8   262   LYS    CD 4000     -0.04790     12.01000 ; qtot 3.914
  4001   HC   262   LYS   HD2 4001      0.06210      1.00800 ; qtot 3.976
  4002   HC   262   LYS   HD3 4002      0.06210      1.00800 ; qtot 4.038
  4003   C8   262   LYS    CE 4003     -0.01430     12.01000 ; qtot 4.024
  4004   HP   262   LYS   HE2 4004      0.11350      1.00800 ; qtot 4.137
  4005   HP   262   LYS   HE3 4005      0.11350      1.00800 ; qtot 4.251
  4006   N3   262   LYS    NZ 4006     -0.38540     14.01000 ; qtot 3.865
  4007    H   262   LYS   HZ1 4007      0.34000      1.00800 ; qtot 4.205
  4008    H   262   LYS   HZ2 4008      0.34000      1.00800 ; qtot 4.545
  4009    H   262   LYS   HZ3 4009      0.34000      1.00800 ; qtot 4.885
  4010    C   262   LYS     C 4010      0.73410     12.01000 ; qtot 5.619
  4011    O   262   LYS     O 4011     -0.58940     16.00000 ; qtot 5.030
  4012    N   263   CYX     N 4012     -0.41570     14.01000 ; qtot 4.614
  4013    H   263   CYX     H 4013      0.27190      1.00800 ; qtot 4.886
  4014   CX   263   CYX    CA 4014      0.04290     12.01000 ; qtot 4.929
  4015   H1   263   CYX    HA 4015      0.07660      1.00800 ; qtot 5.006
  4016  A2C   263   CYX    CB 4016     -0.07900     12.01000 ; qtot 4.927
  4017   H1   263   CYX   HB2 4017      0.09100      1.00800 ; qtot 5.018
  4018   H1   263   CYX   HB3 4018      0.09100      1.00800 ; qtot 5.109
  4019    S   263   CYX    SG 4019     -0.10810     32.06000 ; qtot 5.001
  4020    C   263   CYX     C 4020      0.59730     12.01000 ; qtot 5.598
  4021    O   263   CYX     O 4021     -0.56790     16.00000 ; qtot 5.030
  4022    N   264   LEU     N 4022     -0.41570     14.01000 ; qtot 4.614
  4023    H   264   LEU     H 4023      0.27190      1.00800 ; qtot 4.886
  4024   CX   264   LEU    CA 4024     -0.05180     12.01000 ; qtot 4.834
  4025   H1   264   LEU    HA 4025      0.09220      1.00800 ; qtot 4.927
  4026  A2C   264   LEU    CB 4026     -0.11020     12.01000 ; qtot 4.816
  4027   HC   264   LEU   HB2 4027      0.04570      1.00800 ; qtot 4.862
  4028   HC   264   LEU   HB3 4028      0.04570      1.00800 ; qtot 4.908
  4029  A3C   264   LEU    CG 4029      0.35310     12.01000 ; qtot 5.261
  4030   HC   264   LEU    HG 4030     -0.03610      1.00800 ; qtot 5.225
  4031   CT   264   LEU   CD1 4031     -0.41210     12.01000 ; qtot 4.813
  4032   HC   264   LEU  HD11 4032      0.10000      1.00800 ; qtot 4.913
  4033   HC   264   LEU  HD12 4033      0.10000      1.00800 ; qtot 5.013
  4034   HC   264   LEU  HD13 4034      0.10000      1.00800 ; qtot 5.113
  4035   CT   264   LEU   CD2 4035     -0.41210     12.01000 ; qtot 4.701
  4036   HC   264   LEU  HD21 4036      0.10000      1.00800 ; qtot 4.801
  4037   HC   264   LEU  HD22 4037      0.10000      1.00800 ; qtot 4.901
  4038   HC   264   LEU  HD23 4038      0.10000      1.00800 ; qtot 5.001
  4039    C   264   LEU     C 4039      0.59730     12.01000 ; qtot 5.598
  4040    O   264   LEU     O 4040     -0.56790     16.00000 ; qtot 5.030
  4041    N   265   ARG     N 4041     -0.34790     14.01000 ; qtot 4.682
  4042    H   265   ARG     H 4042      0.27470      1.00800 ; qtot 4.957
  4043   CX   265   ARG    CA 4043     -0.26370     12.01000 ; qtot 4.693
  4044   H1   265   ARG    HA 4044      0.15600      1.00800 ; qtot 4.849
  4045   C8   265   ARG    CB 4045     -0.00070     12.01000 ; qtot 4.848
  4046   HC   265   ARG   HB2 4046      0.03270      1.00800 ; qtot 4.881
  4047   HC   265   ARG   HB3 4047      0.03270      1.00800 ; qtot 4.914
  4048   C8   265   ARG    CG 4048      0.03900     12.01000 ; qtot 4.953
  4049   HC   265   ARG   HG2 4049      0.02850      1.00800 ; qtot 4.981
  4050   HC   265   ARG   HG3 4050      0.02850      1.00800 ; qtot 5.010
  4051   C8   265   ARG    CD 4051      0.04860     12.01000 ; qtot 5.058
  4052   H1   265   ARG   HD2 4052      0.06870      1.00800 ; qtot 5.127
  4053   H1   265   ARG   HD3 4053      0.06870      1.00800 ; qtot 5.196
  4054   N2   265   ARG    NE 4054     -0.52950     14.01000 ; qtot 4.666
  4055    H   265   ARG    HE 4055      0.34560      1.00800 ; qtot 5.012
  4056   CA   265   ARG    CZ 4056      0.80760     12.01000 ; qtot 5.820
  4057   N2   265   ARG   NH1 4057     -0.86270     14.01000 ; qtot 4.957
  4058    H   265   ARG  HH11 4058      0.44780      1.00800 ; qtot 5.405
  4059    H   265   ARG  HH12 4059      0.44780      1.00800 ; qtot 5.852
  4060   N2   265   ARG   NH2 4060     -0.86270     14.01000 ; qtot 4.990
  4061    H   265   ARG  HH21 4061      0.44780      1.00800 ; qtot 5.438
  4062    H   265   ARG  HH22 4062      0.44780      1.00800 ; qtot 5.885
  4063    C   265   ARG     C 4063      0.73410     12.01000 ; qtot 6.619
  4064    O   265   ARG     O 4064     -0.58940     16.00000 ; qtot 6.030
  4065    N   266   ASN     N 4065     -0.41570     14.01000 ; qtot 5.614
  4066    H   266   ASN     H 4066      0.27190      1.00800 ; qtot 5.886
  4067   CX   266   ASN    CA 4067      0.01430     12.01000 ; qtot 5.901
  4068   H1   266   ASN    HA 4068      0.10480      1.00800 ; qtot 6.005
  4069  A2C   266   ASN    CB 4069     -0.20410     12.01000 ; qtot 5.801
  4070   HC   266   ASN   HB2 4070      0.07970      1.00800 ; qtot 5.881
  4071   HC   266   ASN   HB3 4071      0.07970      1.00800 ; qtot 5.961
  4072    C   266   ASN    CG 4072      0.71300     12.01000 ; qtot 6.674
  4073    O   266   ASN   OD1 4073     -0.59310     16.00000 ; qtot 6.081
  4074    N   266   ASN   ND2 4074     -0.91910     14.01000 ; qtot 5.161
  4075    H   266   ASN  HD21 4075      0.41960      1.00800 ; qtot 5.581
  4076    H   266   ASN  HD22 4076      0.41960      1.00800 ; qtot 6.001
  4077    C   266   ASN     C 4077      0.59730     12.01000 ; qtot 6.598
  4078    O   266   ASN     O 4078     -0.56790     16.00000 ; qtot 6.030
  4079    N   267   LYS     N 4079     -0.34790     14.01000 ; qtot 5.682
  4080    H   267   LYS     H 4080      0.27470      1.00800 ; qtot 5.957
  4081   CX   267   LYS    CA 4081     -0.24000     12.01000 ; qtot 5.717
  4082   H1   267   LYS    HA 4082      0.14260      1.00800 ; qtot 5.859
  4083   C8   267   LYS    CB 4083     -0.00940     12.01000 ; qtot 5.850
  4084   HC   267   LYS   HB2 4084      0.03620      1.00800 ; qtot 5.886
  4085   HC   267   LYS   HB3 4085      0.03620      1.00800 ; qtot 5.922
  4086   C8   267   LYS    CG 4086      0.01870     12.01000 ; qtot 5.941
  4087   HC   267   LYS   HG2 4087      0.01030      1.00800 ; qtot 5.951
  4088   HC   267   LYS   HG3 4088      0.01030      1.00800 ; qtot 5.962
  4089   C8   267   LYS    CD 4089     -0.04790     12.01000 ; qtot 5.914
  4090   HC   267   LYS   HD2 4090      0.06210      1.00800 ; qtot 5.976
  4091   HC   267   LYS   HD3 4091      0.06210      1.00800 ; qtot 6.038
  4092   C8   267   LYS    CE 4092     -0.01430     12.01000 ; qtot 6.024
  4093   HP   267   LYS   HE2 4093      0.11350      1.00800 ; qtot 6.137
  4094   HP   267   LYS   HE3 4094      0.11350      1.00800 ; qtot 6.251
  4095   N3   267   LYS    NZ 4095     -0.38540     14.01000 ; qtot 5.865
  4096    H   267   LYS   HZ1 4096      0.34000      1.00800 ; qtot 6.205
  4097    H   267   LYS   HZ2 4097      0.34000      1.00800 ; qtot 6.545
  4098    H   267   LYS   HZ3 4098      0.34000      1.00800 ; qtot 6.885
  4099    C   267   LYS     C 4099      0.73410     12.01000 ; qtot 7.619
  4100    O   267   LYS     O 4100     -0.58940     16.00000 ; qtot 7.030
  4101    N   268   ASP     N 4101     -0.51630     14.01000 ; qtot 6.514
  4102    H   268   ASP     H 4102      0.29360      1.00800 ; qtot 6.807
  4103   CX   268   ASP    CA 4103      0.03810     12.01000 ; qtot 6.845
  4104   H1   268   ASP    HA 4104      0.08800      1.00800 ; qtot 6.933
  4105  A2C   268   ASP    CB 4105     -0.03030     12.01000 ; qtot 6.903
  4106   HC   268   ASP   HB2 4106     -0.01220      1.00800 ; qtot 6.891
  4107   HC   268   ASP   HB3 4107     -0.01220      1.00800 ; qtot 6.879
  4108   CO   268   ASP    CG 4108      0.79940     12.01000 ; qtot 7.678
  4109   O2   268   ASP   OD1 4109     -0.80140     16.00000 ; qtot 6.877
  4110   O2   268   ASP   OD2 4110     -0.80140     16.00000 ; qtot 6.075
  4111    C   268   ASP     C 4111      0.53660     12.01000 ; qtot 6.612
  4112    O   268   ASP     O 4112     -0.58190     16.00000 ; qtot 6.030
  4113    N   269   PRO     N 4113     -0.25480     14.01000 ; qtot 5.775
  4114   CT   269   PRO    CD 4114      0.01920     12.01000 ; qtot 5.794
  4115   H1   269   PRO   HD2 4115      0.03910      1.00800 ; qtot 5.834
  4116   H1   269   PRO   HD3 4116      0.03910      1.00800 ; qtot 5.873
  4117   CT   269   PRO    CG 4117      0.01890     12.01000 ; qtot 5.892
  4118   HC   269   PRO   HG2 4118      0.02130      1.00800 ; qtot 5.913
  4119   HC   269   PRO   HG3 4119      0.02130      1.00800 ; qtot 5.934
  4120   CT   269   PRO    CB 4120     -0.00700     12.01000 ; qtot 5.927
  4121   HC   269   PRO   HB2 4121      0.02530      1.00800 ; qtot 5.952
  4122   HC   269   PRO   HB3 4122      0.02530      1.00800 ; qtot 5.978
  4123   CX   269   PRO    CA 4123     -0.02660     12.01000 ; qtot 5.951
  4124   H1   269   PRO    HA 4124      0.06410      1.00800 ; qtot 6.015
  4125    C   269   PRO     C 4125      0.58960     12.01000 ; qtot 6.605
  4126    O   269   PRO     O 4126     -0.57480     16.00000 ; qtot 6.030
  4127    N   270   GLN     N 4127     -0.41570     14.01000 ; qtot 5.614
  4128    H   270   GLN     H 4128      0.27190      1.00800 ; qtot 5.886
  4129   CX   270   GLN    CA 4129     -0.00310     12.01000 ; qtot 5.883
  4130   H1   270   GLN    HA 4130      0.08500      1.00800 ; qtot 5.968
  4131  A2C   270   GLN    CB 4131     -0.00360     12.01000 ; qtot 5.965
  4132   HC   270   GLN   HB2 4132      0.01710      1.00800 ; qtot 5.982
  4133   HC   270   GLN   HB3 4133      0.01710      1.00800 ; qtot 5.999
  4134  A2C   270   GLN    CG 4134     -0.06450     12.01000 ; qtot 5.934
  4135   HC   270   GLN   HG2 4135      0.03520      1.00800 ; qtot 5.969
  4136   HC   270   GLN   HG3 4136      0.03520      1.00800 ; qtot 6.005
  4137    C   270   GLN    CD 4137      0.69510     12.01000 ; qtot 6.700
  4138    O   270   GLN   OE1 4138     -0.60860     16.00000 ; qtot 6.091
  4139    N   270   GLN   NE2 4139     -0.94070     14.01000 ; qtot 5.150
  4140    H   270   GLN  HE21 4140      0.42510      1.00800 ; qtot 5.576
  4141    H   270   GLN  HE22 4141      0.42510      1.00800 ; qtot 6.001
  4142    C   270   GLN     C 4142      0.59730     12.01000 ; qtot 6.598
  4143    O   270   GLN     O 4143     -0.56790     16.00000 ; qtot 6.030
  4144    N   271   GLU     N 4144     -0.51630     14.01000 ; qtot 5.514
  4145    H   271   GLU     H 4145      0.29360      1.00800 ; qtot 5.807
  4146   CX   271   GLU    CA 4146      0.03970     12.01000 ; qtot 5.847
  4147   H1   271   GLU    HA 4147      0.11050      1.00800 ; qtot 5.958
  4148  A2C   271   GLU    CB 4148      0.05600     12.01000 ; qtot 6.014
  4149   HC   271   GLU   HB2 4149     -0.01730      1.00800 ; qtot 5.996
  4150   HC   271   GLU   HB3 4150     -0.01730      1.00800 ; qtot 5.979
  4151  A2C   271   GLU    CG 4151      0.01360     12.01000 ; qtot 5.993
  4152   HC   271   GLU   HG2 4152     -0.04250      1.00800 ; qtot 5.950
  4153   HC   271   GLU   HG3 4153     -0.04250      1.00800 ; qtot 5.908
  4154   CO   271   GLU    CD 4154      0.80540     12.01000 ; qtot 6.713
  4155   O2   271   GLU   OE1 4155     -0.81880     16.00000 ; qtot 5.894
  4156   O2   271   GLU   OE2 4156     -0.81880     16.00000 ; qtot 5.075
  4157    C   271   GLU     C 4157      0.53660     12.01000 ; qtot 5.612
  4158    O   271   GLU     O 4158     -0.58190     16.00000 ; qtot 5.030
  4159    N   272   ILE     N 4159     -0.41570     14.01000 ; qtot 4.614
  4160    H   272   ILE     H 4160      0.27190      1.00800 ; qtot 4.886
  4161   CX   272   ILE    CA 4161     -0.05970     12.01000 ; qtot 4.827
  4162   H1   272   ILE    HA 4162      0.08690      1.00800 ; qtot 4.913
  4163  A3C   272   ILE    CB 4163      0.13030     12.01000 ; qtot 5.044
  4164   HC   272   ILE    HB 4164      0.01870      1.00800 ; qtot 5.062
  4165   CT   272   ILE   CG2 4165     -0.32040     12.01000 ; qtot 4.742
  4166   HC   272   ILE  HG21 4166      0.08820      1.00800 ; qtot 4.830
  4167   HC   272   ILE  HG22 4167      0.08820      1.00800 ; qtot 4.918
  4168   HC   272   ILE  HG23 4168      0.08820      1.00800 ; qtot 5.007
  4169  A2C   272   ILE   CG1 4169     -0.04300     12.01000 ; qtot 4.964
  4170   HC   272   ILE  HG12 4170      0.02360      1.00800 ; qtot 4.987
  4171   HC   272   ILE  HG13 4171      0.02360      1.00800 ; qtot 5.011
  4172   CT   272   ILE   CD1 4172     -0.06600     12.01000 ; qtot 4.945
  4173   HC   272   ILE  HD11 4173      0.01860      1.00800 ; qtot 4.963
  4174   HC   272   ILE  HD12 4174      0.01860      1.00800 ; qtot 4.982
  4175   HC   272   ILE  HD13 4175      0.01860      1.00800 ; qtot 5.001
  4176    C   272   ILE     C 4176      0.59730     12.01000 ; qtot 5.598
  4177    O   272   ILE     O 4177     -0.56790     16.00000 ; qtot 5.030
  4178    N   273   LEU     N 4178     -0.41570     14.01000 ; qtot 4.614
  4179    H   273   LEU     H 4179      0.27190      1.00800 ; qtot 4.886
  4180   CX   273   LEU    CA 4180     -0.05180     12.01000 ; qtot 4.834
  4181   H1   273   LEU    HA 4181      0.09220      1.00800 ; qtot 4.927
  4182  A2C   273   LEU    CB 4182     -0.11020     12.01000 ; qtot 4.816
  4183   HC   273   LEU   HB2 4183      0.04570      1.00800 ; qtot 4.862
  4184   HC   273   LEU   HB3 4184      0.04570      1.00800 ; qtot 4.908
  4185  A3C   273   LEU    CG 4185      0.35310     12.01000 ; qtot 5.261
  4186   HC   273   LEU    HG 4186     -0.03610      1.00800 ; qtot 5.225
  4187   CT   273   LEU   CD1 4187     -0.41210     12.01000 ; qtot 4.813
  4188   HC   273   LEU  HD11 4188      0.10000      1.00800 ; qtot 4.913
  4189   HC   273   LEU  HD12 4189      0.10000      1.00800 ; qtot 5.013
  4190   HC   273   LEU  HD13 4190      0.10000      1.00800 ; qtot 5.113
  4191   CT   273   LEU   CD2 4191     -0.41210     12.01000 ; qtot 4.701
  4192   HC   273   LEU  HD21 4192      0.10000      1.00800 ; qtot 4.801
  4193   HC   273   LEU  HD22 4193      0.10000      1.00800 ; qtot 4.901
  4194   HC   273   LEU  HD23 4194      0.10000      1.00800 ; qtot 5.001
  4195    C   273   LEU     C 4195      0.59730     12.01000 ; qtot 5.598
  4196    O   273   LEU     O 4196     -0.56790     16.00000 ; qtot 5.030
  4197    N   274   LEU     N 4197     -0.41570     14.01000 ; qtot 4.614
  4198    H   274   LEU     H 4198      0.27190      1.00800 ; qtot 4.886
  4199   CX   274   LEU    CA 4199     -0.05180     12.01000 ; qtot 4.834
  4200   H1   274   LEU    HA 4200      0.09220      1.00800 ; qtot 4.927
  4201  A2C   274   LEU    CB 4201     -0.11020     12.01000 ; qtot 4.816
  4202   HC   274   LEU   HB2 4202      0.04570      1.00800 ; qtot 4.862
  4203   HC   274   LEU   HB3 4203      0.04570      1.00800 ; qtot 4.908
  4204  A3C   274   LEU    CG 4204      0.35310     12.01000 ; qtot 5.261
  4205   HC   274   LEU    HG 4205     -0.03610      1.00800 ; qtot 5.225
  4206   CT   274   LEU   CD1 4206     -0.41210     12.01000 ; qtot 4.813
  4207   HC   274   LEU  HD11 4207      0.10000      1.00800 ; qtot 4.913
  4208   HC   274   LEU  HD12 4208      0.10000      1.00800 ; qtot 5.013
  4209   HC   274   LEU  HD13 4209      0.10000      1.00800 ; qtot 5.113
  4210   CT   274   LEU   CD2 4210     -0.41210     12.01000 ; qtot 4.701
  4211   HC   274   LEU  HD21 4211      0.10000      1.00800 ; qtot 4.801
  4212   HC   274   LEU  HD22 4212      0.10000      1.00800 ; qtot 4.901
  4213   HC   274   LEU  HD23 4213      0.10000      1.00800 ; qtot 5.001
  4214    C   274   LEU     C 4214      0.59730     12.01000 ; qtot 5.598
  4215    O   274   LEU     O 4215     -0.56790     16.00000 ; qtot 5.030
  4216    N   275   ASN     N 4216     -0.41570     14.01000 ; qtot 4.614
  4217    H   275   ASN     H 4217      0.27190      1.00800 ; qtot 4.886
  4218   CX   275   ASN    CA 4218      0.01430     12.01000 ; qtot 4.901
  4219   H1   275   ASN    HA 4219      0.10480      1.00800 ; qtot 5.005
  4220  A2C   275   ASN    CB 4220     -0.20410     12.01000 ; qtot 4.801
  4221   HC   275   ASN   HB2 4221      0.07970      1.00800 ; qtot 4.881
  4222   HC   275   ASN   HB3 4222      0.07970      1.00800 ; qtot 4.961
  4223    C   275   ASN    CG 4223      0.71300     12.01000 ; qtot 5.674
  4224    O   275   ASN   OD1 4224     -0.59310     16.00000 ; qtot 5.081
  4225    N   275   ASN   ND2 4225     -0.91910     14.01000 ; qtot 4.161
  4226    H   275   ASN  HD21 4226      0.41960      1.00800 ; qtot 4.581
  4227    H   275   ASN  HD22 4227      0.41960      1.00800 ; qtot 5.001
  4228    C   275   ASN     C 4228      0.59730     12.01000 ; qtot 5.598
  4229    O   275   ASN     O 4229     -0.56790     16.00000 ; qtot 5.030
  4230    N   276   GLU     N 4230     -0.51630     14.01000 ; qtot 4.514
  4231    H   276   GLU     H 4231      0.29360      1.00800 ; qtot 4.807
  4232   CX   276   GLU    CA 4232      0.03970     12.01000 ; qtot 4.847
  4233   H1   276   GLU    HA 4233      0.11050      1.00800 ; qtot 4.958
  4234  A2C   276   GLU    CB 4234      0.05600     12.01000 ; qtot 5.014
  4235   HC   276   GLU   HB2 4235     -0.01730      1.00800 ; qtot 4.996
  4236   HC   276   GLU   HB3 4236     -0.01730      1.00800 ; qtot 4.979
  4237  A2C   276   GLU    CG 4237      0.01360     12.01000 ; qtot 4.993
  4238   HC   276   GLU   HG2 4238     -0.04250      1.00800 ; qtot 4.950
  4239   HC   276   GLU   HG3 4239     -0.04250      1.00800 ; qtot 4.908
  4240   CO   276   GLU    CD 4240      0.80540     12.01000 ; qtot 5.713
  4241   O2   276   GLU   OE1 4241     -0.81880     16.00000 ; qtot 4.894
  4242   O2   276   GLU   OE2 4242     -0.81880     16.00000 ; qtot 4.075
  4243    C   276   GLU     C 4243      0.53660     12.01000 ; qtot 4.612
  4244    O   276   GLU     O 4244     -0.58190     16.00000 ; qtot 4.030
  4245    N   277   ALA     N 4245     -0.41570     14.01000 ; qtot 3.614
  4246    H   277   ALA     H 4246      0.27190      1.00800 ; qtot 3.886
  4247   CX   277   ALA    CA 4247      0.03370     12.01000 ; qtot 3.920
  4248   H1   277   ALA    HA 4248      0.08230      1.00800 ; qtot 4.002
  4249   CT   277   ALA    CB 4249     -0.18250     12.01000 ; qtot 3.820
  4250   HC   277   ALA   HB1 4250      0.06030      1.00800 ; qtot 3.880
  4251   HC   277   ALA   HB2 4251      0.06030      1.00800 ; qtot 3.940
  4252   HC   277   ALA   HB3 4252      0.06030      1.00800 ; qtot 4.001
  4253    C   277   ALA     C 4253      0.59730     12.01000 ; qtot 4.598
  4254    O   277   ALA     O 4254     -0.56790     16.00000 ; qtot 4.030
  4255    N   278   PHE     N 4255     -0.41570     14.01000 ; qtot 3.614
  4256    H   278   PHE     H 4256      0.27190      1.00800 ; qtot 3.886
  4257   CX   278   PHE    CA 4257     -0.00240     12.01000 ; qtot 3.884
  4258   H1   278   PHE    HA 4258      0.09780      1.00800 ; qtot 3.982
  4259   CT   278   PHE    CB 4259     -0.03430     12.01000 ; qtot 3.947
  4260   HC   278   PHE   HB2 4260      0.02950      1.00800 ; qtot 3.977
  4261   HC   278   PHE   HB3 4261      0.02950      1.00800 ; qtot 4.006
  4262   CA   278   PHE    CG 4262      0.01180     12.01000 ; qtot 4.018
  4263   CA   278   PHE   CD1 4263     -0.12560     12.01000 ; qtot 3.893
  4264   HA   278   PHE   HD1 4264      0.13300      1.00800 ; qtot 4.026
  4265   CA   278   PHE   CE1 4265     -0.17040     12.01000 ; qtot 3.855
  4266   HA   278   PHE   HE1 4266      0.14300      1.00800 ; qtot 3.998
  4267   CA   278   PHE    CZ 4267     -0.10720     12.01000 ; qtot 3.891
  4268   HA   278   PHE    HZ 4268      0.12970      1.00800 ; qtot 4.021
  4269   CA   278   PHE   CE2 4269     -0.17040     12.01000 ; qtot 3.850
  4270   HA   278   PHE   HE2 4270      0.14300      1.00800 ; qtot 3.993
  4271   CA   278   PHE   CD2 4271     -0.12560     12.01000 ; qtot 3.868
  4272   HA   278   PHE   HD2 4272      0.13300      1.00800 ; qtot 4.001
  4273    C   278   PHE     C 4273      0.59730     12.01000 ; qtot 4.598
  4274    O   278   PHE     O 4274     -0.56790     16.00000 ; qtot 4.030
  4275    N   279   VAL     N 4275     -0.41570     14.01000 ; qtot 3.614
  4276    H   279   VAL     H 4276      0.27190      1.00800 ; qtot 3.886
  4277   CX   279   VAL    CA 4277     -0.08750     12.01000 ; qtot 3.799
  4278   H1   279   VAL    HA 4278      0.09690      1.00800 ; qtot 3.896
  4279  A3C   279   VAL    CB 4279      0.29850     12.01000 ; qtot 4.194
  4280   HC   279   VAL    HB 4280     -0.02970      1.00800 ; qtot 4.164
  4281   CT   279   VAL   CG1 4281     -0.31920     12.01000 ; qtot 3.845
  4282   HC   279   VAL  HG11 4282      0.07910      1.00800 ; qtot 3.924
  4283   HC   279   VAL  HG12 4283      0.07910      1.00800 ; qtot 4.003
  4284   HC   279   VAL  HG13 4284      0.07910      1.00800 ; qtot 4.083
  4285   CT   279   VAL   CG2 4285     -0.31920     12.01000 ; qtot 3.763
  4286   HC   279   VAL  HG21 4286      0.07910      1.00800 ; qtot 3.842
  4287   HC   279   VAL  HG22 4287      0.07910      1.00800 ; qtot 3.922
  4288   HC   279   VAL  HG23 4288      0.07910      1.00800 ; qtot 4.001
  4289    C   279   VAL     C 4289      0.59730     12.01000 ; qtot 4.598
  4290    O   279   VAL     O 4290     -0.56790     16.00000 ; qtot 4.030
  4291    N   280   VAL     N 4291     -0.41570     14.01000 ; qtot 3.614
  4292    H   280   VAL     H 4292      0.27190      1.00800 ; qtot 3.886
  4293   CX   280   VAL    CA 4293     -0.08750     12.01000 ; qtot 3.799
  4294   H1   280   VAL    HA 4294      0.09690      1.00800 ; qtot 3.896
  4295  A3C   280   VAL    CB 4295      0.29850     12.01000 ; qtot 4.194
  4296   HC   280   VAL    HB 4296     -0.02970      1.00800 ; qtot 4.164
  4297   CT   280   VAL   CG1 4297     -0.31920     12.01000 ; qtot 3.845
  4298   HC   280   VAL  HG11 4298      0.07910      1.00800 ; qtot 3.924
  4299   HC   280   VAL  HG12 4299      0.07910      1.00800 ; qtot 4.003
  4300   HC   280   VAL  HG13 4300      0.07910      1.00800 ; qtot 4.083
  4301   CT   280   VAL   CG2 4301     -0.31920     12.01000 ; qtot 3.763
  4302   HC   280   VAL  HG21 4302      0.07910      1.00800 ; qtot 3.842
  4303   HC   280   VAL  HG22 4303      0.07910      1.00800 ; qtot 3.922
  4304   HC   280   VAL  HG23 4304      0.07910      1.00800 ; qtot 4.001
  4305    C   280   VAL     C 4305      0.59730     12.01000 ; qtot 4.598
  4306    O   280   VAL     O 4306     -0.56790     16.00000 ; qtot 4.030
  4307    N   281   PRO     N 4307     -0.25480     14.01000 ; qtot 3.775
  4308   CT   281   PRO    CD 4308      0.01920     12.01000 ; qtot 3.794
  4309   H1   281   PRO   HD2 4309      0.03910      1.00800 ; qtot 3.834
  4310   H1   281   PRO   HD3 4310      0.03910      1.00800 ; qtot 3.873
  4311   CT   281   PRO    CG 4311      0.01890     12.01000 ; qtot 3.892
  4312   HC   281   PRO   HG2 4312      0.02130      1.00800 ; qtot 3.913
  4313   HC   281   PRO   HG3 4313      0.02130      1.00800 ; qtot 3.934
  4314   CT   281   PRO    CB 4314     -0.00700     12.01000 ; qtot 3.927
  4315   HC   281   PRO   HB2 4315      0.02530      1.00800 ; qtot 3.952
  4316   HC   281   PRO   HB3 4316      0.02530      1.00800 ; qtot 3.978
  4317   CX   281   PRO    CA 4317     -0.02660     12.01000 ; qtot 3.951
  4318   H1   281   PRO    HA 4318      0.06410      1.00800 ; qtot 4.015
  4319    C   281   PRO     C 4319      0.58960     12.01000 ; qtot 4.605
  4320    O   281   PRO     O 4320     -0.57480     16.00000 ; qtot 4.030
  4321    N   282   TYR     N 4321     -0.41570     14.01000 ; qtot 3.614
  4322    H   282   TYR     H 4322      0.27190      1.00800 ; qtot 3.886
  4323   CX   282   TYR    CA 4323     -0.00140     12.01000 ; qtot 3.885
  4324   H1   282   TYR    HA 4324      0.08760      1.00800 ; qtot 3.972
  4325   CT   282   TYR    CB 4325     -0.01520     12.01000 ; qtot 3.957
  4326   HC   282   TYR   HB2 4326      0.02950      1.00800 ; qtot 3.987
  4327   HC   282   TYR   HB3 4327      0.02950      1.00800 ; qtot 4.016
  4328   CA   282   TYR    CG 4328     -0.00110     12.01000 ; qtot 4.015
  4329   CA   282   TYR   CD1 4329     -0.19060     12.01000 ; qtot 3.825
  4330   HA   282   TYR   HD1 4330      0.16990      1.00800 ; qtot 3.994
  4331   CA   282   TYR   CE1 4331     -0.23410     12.01000 ; qtot 3.760
  4332   HA   282   TYR   HE1 4332      0.16560      1.00800 ; qtot 3.926
  4333    C   282   TYR    CZ 4333      0.32260     12.01000 ; qtot 4.249
  4334   OH   282   TYR    OH 4334     -0.55790     16.00000 ; qtot 3.691
  4335   HO   282   TYR    HH 4335      0.39920      1.00800 ; qtot 4.090
  4336   CA   282   TYR   CE2 4336     -0.23410     12.01000 ; qtot 3.856
  4337   HA   282   TYR   HE2 4337      0.16560      1.00800 ; qtot 4.021
  4338   CA   282   TYR   CD2 4338     -0.19060     12.01000 ; qtot 3.831
  4339   HA   282   TYR   HD2 4339      0.16990      1.00800 ; qtot 4.001
  4340    C   282   TYR     C 4340      0.59730     12.01000 ; qtot 4.598
  4341    O   282   TYR     O 4341     -0.56790     16.00000 ; qtot 4.030
  4342    N   283   GLY     N 4342     -0.41570     14.01000 ; qtot 3.614
  4343    H   283   GLY     H 4343      0.27190      1.00800 ; qtot 3.886
  4344   CX   283   GLY    CA 4344     -0.02520     12.01000 ; qtot 3.861
  4345   H1   283   GLY   HA2 4345      0.06980      1.00800 ; qtot 3.931
  4346   H1   283   GLY   HA3 4346      0.06980      1.00800 ; qtot 4.001
  4347    C   283   GLY     C 4347      0.59730     12.01000 ; qtot 4.598
  4348    O   283   GLY     O 4348     -0.56790     16.00000 ; qtot 4.030
  4349    N   284   THR     N 4349     -0.41570     14.01000 ; qtot 3.614
  4350    H   284   THR     H 4350      0.27190      1.00800 ; qtot 3.886
  4351   CX   284   THR    CA 4351     -0.03890     12.01000 ; qtot 3.847
  4352   H1   284   THR    HA 4352      0.10070      1.00800 ; qtot 3.948
  4353  A3C   284   THR    CB 4353      0.36540     12.01000 ; qtot 4.313
  4354   H1   284   THR    HB 4354      0.00430      1.00800 ; qtot 4.318
  4355   CT   284   THR   CG2 4355     -0.24380     12.01000 ; qtot 4.074
  4356   HC   284   THR  HG21 4356      0.06420      1.00800 ; qtot 4.138
  4357   HC   284   THR  HG22 4357      0.06420      1.00800 ; qtot 4.202
  4358   HC   284   THR  HG23 4358      0.06420      1.00800 ; qtot 4.267
  4359   OH   284   THR   OG1 4359     -0.67610     16.00000 ; qtot 3.590
  4360   HO   284   THR   HG1 4360      0.41020      1.00800 ; qtot 4.001
  4361    C   284   THR     C 4361      0.59730     12.01000 ; qtot 4.598
  4362    O   284   THR     O 4362     -0.56790     16.00000 ; qtot 4.030
  4363    N   285   PRO     N 4363     -0.25480     14.01000 ; qtot 3.775
  4364   CT   285   PRO    CD 4364      0.01920     12.01000 ; qtot 3.794
  4365   H1   285   PRO   HD2 4365      0.03910      1.00800 ; qtot 3.834
  4366   H1   285   PRO   HD3 4366      0.03910      1.00800 ; qtot 3.873
  4367   CT   285   PRO    CG 4367      0.01890     12.01000 ; qtot 3.892
  4368   HC   285   PRO   HG2 4368      0.02130      1.00800 ; qtot 3.913
  4369   HC   285   PRO   HG3 4369      0.02130      1.00800 ; qtot 3.934
  4370   CT   285   PRO    CB 4370     -0.00700     12.01000 ; qtot 3.927
  4371   HC   285   PRO   HB2 4371      0.02530      1.00800 ; qtot 3.952
  4372   HC   285   PRO   HB3 4372      0.02530      1.00800 ; qtot 3.978
  4373   CX   285   PRO    CA 4373     -0.02660     12.01000 ; qtot 3.951
  4374   H1   285   PRO    HA 4374      0.06410      1.00800 ; qtot 4.015
  4375    C   285   PRO     C 4375      0.58960     12.01000 ; qtot 4.605
  4376    O   285   PRO     O 4376     -0.57480     16.00000 ; qtot 4.030
  4377    N   286   LEU     N 4377     -0.41570     14.01000 ; qtot 3.614
  4378    H   286   LEU     H 4378      0.27190      1.00800 ; qtot 3.886
  4379   CX   286   LEU    CA 4379     -0.05180     12.01000 ; qtot 3.834
  4380   H1   286   LEU    HA 4380      0.09220      1.00800 ; qtot 3.927
  4381  A2C   286   LEU    CB 4381     -0.11020     12.01000 ; qtot 3.816
  4382   HC   286   LEU   HB2 4382      0.04570      1.00800 ; qtot 3.862
  4383   HC   286   LEU   HB3 4383      0.04570      1.00800 ; qtot 3.908
  4384  A3C   286   LEU    CG 4384      0.35310     12.01000 ; qtot 4.261
  4385   HC   286   LEU    HG 4385     -0.03610      1.00800 ; qtot 4.225
  4386   CT   286   LEU   CD1 4386     -0.41210     12.01000 ; qtot 3.813
  4387   HC   286   LEU  HD11 4387      0.10000      1.00800 ; qtot 3.913
  4388   HC   286   LEU  HD12 4388      0.10000      1.00800 ; qtot 4.013
  4389   HC   286   LEU  HD13 4389      0.10000      1.00800 ; qtot 4.113
  4390   CT   286   LEU   CD2 4390     -0.41210     12.01000 ; qtot 3.701
  4391   HC   286   LEU  HD21 4391      0.10000      1.00800 ; qtot 3.801
  4392   HC   286   LEU  HD22 4392      0.10000      1.00800 ; qtot 3.901
  4393   HC   286   LEU  HD23 4393      0.10000      1.00800 ; qtot 4.001
  4394    C   286   LEU     C 4394      0.59730     12.01000 ; qtot 4.598
  4395    O   286   LEU     O 4395     -0.56790     16.00000 ; qtot 4.030
  4396    N   287   SER     N 4396     -0.41570     14.01000 ; qtot 3.614
  4397    H   287   SER     H 4397      0.27190      1.00800 ; qtot 3.886
  4398   CX   287   SER    CA 4398     -0.02490     12.01000 ; qtot 3.861
  4399   H1   287   SER    HA 4399      0.08430      1.00800 ; qtot 3.946
  4400  A2C   287   SER    CB 4400      0.21170     12.01000 ; qtot 4.157
  4401   H1   287   SER   HB2 4401      0.03520      1.00800 ; qtot 4.193
  4402   H1   287   SER   HB3 4402      0.03520      1.00800 ; qtot 4.228
  4403   OH   287   SER    OG 4403     -0.65460     16.00000 ; qtot 3.573
  4404   HO   287   SER    HG 4404      0.42750      1.00800 ; qtot 4.001
  4405    C   287   SER     C 4405      0.59730     12.01000 ; qtot 4.598
  4406    O   287   SER     O 4406     -0.56790     16.00000 ; qtot 4.030
  4407    N   288   VAL     N 4407     -0.41570     14.01000 ; qtot 3.614
  4408    H   288   VAL     H 4408      0.27190      1.00800 ; qtot 3.886
  4409   CX   288   VAL    CA 4409     -0.08750     12.01000 ; qtot 3.799
  4410   H1   288   VAL    HA 4410      0.09690      1.00800 ; qtot 3.896
  4411  A3C   288   VAL    CB 4411      0.29850     12.01000 ; qtot 4.194
  4412   HC   288   VAL    HB 4412     -0.02970      1.00800 ; qtot 4.164
  4413   CT   288   VAL   CG1 4413     -0.31920     12.01000 ; qtot 3.845
  4414   HC   288   VAL  HG11 4414      0.07910      1.00800 ; qtot 3.924
  4415   HC   288   VAL  HG12 4415      0.07910      1.00800 ; qtot 4.003
  4416   HC   288   VAL  HG13 4416      0.07910      1.00800 ; qtot 4.083
  4417   CT   288   VAL   CG2 4417     -0.31920     12.01000 ; qtot 3.763
  4418   HC   288   VAL  HG21 4418      0.07910      1.00800 ; qtot 3.842
  4419   HC   288   VAL  HG22 4419      0.07910      1.00800 ; qtot 3.922
  4420   HC   288   VAL  HG23 4420      0.07910      1.00800 ; qtot 4.001
  4421    C   288   VAL     C 4421      0.59730     12.01000 ; qtot 4.598
  4422    O   288   VAL     O 4422     -0.56790     16.00000 ; qtot 4.030
  4423    N   289   ASN     N 4423     -0.41570     14.01000 ; qtot 3.614
  4424    H   289   ASN     H 4424      0.27190      1.00800 ; qtot 3.886
  4425   CX   289   ASN    CA 4425      0.01430     12.01000 ; qtot 3.901
  4426   H1   289   ASN    HA 4426      0.10480      1.00800 ; qtot 4.005
  4427  A2C   289   ASN    CB 4427     -0.20410     12.01000 ; qtot 3.801
  4428   HC   289   ASN   HB2 4428      0.07970      1.00800 ; qtot 3.881
  4429   HC   289   ASN   HB3 4429      0.07970      1.00800 ; qtot 3.961
  4430    C   289   ASN    CG 4430      0.71300     12.01000 ; qtot 4.674
  4431    O   289   ASN   OD1 4431     -0.59310     16.00000 ; qtot 4.081
  4432    N   289   ASN   ND2 4432     -0.91910     14.01000 ; qtot 3.161
  4433    H   289   ASN  HD21 4433      0.41960      1.00800 ; qtot 3.581
  4434    H   289   ASN  HD22 4434      0.41960      1.00800 ; qtot 4.001
  4435    C   289   ASN     C 4435      0.59730     12.01000 ; qtot 4.598
  4436    O   289   ASN     O 4436     -0.56790     16.00000 ; qtot 4.030
  4437    N   290   PHE     N 4437     -0.41570     14.01000 ; qtot 3.614
  4438    H   290   PHE     H 4438      0.27190      1.00800 ; qtot 3.886
  4439   CX   290   PHE    CA 4439     -0.00240     12.01000 ; qtot 3.884
  4440   H1   290   PHE    HA 4440      0.09780      1.00800 ; qtot 3.982
  4441   CT   290   PHE    CB 4441     -0.03430     12.01000 ; qtot 3.947
  4442   HC   290   PHE   HB2 4442      0.02950      1.00800 ; qtot 3.977
  4443   HC   290   PHE   HB3 4443      0.02950      1.00800 ; qtot 4.006
  4444   CA   290   PHE    CG 4444      0.01180     12.01000 ; qtot 4.018
  4445   CA   290   PHE   CD1 4445     -0.12560     12.01000 ; qtot 3.893
  4446   HA   290   PHE   HD1 4446      0.13300      1.00800 ; qtot 4.026
  4447   CA   290   PHE   CE1 4447     -0.17040     12.01000 ; qtot 3.855
  4448   HA   290   PHE   HE1 4448      0.14300      1.00800 ; qtot 3.998
  4449   CA   290   PHE    CZ 4449     -0.10720     12.01000 ; qtot 3.891
  4450   HA   290   PHE    HZ 4450      0.12970      1.00800 ; qtot 4.021
  4451   CA   290   PHE   CE2 4451     -0.17040     12.01000 ; qtot 3.850
  4452   HA   290   PHE   HE2 4452      0.14300      1.00800 ; qtot 3.993
  4453   CA   290   PHE   CD2 4453     -0.12560     12.01000 ; qtot 3.868
  4454   HA   290   PHE   HD2 4454      0.13300      1.00800 ; qtot 4.001
  4455    C   290   PHE     C 4455      0.59730     12.01000 ; qtot 4.598
  4456    O   290   PHE     O 4456     -0.56790     16.00000 ; qtot 4.030
  4457    N   291   GLY     N 4457     -0.41570     14.01000 ; qtot 3.614
  4458    H   291   GLY     H 4458      0.27190      1.00800 ; qtot 3.886
  4459   CX   291   GLY    CA 4459     -0.02520     12.01000 ; qtot 3.861
  4460   H1   291   GLY   HA2 4460      0.06980      1.00800 ; qtot 3.931
  4461   H1   291   GLY   HA3 4461      0.06980      1.00800 ; qtot 4.001
  4462    C   291   GLY     C 4462      0.59730     12.01000 ; qtot 4.598
  4463    O   291   GLY     O 4463     -0.56790     16.00000 ; qtot 4.030
  4464    N   292   PRO     N 4464     -0.25480     14.01000 ; qtot 3.775
  4465   CT   292   PRO    CD 4465      0.01920     12.01000 ; qtot 3.794
  4466   H1   292   PRO   HD2 4466      0.03910      1.00800 ; qtot 3.834
  4467   H1   292   PRO   HD3 4467      0.03910      1.00800 ; qtot 3.873
  4468   CT   292   PRO    CG 4468      0.01890     12.01000 ; qtot 3.892
  4469   HC   292   PRO   HG2 4469      0.02130      1.00800 ; qtot 3.913
  4470   HC   292   PRO   HG3 4470      0.02130      1.00800 ; qtot 3.934
  4471   CT   292   PRO    CB 4471     -0.00700     12.01000 ; qtot 3.927
  4472   HC   292   PRO   HB2 4472      0.02530      1.00800 ; qtot 3.952
  4473   HC   292   PRO   HB3 4473      0.02530      1.00800 ; qtot 3.978
  4474   CX   292   PRO    CA 4474     -0.02660     12.01000 ; qtot 3.951
  4475   H1   292   PRO    HA 4475      0.06410      1.00800 ; qtot 4.015
  4476    C   292   PRO     C 4476      0.58960     12.01000 ; qtot 4.605
  4477    O   292   PRO     O 4477     -0.57480     16.00000 ; qtot 4.030
  4478    N   293   THR     N 4478     -0.41570     14.01000 ; qtot 3.614
  4479    H   293   THR     H 4479      0.27190      1.00800 ; qtot 3.886
  4480   CX   293   THR    CA 4480     -0.03890     12.01000 ; qtot 3.847
  4481   H1   293   THR    HA 4481      0.10070      1.00800 ; qtot 3.948
  4482  A3C   293   THR    CB 4482      0.36540     12.01000 ; qtot 4.313
  4483   H1   293   THR    HB 4483      0.00430      1.00800 ; qtot 4.318
  4484   CT   293   THR   CG2 4484     -0.24380     12.01000 ; qtot 4.074
  4485   HC   293   THR  HG21 4485      0.06420      1.00800 ; qtot 4.138
  4486   HC   293   THR  HG22 4486      0.06420      1.00800 ; qtot 4.202
  4487   HC   293   THR  HG23 4487      0.06420      1.00800 ; qtot 4.267
  4488   OH   293   THR   OG1 4488     -0.67610     16.00000 ; qtot 3.590
  4489   HO   293   THR   HG1 4489      0.41020      1.00800 ; qtot 4.001
  4490    C   293   THR     C 4490      0.59730     12.01000 ; qtot 4.598
  4491    O   293   THR     O 4491     -0.56790     16.00000 ; qtot 4.030
  4492    N   294   VAL     N 4492     -0.41570     14.01000 ; qtot 3.614
  4493    H   294   VAL     H 4493      0.27190      1.00800 ; qtot 3.886
  4494   CX   294   VAL    CA 4494     -0.08750     12.01000 ; qtot 3.799
  4495   H1   294   VAL    HA 4495      0.09690      1.00800 ; qtot 3.896
  4496  A3C   294   VAL    CB 4496      0.29850     12.01000 ; qtot 4.194
  4497   HC   294   VAL    HB 4497     -0.02970      1.00800 ; qtot 4.164
  4498   CT   294   VAL   CG1 4498     -0.31920     12.01000 ; qtot 3.845
  4499   HC   294   VAL  HG11 4499      0.07910      1.00800 ; qtot 3.924
  4500   HC   294   VAL  HG12 4500      0.07910      1.00800 ; qtot 4.003
  4501   HC   294   VAL  HG13 4501      0.07910      1.00800 ; qtot 4.083
  4502   CT   294   VAL   CG2 4502     -0.31920     12.01000 ; qtot 3.763
  4503   HC   294   VAL  HG21 4503      0.07910      1.00800 ; qtot 3.842
  4504   HC   294   VAL  HG22 4504      0.07910      1.00800 ; qtot 3.922
  4505   HC   294   VAL  HG23 4505      0.07910      1.00800 ; qtot 4.001
  4506    C   294   VAL     C 4506      0.59730     12.01000 ; qtot 4.598
  4507    O   294   VAL     O 4507     -0.56790     16.00000 ; qtot 4.030
  4508    N   295   ASP     N 4508     -0.51630     14.01000 ; qtot 3.514
  4509    H   295   ASP     H 4509      0.29360      1.00800 ; qtot 3.807
  4510   CX   295   ASP    CA 4510      0.03810     12.01000 ; qtot 3.845
  4511   H1   295   ASP    HA 4511      0.08800      1.00800 ; qtot 3.933
  4512  A2C   295   ASP    CB 4512     -0.03030     12.01000 ; qtot 3.903
  4513   HC   295   ASP   HB2 4513     -0.01220      1.00800 ; qtot 3.891
  4514   HC   295   ASP   HB3 4514     -0.01220      1.00800 ; qtot 3.879
  4515   CO   295   ASP    CG 4515      0.79940     12.01000 ; qtot 4.678
  4516   O2   295   ASP   OD1 4516     -0.80140     16.00000 ; qtot 3.877
  4517   O2   295   ASP   OD2 4517     -0.80140     16.00000 ; qtot 3.075
  4518    C   295   ASP     C 4518      0.53660     12.01000 ; qtot 3.612
  4519    O   295   ASP     O 4519     -0.58190     16.00000 ; qtot 3.030
  4520    N   296   GLY     N 4520     -0.41570     14.01000 ; qtot 2.614
  4521    H   296   GLY     H 4521      0.27190      1.00800 ; qtot 2.886
  4522   CX   296   GLY    CA 4522     -0.02520     12.01000 ; qtot 2.861
  4523   H1   296   GLY   HA2 4523      0.06980      1.00800 ; qtot 2.931
  4524   H1   296   GLY   HA3 4524      0.06980      1.00800 ; qtot 3.001
  4525    C   296   GLY     C 4525      0.59730     12.01000 ; qtot 3.598
  4526    O   296   GLY     O 4526     -0.56790     16.00000 ; qtot 3.030
  4527    N   297   ASP     N 4527     -0.51630     14.01000 ; qtot 2.514
  4528    H   297   ASP     H 4528      0.29360      1.00800 ; qtot 2.807
  4529   CX   297   ASP    CA 4529      0.03810     12.01000 ; qtot 2.845
  4530   H1   297   ASP    HA 4530      0.08800      1.00800 ; qtot 2.933
  4531  A2C   297   ASP    CB 4531     -0.03030     12.01000 ; qtot 2.903
  4532   HC   297   ASP   HB2 4532     -0.01220      1.00800 ; qtot 2.891
  4533   HC   297   ASP   HB3 4533     -0.01220      1.00800 ; qtot 2.879
  4534   CO   297   ASP    CG 4534      0.79940     12.01000 ; qtot 3.678
  4535   O2   297   ASP   OD1 4535     -0.80140     16.00000 ; qtot 2.877
  4536   O2   297   ASP   OD2 4536     -0.80140     16.00000 ; qtot 2.075
  4537    C   297   ASP     C 4537      0.53660     12.01000 ; qtot 2.612
  4538    O   297   ASP     O 4538     -0.58190     16.00000 ; qtot 2.030
  4539    N   298   PHE     N 4539     -0.41570     14.01000 ; qtot 1.614
  4540    H   298   PHE     H 4540      0.27190      1.00800 ; qtot 1.886
  4541   CX   298   PHE    CA 4541     -0.00240     12.01000 ; qtot 1.884
  4542   H1   298   PHE    HA 4542      0.09780      1.00800 ; qtot 1.982
  4543   CT   298   PHE    CB 4543     -0.03430     12.01000 ; qtot 1.947
  4544   HC   298   PHE   HB2 4544      0.02950      1.00800 ; qtot 1.977
  4545   HC   298   PHE   HB3 4545      0.02950      1.00800 ; qtot 2.006
  4546   CA   298   PHE    CG 4546      0.01180     12.01000 ; qtot 2.018
  4547   CA   298   PHE   CD1 4547     -0.12560     12.01000 ; qtot 1.893
  4548   HA   298   PHE   HD1 4548      0.13300      1.00800 ; qtot 2.026
  4549   CA   298   PHE   CE1 4549     -0.17040     12.01000 ; qtot 1.855
  4550   HA   298   PHE   HE1 4550      0.14300      1.00800 ; qtot 1.998
  4551   CA   298   PHE    CZ 4551     -0.10720     12.01000 ; qtot 1.891
  4552   HA   298   PHE    HZ 4552      0.12970      1.00800 ; qtot 2.021
  4553   CA   298   PHE   CE2 4553     -0.17040     12.01000 ; qtot 1.850
  4554   HA   298   PHE   HE2 4554      0.14300      1.00800 ; qtot 1.993
  4555   CA   298   PHE   CD2 4555     -0.12560     12.01000 ; qtot 1.868
  4556   HA   298   PHE   HD2 4556      0.13300      1.00800 ; qtot 2.001
  4557    C   298   PHE     C 4557      0.59730     12.01000 ; qtot 2.598
  4558    O   298   PHE     O 4558     -0.56790     16.00000 ; qtot 2.030
  4559    N   299   LEU     N 4559     -0.41570     14.01000 ; qtot 1.614
  4560    H   299   LEU     H 4560      0.27190      1.00800 ; qtot 1.886
  4561   CX   299   LEU    CA 4561     -0.05180     12.01000 ; qtot 1.834
  4562   H1   299   LEU    HA 4562      0.09220      1.00800 ; qtot 1.927
  4563  A2C   299   LEU    CB 4563     -0.11020     12.01000 ; qtot 1.816
  4564   HC   299   LEU   HB2 4564      0.04570      1.00800 ; qtot 1.862
  4565   HC   299   LEU   HB3 4565      0.04570      1.00800 ; qtot 1.908
  4566  A3C   299   LEU    CG 4566      0.35310     12.01000 ; qtot 2.261
  4567   HC   299   LEU    HG 4567     -0.03610      1.00800 ; qtot 2.225
  4568   CT   299   LEU   CD1 4568     -0.41210     12.01000 ; qtot 1.813
  4569   HC   299   LEU  HD11 4569      0.10000      1.00800 ; qtot 1.913
  4570   HC   299   LEU  HD12 4570      0.10000      1.00800 ; qtot 2.013
  4571   HC   299   LEU  HD13 4571      0.10000      1.00800 ; qtot 2.113
  4572   CT   299   LEU   CD2 4572     -0.41210     12.01000 ; qtot 1.701
  4573   HC   299   LEU  HD21 4573      0.10000      1.00800 ; qtot 1.801
  4574   HC   299   LEU  HD22 4574      0.10000      1.00800 ; qtot 1.901
  4575   HC   299   LEU  HD23 4575      0.10000      1.00800 ; qtot 2.001
  4576    C   299   LEU     C 4576      0.59730     12.01000 ; qtot 2.598
  4577    O   299   LEU     O 4577     -0.56790     16.00000 ; qtot 2.030
  4578    N   300   THR     N 4578     -0.41570     14.01000 ; qtot 1.614
  4579    H   300   THR     H 4579      0.27190      1.00800 ; qtot 1.886
  4580   CX   300   THR    CA 4580     -0.03890     12.01000 ; qtot 1.847
  4581   H1   300   THR    HA 4581      0.10070      1.00800 ; qtot 1.948
  4582  A3C   300   THR    CB 4582      0.36540     12.01000 ; qtot 2.313
  4583   H1   300   THR    HB 4583      0.00430      1.00800 ; qtot 2.318
  4584   CT   300   THR   CG2 4584     -0.24380     12.01000 ; qtot 2.074
  4585   HC   300   THR  HG21 4585      0.06420      1.00800 ; qtot 2.138
  4586   HC   300   THR  HG22 4586      0.06420      1.00800 ; qtot 2.202
  4587   HC   300   THR  HG23 4587      0.06420      1.00800 ; qtot 2.267
  4588   OH   300   THR   OG1 4588     -0.67610     16.00000 ; qtot 1.590
  4589   HO   300   THR   HG1 4589      0.41020      1.00800 ; qtot 2.001
  4590    C   300   THR     C 4590      0.59730     12.01000 ; qtot 2.598
  4591    O   300   THR     O 4591     -0.56790     16.00000 ; qtot 2.030
  4592    N   301   ASP     N 4592     -0.51630     14.01000 ; qtot 1.514
  4593    H   301   ASP     H 4593      0.29360      1.00800 ; qtot 1.807
  4594   CX   301   ASP    CA 4594      0.03810     12.01000 ; qtot 1.845
  4595   H1   301   ASP    HA 4595      0.08800      1.00800 ; qtot 1.933
  4596  A2C   301   ASP    CB 4596     -0.03030     12.01000 ; qtot 1.903
  4597   HC   301   ASP   HB2 4597     -0.01220      1.00800 ; qtot 1.891
  4598   HC   301   ASP   HB3 4598     -0.01220      1.00800 ; qtot 1.879
  4599   CO   301   ASP    CG 4599      0.79940     12.01000 ; qtot 2.678
  4600   O2   301   ASP   OD1 4600     -0.80140     16.00000 ; qtot 1.877
  4601   O2   301   ASP   OD2 4601     -0.80140     16.00000 ; qtot 1.075
  4602    C   301   ASP     C 4602      0.53660     12.01000 ; qtot 1.612
  4603    O   301   ASP     O 4603     -0.58190     16.00000 ; qtot 1.030
  4604    N   302   MET     N 4604     -0.41570     14.01000 ; qtot 0.614
  4605    H   302   MET     H 4605      0.27190      1.00800 ; qtot 0.886
  4606   CX   302   MET    CA 4606     -0.02370     12.01000 ; qtot 0.863
  4607   H1   302   MET    HA 4607      0.08800      1.00800 ; qtot 0.951
  4608  A2C   302   MET    CB 4608      0.03420     12.01000 ; qtot 0.985
  4609   HC   302   MET   HB2 4609      0.02410      1.00800 ; qtot 1.009
  4610   HC   302   MET   HB3 4610      0.02410      1.00800 ; qtot 1.033
  4611  A2C   302   MET    CG 4611      0.00180     12.01000 ; qtot 1.035
  4612   H1   302   MET   HG2 4612      0.04400      1.00800 ; qtot 1.079
  4613   H1   302   MET   HG3 4613      0.04400      1.00800 ; qtot 1.123
  4614    S   302   MET    SD 4614     -0.27370     32.06000 ; qtot 0.849
  4615   CT   302   MET    CE 4615     -0.05360     12.01000 ; qtot 0.795
  4616   H1   302   MET   HE1 4616      0.06840      1.00800 ; qtot 0.864
  4617   H1   302   MET   HE2 4617      0.06840      1.00800 ; qtot 0.932
  4618   H1   302   MET   HE3 4618      0.06840      1.00800 ; qtot 1.001
  4619    C   302   MET     C 4619      0.59730     12.01000 ; qtot 1.598
  4620    O   302   MET     O 4620     -0.56790     16.00000 ; qtot 1.030
  4621    N   303   PRO     N 4621     -0.25480     14.01000 ; qtot 0.775
  4622   CT   303   PRO    CD 4622      0.01920     12.01000 ; qtot 0.794
  4623   H1   303   PRO   HD2 4623      0.03910      1.00800 ; qtot 0.834
  4624   H1   303   PRO   HD3 4624      0.03910      1.00800 ; qtot 0.873
  4625   CT   303   PRO    CG 4625      0.01890     12.01000 ; qtot 0.892
  4626   HC   303   PRO   HG2 4626      0.02130      1.00800 ; qtot 0.913
  4627   HC   303   PRO   HG3 4627      0.02130      1.00800 ; qtot 0.934
  4628   CT   303   PRO    CB 4628     -0.00700     12.01000 ; qtot 0.927
  4629   HC   303   PRO   HB2 4629      0.02530      1.00800 ; qtot 0.952
  4630   HC   303   PRO   HB3 4630      0.02530      1.00800 ; qtot 0.978
  4631   CX   303   PRO    CA 4631     -0.02660     12.01000 ; qtot 0.951
  4632   H1   303   PRO    HA 4632      0.06410      1.00800 ; qtot 1.015
  4633    C   303   PRO     C 4633      0.58960     12.01000 ; qtot 1.605
  4634    O   303   PRO     O 4634     -0.57480     16.00000 ; qtot 1.030
  4635    N   304   ASP     N 4635     -0.51630     14.01000 ; qtot 0.514
  4636    H   304   ASP     H 4636      0.29360      1.00800 ; qtot 0.807
  4637   CX   304   ASP    CA 4637      0.03810     12.01000 ; qtot 0.845
  4638   H1   304   ASP    HA 4638      0.08800      1.00800 ; qtot 0.933
  4639  A2C   304   ASP    CB 4639     -0.03030     12.01000 ; qtot 0.903
  4640   HC   304   ASP   HB2 4640     -0.01220      1.00800 ; qtot 0.891
  4641   HC   304   ASP   HB3 4641     -0.01220      1.00800 ; qtot 0.879
  4642   CO   304   ASP    CG 4642      0.79940     12.01000 ; qtot 1.678
  4643   O2   304   ASP   OD1 4643     -0.80140     16.00000 ; qtot 0.877
  4644   O2   304   ASP   OD2 4644     -0.80140     16.00000 ; qtot 0.075
  4645    C   304   ASP     C 4645      0.53660     12.01000 ; qtot 0.612
  4646    O   304   ASP     O 4646     -0.58190     16.00000 ; qtot 0.030
  4647    N   305   ILE     N 4647     -0.41570     14.01000 ; qtot -0.386
  4648    H   305   ILE     H 4648      0.27190      1.00800 ; qtot -0.114
  4649   CX   305   ILE    CA 4649     -0.05970     12.01000 ; qtot -0.173
  4650   H1   305   ILE    HA 4650      0.08690      1.00800 ; qtot -0.087
  4651  A3C   305   ILE    CB 4651      0.13030     12.01000 ; qtot 0.044
  4652   HC   305   ILE    HB 4652      0.01870      1.00800 ; qtot 0.062
  4653   CT   305   ILE   CG2 4653     -0.32040     12.01000 ; qtot -0.258
  4654   HC   305   ILE  HG21 4654      0.08820      1.00800 ; qtot -0.170
  4655   HC   305   ILE  HG22 4655      0.08820      1.00800 ; qtot -0.082
  4656   HC   305   ILE  HG23 4656      0.08820      1.00800 ; qtot 0.007
  4657  A2C   305   ILE   CG1 4657     -0.04300     12.01000 ; qtot -0.036
  4658   HC   305   ILE  HG12 4658      0.02360      1.00800 ; qtot -0.013
  4659   HC   305   ILE  HG13 4659      0.02360      1.00800 ; qtot 0.011
  4660   CT   305   ILE   CD1 4660     -0.06600     12.01000 ; qtot -0.055
  4661   HC   305   ILE  HD11 4661      0.01860      1.00800 ; qtot -0.037
  4662   HC   305   ILE  HD12 4662      0.01860      1.00800 ; qtot -0.018
  4663   HC   305   ILE  HD13 4663      0.01860      1.00800 ; qtot 0.001
  4664    C   305   ILE     C 4664      0.59730     12.01000 ; qtot 0.598
  4665    O   305   ILE     O 4665     -0.56790     16.00000 ; qtot 0.030
  4666    N   306   LEU     N 4666     -0.41570     14.01000 ; qtot -0.386
  4667    H   306   LEU     H 4667      0.27190      1.00800 ; qtot -0.114
  4668   CX   306   LEU    CA 4668     -0.05180     12.01000 ; qtot -0.166
  4669   H1   306   LEU    HA 4669      0.09220      1.00800 ; qtot -0.073
  4670  A2C   306   LEU    CB 4670     -0.11020     12.01000 ; qtot -0.184
  4671   HC   306   LEU   HB2 4671      0.04570      1.00800 ; qtot -0.138
  4672   HC   306   LEU   HB3 4672      0.04570      1.00800 ; qtot -0.092
  4673  A3C   306   LEU    CG 4673      0.35310     12.01000 ; qtot 0.261
  4674   HC   306   LEU    HG 4674     -0.03610      1.00800 ; qtot 0.225
  4675   CT   306   LEU   CD1 4675     -0.41210     12.01000 ; qtot -0.187
  4676   HC   306   LEU  HD11 4676      0.10000      1.00800 ; qtot -0.087
  4677   HC   306   LEU  HD12 4677      0.10000      1.00800 ; qtot 0.013
  4678   HC   306   LEU  HD13 4678      0.10000      1.00800 ; qtot 0.113
  4679   CT   306   LEU   CD2 4679     -0.41210     12.01000 ; qtot -0.299
  4680   HC   306   LEU  HD21 4680      0.10000      1.00800 ; qtot -0.199
  4681   HC   306   LEU  HD22 4681      0.10000      1.00800 ; qtot -0.099
  4682   HC   306   LEU  HD23 4682      0.10000      1.00800 ; qtot 0.001
  4683    C   306   LEU     C 4683      0.59730     12.01000 ; qtot 0.598
  4684    O   306   LEU     O 4684     -0.56790     16.00000 ; qtot 0.030
  4685    N   307   LEU     N 4685     -0.41570     14.01000 ; qtot -0.386
  4686    H   307   LEU     H 4686      0.27190      1.00800 ; qtot -0.114
  4687   CX   307   LEU    CA 4687     -0.05180     12.01000 ; qtot -0.166
  4688   H1   307   LEU    HA 4688      0.09220      1.00800 ; qtot -0.073
  4689  A2C   307   LEU    CB 4689     -0.11020     12.01000 ; qtot -0.184
  4690   HC   307   LEU   HB2 4690      0.04570      1.00800 ; qtot -0.138
  4691   HC   307   LEU   HB3 4691      0.04570      1.00800 ; qtot -0.092
  4692  A3C   307   LEU    CG 4692      0.35310     12.01000 ; qtot 0.261
  4693   HC   307   LEU    HG 4693     -0.03610      1.00800 ; qtot 0.225
  4694   CT   307   LEU   CD1 4694     -0.41210     12.01000 ; qtot -0.187
  4695   HC   307   LEU  HD11 4695      0.10000      1.00800 ; qtot -0.087
  4696   HC   307   LEU  HD12 4696      0.10000      1.00800 ; qtot 0.013
  4697   HC   307   LEU  HD13 4697      0.10000      1.00800 ; qtot 0.113
  4698   CT   307   LEU   CD2 4698     -0.41210     12.01000 ; qtot -0.299
  4699   HC   307   LEU  HD21 4699      0.10000      1.00800 ; qtot -0.199
  4700   HC   307   LEU  HD22 4700      0.10000      1.00800 ; qtot -0.099
  4701   HC   307   LEU  HD23 4701      0.10000      1.00800 ; qtot 0.001
  4702    C   307   LEU     C 4702      0.59730     12.01000 ; qtot 0.598
  4703    O   307   LEU     O 4703     -0.56790     16.00000 ; qtot 0.030
  4704    N   308   GLU     N 4704     -0.51630     14.01000 ; qtot -0.486
  4705    H   308   GLU     H 4705      0.29360      1.00800 ; qtot -0.193
  4706   CX   308   GLU    CA 4706      0.03970     12.01000 ; qtot -0.153
  4707   H1   308   GLU    HA 4707      0.11050      1.00800 ; qtot -0.042
  4708  A2C   308   GLU    CB 4708      0.05600     12.01000 ; qtot 0.014
  4709   HC   308   GLU   HB2 4709     -0.01730      1.00800 ; qtot -0.004
  4710   HC   308   GLU   HB3 4710     -0.01730      1.00800 ; qtot -0.021
  4711  A2C   308   GLU    CG 4711      0.01360     12.01000 ; qtot -0.007
  4712   HC   308   GLU   HG2 4712     -0.04250      1.00800 ; qtot -0.050
  4713   HC   308   GLU   HG3 4713     -0.04250      1.00800 ; qtot -0.092
  4714   CO   308   GLU    CD 4714      0.80540     12.01000 ; qtot 0.713
  4715   O2   308   GLU   OE1 4715     -0.81880     16.00000 ; qtot -0.106
  4716   O2   308   GLU   OE2 4716     -0.81880     16.00000 ; qtot -0.925
  4717    C   308   GLU     C 4717      0.53660     12.01000 ; qtot -0.388
  4718    O   308   GLU     O 4718     -0.58190     16.00000 ; qtot -0.970
  4719    N   309   LEU     N 4719     -0.41570     14.01000 ; qtot -1.386
  4720    H   309   LEU     H 4720      0.27190      1.00800 ; qtot -1.114
  4721   CX   309   LEU    CA 4721     -0.05180     12.01000 ; qtot -1.166
  4722   H1   309   LEU    HA 4722      0.09220      1.00800 ; qtot -1.073
  4723  A2C   309   LEU    CB 4723     -0.11020     12.01000 ; qtot -1.184
  4724   HC   309   LEU   HB2 4724      0.04570      1.00800 ; qtot -1.138
  4725   HC   309   LEU   HB3 4725      0.04570      1.00800 ; qtot -1.092
  4726  A3C   309   LEU    CG 4726      0.35310     12.01000 ; qtot -0.739
  4727   HC   309   LEU    HG 4727     -0.03610      1.00800 ; qtot -0.775
  4728   CT   309   LEU   CD1 4728     -0.41210     12.01000 ; qtot -1.187
  4729   HC   309   LEU  HD11 4729      0.10000      1.00800 ; qtot -1.087
  4730   HC   309   LEU  HD12 4730      0.10000      1.00800 ; qtot -0.987
  4731   HC   309   LEU  HD13 4731      0.10000      1.00800 ; qtot -0.887
  4732   CT   309   LEU   CD2 4732     -0.41210     12.01000 ; qtot -1.299
  4733   HC   309   LEU  HD21 4733      0.10000      1.00800 ; qtot -1.199
  4734   HC   309   LEU  HD22 4734      0.10000      1.00800 ; qtot -1.099
  4735   HC   309   LEU  HD23 4735      0.10000      1.00800 ; qtot -0.999
  4736    C   309   LEU     C 4736      0.59730     12.01000 ; qtot -0.402
  4737    O   309   LEU     O 4737     -0.56790     16.00000 ; qtot -0.970
  4738    N   310   GLY     N 4738     -0.41570     14.01000 ; qtot -1.386
  4739    H   310   GLY     H 4739      0.27190      1.00800 ; qtot -1.114
  4740   CX   310   GLY    CA 4740     -0.02520     12.01000 ; qtot -1.139
  4741   H1   310   GLY   HA2 4741      0.06980      1.00800 ; qtot -1.069
  4742   H1   310   GLY   HA3 4742      0.06980      1.00800 ; qtot -0.999
  4743    C   310   GLY     C 4743      0.59730     12.01000 ; qtot -0.402
  4744    O   310   GLY     O 4744     -0.56790     16.00000 ; qtot -0.970
  4745    N   311   GLN     N 4745     -0.41570     14.01000 ; qtot -1.386
  4746    H   311   GLN     H 4746      0.27190      1.00800 ; qtot -1.114
  4747   CX   311   GLN    CA 4747     -0.00310     12.01000 ; qtot -1.117
  4748   H1   311   GLN    HA 4748      0.08500      1.00800 ; qtot -1.032
  4749  A2C   311   GLN    CB 4749     -0.00360     12.01000 ; qtot -1.035
  4750   HC   311   GLN   HB2 4750      0.01710      1.00800 ; qtot -1.018
  4751   HC   311   GLN   HB3 4751      0.01710      1.00800 ; qtot -1.001
  4752  A2C   311   GLN    CG 4752     -0.06450     12.01000 ; qtot -1.066
  4753   HC   311   GLN   HG2 4753      0.03520      1.00800 ; qtot -1.031
  4754   HC   311   GLN   HG3 4754      0.03520      1.00800 ; qtot -0.995
  4755    C   311   GLN    CD 4755      0.69510     12.01000 ; qtot -0.300
  4756    O   311   GLN   OE1 4756     -0.60860     16.00000 ; qtot -0.909
  4757    N   311   GLN   NE2 4757     -0.94070     14.01000 ; qtot -1.850
  4758    H   311   GLN  HE21 4758      0.42510      1.00800 ; qtot -1.424
  4759    H   311   GLN  HE22 4759      0.42510      1.00800 ; qtot -0.999
  4760    C   311   GLN     C 4760      0.59730     12.01000 ; qtot -0.402
  4761    O   311   GLN     O 4761     -0.56790     16.00000 ; qtot -0.970
  4762    N   312   PHE     N 4762     -0.41570     14.01000 ; qtot -1.386
  4763    H   312   PHE     H 4763      0.27190      1.00800 ; qtot -1.114
  4764   CX   312   PHE    CA 4764     -0.00240     12.01000 ; qtot -1.116
  4765   H1   312   PHE    HA 4765      0.09780      1.00800 ; qtot -1.018
  4766   CT   312   PHE    CB 4766     -0.03430     12.01000 ; qtot -1.053
  4767   HC   312   PHE   HB2 4767      0.02950      1.00800 ; qtot -1.023
  4768   HC   312   PHE   HB3 4768      0.02950      1.00800 ; qtot -0.994
  4769   CA   312   PHE    CG 4769      0.01180     12.01000 ; qtot -0.982
  4770   CA   312   PHE   CD1 4770     -0.12560     12.01000 ; qtot -1.107
  4771   HA   312   PHE   HD1 4771      0.13300      1.00800 ; qtot -0.974
  4772   CA   312   PHE   CE1 4772     -0.17040     12.01000 ; qtot -1.145
  4773   HA   312   PHE   HE1 4773      0.14300      1.00800 ; qtot -1.002
  4774   CA   312   PHE    CZ 4774     -0.10720     12.01000 ; qtot -1.109
  4775   HA   312   PHE    HZ 4775      0.12970      1.00800 ; qtot -0.979
  4776   CA   312   PHE   CE2 4776     -0.17040     12.01000 ; qtot -1.150
  4777   HA   312   PHE   HE2 4777      0.14300      1.00800 ; qtot -1.007
  4778   CA   312   PHE   CD2 4778     -0.12560     12.01000 ; qtot -1.132
  4779   HA   312   PHE   HD2 4779      0.13300      1.00800 ; qtot -0.999
  4780    C   312   PHE     C 4780      0.59730     12.01000 ; qtot -0.402
  4781    O   312   PHE     O 4781     -0.56790     16.00000 ; qtot -0.970
  4782    N   313   LYS     N 4782     -0.34790     14.01000 ; qtot -1.318
  4783    H   313   LYS     H 4783      0.27470      1.00800 ; qtot -1.043
  4784   CX   313   LYS    CA 4784     -0.24000     12.01000 ; qtot -1.283
  4785   H1   313   LYS    HA 4785      0.14260      1.00800 ; qtot -1.141
  4786   C8   313   LYS    CB 4786     -0.00940     12.01000 ; qtot -1.150
  4787   HC   313   LYS   HB2 4787      0.03620      1.00800 ; qtot -1.114
  4788   HC   313   LYS   HB3 4788      0.03620      1.00800 ; qtot -1.078
  4789   C8   313   LYS    CG 4789      0.01870     12.01000 ; qtot -1.059
  4790   HC   313   LYS   HG2 4790      0.01030      1.00800 ; qtot -1.049
  4791   HC   313   LYS   HG3 4791      0.01030      1.00800 ; qtot -1.038
  4792   C8   313   LYS    CD 4792     -0.04790     12.01000 ; qtot -1.086
  4793   HC   313   LYS   HD2 4793      0.06210      1.00800 ; qtot -1.024
  4794   HC   313   LYS   HD3 4794      0.06210      1.00800 ; qtot -0.962
  4795   C8   313   LYS    CE 4795     -0.01430     12.01000 ; qtot -0.976
  4796   HP   313   LYS   HE2 4796      0.11350      1.00800 ; qtot -0.863
  4797   HP   313   LYS   HE3 4797      0.11350      1.00800 ; qtot -0.749
  4798   N3   313   LYS    NZ 4798     -0.38540     14.01000 ; qtot -1.135
  4799    H   313   LYS   HZ1 4799      0.34000      1.00800 ; qtot -0.795
  4800    H   313   LYS   HZ2 4800      0.34000      1.00800 ; qtot -0.455
  4801    H   313   LYS   HZ3 4801      0.34000      1.00800 ; qtot -0.115
  4802    C   313   LYS     C 4802      0.73410     12.01000 ; qtot 0.619
  4803    O   313   LYS     O 4803     -0.58940     16.00000 ; qtot 0.030
  4804    N   314   LYS     N 4804     -0.34790     14.01000 ; qtot -0.318
  4805    H   314   LYS     H 4805      0.27470      1.00800 ; qtot -0.043
  4806   CX   314   LYS    CA 4806     -0.24000     12.01000 ; qtot -0.283
  4807   H1   314   LYS    HA 4807      0.14260      1.00800 ; qtot -0.141
  4808   C8   314   LYS    CB 4808     -0.00940     12.01000 ; qtot -0.150
  4809   HC   314   LYS   HB2 4809      0.03620      1.00800 ; qtot -0.114
  4810   HC   314   LYS   HB3 4810      0.03620      1.00800 ; qtot -0.078
  4811   C8   314   LYS    CG 4811      0.01870     12.01000 ; qtot -0.059
  4812   HC   314   LYS   HG2 4812      0.01030      1.00800 ; qtot -0.049
  4813   HC   314   LYS   HG3 4813      0.01030      1.00800 ; qtot -0.038
  4814   C8   314   LYS    CD 4814     -0.04790     12.01000 ; qtot -0.086
  4815   HC   314   LYS   HD2 4815      0.06210      1.00800 ; qtot -0.024
  4816   HC   314   LYS   HD3 4816      0.06210      1.00800 ; qtot 0.038
  4817   C8   314   LYS    CE 4817     -0.01430     12.01000 ; qtot 0.024
  4818   HP   314   LYS   HE2 4818      0.11350      1.00800 ; qtot 0.137
  4819   HP   314   LYS   HE3 4819      0.11350      1.00800 ; qtot 0.251
  4820   N3   314   LYS    NZ 4820     -0.38540     14.01000 ; qtot -0.135
  4821    H   314   LYS   HZ1 4821      0.34000      1.00800 ; qtot 0.205
  4822    H   314   LYS   HZ2 4822      0.34000      1.00800 ; qtot 0.545
  4823    H   314   LYS   HZ3 4823      0.34000      1.00800 ; qtot 0.885
  4824    C   314   LYS     C 4824      0.73410     12.01000 ; qtot 1.619
  4825    O   314   LYS     O 4825     -0.58940     16.00000 ; qtot 1.030
  4826    N   315   THR     N 4826     -0.41570     14.01000 ; qtot 0.614
  4827    H   315   THR     H 4827      0.27190      1.00800 ; qtot 0.886
  4828   CX   315   THR    CA 4828     -0.03890     12.01000 ; qtot 0.847
  4829   H1   315   THR    HA 4829      0.10070      1.00800 ; qtot 0.948
  4830  A3C   315   THR    CB 4830      0.36540     12.01000 ; qtot 1.313
  4831   H1   315   THR    HB 4831      0.00430      1.00800 ; qtot 1.318
  4832   CT   315   THR   CG2 4832     -0.24380     12.01000 ; qtot 1.074
  4833   HC   315   THR  HG21 4833      0.06420      1.00800 ; qtot 1.138
  4834   HC   315   THR  HG22 4834      0.06420      1.00800 ; qtot 1.202
  4835   HC   315   THR  HG23 4835      0.06420      1.00800 ; qtot 1.267
  4836   OH   315   THR   OG1 4836     -0.67610     16.00000 ; qtot 0.590
  4837   HO   315   THR   HG1 4837      0.41020      1.00800 ; qtot 1.001
  4838    C   315   THR     C 4838      0.59730     12.01000 ; qtot 1.598
  4839    O   315   THR     O 4839     -0.56790     16.00000 ; qtot 1.030
  4840    N   316   GLN     N 4840     -0.41570     14.01000 ; qtot 0.614
  4841    H   316   GLN     H 4841      0.27190      1.00800 ; qtot 0.886
  4842   CX   316   GLN    CA 4842     -0.00310     12.01000 ; qtot 0.883
  4843   H1   316   GLN    HA 4843      0.08500      1.00800 ; qtot 0.968
  4844  A2C   316   GLN    CB 4844     -0.00360     12.01000 ; qtot 0.965
  4845   HC   316   GLN   HB2 4845      0.01710      1.00800 ; qtot 0.982
  4846   HC   316   GLN   HB3 4846      0.01710      1.00800 ; qtot 0.999
  4847  A2C   316   GLN    CG 4847     -0.06450     12.01000 ; qtot 0.934
  4848   HC   316   GLN   HG2 4848      0.03520      1.00800 ; qtot 0.969
  4849   HC   316   GLN   HG3 4849      0.03520      1.00800 ; qtot 1.005
  4850    C   316   GLN    CD 4850      0.69510     12.01000 ; qtot 1.700
  4851    O   316   GLN   OE1 4851     -0.60860     16.00000 ; qtot 1.091
  4852    N   316   GLN   NE2 4852     -0.94070     14.01000 ; qtot 0.150
  4853    H   316   GLN  HE21 4853      0.42510      1.00800 ; qtot 0.576
  4854    H   316   GLN  HE22 4854      0.42510      1.00800 ; qtot 1.001
  4855    C   316   GLN     C 4855      0.59730     12.01000 ; qtot 1.598
  4856    O   316   GLN     O 4856     -0.56790     16.00000 ; qtot 1.030
  4857    N   317   ILE     N 4857     -0.41570     14.01000 ; qtot 0.614
  4858    H   317   ILE     H 4858      0.27190      1.00800 ; qtot 0.886
  4859   CX   317   ILE    CA 4859     -0.05970     12.01000 ; qtot 0.827
  4860   H1   317   ILE    HA 4860      0.08690      1.00800 ; qtot 0.913
  4861  A3C   317   ILE    CB 4861      0.13030     12.01000 ; qtot 1.044
  4862   HC   317   ILE    HB 4862      0.01870      1.00800 ; qtot 1.062
  4863   CT   317   ILE   CG2 4863     -0.32040     12.01000 ; qtot 0.742
  4864   HC   317   ILE  HG21 4864      0.08820      1.00800 ; qtot 0.830
  4865   HC   317   ILE  HG22 4865      0.08820      1.00800 ; qtot 0.918
  4866   HC   317   ILE  HG23 4866      0.08820      1.00800 ; qtot 1.007
  4867  A2C   317   ILE   CG1 4867     -0.04300     12.01000 ; qtot 0.964
  4868   HC   317   ILE  HG12 4868      0.02360      1.00800 ; qtot 0.987
  4869   HC   317   ILE  HG13 4869      0.02360      1.00800 ; qtot 1.011
  4870   CT   317   ILE   CD1 4870     -0.06600     12.01000 ; qtot 0.945
  4871   HC   317   ILE  HD11 4871      0.01860      1.00800 ; qtot 0.963
  4872   HC   317   ILE  HD12 4872      0.01860      1.00800 ; qtot 0.982
  4873   HC   317   ILE  HD13 4873      0.01860      1.00800 ; qtot 1.001
  4874    C   317   ILE     C 4874      0.59730     12.01000 ; qtot 1.598
  4875    O   317   ILE     O 4875     -0.56790     16.00000 ; qtot 1.030
  4876    N   318   LEU     N 4876     -0.41570     14.01000 ; qtot 0.614
  4877    H   318   LEU     H 4877      0.27190      1.00800 ; qtot 0.886
  4878   CX   318   LEU    CA 4878     -0.05180     12.01000 ; qtot 0.834
  4879   H1   318   LEU    HA 4879      0.09220      1.00800 ; qtot 0.927
  4880  A2C   318   LEU    CB 4880     -0.11020     12.01000 ; qtot 0.816
  4881   HC   318   LEU   HB2 4881      0.04570      1.00800 ; qtot 0.862
  4882   HC   318   LEU   HB3 4882      0.04570      1.00800 ; qtot 0.908
  4883  A3C   318   LEU    CG 4883      0.35310     12.01000 ; qtot 1.261
  4884   HC   318   LEU    HG 4884     -0.03610      1.00800 ; qtot 1.225
  4885   CT   318   LEU   CD1 4885     -0.41210     12.01000 ; qtot 0.813
  4886   HC   318   LEU  HD11 4886      0.10000      1.00800 ; qtot 0.913
  4887   HC   318   LEU  HD12 4887      0.10000      1.00800 ; qtot 1.013
  4888   HC   318   LEU  HD13 4888      0.10000      1.00800 ; qtot 1.113
  4889   CT   318   LEU   CD2 4889     -0.41210     12.01000 ; qtot 0.701
  4890   HC   318   LEU  HD21 4890      0.10000      1.00800 ; qtot 0.801
  4891   HC   318   LEU  HD22 4891      0.10000      1.00800 ; qtot 0.901
  4892   HC   318   LEU  HD23 4892      0.10000      1.00800 ; qtot 1.001
  4893    C   318   LEU     C 4893      0.59730     12.01000 ; qtot 1.598
  4894    O   318   LEU     O 4894     -0.56790     16.00000 ; qtot 1.030
  4895    N   319   VAL     N 4895     -0.41570     14.01000 ; qtot 0.614
  4896    H   319   VAL     H 4896      0.27190      1.00800 ; qtot 0.886
  4897   CX   319   VAL    CA 4897     -0.08750     12.01000 ; qtot 0.799
  4898   H1   319   VAL    HA 4898      0.09690      1.00800 ; qtot 0.896
  4899  A3C   319   VAL    CB 4899      0.29850     12.01000 ; qtot 1.194
  4900   HC   319   VAL    HB 4900     -0.02970      1.00800 ; qtot 1.164
  4901   CT   319   VAL   CG1 4901     -0.31920     12.01000 ; qtot 0.845
  4902   HC   319   VAL  HG11 4902      0.07910      1.00800 ; qtot 0.924
  4903   HC   319   VAL  HG12 4903      0.07910      1.00800 ; qtot 1.003
  4904   HC   319   VAL  HG13 4904      0.07910      1.00800 ; qtot 1.083
  4905   CT   319   VAL   CG2 4905     -0.31920     12.01000 ; qtot 0.763
  4906   HC   319   VAL  HG21 4906      0.07910      1.00800 ; qtot 0.842
  4907   HC   319   VAL  HG22 4907      0.07910      1.00800 ; qtot 0.922
  4908   HC   319   VAL  HG23 4908      0.07910      1.00800 ; qtot 1.001
  4909    C   319   VAL     C 4909      0.59730     12.01000 ; qtot 1.598
  4910    O   319   VAL     O 4910     -0.56790     16.00000 ; qtot 1.030
  4911    N   320   GLY     N 4911     -0.41570     14.01000 ; qtot 0.614
  4912    H   320   GLY     H 4912      0.27190      1.00800 ; qtot 0.886
  4913   CX   320   GLY    CA 4913     -0.02520     12.01000 ; qtot 0.861
  4914   H1   320   GLY   HA2 4914      0.06980      1.00800 ; qtot 0.931
  4915   H1   320   GLY   HA3 4915      0.06980      1.00800 ; qtot 1.001
  4916    C   320   GLY     C 4916      0.59730     12.01000 ; qtot 1.598
  4917    O   320   GLY     O 4917     -0.56790     16.00000 ; qtot 1.030
  4918    N   321   VAL     N 4918     -0.41570     14.01000 ; qtot 0.614
  4919    H   321   VAL     H 4919      0.27190      1.00800 ; qtot 0.886
  4920   CX   321   VAL    CA 4920     -0.08750     12.01000 ; qtot 0.799
  4921   H1   321   VAL    HA 4921      0.09690      1.00800 ; qtot 0.896
  4922  A3C   321   VAL    CB 4922      0.29850     12.01000 ; qtot 1.194
  4923   HC   321   VAL    HB 4923     -0.02970      1.00800 ; qtot 1.164
  4924   CT   321   VAL   CG1 4924     -0.31920     12.01000 ; qtot 0.845
  4925   HC   321   VAL  HG11 4925      0.07910      1.00800 ; qtot 0.924
  4926   HC   321   VAL  HG12 4926      0.07910      1.00800 ; qtot 1.003
  4927   HC   321   VAL  HG13 4927      0.07910      1.00800 ; qtot 1.083
  4928   CT   321   VAL   CG2 4928     -0.31920     12.01000 ; qtot 0.763
  4929   HC   321   VAL  HG21 4929      0.07910      1.00800 ; qtot 0.842
  4930   HC   321   VAL  HG22 4930      0.07910      1.00800 ; qtot 0.922
  4931   HC   321   VAL  HG23 4931      0.07910      1.00800 ; qtot 1.001
  4932    C   321   VAL     C 4932      0.59730     12.01000 ; qtot 1.598
  4933    O   321   VAL     O 4933     -0.56790     16.00000 ; qtot 1.030
  4934    N   322   ASN     N 4934     -0.41570     14.01000 ; qtot 0.614
  4935    H   322   ASN     H 4935      0.27190      1.00800 ; qtot 0.886
  4936   CX   322   ASN    CA 4936      0.01430     12.01000 ; qtot 0.901
  4937   H1   322   ASN    HA 4937      0.10480      1.00800 ; qtot 1.005
  4938  A2C   322   ASN    CB 4938     -0.20410     12.01000 ; qtot 0.801
  4939   HC   322   ASN   HB2 4939      0.07970      1.00800 ; qtot 0.881
  4940   HC   322   ASN   HB3 4940      0.07970      1.00800 ; qtot 0.961
  4941    C   322   ASN    CG 4941      0.71300     12.01000 ; qtot 1.674
  4942    O   322   ASN   OD1 4942     -0.59310     16.00000 ; qtot 1.081
  4943    N   322   ASN   ND2 4943     -0.91910     14.01000 ; qtot 0.161
  4944    H   322   ASN  HD21 4944      0.41960      1.00800 ; qtot 0.581
  4945    H   322   ASN  HD22 4945      0.41960      1.00800 ; qtot 1.001
  4946    C   322   ASN     C 4946      0.59730     12.01000 ; qtot 1.598
  4947    O   322   ASN     O 4947     -0.56790     16.00000 ; qtot 1.030
  4948    N   323   LYS     N 4948     -0.34790     14.01000 ; qtot 0.682
  4949    H   323   LYS     H 4949      0.27470      1.00800 ; qtot 0.957
  4950   CX   323   LYS    CA 4950     -0.24000     12.01000 ; qtot 0.717
  4951   H1   323   LYS    HA 4951      0.14260      1.00800 ; qtot 0.859
  4952   C8   323   LYS    CB 4952     -0.00940     12.01000 ; qtot 0.850
  4953   HC   323   LYS   HB2 4953      0.03620      1.00800 ; qtot 0.886
  4954   HC   323   LYS   HB3 4954      0.03620      1.00800 ; qtot 0.922
  4955   C8   323   LYS    CG 4955      0.01870     12.01000 ; qtot 0.941
  4956   HC   323   LYS   HG2 4956      0.01030      1.00800 ; qtot 0.951
  4957   HC   323   LYS   HG3 4957      0.01030      1.00800 ; qtot 0.962
  4958   C8   323   LYS    CD 4958     -0.04790     12.01000 ; qtot 0.914
  4959   HC   323   LYS   HD2 4959      0.06210      1.00800 ; qtot 0.976
  4960   HC   323   LYS   HD3 4960      0.06210      1.00800 ; qtot 1.038
  4961   C8   323   LYS    CE 4961     -0.01430     12.01000 ; qtot 1.024
  4962   HP   323   LYS   HE2 4962      0.11350      1.00800 ; qtot 1.137
  4963   HP   323   LYS   HE3 4963      0.11350      1.00800 ; qtot 1.251
  4964   N3   323   LYS    NZ 4964     -0.38540     14.01000 ; qtot 0.865
  4965    H   323   LYS   HZ1 4965      0.34000      1.00800 ; qtot 1.205
  4966    H   323   LYS   HZ2 4966      0.34000      1.00800 ; qtot 1.545
  4967    H   323   LYS   HZ3 4967      0.34000      1.00800 ; qtot 1.885
  4968    C   323   LYS     C 4968      0.73410     12.01000 ; qtot 2.619
  4969    O   323   LYS     O 4969     -0.58940     16.00000 ; qtot 2.030
  4970    N   324   ASP     N 4970     -0.51630     14.01000 ; qtot 1.514
  4971    H   324   ASP     H 4971      0.29360      1.00800 ; qtot 1.807
  4972   CX   324   ASP    CA 4972      0.03810     12.01000 ; qtot 1.845
  4973   H1   324   ASP    HA 4973      0.08800      1.00800 ; qtot 1.933
  4974  A2C   324   ASP    CB 4974     -0.03030     12.01000 ; qtot 1.903
  4975   HC   324   ASP   HB2 4975     -0.01220      1.00800 ; qtot 1.891
  4976   HC   324   ASP   HB3 4976     -0.01220      1.00800 ; qtot 1.879
  4977   CO   324   ASP    CG 4977      0.79940     12.01000 ; qtot 2.678
  4978   O2   324   ASP   OD1 4978     -0.80140     16.00000 ; qtot 1.877
  4979   O2   324   ASP   OD2 4979     -0.80140     16.00000 ; qtot 1.075
  4980    C   324   ASP     C 4980      0.53660     12.01000 ; qtot 1.612
  4981    O   324   ASP     O 4981     -0.58190     16.00000 ; qtot 1.030
  4982    N   325   GLU     N 4982     -0.51630     14.01000 ; qtot 0.514
  4983    H   325   GLU     H 4983      0.29360      1.00800 ; qtot 0.807
  4984   CX   325   GLU    CA 4984      0.03970     12.01000 ; qtot 0.847
  4985   H1   325   GLU    HA 4985      0.11050      1.00800 ; qtot 0.958
  4986  A2C   325   GLU    CB 4986      0.05600     12.01000 ; qtot 1.014
  4987   HC   325   GLU   HB2 4987     -0.01730      1.00800 ; qtot 0.996
  4988   HC   325   GLU   HB3 4988     -0.01730      1.00800 ; qtot 0.979
  4989  A2C   325   GLU    CG 4989      0.01360     12.01000 ; qtot 0.993
  4990   HC   325   GLU   HG2 4990     -0.04250      1.00800 ; qtot 0.950
  4991   HC   325   GLU   HG3 4991     -0.04250      1.00800 ; qtot 0.908
  4992   CO   325   GLU    CD 4992      0.80540     12.01000 ; qtot 1.713
  4993   O2   325   GLU   OE1 4993     -0.81880     16.00000 ; qtot 0.894
  4994   O2   325   GLU   OE2 4994     -0.81880     16.00000 ; qtot 0.075
  4995    C   325   GLU     C 4995      0.53660     12.01000 ; qtot 0.612
  4996    O   325   GLU     O 4996     -0.58190     16.00000 ; qtot 0.030
  4997    N   326   GLY     N 4997     -0.41570     14.01000 ; qtot -0.386
  4998    H   326   GLY     H 4998      0.27190      1.00800 ; qtot -0.114
  4999   CX   326   GLY    CA 4999     -0.02520     12.01000 ; qtot -0.139
  5000   H1   326   GLY   HA2 5000      0.06980      1.00800 ; qtot -0.069
  5001   H1   326   GLY   HA3 5001      0.06980      1.00800 ; qtot 0.001
  5002    C   326   GLY     C 5002      0.59730     12.01000 ; qtot 0.598
  5003    O   326   GLY     O 5003     -0.56790     16.00000 ; qtot 0.030
  5004    N   327   THR     N 5004     -0.41570     14.01000 ; qtot -0.386
  5005    H   327   THR     H 5005      0.27190      1.00800 ; qtot -0.114
  5006   CX   327   THR    CA 5006     -0.03890     12.01000 ; qtot -0.153
  5007   H1   327   THR    HA 5007      0.10070      1.00800 ; qtot -0.052
  5008  A3C   327   THR    CB 5008      0.36540     12.01000 ; qtot 0.313
  5009   H1   327   THR    HB 5009      0.00430      1.00800 ; qtot 0.318
  5010   CT   327   THR   CG2 5010     -0.24380     12.01000 ; qtot 0.074
  5011   HC   327   THR  HG21 5011      0.06420      1.00800 ; qtot 0.138
  5012   HC   327   THR  HG22 5012      0.06420      1.00800 ; qtot 0.202
  5013   HC   327   THR  HG23 5013      0.06420      1.00800 ; qtot 0.267
  5014   OH   327   THR   OG1 5014     -0.67610     16.00000 ; qtot -0.410
  5015   HO   327   THR   HG1 5015      0.41020      1.00800 ; qtot 0.001
  5016    C   327   THR     C 5016      0.59730     12.01000 ; qtot 0.598
  5017    O   327   THR     O 5017     -0.56790     16.00000 ; qtot 0.030
  5018    N   328   ALA     N 5018     -0.41570     14.01000 ; qtot -0.386
  5019    H   328   ALA     H 5019      0.27190      1.00800 ; qtot -0.114
  5020   CX   328   ALA    CA 5020      0.03370     12.01000 ; qtot -0.080
  5021   H1   328   ALA    HA 5021      0.08230      1.00800 ; qtot 0.002
  5022   CT   328   ALA    CB 5022     -0.18250     12.01000 ; qtot -0.180
  5023   HC   328   ALA   HB1 5023      0.06030      1.00800 ; qtot -0.120
  5024   HC   328   ALA   HB2 5024      0.06030      1.00800 ; qtot -0.060
  5025   HC   328   ALA   HB3 5025      0.06030      1.00800 ; qtot 0.001
  5026    C   328   ALA     C 5026      0.59730     12.01000 ; qtot 0.598
  5027    O   328   ALA     O 5027     -0.56790     16.00000 ; qtot 0.030
  5028    N   329   PHE     N 5028     -0.41570     14.01000 ; qtot -0.386
  5029    H   329   PHE     H 5029      0.27190      1.00800 ; qtot -0.114
  5030   CX   329   PHE    CA 5030     -0.00240     12.01000 ; qtot -0.116
  5031   H1   329   PHE    HA 5031      0.09780      1.00800 ; qtot -0.018
  5032   CT   329   PHE    CB 5032     -0.03430     12.01000 ; qtot -0.053
  5033   HC   329   PHE   HB2 5033      0.02950      1.00800 ; qtot -0.023
  5034   HC   329   PHE   HB3 5034      0.02950      1.00800 ; qtot 0.006
  5035   CA   329   PHE    CG 5035      0.01180     12.01000 ; qtot 0.018
  5036   CA   329   PHE   CD1 5036     -0.12560     12.01000 ; qtot -0.107
  5037   HA   329   PHE   HD1 5037      0.13300      1.00800 ; qtot 0.026
  5038   CA   329   PHE   CE1 5038     -0.17040     12.01000 ; qtot -0.145
  5039   HA   329   PHE   HE1 5039      0.14300      1.00800 ; qtot -0.002
  5040   CA   329   PHE    CZ 5040     -0.10720     12.01000 ; qtot -0.109
  5041   HA   329   PHE    HZ 5041      0.12970      1.00800 ; qtot 0.021
  5042   CA   329   PHE   CE2 5042     -0.17040     12.01000 ; qtot -0.150
  5043   HA   329   PHE   HE2 5043      0.14300      1.00800 ; qtot -0.007
  5044   CA   329   PHE   CD2 5044     -0.12560     12.01000 ; qtot -0.132
  5045   HA   329   PHE   HD2 5045      0.13300      1.00800 ; qtot 0.001
  5046    C   329   PHE     C 5046      0.59730     12.01000 ; qtot 0.598
  5047    O   329   PHE     O 5047     -0.56790     16.00000 ; qtot 0.030
  5048    N   330   LEU     N 5048     -0.41570     14.01000 ; qtot -0.386
  5049    H   330   LEU     H 5049      0.27190      1.00800 ; qtot -0.114
  5050   CX   330   LEU    CA 5050     -0.05180     12.01000 ; qtot -0.166
  5051   H1   330   LEU    HA 5051      0.09220      1.00800 ; qtot -0.073
  5052  A2C   330   LEU    CB 5052     -0.11020     12.01000 ; qtot -0.184
  5053   HC   330   LEU   HB2 5053      0.04570      1.00800 ; qtot -0.138
  5054   HC   330   LEU   HB3 5054      0.04570      1.00800 ; qtot -0.092
  5055  A3C   330   LEU    CG 5055      0.35310     12.01000 ; qtot 0.261
  5056   HC   330   LEU    HG 5056     -0.03610      1.00800 ; qtot 0.225
  5057   CT   330   LEU   CD1 5057     -0.41210     12.01000 ; qtot -0.187
  5058   HC   330   LEU  HD11 5058      0.10000      1.00800 ; qtot -0.087
  5059   HC   330   LEU  HD12 5059      0.10000      1.00800 ; qtot 0.013
  5060   HC   330   LEU  HD13 5060      0.10000      1.00800 ; qtot 0.113
  5061   CT   330   LEU   CD2 5061     -0.41210     12.01000 ; qtot -0.299
  5062   HC   330   LEU  HD21 5062      0.10000      1.00800 ; qtot -0.199
  5063   HC   330   LEU  HD22 5063      0.10000      1.00800 ; qtot -0.099
  5064   HC   330   LEU  HD23 5064      0.10000      1.00800 ; qtot 0.001
  5065    C   330   LEU     C 5065      0.59730     12.01000 ; qtot 0.598
  5066    O   330   LEU     O 5066     -0.56790     16.00000 ; qtot 0.030
  5067    N   331   VAL     N 5067     -0.41570     14.01000 ; qtot -0.386
  5068    H   331   VAL     H 5068      0.27190      1.00800 ; qtot -0.114
  5069   CX   331   VAL    CA 5069     -0.08750     12.01000 ; qtot -0.201
  5070   H1   331   VAL    HA 5070      0.09690      1.00800 ; qtot -0.104
  5071  A3C   331   VAL    CB 5071      0.29850     12.01000 ; qtot 0.194
  5072   HC   331   VAL    HB 5072     -0.02970      1.00800 ; qtot 0.164
  5073   CT   331   VAL   CG1 5073     -0.31920     12.01000 ; qtot -0.155
  5074   HC   331   VAL  HG11 5074      0.07910      1.00800 ; qtot -0.076
  5075   HC   331   VAL  HG12 5075      0.07910      1.00800 ; qtot 0.003
  5076   HC   331   VAL  HG13 5076      0.07910      1.00800 ; qtot 0.083
  5077   CT   331   VAL   CG2 5077     -0.31920     12.01000 ; qtot -0.237
  5078   HC   331   VAL  HG21 5078      0.07910      1.00800 ; qtot -0.158
  5079   HC   331   VAL  HG22 5079      0.07910      1.00800 ; qtot -0.078
  5080   HC   331   VAL  HG23 5080      0.07910      1.00800 ; qtot 0.001
  5081    C   331   VAL     C 5081      0.59730     12.01000 ; qtot 0.598
  5082    O   331   VAL     O 5082     -0.56790     16.00000 ; qtot 0.030
  5083    N   332   TYR     N 5083     -0.41570     14.01000 ; qtot -0.386
  5084    H   332   TYR     H 5084      0.27190      1.00800 ; qtot -0.114
  5085   CX   332   TYR    CA 5085     -0.00140     12.01000 ; qtot -0.115
  5086   H1   332   TYR    HA 5086      0.08760      1.00800 ; qtot -0.028
  5087   CT   332   TYR    CB 5087     -0.01520     12.01000 ; qtot -0.043
  5088   HC   332   TYR   HB2 5088      0.02950      1.00800 ; qtot -0.013
  5089   HC   332   TYR   HB3 5089      0.02950      1.00800 ; qtot 0.016
  5090   CA   332   TYR    CG 5090     -0.00110     12.01000 ; qtot 0.015
  5091   CA   332   TYR   CD1 5091     -0.19060     12.01000 ; qtot -0.175
  5092   HA   332   TYR   HD1 5092      0.16990      1.00800 ; qtot -0.006
  5093   CA   332   TYR   CE1 5093     -0.23410     12.01000 ; qtot -0.240
  5094   HA   332   TYR   HE1 5094      0.16560      1.00800 ; qtot -0.074
  5095    C   332   TYR    CZ 5095      0.32260     12.01000 ; qtot 0.249
  5096   OH   332   TYR    OH 5096     -0.55790     16.00000 ; qtot -0.309
  5097   HO   332   TYR    HH 5097      0.39920      1.00800 ; qtot 0.090
  5098   CA   332   TYR   CE2 5098     -0.23410     12.01000 ; qtot -0.144
  5099   HA   332   TYR   HE2 5099      0.16560      1.00800 ; qtot 0.021
  5100   CA   332   TYR   CD2 5100     -0.19060     12.01000 ; qtot -0.169
  5101   HA   332   TYR   HD2 5101      0.16990      1.00800 ; qtot 0.001
  5102    C   332   TYR     C 5102      0.59730     12.01000 ; qtot 0.598
  5103    O   332   TYR     O 5103     -0.56790     16.00000 ; qtot 0.030
  5104    N   333   GLY     N 5104     -0.41570     14.01000 ; qtot -0.386
  5105    H   333   GLY     H 5105      0.27190      1.00800 ; qtot -0.114
  5106   CX   333   GLY    CA 5106     -0.02520     12.01000 ; qtot -0.139
  5107   H1   333   GLY   HA2 5107      0.06980      1.00800 ; qtot -0.069
  5108   H1   333   GLY   HA3 5108      0.06980      1.00800 ; qtot 0.001
  5109    C   333   GLY     C 5109      0.59730     12.01000 ; qtot 0.598
  5110    O   333   GLY     O 5110     -0.56790     16.00000 ; qtot 0.030
  5111    N   334   ALA     N 5111     -0.41570     14.01000 ; qtot -0.386
  5112    H   334   ALA     H 5112      0.27190      1.00800 ; qtot -0.114
  5113   CX   334   ALA    CA 5113      0.03370     12.01000 ; qtot -0.080
  5114   H1   334   ALA    HA 5114      0.08230      1.00800 ; qtot 0.002
  5115   CT   334   ALA    CB 5115     -0.18250     12.01000 ; qtot -0.180
  5116   HC   334   ALA   HB1 5116      0.06030      1.00800 ; qtot -0.120
  5117   HC   334   ALA   HB2 5117      0.06030      1.00800 ; qtot -0.060
  5118   HC   334   ALA   HB3 5118      0.06030      1.00800 ; qtot 0.001
  5119    C   334   ALA     C 5119      0.59730     12.01000 ; qtot 0.598
  5120    O   334   ALA     O 5120     -0.56790     16.00000 ; qtot 0.030
  5121    N   335   PRO     N 5121     -0.25480     14.01000 ; qtot -0.225
  5122   CT   335   PRO    CD 5122      0.01920     12.01000 ; qtot -0.206
  5123   H1   335   PRO   HD2 5123      0.03910      1.00800 ; qtot -0.166
  5124   H1   335   PRO   HD3 5124      0.03910      1.00800 ; qtot -0.127
  5125   CT   335   PRO    CG 5125      0.01890     12.01000 ; qtot -0.108
  5126   HC   335   PRO   HG2 5126      0.02130      1.00800 ; qtot -0.087
  5127   HC   335   PRO   HG3 5127      0.02130      1.00800 ; qtot -0.066
  5128   CT   335   PRO    CB 5128     -0.00700     12.01000 ; qtot -0.073
  5129   HC   335   PRO   HB2 5129      0.02530      1.00800 ; qtot -0.048
  5130   HC   335   PRO   HB3 5130      0.02530      1.00800 ; qtot -0.022
  5131   CX   335   PRO    CA 5131     -0.02660     12.01000 ; qtot -0.049
  5132   H1   335   PRO    HA 5132      0.06410      1.00800 ; qtot 0.015
  5133    C   335   PRO     C 5133      0.58960     12.01000 ; qtot 0.605
  5134    O   335   PRO     O 5134     -0.57480     16.00000 ; qtot 0.030
  5135    N   336   GLY     N 5135     -0.41570     14.01000 ; qtot -0.386
  5136    H   336   GLY     H 5136      0.27190      1.00800 ; qtot -0.114
  5137   CX   336   GLY    CA 5137     -0.02520     12.01000 ; qtot -0.139
  5138   H1   336   GLY   HA2 5138      0.06980      1.00800 ; qtot -0.069
  5139   H1   336   GLY   HA3 5139      0.06980      1.00800 ; qtot 0.001
  5140    C   336   GLY     C 5140      0.59730     12.01000 ; qtot 0.598
  5141    O   336   GLY     O 5141     -0.56790     16.00000 ; qtot 0.030
  5142    N   337   PHE     N 5142     -0.41570     14.01000 ; qtot -0.386
  5143    H   337   PHE     H 5143      0.27190      1.00800 ; qtot -0.114
  5144   CX   337   PHE    CA 5144     -0.00240     12.01000 ; qtot -0.116
  5145   H1   337   PHE    HA 5145      0.09780      1.00800 ; qtot -0.018
  5146   CT   337   PHE    CB 5146     -0.03430     12.01000 ; qtot -0.053
  5147   HC   337   PHE   HB2 5147      0.02950      1.00800 ; qtot -0.023
  5148   HC   337   PHE   HB3 5148      0.02950      1.00800 ; qtot 0.006
  5149   CA   337   PHE    CG 5149      0.01180     12.01000 ; qtot 0.018
  5150   CA   337   PHE   CD1 5150     -0.12560     12.01000 ; qtot -0.107
  5151   HA   337   PHE   HD1 5151      0.13300      1.00800 ; qtot 0.026
  5152   CA   337   PHE   CE1 5152     -0.17040     12.01000 ; qtot -0.145
  5153   HA   337   PHE   HE1 5153      0.14300      1.00800 ; qtot -0.002
  5154   CA   337   PHE    CZ 5154     -0.10720     12.01000 ; qtot -0.109
  5155   HA   337   PHE    HZ 5155      0.12970      1.00800 ; qtot 0.021
  5156   CA   337   PHE   CE2 5156     -0.17040     12.01000 ; qtot -0.150
  5157   HA   337   PHE   HE2 5157      0.14300      1.00800 ; qtot -0.007
  5158   CA   337   PHE   CD2 5158     -0.12560     12.01000 ; qtot -0.132
  5159   HA   337   PHE   HD2 5159      0.13300      1.00800 ; qtot 0.001
  5160    C   337   PHE     C 5160      0.59730     12.01000 ; qtot 0.598
  5161    O   337   PHE     O 5161     -0.56790     16.00000 ; qtot 0.030
  5162    N   338   SER     N 5162     -0.41570     14.01000 ; qtot -0.386
  5163    H   338   SER     H 5163      0.27190      1.00800 ; qtot -0.114
  5164   CX   338   SER    CA 5164     -0.02490     12.01000 ; qtot -0.139
  5165   H1   338   SER    HA 5165      0.08430      1.00800 ; qtot -0.054
  5166  A2C   338   SER    CB 5166      0.21170     12.01000 ; qtot 0.157
  5167   H1   338   SER   HB2 5167      0.03520      1.00800 ; qtot 0.193
  5168   H1   338   SER   HB3 5168      0.03520      1.00800 ; qtot 0.228
  5169   OH   338   SER    OG 5169     -0.65460     16.00000 ; qtot -0.427
  5170   HO   338   SER    HG 5170      0.42750      1.00800 ; qtot 0.001
  5171    C   338   SER     C 5171      0.59730     12.01000 ; qtot 0.598
  5172    O   338   SER     O 5172     -0.56790     16.00000 ; qtot 0.030
  5173    N   339   LYS     N 5173     -0.34790     14.01000 ; qtot -0.318
  5174    H   339   LYS     H 5174      0.27470      1.00800 ; qtot -0.043
  5175   CX   339   LYS    CA 5175     -0.24000     12.01000 ; qtot -0.283
  5176   H1   339   LYS    HA 5176      0.14260      1.00800 ; qtot -0.141
  5177   C8   339   LYS    CB 5177     -0.00940     12.01000 ; qtot -0.150
  5178   HC   339   LYS   HB2 5178      0.03620      1.00800 ; qtot -0.114
  5179   HC   339   LYS   HB3 5179      0.03620      1.00800 ; qtot -0.078
  5180   C8   339   LYS    CG 5180      0.01870     12.01000 ; qtot -0.059
  5181   HC   339   LYS   HG2 5181      0.01030      1.00800 ; qtot -0.049
  5182   HC   339   LYS   HG3 5182      0.01030      1.00800 ; qtot -0.038
  5183   C8   339   LYS    CD 5183     -0.04790     12.01000 ; qtot -0.086
  5184   HC   339   LYS   HD2 5184      0.06210      1.00800 ; qtot -0.024
  5185   HC   339   LYS   HD3 5185      0.06210      1.00800 ; qtot 0.038
  5186   C8   339   LYS    CE 5186     -0.01430     12.01000 ; qtot 0.024
  5187   HP   339   LYS   HE2 5187      0.11350      1.00800 ; qtot 0.137
  5188   HP   339   LYS   HE3 5188      0.11350      1.00800 ; qtot 0.251
  5189   N3   339   LYS    NZ 5189     -0.38540     14.01000 ; qtot -0.135
  5190    H   339   LYS   HZ1 5190      0.34000      1.00800 ; qtot 0.205
  5191    H   339   LYS   HZ2 5191      0.34000      1.00800 ; qtot 0.545
  5192    H   339   LYS   HZ3 5192      0.34000      1.00800 ; qtot 0.885
  5193    C   339   LYS     C 5193      0.73410     12.01000 ; qtot 1.619
  5194    O   339   LYS     O 5194     -0.58940     16.00000 ; qtot 1.030
  5195    N   340   ASP     N 5195     -0.51630     14.01000 ; qtot 0.514
  5196    H   340   ASP     H 5196      0.29360      1.00800 ; qtot 0.807
  5197   CX   340   ASP    CA 5197      0.03810     12.01000 ; qtot 0.845
  5198   H1   340   ASP    HA 5198      0.08800      1.00800 ; qtot 0.933
  5199  A2C   340   ASP    CB 5199     -0.03030     12.01000 ; qtot 0.903
  5200   HC   340   ASP   HB2 5200     -0.01220      1.00800 ; qtot 0.891
  5201   HC   340   ASP   HB3 5201     -0.01220      1.00800 ; qtot 0.879
  5202   CO   340   ASP    CG 5202      0.79940     12.01000 ; qtot 1.678
  5203   O2   340   ASP   OD1 5203     -0.80140     16.00000 ; qtot 0.877
  5204   O2   340   ASP   OD2 5204     -0.80140     16.00000 ; qtot 0.075
  5205    C   340   ASP     C 5205      0.53660     12.01000 ; qtot 0.612
  5206    O   340   ASP     O 5206     -0.58190     16.00000 ; qtot 0.030
  5207    N   341   NLN     N 5207     -0.41570     14.01000 ; qtot -0.386
  5208    H   341   NLN     H 5208      0.27190      1.00800 ; qtot -0.114
  5209   CX   341   NLN    CA 5209      0.01430     12.01000 ; qtot -0.099
  5210   H1   341   NLN    HA 5210      0.10480      1.00800 ; qtot 0.005
  5211  A2C   341   NLN    CB 5211     -0.20410     12.01000 ; qtot -0.199
  5212   HC   341   NLN   HB2 5212      0.07970      1.00800 ; qtot -0.119
  5213   HC   341   NLN   HB3 5213      0.07970      1.00800 ; qtot -0.039
  5214    C   341   NLN    CG 5214      0.71300     12.01000 ; qtot 0.674
  5215    O   341   NLN   OD1 5215     -0.59310     16.00000 ; qtot 0.081
  5216    N   341   NLN   ND2 5216     -0.69350     14.01000 ; qtot -0.613
  5217    H   341   NLN  HD21 5217      0.41960      1.00800 ; qtot -0.193
  5218    C   341   NLN     C 5218      0.59730     12.01000 ; qtot 0.404
  5219    O   341   NLN     O 5219     -0.56790     16.00000 ; qtot -0.164
  5220    N   342   ASN     N 5220     -0.41570     14.01000 ; qtot -0.580
  5221    H   342   ASN     H 5221      0.27190      1.00800 ; qtot -0.308
  5222   CX   342   ASN    CA 5222      0.01430     12.01000 ; qtot -0.293
  5223   H1   342   ASN    HA 5223      0.10480      1.00800 ; qtot -0.189
  5224  A2C   342   ASN    CB 5224     -0.20410     12.01000 ; qtot -0.393
  5225   HC   342   ASN   HB2 5225      0.07970      1.00800 ; qtot -0.313
  5226   HC   342   ASN   HB3 5226      0.07970      1.00800 ; qtot -0.233
  5227    C   342   ASN    CG 5227      0.71300     12.01000 ; qtot 0.480
  5228    O   342   ASN   OD1 5228     -0.59310     16.00000 ; qtot -0.113
  5229    N   342   ASN   ND2 5229     -0.91910     14.01000 ; qtot -1.033
  5230    H   342   ASN  HD21 5230      0.41960      1.00800 ; qtot -0.613
  5231    H   342   ASN  HD22 5231      0.41960      1.00800 ; qtot -0.193
  5232    C   342   ASN     C 5232      0.59730     12.01000 ; qtot 0.404
  5233    O   342   ASN     O 5233     -0.56790     16.00000 ; qtot -0.164
  5234    N   343   SER     N 5234     -0.41570     14.01000 ; qtot -0.580
  5235    H   343   SER     H 5235      0.27190      1.00800 ; qtot -0.308
  5236   CX   343   SER    CA 5236     -0.02490     12.01000 ; qtot -0.333
  5237   H1   343   SER    HA 5237      0.08430      1.00800 ; qtot -0.248
  5238  A2C   343   SER    CB 5238      0.21170     12.01000 ; qtot -0.037
  5239   H1   343   SER   HB2 5239      0.03520      1.00800 ; qtot -0.001
  5240   H1   343   SER   HB3 5240      0.03520      1.00800 ; qtot 0.034
  5241   OH   343   SER    OG 5241     -0.65460     16.00000 ; qtot -0.621
  5242   HO   343   SER    HG 5242      0.42750      1.00800 ; qtot -0.193
  5243    C   343   SER     C 5243      0.59730     12.01000 ; qtot 0.404
  5244    O   343   SER     O 5244     -0.56790     16.00000 ; qtot -0.164
  5245    N   344   ILE     N 5245     -0.41570     14.01000 ; qtot -0.580
  5246    H   344   ILE     H 5246      0.27190      1.00800 ; qtot -0.308
  5247   CX   344   ILE    CA 5247     -0.05970     12.01000 ; qtot -0.367
  5248   H1   344   ILE    HA 5248      0.08690      1.00800 ; qtot -0.281
  5249  A3C   344   ILE    CB 5249      0.13030     12.01000 ; qtot -0.150
  5250   HC   344   ILE    HB 5250      0.01870      1.00800 ; qtot -0.132
  5251   CT   344   ILE   CG2 5251     -0.32040     12.01000 ; qtot -0.452
  5252   HC   344   ILE  HG21 5252      0.08820      1.00800 ; qtot -0.364
  5253   HC   344   ILE  HG22 5253      0.08820      1.00800 ; qtot -0.276
  5254   HC   344   ILE  HG23 5254      0.08820      1.00800 ; qtot -0.187
  5255  A2C   344   ILE   CG1 5255     -0.04300     12.01000 ; qtot -0.230
  5256   HC   344   ILE  HG12 5256      0.02360      1.00800 ; qtot -0.207
  5257   HC   344   ILE  HG13 5257      0.02360      1.00800 ; qtot -0.183
  5258   CT   344   ILE   CD1 5258     -0.06600     12.01000 ; qtot -0.249
  5259   HC   344   ILE  HD11 5259      0.01860      1.00800 ; qtot -0.231
  5260   HC   344   ILE  HD12 5260      0.01860      1.00800 ; qtot -0.212
  5261   HC   344   ILE  HD13 5261      0.01860      1.00800 ; qtot -0.193
  5262    C   344   ILE     C 5262      0.59730     12.01000 ; qtot 0.404
  5263    O   344   ILE     O 5263     -0.56790     16.00000 ; qtot -0.164
  5264    N   345   ILE     N 5264     -0.41570     14.01000 ; qtot -0.580
  5265    H   345   ILE     H 5265      0.27190      1.00800 ; qtot -0.308
  5266   CX   345   ILE    CA 5266     -0.05970     12.01000 ; qtot -0.367
  5267   H1   345   ILE    HA 5267      0.08690      1.00800 ; qtot -0.281
  5268  A3C   345   ILE    CB 5268      0.13030     12.01000 ; qtot -0.150
  5269   HC   345   ILE    HB 5269      0.01870      1.00800 ; qtot -0.132
  5270   CT   345   ILE   CG2 5270     -0.32040     12.01000 ; qtot -0.452
  5271   HC   345   ILE  HG21 5271      0.08820      1.00800 ; qtot -0.364
  5272   HC   345   ILE  HG22 5272      0.08820      1.00800 ; qtot -0.276
  5273   HC   345   ILE  HG23 5273      0.08820      1.00800 ; qtot -0.187
  5274  A2C   345   ILE   CG1 5274     -0.04300     12.01000 ; qtot -0.230
  5275   HC   345   ILE  HG12 5275      0.02360      1.00800 ; qtot -0.207
  5276   HC   345   ILE  HG13 5276      0.02360      1.00800 ; qtot -0.183
  5277   CT   345   ILE   CD1 5277     -0.06600     12.01000 ; qtot -0.249
  5278   HC   345   ILE  HD11 5278      0.01860      1.00800 ; qtot -0.231
  5279   HC   345   ILE  HD12 5279      0.01860      1.00800 ; qtot -0.212
  5280   HC   345   ILE  HD13 5280      0.01860      1.00800 ; qtot -0.193
  5281    C   345   ILE     C 5281      0.59730     12.01000 ; qtot 0.404
  5282    O   345   ILE     O 5282     -0.56790     16.00000 ; qtot -0.164
  5283    N   346   THR     N 5283     -0.41570     14.01000 ; qtot -0.580
  5284    H   346   THR     H 5284      0.27190      1.00800 ; qtot -0.308
  5285   CX   346   THR    CA 5285     -0.03890     12.01000 ; qtot -0.347
  5286   H1   346   THR    HA 5286      0.10070      1.00800 ; qtot -0.246
  5287  A3C   346   THR    CB 5287      0.36540     12.01000 ; qtot 0.119
  5288   H1   346   THR    HB 5288      0.00430      1.00800 ; qtot 0.124
  5289   CT   346   THR   CG2 5289     -0.24380     12.01000 ; qtot -0.120
  5290   HC   346   THR  HG21 5290      0.06420      1.00800 ; qtot -0.056
  5291   HC   346   THR  HG22 5291      0.06420      1.00800 ; qtot 0.008
  5292   HC   346   THR  HG23 5292      0.06420      1.00800 ; qtot 0.073
  5293   OH   346   THR   OG1 5293     -0.67610     16.00000 ; qtot -0.604
  5294   HO   346   THR   HG1 5294      0.41020      1.00800 ; qtot -0.193
  5295    C   346   THR     C 5295      0.59730     12.01000 ; qtot 0.404
  5296    O   346   THR     O 5296     -0.56790     16.00000 ; qtot -0.164
  5297    N   347   ARG     N 5297     -0.34790     14.01000 ; qtot -0.512
  5298    H   347   ARG     H 5298      0.27470      1.00800 ; qtot -0.237
  5299   CX   347   ARG    CA 5299     -0.26370     12.01000 ; qtot -0.501
  5300   H1   347   ARG    HA 5300      0.15600      1.00800 ; qtot -0.345
  5301   C8   347   ARG    CB 5301     -0.00070     12.01000 ; qtot -0.346
  5302   HC   347   ARG   HB2 5302      0.03270      1.00800 ; qtot -0.313
  5303   HC   347   ARG   HB3 5303      0.03270      1.00800 ; qtot -0.280
  5304   C8   347   ARG    CG 5304      0.03900     12.01000 ; qtot -0.241
  5305   HC   347   ARG   HG2 5305      0.02850      1.00800 ; qtot -0.213
  5306   HC   347   ARG   HG3 5306      0.02850      1.00800 ; qtot -0.184
  5307   C8   347   ARG    CD 5307      0.04860     12.01000 ; qtot -0.136
  5308   H1   347   ARG   HD2 5308      0.06870      1.00800 ; qtot -0.067
  5309   H1   347   ARG   HD3 5309      0.06870      1.00800 ; qtot 0.002
  5310   N2   347   ARG    NE 5310     -0.52950     14.01000 ; qtot -0.528
  5311    H   347   ARG    HE 5311      0.34560      1.00800 ; qtot -0.182
  5312   CA   347   ARG    CZ 5312      0.80760     12.01000 ; qtot 0.626
  5313   N2   347   ARG   NH1 5313     -0.86270     14.01000 ; qtot -0.237
  5314    H   347   ARG  HH11 5314      0.44780      1.00800 ; qtot 0.211
  5315    H   347   ARG  HH12 5315      0.44780      1.00800 ; qtot 0.658
  5316   N2   347   ARG   NH2 5316     -0.86270     14.01000 ; qtot -0.204
  5317    H   347   ARG  HH21 5317      0.44780      1.00800 ; qtot 0.244
  5318    H   347   ARG  HH22 5318      0.44780      1.00800 ; qtot 0.691
  5319    C   347   ARG     C 5319      0.73410     12.01000 ; qtot 1.425
  5320    O   347   ARG     O 5320     -0.58940     16.00000 ; qtot 0.836
  5321    N   348   LYS     N 5321     -0.34790     14.01000 ; qtot 0.488
  5322    H   348   LYS     H 5322      0.27470      1.00800 ; qtot 0.763
  5323   CX   348   LYS    CA 5323     -0.24000     12.01000 ; qtot 0.523
  5324   H1   348   LYS    HA 5324      0.14260      1.00800 ; qtot 0.665
  5325   C8   348   LYS    CB 5325     -0.00940     12.01000 ; qtot 0.656
  5326   HC   348   LYS   HB2 5326      0.03620      1.00800 ; qtot 0.692
  5327   HC   348   LYS   HB3 5327      0.03620      1.00800 ; qtot 0.728
  5328   C8   348   LYS    CG 5328      0.01870     12.01000 ; qtot 0.747
  5329   HC   348   LYS   HG2 5329      0.01030      1.00800 ; qtot 0.757
  5330   HC   348   LYS   HG3 5330      0.01030      1.00800 ; qtot 0.768
  5331   C8   348   LYS    CD 5331     -0.04790     12.01000 ; qtot 0.720
  5332   HC   348   LYS   HD2 5332      0.06210      1.00800 ; qtot 0.782
  5333   HC   348   LYS   HD3 5333      0.06210      1.00800 ; qtot 0.844
  5334   C8   348   LYS    CE 5334     -0.01430     12.01000 ; qtot 0.830
  5335   HP   348   LYS   HE2 5335      0.11350      1.00800 ; qtot 0.943
  5336   HP   348   LYS   HE3 5336      0.11350      1.00800 ; qtot 1.057
  5337   N3   348   LYS    NZ 5337     -0.38540     14.01000 ; qtot 0.671
  5338    H   348   LYS   HZ1 5338      0.34000      1.00800 ; qtot 1.011
  5339    H   348   LYS   HZ2 5339      0.34000      1.00800 ; qtot 1.351
  5340    H   348   LYS   HZ3 5340      0.34000      1.00800 ; qtot 1.691
  5341    C   348   LYS     C 5341      0.73410     12.01000 ; qtot 2.425
[truncated: 9,356,660 more chars]
