# Supplementary material for: Structural analysis of human glycoprotein butyrylcholinesterase using atomistic molecular dynamics: The importance of glycosylation site ASN241
Source: PLoS One. 2017 Nov 30;12(11):e0187994. doi: 10.1371/journal.pone.0187994 (PMC5708630; doi:10.1371/journal.pone.0187994)
Supplement: S1 File — Starting coordinate and topology files for the simulations presented in this work in GROMACS format. These files are post–glycan energy minimization. (ZIP) [file pone.0187994.s008.zip › Glycan_241_(+).gro]

Glycan 241 (+)
11516
    1GLU      N    1   3.950   3.544   4.373
    1GLU     H1    2   3.961   3.604   4.293
    1GLU     H2    3   4.039   3.534   4.419
    1GLU     H3    4   3.873   3.571   4.433
    1GLU     CA    5   3.916   3.409   4.325
    1GLU     HA    6   3.995   3.342   4.358
    1GLU     CB    7   3.782   3.354   4.373
    1GLU    HB2    8   3.707   3.431   4.358
    1GLU    HB3    9   3.758   3.267   4.312
    1GLU     CG   10   3.784   3.313   4.521
    1GLU    HG2   11   3.879   3.266   4.547
    1GLU    HG3   12   3.773   3.406   4.577
    1GLU     CD   13   3.670   3.219   4.557
    1GLU    OE1   14   3.589   3.246   4.649
    1GLU    OE2   15   3.660   3.118   4.484
    1GLU      C   16   3.913   3.425   4.173
    1GLU      O   17   3.820   3.383   4.105
    2ASP      N   18   4.012   3.492   4.113
    2ASP      H   19   4.085   3.530   4.172
    2ASP     CA   20   4.011   3.530   3.973
    2ASP     HA   21   3.910   3.520   3.933
    2ASP     CB   22   4.056   3.675   3.957
    2ASP    HB2   23   4.160   3.676   3.991
    2ASP    HB3   24   4.052   3.704   3.852
    2ASP     CG   25   3.974   3.774   4.040
    2ASP    OD1   26   3.850   3.777   4.047
    2ASP    OD2   27   4.044   3.859   4.098
    2ASP      C   28   4.084   3.433   3.882
    2ASP      O   29   4.033   3.406   3.774
    3ASP      N   30   4.201   3.386   3.925
    3ASP      H   31   4.249   3.447   3.990
    3ASP     CA   32   4.278   3.282   3.858
    3ASP     HA   33   4.381   3.288   3.892
    3ASP     CB   34   4.225   3.141   3.887
    3ASP    HB2   35   4.136   3.132   3.824
    3ASP    HB3   36   4.300   3.069   3.854
    3ASP     CG   37   4.188   3.112   4.032
    3ASP    OD1   38   4.230   3.183   4.127
    3ASP    OD2   39   4.118   3.010   4.041
    3ASP      C   40   4.323   3.312   3.717
    3ASP      O   41   4.371   3.223   3.646
    4ILE      N   42   4.321   3.438   3.674
    4ILE      H   43   4.276   3.509   3.730
    4ILE     CA   44   4.374   3.476   3.544
    4ILE     HA   45   4.365   3.401   3.466
    4ILE     CB   46   4.303   3.603   3.500
    4ILE     HB   47   4.202   3.570   3.476
    4ILE    CG2   48   4.297   3.722   3.594
    4ILE   HG21   49   4.398   3.755   3.618
    4ILE   HG22   50   4.243   3.803   3.546
    4ILE   HG23   51   4.246   3.693   3.686
    4ILE    CG1   52   4.359   3.650   3.366
    4ILE   HG12   53   4.441   3.719   3.387
    4ILE   HG13   54   4.398   3.562   3.314
    4ILE    CD1   55   4.255   3.720   3.278
    4ILE   HD11   56   4.216   3.808   3.330
    4ILE   HD12   57   4.301   3.751   3.184
    4ILE   HD13   58   4.173   3.651   3.257
    4ILE      C   59   4.526   3.491   3.552
    4ILE      O   60   4.572   3.565   3.638
    5ILE      N   61   4.598   3.424   3.462
    5ILE      H   62   4.551   3.367   3.393
    5ILE     CA   63   4.742   3.436   3.454
    5ILE     HA   64   4.787   3.433   3.553
    5ILE     CB   65   4.798   3.323   3.369
    5ILE     HB   66   4.743   3.322   3.275
    5ILE    CG2   67   4.946   3.337   3.340
    5ILE   HG21   68   5.002   3.338   3.434
    5ILE   HG22   69   4.979   3.253   3.279
    5ILE   HG23   70   4.964   3.430   3.286
    5ILE    CG1   71   4.768   3.195   3.447
    5ILE   HG12   72   4.847   3.184   3.521
    5ILE   HG13   73   4.673   3.211   3.498
    5ILE    CD1   74   4.760   3.068   3.361
    5ILE   HD11   75   4.855   3.052   3.310
    5ILE   HD12   76   4.738   2.982   3.425
    5ILE   HD13   77   4.681   3.079   3.287
    5ILE      C   78   4.773   3.567   3.382
    5ILE      O   79   4.729   3.581   3.269
    6ILE      N   80   4.846   3.660   3.444
    6ILE      H   81   4.890   3.635   3.532
    6ILE     CA   82   4.847   3.799   3.404
    6ILE     HA   83   4.759   3.836   3.352
    6ILE     CB   84   4.877   3.890   3.524
    6ILE     HB   85   4.953   3.841   3.585
    6ILE    CG2   86   4.926   4.028   3.482
    6ILE   HG21   87   4.850   4.077   3.421
    6ILE   HG22   88   4.946   4.088   3.571
    6ILE   HG23   89   5.018   4.018   3.424
    6ILE    CG1   90   4.757   3.886   3.617
    6ILE   HG12   91   4.666   3.897   3.558
    6ILE   HG13   92   4.756   3.790   3.669
    6ILE    CD1   93   4.764   3.999   3.720
    6ILE   HD11   94   4.765   4.095   3.669
    6ILE   HD12   95   4.677   3.994   3.785
    6ILE   HD13   96   4.855   3.988   3.779
    6ILE      C   97   4.932   3.828   3.281
    6ILE      O   98   5.050   3.794   3.288
    7ALA      N   99   4.892   3.899   3.176
    7ALA      H  100   4.794   3.924   3.172
    7ALA     CA  101   4.977   3.936   3.065
    7ALA     HA  102   5.059   3.866   3.049
    7ALA     CB  103   4.885   3.933   2.943
    7ALA    HB1  104   4.803   4.003   2.958
    7ALA    HB2  105   4.941   3.961   2.854
    7ALA    HB3  106   4.845   3.832   2.930
    7ALA      C  107   5.043   4.072   3.090
    7ALA      O  108   4.987   4.173   3.050
    8THR      N  109   5.164   4.073   3.147
    8THR      H  110   5.205   3.988   3.183
    8THR     CA  111   5.239   4.196   3.161
    8THR     HA  112   5.177   4.286   3.165
    8THR     CB  113   5.333   4.196   3.281
    8THR     HB  114   5.368   4.298   3.298
    8THR    CG2  115   5.263   4.145   3.407
    8THR   HG21  116   5.228   4.043   3.391
    8THR   HG22  117   5.333   4.146   3.491
    8THR   HG23  118   5.178   4.209   3.430
    8THR    OG1  119   5.458   4.131   3.270
    8THR    HG1  120   5.506   4.139   3.353
    8THR      C  121   5.321   4.220   3.036
    8THR      O  122   5.351   4.134   2.954
    9LYS      N  123   5.364   4.345   3.019
    9LYS      H  124   5.330   4.418   3.080
    9LYS     CA  125   5.456   4.381   2.912
    9LYS     HA  126   5.411   4.350   2.818
    9LYS     CB  127   5.489   4.529   2.903
    9LYS    HB2  128   5.508   4.569   3.002
    9LYS    HB3  129   5.577   4.544   2.840
    9LYS     CG  130   5.368   4.601   2.841
    9LYS    HG2  131   5.343   4.544   2.751
    9LYS    HG3  132   5.288   4.591   2.914
    9LYS     CD  133   5.385   4.748   2.805
    9LYS    HD2  134   5.461   4.789   2.872
    9LYS    HD3  135   5.422   4.752   2.702
    9LYS     CE  136   5.258   4.830   2.816
    9LYS    HE2  137   5.225   4.821   2.919
    9LYS    HE3  138   5.286   4.933   2.795
    9LYS     NZ  139   5.149   4.790   2.726
    9LYS    HZ1  140   5.123   4.694   2.745
    9LYS    HZ2  141   5.069   4.850   2.741
    9LYS    HZ3  142   5.180   4.798   2.630
    9LYS      C  143   5.589   4.307   2.924
    9LYS      O  144   5.628   4.256   2.819
   10ASN      N  145   5.656   4.286   3.038
   10ASN      H  146   5.629   4.338   3.120
   10ASN     CA  147   5.779   4.209   3.043
   10ASN     HA  148   5.833   4.223   2.950
   10ASN     CB  149   5.869   4.250   3.158
   10ASN    HB2  150   5.818   4.230   3.253
   10ASN    HB3  151   5.959   4.189   3.151
   10ASN     CG  152   5.910   4.397   3.154
   10ASN    OD1  153   5.827   4.488   3.153
   10ASN    ND2  154   6.041   4.425   3.155
   10ASN   HD21  155   6.072   4.521   3.152
   10ASN   HD22  156   6.108   4.350   3.158
   10ASN      C  157   5.760   4.059   3.034
   10ASN      O  158   5.849   3.989   2.984
   11GLY      N  159   5.642   4.002   3.057
   11GLY      H  160   5.579   4.069   3.098
   11GLY     CA  161   5.594   3.867   3.033
   11GLY    HA2  162   5.568   3.868   2.927
   11GLY    HA3  163   5.683   3.805   3.048
   11GLY      C  164   5.479   3.808   3.111
   11GLY      O  165   5.407   3.882   3.178
   12LYS      N  166   5.435   3.684   3.090
   12LYS      H  167   5.481   3.631   3.017
   12LYS     CA  168   5.326   3.621   3.163
   12LYS     HA  169   5.244   3.692   3.172
   12LYS     CB  170   5.275   3.496   3.092
   12LYS    HB2  171   5.357   3.444   3.043
   12LYS    HB3  172   5.227   3.429   3.163
   12LYS     CG  173   5.173   3.540   2.988
   12LYS    HG2  174   5.111   3.617   3.034
   12LYS    HG3  175   5.228   3.583   2.905
   12LYS     CD  176   5.085   3.428   2.937
   12LYS    HD2  177   5.144   3.362   2.873
   12LYS    HD3  178   5.046   3.371   3.022
   12LYS     CE  179   4.968   3.486   2.857
   12LYS    HE2  180   4.927   3.572   2.910
   12LYS    HE3  181   5.003   3.517   2.759
   12LYS     NZ  182   4.863   3.384   2.841
   12LYS    HZ1  183   4.830   3.355   2.932
   12LYS    HZ2  184   4.786   3.423   2.788
   12LYS    HZ3  185   4.901   3.304   2.792
   12LYS      C  186   5.372   3.582   3.303
   12LYS      O  187   5.479   3.522   3.314
   13VAL      N  188   5.283   3.592   3.401
   13VAL      H  189   5.191   3.630   3.383
   13VAL     CA  190   5.314   3.548   3.536
   13VAL     HA  191   5.386   3.467   3.547
   13VAL     CB  192   5.369   3.672   3.604
   13VAL     HB  193   5.456   3.701   3.546
   13VAL    CG1  194   5.274   3.791   3.617
   13VAL   HG11  195   5.187   3.762   3.675
   13VAL   HG12  196   5.325   3.873   3.667
   13VAL   HG13  197   5.242   3.823   3.518
   13VAL    CG2  198   5.424   3.634   3.740
   13VAL   HG21  199   5.504   3.561   3.728
   13VAL   HG22  200   5.464   3.723   3.789
   13VAL   HG23  201   5.344   3.591   3.801
   13VAL      C  202   5.192   3.497   3.612
   13VAL      O  203   5.083   3.549   3.590
   14ARG      N  204   5.207   3.396   3.697
   14ARG      H  205   5.283   3.332   3.682
   14ARG     CA  206   5.102   3.358   3.790
   14ARG     HA  207   5.010   3.413   3.770
   14ARG     CB  208   5.075   3.209   3.772
   14ARG    HB2  209   4.980   3.191   3.823
   14ARG    HB3  210   5.061   3.196   3.665
   14ARG     CG  211   5.179   3.110   3.822
   14ARG    HG2  212   5.266   3.126   3.759
   14ARG    HG3  213   5.202   3.142   3.924
   14ARG     CD  214   5.142   2.962   3.822
   14ARG    HD2  215   5.219   2.908   3.877
   14ARG    HD3  216   5.046   2.951   3.873
   14ARG     NE  217   5.131   2.904   3.688
   14ARG     HE  218   5.221   2.880   3.648
   14ARG     CZ  219   5.022   2.887   3.613
   14ARG    NH1  220   4.894   2.902   3.649
   14ARG   HH11  221   4.871   2.929   3.744
   14ARG   HH12  222   4.821   2.886   3.582
   14ARG    NH2  223   5.046   2.841   3.488
   14ARG   HH21  224   5.141   2.823   3.459
   14ARG   HH22  225   4.969   2.825   3.425
   14ARG      C  226   5.117   3.410   3.932
   14ARG      O  227   5.229   3.407   3.984
   15GLY      N  228   5.005   3.449   3.994
   15GLY      H  229   4.926   3.462   3.933
   15GLY     CA  230   4.987   3.474   4.135
   15GLY    HA2  231   5.082   3.504   4.178
   15GLY    HA3  232   4.914   3.554   4.148
   15GLY      C  233   4.937   3.349   4.208
   15GLY      O  234   4.935   3.239   4.154
   16MET      N  235   4.895   3.371   4.333
   16MET      H  236   4.908   3.460   4.378
   16MET     CA  237   4.833   3.264   4.408
   16MET     HA  238   4.794   3.189   4.339
   16MET     CB  239   4.933   3.198   4.501
   16MET    HB2  240   4.884   3.111   4.544
   16MET    HB3  241   5.017   3.165   4.440
   16MET     CG  242   4.984   3.288   4.613
   16MET    HG2  243   5.027   3.375   4.563
   16MET    HG3  244   4.895   3.318   4.668
   16MET     SD  245   5.105   3.220   4.728
   16MET     CE  246   5.001   3.109   4.826
   16MET    HE1  247   4.956   3.034   4.761
   16MET    HE2  248   5.062   3.059   4.902
   16MET    HE3  249   4.922   3.166   4.875
   16MET      C  250   4.720   3.334   4.481
   16MET      O  251   4.723   3.456   4.495
   17NLN      N  252   4.631   3.263   4.550
   17NLN      H  253   4.639   3.164   4.533
   17NLN     CA  254   4.522   3.311   4.635
   17NLN     HA  255   4.503   3.417   4.618
   17NLN     CB  256   4.395   3.233   4.601
   17NLN    HB2  257   4.417   3.126   4.607
   17NLN    HB3  258   4.319   3.259   4.675
   17NLN     CG  259   4.341   3.264   4.462
   17NLN    OD1  260   4.388   3.356   4.395
   17NLN    ND2  261   4.243   3.197   4.402
   17NLN   HD21  262   4.199   3.119   4.449
   17NLN      C  263   4.548   3.308   4.785
   17NLN      O  264   4.605   3.210   4.834
   18LEU      N  265   4.498   3.404   4.862
   18LEU      H  266   4.451   3.477   4.810
   18LEU     CA  267   4.514   3.421   5.005
   18LEU     HA  268   4.532   3.325   5.054
   18LEU     CB  269   4.635   3.511   5.028
   18LEU    HB2  270   4.624   3.601   4.967
   18LEU    HB3  271   4.625   3.537   5.133
   18LEU     CG  272   4.773   3.449   5.003
   18LEU     HG  273   4.763   3.389   4.913
   18LEU    CD1  274   4.889   3.546   4.986
   18LEU   HD11  275   4.899   3.606   5.076
   18LEU   HD12  276   4.981   3.490   4.969
   18LEU   HD13  277   4.870   3.611   4.901
   18LEU    CD2  278   4.801   3.372   5.132
   18LEU   HD21  279   4.724   3.297   5.147
   18LEU   HD22  280   4.898   3.323   5.125
   18LEU   HD23  281   4.801   3.441   5.216
   18LEU      C  282   4.382   3.471   5.062
   18LEU      O  283   4.330   3.575   5.019
   19THR      N  284   4.334   3.399   5.162
   19THR      H  285   4.383   3.321   5.203
   19THR     CA  286   4.205   3.436   5.218
   19THR     HA  287   4.142   3.456   5.131
   19THR     CB  288   4.152   3.312   5.289
   19THR     HB  289   4.221   3.284   5.368
   19THR    CG2  290   4.015   3.341   5.349
   19THR   HG21  291   3.946   3.369   5.270
   19THR   HG22  292   3.978   3.252   5.400
   19THR   HG23  293   4.023   3.423   5.421
   19THR    OG1  294   4.119   3.206   5.203
   19THR    HG1  295   4.087   3.132   5.255
   19THR      C  296   4.222   3.549   5.319
   19THR      O  297   4.333   3.555   5.370
   20VAL      N  298   4.133   3.649   5.331
   20VAL      H  299   4.060   3.654   5.262
   20VAL     CA  300   4.144   3.756   5.427
   20VAL     HA  301   4.169   3.724   5.528
   20VAL     CB  302   4.242   3.863   5.384
   20VAL     HB  303   4.340   3.817   5.394
   20VAL    CG1  304   4.227   3.921   5.243
   20VAL   HG11  305   4.129   3.967   5.233
   20VAL   HG12  306   4.304   3.996   5.226
   20VAL   HG13  307   4.238   3.841   5.170
   20VAL    CG2  308   4.248   3.976   5.486
   20VAL   HG21  309   4.280   3.936   5.582
   20VAL   HG22  310   4.319   4.051   5.453
   20VAL   HG23  311   4.149   4.021   5.496
   20VAL      C  312   4.011   3.820   5.467
   20VAL      O  313   3.923   3.852   5.386
   21PHE      N  314   3.985   3.826   5.598
   21PHE      H  315   4.061   3.802   5.660
   21PHE     CA  316   3.853   3.839   5.654
   21PHE     HA  317   3.853   3.792   5.752
   21PHE     CB  318   3.806   3.983   5.669
   21PHE    HB2  319   3.783   4.011   5.566
   21PHE    HB3  320   3.716   3.991   5.730
   21PHE     CG  321   3.902   4.086   5.721
   21PHE    CD1  322   3.932   4.201   5.647
   21PHE    HD1  323   3.872   4.222   5.558
   21PHE    CE1  324   4.035   4.288   5.684
   21PHE    HE1  325   4.063   4.371   5.620
   21PHE     CZ  326   4.102   4.267   5.805
   21PHE     HZ  327   4.173   4.341   5.841
   21PHE    CE2  328   4.078   4.151   5.880
   21PHE    HE2  329   4.137   4.127   5.968
   21PHE    CD2  330   3.976   4.066   5.839
   21PHE    HD2  331   3.950   3.979   5.899
   21PHE      C  332   3.743   3.751   5.595
   21PHE      O  333   3.631   3.797   5.573
   22GLY      N  334   3.776   3.631   5.548
   22GLY      H  335   3.871   3.599   5.561
   22GLY     CA  336   3.683   3.544   5.480
   22GLY    HA2  337   3.725   3.444   5.488
   22GLY    HA3  338   3.590   3.549   5.537
   22GLY      C  339   3.653   3.574   5.334
   22GLY      O  340   3.591   3.495   5.263
   23GLY      N  341   3.697   3.691   5.290
   23GLY      H  342   3.719   3.767   5.353
   23GLY     CA  343   3.715   3.713   5.147
   23GLY    HA2  344   3.637   3.661   5.092
   23GLY    HA3  345   3.709   3.820   5.126
   23GLY      C  346   3.851   3.661   5.101
   23GLY      O  347   3.921   3.585   5.167
   24THR      N  348   3.899   3.709   4.986
   24THR      H  349   3.849   3.788   4.948
   24THR     CA  350   4.015   3.660   4.915
   24THR     HA  351   4.077   3.605   4.986
   24THR     CB  352   3.972   3.566   4.804
   24THR     HB  353   3.903   3.622   4.741
   24THR    CG2  354   4.086   3.511   4.719
   24THR   HG21  355   4.155   3.455   4.782
   24THR   HG22  356   4.046   3.445   4.642
   24THR   HG23  357   4.139   3.594   4.671
   24THR    OG1  358   3.908   3.446   4.843
   24THR    HG1  359   3.886   3.395   4.765
   24THR      C  360   4.093   3.773   4.849
   24THR      O  361   4.024   3.867   4.811
   25VAL      N  362   4.227   3.762   4.843
   25VAL      H  363   4.273   3.691   4.898
   25VAL     CA  364   4.309   3.856   4.770
   25VAL     HA  365   4.248   3.913   4.699
   25VAL     CB  366   4.379   3.955   4.865
   25VAL     HB  367   4.418   3.897   4.949
   25VAL    CG1  368   4.493   4.034   4.801
   25VAL   HG11  369   4.454   4.092   4.717
   25VAL   HG12  370   4.537   4.101   4.875
   25VAL   HG13  371   4.569   3.965   4.765
   25VAL    CG2  372   4.286   4.060   4.925
   25VAL   HG21  373   4.208   4.011   4.982
   25VAL   HG22  374   4.343   4.126   4.991
   25VAL   HG23  375   4.241   4.119   4.845
   25VAL      C  376   4.405   3.780   4.681
   25VAL      O  377   4.468   3.684   4.724
   26THR      N  378   4.437   3.830   4.561
   26THR      H  379   4.393   3.914   4.527
   26THR     CA  380   4.541   3.770   4.480
   26THR     HA  381   4.554   3.663   4.495
   26THR     CB  382   4.508   3.795   4.333
   26THR     HB  383   4.525   3.900   4.309
   26THR    CG2  384   4.598   3.708   4.245
   26THR   HG21  385   4.581   3.603   4.269
   26THR   HG22  386   4.574   3.726   4.140
   26THR   HG23  387   4.702   3.733   4.264
   26THR    OG1  388   4.372   3.774   4.302
   26THR    HG1  389   4.357   3.791   4.209
   26THR      C  390   4.677   3.834   4.502
   26THR      O  391   4.686   3.957   4.510
   27ALA      N  392   4.780   3.751   4.517
   27ALA      H  393   4.752   3.654   4.507
   27ALA     CA  394   4.918   3.780   4.553
   27ALA     HA  395   4.924   3.889   4.551
   27ALA     CB  396   4.959   3.732   4.692
   27ALA    HB1  397   4.955   3.623   4.696
   27ALA    HB2  398   5.061   3.765   4.713
   27ALA    HB3  399   4.891   3.773   4.766
   27ALA      C  400   5.017   3.725   4.452
   27ALA      O  401   5.020   3.605   4.428
   28PHE      N  402   5.113   3.811   4.414
   28PHE      H  403   5.109   3.906   4.449
   28PHE     CA  404   5.223   3.774   4.328
   28PHE     HA  405   5.221   3.667   4.308
   28PHE     CB  406   5.212   3.848   4.195
   28PHE    HB2  407   5.215   3.957   4.204
   28PHE    HB3  408   5.301   3.814   4.142
   28PHE     CG  409   5.094   3.815   4.108
   28PHE    CD1  410   4.964   3.847   4.153
   28PHE    HD1  411   4.947   3.884   4.254
   28PHE    CE1  412   4.856   3.830   4.066
   28PHE    HE1  413   4.758   3.866   4.097
   28PHE     CZ  414   4.872   3.768   3.941
   28PHE     HZ  415   4.786   3.746   3.878
   28PHE    CE2  416   5.001   3.735   3.897
   28PHE    HE2  417   5.016   3.684   3.802
   28PHE    CD2  418   5.111   3.768   3.977
   28PHE    HD2  419   5.212   3.757   3.938
   28PHE      C  420   5.349   3.816   4.400
   28PHE      O  421   5.366   3.930   4.444
   29LEU      N  422   5.434   3.716   4.422
   29LEU      H  423   5.415   3.631   4.370
   29LEU     CA  424   5.546   3.717   4.513
   29LEU     HA  425   5.563   3.820   4.545
   29LEU     CB  426   5.526   3.630   4.637
   29LEU    HB2  427   5.519   3.538   4.579
   29LEU    HB3  428   5.608   3.622   4.708
   29LEU     CG  429   5.395   3.653   4.713
   29LEU     HG  430   5.405   3.596   4.805
   29LEU    CD1  431   5.356   3.796   4.746
   29LEU   HD11  432   5.346   3.853   4.654
   29LEU   HD12  433   5.261   3.796   4.800
   29LEU   HD13  434   5.433   3.841   4.808
   29LEU    CD2  435   5.276   3.571   4.665
   29LEU   HD21  436   5.299   3.465   4.675
   29LEU   HD22  437   5.189   3.595   4.725
   29LEU   HD23  438   5.255   3.594   4.561
   29LEU      C  439   5.665   3.667   4.432
   29LEU      O  440   5.666   3.557   4.376
   30GLY      N  441   5.771   3.746   4.422
   30GLY      H  442   5.756   3.835   4.467
   30GLY     CA  443   5.899   3.721   4.358
   30GLY    HA2  444   5.968   3.795   4.399
   30GLY    HA3  445   5.929   3.621   4.390
   30GLY      C  446   5.904   3.728   4.207
   30GLY      O  447   5.943   3.631   4.144
   31ILE      N  448   5.865   3.844   4.151
   31ILE      H  449   5.837   3.917   4.215
   31ILE     CA  450   5.866   3.874   4.009
   31ILE     HA  451   5.862   3.787   3.943
   31ILE     CB  452   5.750   3.967   3.977
   31ILE     HB  453   5.762   4.053   4.043
   31ILE    CG2  454   5.739   4.014   3.833
   31ILE   HG21  455   5.727   3.928   3.767
   31ILE   HG22  456   5.653   4.080   3.823
   31ILE   HG23  457   5.829   4.068   3.805
   31ILE    CG1  458   5.613   3.915   4.019
   31ILE   HG12  459   5.596   3.828   3.955
   31ILE   HG13  460   5.626   3.882   4.122
   31ILE    CD1  461   5.493   4.009   4.011
   31ILE   HD11  462   5.479   4.042   3.908
   31ILE   HD12  463   5.403   3.957   4.044
   31ILE   HD13  464   5.510   4.096   4.075
   31ILE      C  465   5.993   3.948   3.969
   31ILE      O  466   6.035   4.036   4.043
   32PRO      N  467   6.061   3.905   3.863
   32PRO     CD  468   6.023   3.811   3.759
   32PRO    HD2  469   5.928   3.848   3.719
   32PRO    HD3  470   6.007   3.716   3.810
   32PRO     CG  471   6.131   3.802   3.653
   32PRO    HG2  472   6.104   3.857   3.563
   32PRO    HG3  473   6.155   3.699   3.627
   32PRO     CB  474   6.248   3.868   3.726
   32PRO    HB2  475   6.318   3.920   3.660
   32PRO    HB3  476   6.301   3.791   3.781
   32PRO     CA  477   6.185   3.967   3.823
   32PRO     HA  478   6.247   3.970   3.912
   32PRO      C  479   6.174   4.106   3.764
   32PRO      O  480   6.091   4.143   3.681
   33TYR      N  481   6.269   4.192   3.803
   33TYR      H  482   6.320   4.170   3.887
   33TYR     CA  483   6.282   4.326   3.748
   33TYR     HA  484   6.229   4.330   3.653
   33TYR     CB  485   6.225   4.434   3.840
   33TYR    HB2  486   6.189   4.522   3.786
   33TYR    HB3  487   6.140   4.380   3.882
   33TYR     CG  488   6.317   4.478   3.952
   33TYR    CD1  489   6.398   4.591   3.931
   33TYR    HD1  490   6.397   4.644   3.836
   33TYR    CE1  491   6.481   4.636   4.035
   33TYR    HE1  492   6.568   4.696   4.009
   33TYR     CZ  493   6.470   4.579   4.163
   33TYR     OH  494   6.515   4.635   4.279
   33TYR     HH  495   6.557   4.720   4.266
   33TYR    CE2  496   6.381   4.471   4.183
   33TYR    HE2  497   6.372   4.429   4.283
   33TYR    CD2  498   6.306   4.418   4.078
   33TYR    HD2  499   6.241   4.332   4.095
   33TYR      C  500   6.417   4.362   3.690
   33TYR      O  501   6.434   4.460   3.619
   34ALA      N  502   6.525   4.289   3.719
   34ALA      H  503   6.513   4.198   3.762
   34ALA     CA  504   6.660   4.332   3.687
   34ALA     HA  505   6.657   4.386   3.592
   34ALA     CB  506   6.712   4.427   3.796
   34ALA    HB1  507   6.716   4.374   3.891
   34ALA    HB2  508   6.812   4.462   3.769
   34ALA    HB3  509   6.645   4.513   3.805
   34ALA      C  510   6.763   4.221   3.681
   34ALA      O  511   6.733   4.112   3.729
   35GLN      N  512   6.871   4.240   3.605
   35GLN      H  513   6.876   4.321   3.545
   35GLN     CA  514   6.973   4.137   3.591
   35GLN     HA  515   6.922   4.041   3.578
   35GLN     CB  516   7.068   4.158   3.473
   35GLN    HB2  517   7.131   4.245   3.495
   35GLN    HB3  518   7.131   4.069   3.464
   35GLN     CG  519   6.993   4.181   3.343
   35GLN    HG2  520   6.930   4.269   3.355
   35GLN    HG3  521   7.065   4.198   3.263
   35GLN     CD  522   6.905   4.063   3.305
   35GLN    OE1  523   6.914   3.950   3.353
   35GLN    NE2  524   6.811   4.081   3.212
   35GLN   HE21  525   6.751   4.004   3.185
   35GLN   HE22  526   6.800   4.172   3.169
   35GLN      C  527   7.044   4.117   3.723
   35GLN      O  528   7.070   4.210   3.797
   36PRO      N  529   7.088   3.993   3.753
   36PRO     CD  530   7.047   3.873   3.683
   36PRO    HD2  531   7.065   3.886   3.576
   36PRO    HD3  532   6.941   3.857   3.700
   36PRO     CG  533   7.133   3.763   3.744
   36PRO    HG2  534   7.230   3.758   3.694
   36PRO    HG3  535   7.083   3.666   3.735
   36PRO     CB  536   7.147   3.804   3.890
   36PRO    HB2  537   7.241   3.769   3.932
   36PRO    HB3  538   7.065   3.772   3.954
   36PRO     CA  539   7.148   3.956   3.879
   36PRO     HA  540   7.087   3.993   3.961
   36PRO      C  541   7.287   4.018   3.888
   36PRO      O  542   7.377   3.976   3.816
   37PRO      N  543   7.314   4.111   3.979
   37PRO     CD  544   7.234   4.146   4.095
   37PRO    HD2  545   7.259   4.078   4.176
   37PRO    HD3  546   7.129   4.135   4.069
   37PRO     CG  547   7.272   4.290   4.126
   37PRO    HG2  548   7.260   4.311   4.232
   37PRO    HG3  549   7.211   4.359   4.068
   37PRO     CB  550   7.418   4.298   4.084
   37PRO    HB2  551   7.480   4.267   4.168
   37PRO    HB3  552   7.450   4.397   4.050
   37PRO     CA  553   7.431   4.197   3.971
   37PRO     HA  554   7.433   4.244   3.873
   37PRO      C  555   7.559   4.118   3.992
   37PRO      O  556   7.667   4.158   3.949
   38LEU      N  557   7.554   4.004   4.062
   38LEU      H  558   7.466   3.962   4.087
   38LEU     CA  559   7.677   3.938   4.104
   38LEU     HA  560   7.745   4.009   4.150
   38LEU     CB  561   7.642   3.831   4.207
   38LEU    HB2  562   7.584   3.875   4.288
   38LEU    HB3  563   7.580   3.760   4.153
   38LEU     CG  564   7.763   3.759   4.265
   38LEU     HG  565   7.821   3.717   4.183
   38LEU    CD1  566   7.852   3.854   4.347
   38LEU   HD11  567   7.794   3.896   4.429
   38LEU   HD12  568   7.937   3.799   4.387
   38LEU   HD13  569   7.888   3.935   4.283
   38LEU    CD2  570   7.724   3.650   4.364
   38LEU   HD21  571   7.662   3.576   4.314
   38LEU   HD22  572   7.814   3.602   4.402
   38LEU   HD23  573   7.668   3.694   4.447
   38LEU      C  574   7.750   3.872   3.988
   38LEU      O  575   7.695   3.817   3.892
   39GLY      N  576   7.881   3.894   3.990
   39GLY      H  577   7.922   3.936   4.072
   39GLY     CA  578   7.969   3.860   3.879
   39GLY    HA2  579   8.070   3.880   3.914
   39GLY    HA3  580   7.957   3.753   3.862
   39GLY      C  581   7.946   3.934   3.748
   39GLY      O  582   8.015   3.899   3.653
   40ARG      N  583   7.851   4.028   3.744
   40ARG      H  584   7.816   4.060   3.833
   40ARG     CA  585   7.798   4.089   3.623
   40ARG     HA  586   7.852   4.055   3.535
   40ARG     CB  587   7.653   4.046   3.610
   40ARG    HB2  588   7.611   4.023   3.708
   40ARG    HB3  589   7.594   4.125   3.563
   40ARG     CG  590   7.649   3.921   3.523
   40ARG    HG2  591   7.690   3.951   3.427
   40ARG    HG3  592   7.716   3.850   3.571
   40ARG     CD  593   7.512   3.856   3.502
   40ARG    HD2  594   7.432   3.929   3.494
   40ARG    HD3  595   7.510   3.790   3.415
   40ARG     NE  596   7.490   3.776   3.622
   40ARG     HE  597   7.468   3.826   3.707
   40ARG     CZ  598   7.509   3.644   3.628
   40ARG    NH1  599   7.508   3.565   3.520
   40ARG   HH11  600   7.492   3.605   3.429
   40ARG   HH12  601   7.523   3.466   3.530
   40ARG    NH2  602   7.518   3.577   3.744
   40ARG   HH21  603   7.510   3.627   3.831
   40ARG   HH22  604   7.532   3.477   3.743
   40ARG      C  605   7.802   4.241   3.630
   40ARG      O  606   7.867   4.294   3.541
   41LEU      N  607   7.727   4.301   3.723
   41LEU      H  608   7.680   4.240   3.788
   41LEU     CA  609   7.708   4.445   3.737
   41LEU     HA  610   7.777   4.503   3.675
   41LEU     CB  611   7.565   4.469   3.687
   41LEU    HB2  612   7.515   4.393   3.747
   41LEU    HB3  613   7.531   4.568   3.718
   41LEU     CG  614   7.532   4.448   3.540
   41LEU     HG  615   7.566   4.350   3.508
   41LEU    CD1  616   7.381   4.457   3.523
   41LEU   HD11  617   7.347   4.555   3.555
   41LEU   HD12  618   7.355   4.442   3.418
   41LEU   HD13  619   7.333   4.380   3.583
   41LEU    CD2  620   7.609   4.537   3.443
   41LEU   HD21  621   7.716   4.519   3.454
   41LEU   HD22  622   7.578   4.514   3.341
   41LEU   HD23  623   7.588   4.642   3.465
   41LEU      C  624   7.725   4.486   3.882
   41LEU      O  625   7.644   4.568   3.927
   42ARG      N  626   7.807   4.421   3.965
   42ARG      H  627   7.865   4.346   3.929
   42ARG     CA  628   7.813   4.450   4.106
   42ARG     HA  629   7.714   4.461   4.151
   42ARG     CB  630   7.881   4.327   4.168
   42ARG    HB2  631   7.818   4.242   4.142
   42ARG    HB3  632   7.977   4.318   4.117
   42ARG     CG  633   7.903   4.330   4.319
   42ARG    HG2  634   7.963   4.418   4.340
   42ARG    HG3  635   7.805   4.341   4.365
   42ARG     CD  636   7.972   4.207   4.376
   42ARG    HD2  637   7.906   4.122   4.359
   42ARG    HD3  638   8.065   4.193   4.321
   42ARG     NE  639   8.003   4.215   4.519
   42ARG     HE  640   7.957   4.292   4.566
   42ARG     CZ  641   8.073   4.128   4.592
   42ARG    NH1  642   8.116   4.009   4.550
   42ARG   HH11  643   8.096   3.979   4.456
   42ARG   HH12  644   8.169   3.950   4.613
   42ARG    NH2  645   8.116   4.164   4.714
   42ARG   HH21  646   8.095   4.256   4.749
   42ARG   HH22  647   8.169   4.099   4.770
   42ARG      C  648   7.890   4.580   4.117
   42ARG      O  649   7.993   4.605   4.056
   43PHE      N  650   7.837   4.663   4.208
   43PHE      H  651   7.759   4.619   4.254
   43PHE     CA  652   7.867   4.800   4.241
   43PHE     HA  653   7.801   4.833   4.321
   43PHE     CB  654   8.012   4.817   4.287
   43PHE    HB2  655   8.073   4.782   4.203
   43PHE    HB3  656   8.043   4.917   4.315
   43PHE     CG  657   8.044   4.727   4.404
   43PHE    CD1  658   7.969   4.738   4.523
   43PHE    HD1  659   7.881   4.803   4.522
   43PHE    CE1  660   8.004   4.669   4.639
   43PHE    HE1  661   7.949   4.682   4.732
   43PHE     CZ  662   8.114   4.581   4.634
   43PHE     HZ  663   8.137   4.518   4.720
   43PHE    CE2  664   8.193   4.575   4.519
   43PHE    HE2  665   8.285   4.517   4.520
   43PHE    CD2  666   8.155   4.643   4.404
   43PHE    HD2  667   8.212   4.631   4.312
   43PHE      C  668   7.836   4.893   4.126
   43PHE      O  669   7.843   5.016   4.141
   44LYS      N  670   7.803   4.842   4.007
   44LYS      H  671   7.831   4.746   3.994
   44LYS     CA  672   7.753   4.915   3.892
   44LYS     HA  673   7.787   5.018   3.899
   44LYS     CB  674   7.802   4.856   3.760
   44LYS    HB2  675   7.748   4.762   3.750
   44LYS    HB3  676   7.768   4.926   3.684
   44LYS     CG  677   7.952   4.831   3.743
   44LYS    HG2  678   7.999   4.929   3.737
   44LYS    HG3  679   7.985   4.781   3.834
   44LYS     CD  680   7.993   4.747   3.621
   44LYS    HD2  681   8.100   4.730   3.630
   44LYS    HD3  682   7.940   4.652   3.630
   44LYS     CE  683   7.963   4.809   3.486
   44LYS    HE2  684   7.980   4.736   3.407
   44LYS    HE3  685   7.859   4.842   3.482
   44LYS     NZ  686   8.052   4.924   3.467
   44LYS    HZ1  687   8.148   4.893   3.470
   44LYS    HZ2  688   8.033   4.967   3.377
   44LYS    HZ3  689   8.036   4.992   3.540
   44LYS      C  690   7.604   4.944   3.889
   44LYS      O  691   7.521   4.891   3.964
   45LYS      N  692   7.570   5.042   3.805
   45LYS      H  693   7.645   5.099   3.768
   45LYS     CA  694   7.434   5.076   3.769
   45LYS     HA  695   7.378   5.099   3.860
   45LYS     CB  696   7.426   5.196   3.676
   45LYS    HB2  697   7.505   5.189   3.601
   45LYS    HB3  698   7.329   5.197   3.627
   45LYS     CG  699   7.444   5.325   3.757
   45LYS    HG2  700   7.348   5.351   3.802
   45LYS    HG3  701   7.517   5.307   3.836
   45LYS     CD  702   7.492   5.440   3.668
   45LYS    HD2  703   7.581   5.402   3.618
   45LYS    HD3  704   7.413   5.454   3.595
   45LYS     CE  705   7.524   5.573   3.734
   45LYS    HE2  706   7.432   5.621   3.766
   45LYS    HE3  707   7.588   5.557   3.820
   45LYS     NZ  708   7.593   5.659   3.637
   45LYS    HZ1  709   7.533   5.674   3.557
   45LYS    HZ2  710   7.615   5.748   3.680
   45LYS    HZ3  711   7.679   5.614   3.607
   45LYS      C  712   7.364   4.956   3.705
   45LYS      O  713   7.427   4.884   3.629
   46PRO      N  714   7.234   4.933   3.727
   46PRO     CD  715   7.144   5.009   3.810
   46PRO    HD2  716   7.148   5.113   3.778
   46PRO    HD3  717   7.178   5.001   3.913
   46PRO     CG  718   7.006   4.947   3.789
   46PRO    HG2  719   6.955   4.997   3.707
   46PRO    HG3  720   6.947   4.957   3.880
   46PRO     CB  721   7.032   4.801   3.757
   46PRO    HB2  722   6.959   4.750   3.694
   46PRO    HB3  723   7.046   4.745   3.850
   46PRO     CA  724   7.165   4.812   3.683
   46PRO     HA  725   7.230   4.730   3.713
   46PRO      C  726   7.132   4.799   3.535
   46PRO      O  727   7.138   4.896   3.459
   47GLN      N  728   7.090   4.681   3.490
   47GLN      H  729   7.125   4.606   3.547
   47GLN     CA  730   7.018   4.647   3.368
   47GLN     HA  731   6.976   4.737   3.323
   47GLN     CB  732   7.113   4.583   3.268
   47GLN    HB2  733   7.137   4.484   3.305
   47GLN    HB3  734   7.059   4.574   3.174
   47GLN     CG  735   7.242   4.662   3.246
   47GLN    HG2  736   7.211   4.763   3.220
   47GLN    HG3  737   7.307   4.665   3.334
   47GLN     CD  738   7.321   4.604   3.129
   47GLN    OE1  739   7.307   4.489   3.089
   47GLN    NE2  740   7.416   4.680   3.075
   47GLN   HE21  741   7.470   4.645   2.997
   47GLN   HE22  742   7.433   4.772   3.112
   47GLN      C  743   6.890   4.565   3.380
   47GLN      O  744   6.869   4.502   3.483
   48SER      N  745   6.805   4.577   3.278
   48SER      H  746   6.843   4.614   3.192
   48SER     CA  747   6.667   4.531   3.279
   48SER     HA  748   6.621   4.548   3.377
   48SER     CB  749   6.589   4.611   3.174
   48SER    HB2  750   6.627   4.585   3.075
   48SER    HB3  751   6.484   4.584   3.181
   48SER     OG  752   6.603   4.750   3.194
   48SER     HG  753   6.553   4.797   3.127
   48SER      C  754   6.656   4.387   3.233
   48SER      O  755   6.729   4.341   3.145
   49LEU      N  756   6.543   4.324   3.265
   49LEU      H  757   6.499   4.357   3.350
   49LEU     CA  758   6.488   4.207   3.200
   49LEU     HA  759   6.555   4.168   3.123
   49LEU     CB  760   6.472   4.101   3.309
   49LEU    HB2  761   6.567   4.077   3.356
   49LEU    HB3  762   6.403   4.139   3.384
   49LEU     CG  763   6.414   3.976   3.246
   49LEU     HG  764   6.330   4.005   3.183
   49LEU    CD1  765   6.518   3.902   3.161
   49LEU   HD11  766   6.602   3.873   3.224
   49LEU   HD12  767   6.473   3.813   3.117
   49LEU   HD13  768   6.553   3.968   3.081
   49LEU    CD2  769   6.368   3.876   3.352
   49LEU   HD21  770   6.291   3.922   3.414
   49LEU   HD22  771   6.327   3.788   3.303
   49LEU   HD23  772   6.453   3.847   3.414
   49LEU      C  773   6.364   4.246   3.122
   49LEU      O  774   6.249   4.237   3.163
   50THR      N  775   6.386   4.294   2.999
   50THR      H  776   6.481   4.284   2.966
   50THR     CA  777   6.293   4.371   2.919
   50THR     HA  778   6.235   4.437   2.984
   50THR     CB  779   6.364   4.456   2.814
   50THR     HB  780   6.426   4.387   2.757
   50THR    CG2  781   6.275   4.534   2.719
   50THR   HG21  782   6.213   4.603   2.776
   50THR   HG22  783   6.337   4.590   2.649
   50THR   HG23  784   6.212   4.465   2.664
   50THR    OG1  785   6.448   4.552   2.876
   50THR    HG1  786   6.492   4.604   2.809
   50THR      C  787   6.180   4.288   2.858
   50THR      O  788   6.067   4.335   2.846
   51LYS      N  789   6.205   4.157   2.846
   51LYS      H  790   6.304   4.141   2.835
   51LYS     CA  791   6.114   4.044   2.831
   51LYS     HA  792   6.025   4.061   2.891
   51LYS     CB  793   6.072   4.026   2.686
   51LYS    HB2  794   6.164   4.001   2.633
   51LYS    HB3  795   6.006   3.940   2.686
   51LYS     CG  796   6.003   4.143   2.616
   51LYS    HG2  797   5.906   4.165   2.661
   51LYS    HG3  798   6.065   4.233   2.618
   51LYS     CD  799   5.983   4.098   2.472
   51LYS    HD2  800   6.083   4.068   2.441
   51LYS    HD3  801   5.921   4.009   2.482
   51LYS     CE  802   5.923   4.190   2.367
   51LYS    HE2  803   5.859   4.261   2.419
   51LYS    HE3  804   6.006   4.243   2.320
   51LYS     NZ  805   5.845   4.120   2.264
   51LYS    HZ1  806   5.768   4.070   2.308
   51LYS    HZ2  807   5.808   4.187   2.198
   51LYS    HZ3  808   5.904   4.054   2.216
   51LYS      C  809   6.161   3.913   2.893
   51LYS      O  810   6.282   3.899   2.908
   52TRP      N  811   6.060   3.831   2.919
   52TRP      H  812   5.967   3.868   2.930
   52TRP     CA  813   6.083   3.691   2.951
   52TRP     HA  814   6.180   3.659   2.912
   52TRP     CB  815   6.083   3.672   3.102
   52TRP    HB2  816   6.128   3.577   3.130
   52TRP    HB3  817   6.142   3.754   3.143
   52TRP     CG  818   5.949   3.678   3.170
   52TRP    CD1  819   5.852   3.583   3.166
   52TRP    HD1  820   5.871   3.490   3.113
   52TRP    NE1  821   5.744   3.631   3.236
   52TRP    HE1  822   5.654   3.585   3.234
   52TRP    CE2  823   5.770   3.753   3.295
   52TRP    CZ2  824   5.692   3.844   3.365
   52TRP    HZ2  825   5.586   3.820   3.375
   52TRP    CH2  826   5.751   3.959   3.418
   52TRP    HH2  827   5.696   4.030   3.480
   52TRP    CZ3  828   5.886   3.983   3.390
   52TRP    HZ3  829   5.933   4.070   3.436
   52TRP    CE3  830   5.964   3.902   3.306
   52TRP    HE3  831   6.066   3.932   3.280
   52TRP    CD2  832   5.904   3.785   3.258
   52TRP      C  833   5.989   3.598   2.875
   52TRP      O  834   5.877   3.625   2.832
   53SER      N  835   6.038   3.474   2.867
   53SER      H  836   6.134   3.455   2.891
   53SER     CA  837   5.958   3.367   2.813
   53SER     HA  838   5.867   3.406   2.767
   53SER     CB  839   6.039   3.294   2.706
   53SER    HB2  840   6.094   3.217   2.759
   53SER    HB3  841   5.965   3.247   2.641
   53SER     OG  842   6.129   3.371   2.628
   53SER     HG  843   6.173   3.314   2.565
   53SER      C  844   5.901   3.268   2.912
   53SER      O  845   5.958   3.262   3.021
   54ASP      N  846   5.789   3.207   2.873
   54ASP      H  847   5.763   3.225   2.777
   54ASP     CA  848   5.699   3.129   2.956
   54ASP     HA  849   5.616   3.091   2.896
   54ASP     CB  850   5.774   3.010   3.017
   54ASP    HB2  851   5.836   3.039   3.102
   54ASP    HB3  852   5.692   2.947   3.052
   54ASP     CG  853   5.858   2.932   2.917
   54ASP    OD1  854   5.927   2.839   2.962
   54ASP    OD2  855   5.854   2.946   2.793
   54ASP      C  856   5.628   3.209   3.064
   54ASP      O  857   5.663   3.324   3.092
   55ILE      N  858   5.531   3.150   3.134
   55ILE      H  859   5.490   3.073   3.083
   55ILE     CA  860   5.469   3.190   3.259
   55ILE     HA  861   5.452   3.298   3.263
   55ILE     CB  862   5.337   3.116   3.283
   55ILE     HB  863   5.356   3.009   3.283
   55ILE    CG2  864   5.276   3.157   3.417
   55ILE   HG21  865   5.257   3.264   3.417
   55ILE   HG22  866   5.182   3.103   3.432
   55ILE   HG23  867   5.345   3.133   3.498
   55ILE    CG1  868   5.236   3.135   3.171
   55ILE   HG12  869   5.178   3.224   3.195
   55ILE   HG13  870   5.292   3.152   3.079
   55ILE    CD1  871   5.142   3.016   3.151
   55ILE   HD11  872   5.085   2.998   3.243
   55ILE   HD12  873   5.073   3.037   3.069
   55ILE   HD13  874   5.200   2.927   3.127
   55ILE      C  875   5.569   3.180   3.372
   55ILE      O  876   5.614   3.074   3.416
   56TRP      N  877   5.607   3.294   3.430
   56TRP      H  878   5.587   3.384   3.389
   56TRP     CA  879   5.684   3.290   3.553
   56TRP     HA  880   5.767   3.220   3.550
   56TRP     CB  881   5.740   3.432   3.563
   56TRP    HB2  882   5.802   3.463   3.479
   56TRP    HB3  883   5.651   3.494   3.567
   56TRP     CG  884   5.818   3.461   3.686
   56TRP    CD1  885   5.772   3.497   3.808
   56TRP    HD1  886   5.663   3.500   3.818
   56TRP    NE1  887   5.875   3.523   3.896
   56TRP    HE1  888   5.867   3.574   3.983
   56TRP    CE2  889   5.992   3.472   3.844
   56TRP    CZ2  890   6.121   3.451   3.896
   56TRP    HZ2  891   6.137   3.485   3.998
   56TRP    CH2  892   6.219   3.390   3.817
   56TRP    HH2  893   6.315   3.359   3.858
   56TRP    CZ3  894   6.193   3.368   3.681
   56TRP    HZ3  895   6.269   3.328   3.614
   56TRP    CE3  896   6.067   3.397   3.627
   56TRP    HE3  897   6.055   3.374   3.521
   56TRP    CD2  898   5.962   3.443   3.708
   56TRP      C  899   5.600   3.250   3.673
   56TRP      O  900   5.485   3.292   3.681
   57NLN      N  901   5.655   3.174   3.769
   57NLN      H  902   5.742   3.127   3.749
   57NLN     CA  903   5.590   3.148   3.896
   57NLN     HA  904   5.482   3.157   3.884
   57NLN     CB  905   5.622   3.008   3.948
   57NLN    HB2  906   5.730   3.000   3.957
   57NLN    HB3  907   5.576   2.992   4.046
   57NLN     CG  908   5.573   2.899   3.853
   57NLN    OD1  909   5.457   2.861   3.857
   57NLN    ND2  910   5.662   2.845   3.769
   57NLN   HD21  911   5.758   2.877   3.770
   57NLN      C  912   5.627   3.256   3.997
   57NLN      O  913   5.739   3.254   4.046
   58ALA      N  914   5.541   3.355   4.026
   58ALA      H  915   5.471   3.369   3.954
   58ALA     CA  916   5.545   3.448   4.137
   58ALA     HA  917   5.648   3.462   4.170
   58ALA     CB  918   5.494   3.580   4.080
   58ALA    HB1  919   5.391   3.568   4.048
   58ALA    HB2  920   5.499   3.657   4.157
   58ALA    HB3  921   5.556   3.609   3.995
   58ALA      C  922   5.472   3.397   4.259
   58ALA      O  923   5.363   3.439   4.298
   59THR      N  924   5.517   3.282   4.309
   59THR      H  925   5.604   3.245   4.274
   59THR     CA  926   5.440   3.201   4.402
   59THR     HA  927   5.348   3.246   4.440
   59THR     CB  928   5.405   3.070   4.331
   59THR     HB  929   5.356   3.007   4.405
   59THR    CG2  930   5.315   3.085   4.209
   59THR   HG21  931   5.364   3.148   4.135
   59THR   HG22  932   5.296   2.987   4.166
   59THR   HG23  933   5.221   3.131   4.239
   59THR    OG1  934   5.522   2.997   4.296
   59THR    HG1  935   5.497   2.916   4.252
   59THR      C  936   5.512   3.182   4.535
   59THR      O  937   5.462   3.116   4.626
   60LYS      N  938   5.635   3.232   4.545
   60LYS      H  939   5.672   3.263   4.456
   60LYS     CA  940   5.723   3.233   4.660
   60LYS     HA  941   5.663   3.261   4.747
   60LYS     CB  942   5.792   3.101   4.689
   60LYS    HB2  943   5.861   3.114   4.772
   60LYS    HB3  944   5.717   3.026   4.716
   60LYS     CG  945   5.869   3.054   4.566
   60LYS    HG2  946   5.803   3.029   4.483
   60LYS    HG3  947   5.943   3.127   4.533
   60LYS     CD  948   5.940   2.929   4.614
   60LYS    HD2  949   6.025   2.960   4.674
   60LYS    HD3  950   5.870   2.873   4.677
   60LYS     CE  951   5.988   2.840   4.500
   60LYS    HE2  952   6.043   2.758   4.546
   60LYS    HE3  953   5.898   2.801   4.452
   60LYS     NZ  954   6.073   2.906   4.399
   60LYS    HZ1  955   6.156   2.942   4.443
   60LYS    HZ2  956   6.099   2.839   4.328
   60LYS    HZ3  957   6.022   2.982   4.356
   60LYS      C  958   5.826   3.345   4.657
   60LYS      O  959   5.868   3.388   4.551
   61TYR      N  960   5.870   3.388   4.775
   61TYR      H  961   5.840   3.336   4.856
   61TYR     CA  962   5.955   3.504   4.795
   61TYR     HA  963   5.917   3.591   4.742
   61TYR     CB  964   5.955   3.534   4.945
   61TYR    HB2  965   5.994   3.450   5.002
   61TYR    HB3  966   6.028   3.615   4.947
   61TYR     CG  967   5.826   3.581   5.006
   61TYR    CD1  968   5.781   3.536   5.131
   61TYR    HD1  969   5.846   3.463   5.179
   61TYR    CE1  970   5.663   3.578   5.195
   61TYR    HE1  971   5.621   3.530   5.283
   61TYR     CZ  972   5.602   3.694   5.142
   61TYR     OH  973   5.500   3.759   5.205
   61TYR     HH  974   5.475   3.718   5.288
   61TYR    CE2  975   5.645   3.741   5.016
   61TYR    HE2  976   5.590   3.825   4.973
   61TYR    CD2  977   5.753   3.685   4.947
   61TYR    HD2  978   5.780   3.722   4.848
   61TYR      C  979   6.097   3.480   4.745
   61TYR      O  980   6.155   3.373   4.736
   62ALA      N  981   6.163   3.590   4.707
   62ALA      H  982   6.105   3.672   4.711
   62ALA     CA  983   6.299   3.604   4.657
   62ALA     HA  984   6.330   3.517   4.599
   62ALA     CB  985   6.305   3.727   4.567
   62ALA    HB1  986   6.275   3.815   4.624
   62ALA    HB2  987   6.407   3.740   4.530
   62ALA    HB3  988   6.238   3.714   4.482
   62ALA      C  989   6.394   3.612   4.776
   62ALA      O  990   6.343   3.637   4.885
   63ASN      N  991   6.524   3.592   4.755
   63ASN      H  992   6.548   3.551   4.666
   63ASN     CA  993   6.632   3.622   4.848
   63ASN     HA  994   6.619   3.565   4.940
   63ASN     CB  995   6.767   3.585   4.786
   63ASN    HB2  996   6.795   3.617   4.686
   63ASN    HB3  997   6.825   3.640   4.860
   63ASN     CG  998   6.799   3.437   4.800
   63ASN    OD1  999   6.780   3.370   4.698
   63ASN    ND2 1000   6.875   3.399   4.902
   63ASN   HD21 1001   6.898   3.301   4.914
   63ASN   HD22 1002   6.910   3.468   4.967
   63ASN      C 1003   6.634   3.769   4.884
   63ASN      O 1004   6.594   3.859   4.811
   64SER      N 1005   6.669   3.790   5.011
   64SER      H 1006   6.696   3.704   5.057
   64SER     CA 1007   6.674   3.913   5.087
   64SER     HA 1008   6.586   3.973   5.065
   64SER     CB 1009   6.677   3.885   5.237
   64SER    HB2 1010   6.734   3.794   5.254
   64SER    HB3 1011   6.726   3.968   5.287
   64SER     OG 1012   6.548   3.870   5.288
   64SER     HG 1013   6.553   3.853   5.382
   64SER      C 1014   6.796   3.998   5.058
   64SER      O 1015   6.898   3.946   5.013
   65CYX      N 1016   6.797   4.130   5.076
   65CYX      H 1017   6.721   4.174   5.126
   65CYX     CA 1018   6.912   4.210   5.041
   65CYX     HA 1019   6.938   4.200   4.936
   65CYX     CB 1020   6.872   4.354   5.068
   65CYX    HB2 1021   6.855   4.368   5.175
   65CYX    HB3 1022   6.952   4.421   5.035
   65CYX     SG 1023   6.719   4.408   4.988
   65CYX      C 1024   7.033   4.191   5.133
   65CYX      O 1025   7.007   4.163   5.250
   66CYS      N 1026   7.153   4.192   5.077
   66CYS      H 1027   7.162   4.204   4.977
   66CYS     CA 1028   7.274   4.164   5.154
   66CYS     HA 1029   7.261   4.075   5.215
   66CYS     CB 1030   7.390   4.140   5.057
   66CYS    HB2 1031   7.372   4.059   4.986
   66CYS    HB3 1032   7.420   4.229   5.002
   66CYS     SG 1033   7.533   4.090   5.155
   66CYS     HG 1034   7.616   4.076   5.052
   66CYS      C 1035   7.302   4.273   5.254
   66CYS      O 1036   7.358   4.378   5.221
   67GLN      N 1037   7.277   4.252   5.383
   67GLN      H 1038   7.246   4.158   5.403
   67GLN     CA 1039   7.274   4.350   5.490
   67GLN     HA 1040   7.326   4.441   5.460
   67GLN     CB 1041   7.129   4.385   5.521
   67GLN    HB2 1042   7.133   4.461   5.599
   67GLN    HB3 1043   7.089   4.428   5.429
   67GLN     CG 1044   7.039   4.270   5.567
   67GLN    HG2 1045   7.061   4.184   5.504
   67GLN    HG3 1046   7.055   4.243   5.671
   67GLN     CD 1047   6.893   4.308   5.549
   67GLN    OE1 1048   6.836   4.360   5.645
   67GLN    NE2 1049   6.833   4.278   5.434
   67GLN   HE21 1050   6.736   4.302   5.420
   67GLN   HE22 1051   6.885   4.231   5.361
   67GLN      C 1052   7.355   4.311   5.613
   67GLN      O 1053   7.344   4.200   5.663
   68ASN      N 1054   7.427   4.406   5.673
   68ASN      H 1055   7.453   4.485   5.616
   68ASN     CA 1056   7.469   4.404   5.812
   68ASN     HA 1057   7.502   4.303   5.838
   68ASN     CB 1058   7.584   4.501   5.839
   68ASN    HB2 1059   7.668   4.485   5.772
   68ASN    HB3 1060   7.543   4.600   5.822
   68ASN     CG 1061   7.634   4.493   5.983
   68ASN    OD1 1062   7.672   4.386   6.029
   68ASN    ND2 1063   7.642   4.608   6.050
   68ASN   HD21 1064   7.674   4.608   6.146
   68ASN   HD22 1065   7.616   4.694   6.005
   68ASN      C 1066   7.358   4.444   5.908
   68ASN      O 1067   7.300   4.551   5.903
   69ILE      N 1068   7.329   4.358   6.007
   69ILE      H 1069   7.372   4.267   6.000
   69ILE     CA 1070   7.235   4.381   6.114
   69ILE     HA 1071   7.175   4.471   6.098
   69ILE     CB 1072   7.143   4.260   6.128
   69ILE     HB 1073   7.204   4.171   6.117
   69ILE    CG2 1074   7.070   4.255   6.261
   69ILE   HG21 1075   7.009   4.344   6.272
   69ILE   HG22 1076   7.006   4.167   6.264
   69ILE   HG23 1077   7.143   4.251   6.342
   69ILE    CG1 1078   7.047   4.266   6.009
   69ILE   HG12 1079   6.948   4.291   6.047
   69ILE   HG13 1080   7.081   4.345   5.942
   69ILE    CD1 1081   7.040   4.134   5.933
   69ILE   HD11 1082   7.006   4.055   6.000
   69ILE   HD12 1083   6.971   4.144   5.850
   69ILE   HD13 1084   7.139   4.109   5.895
   69ILE      C 1085   7.305   4.416   6.245
   69ILE      O 1086   7.357   4.327   6.312
   70ASP      N 1087   7.308   4.544   6.284
   70ASP      H 1088   7.270   4.610   6.218
   70ASP     CA 1089   7.382   4.595   6.398
   70ASP     HA 1090   7.464   4.528   6.426
   70ASP     CB 1091   7.441   4.730   6.356
   70ASP    HB2 1092   7.461   4.728   6.249
   70ASP    HB3 1093   7.356   4.795   6.376
   70ASP     CG 1094   7.563   4.782   6.429
   70ASP    OD1 1095   7.565   4.896   6.478
   70ASP    OD2 1096   7.659   4.703   6.449
   70ASP      C 1097   7.317   4.594   6.535
   70ASP      O 1098   7.366   4.654   6.630
   71GLN      N 1099   7.201   4.529   6.549
   71GLN      H 1100   7.149   4.503   6.467
   71GLN     CA 1101   7.137   4.516   6.678
   71GLN     HA 1102   7.145   4.610   6.733
   71GLN     CB 1103   6.990   4.482   6.662
   71GLN    HB2 1104   6.944   4.513   6.756
   71GLN    HB3 1105   6.955   4.547   6.582
   71GLN     CG 1106   6.950   4.338   6.631
   71GLN    HG2 1107   6.850   4.346   6.588
   71GLN    HG3 1108   7.019   4.298   6.556
   71GLN     CD 1109   6.945   4.241   6.749
   71GLN    OE1 1110   6.952   4.273   6.867
   71GLN    NE2 1111   6.937   4.111   6.721
   71GLN   HE21 1112   6.933   4.044   6.796
   71GLN   HE22 1113   6.934   4.080   6.625
   71GLN      C 1114   7.215   4.426   6.773
   71GLN      O 1115   7.242   4.314   6.730
   72SER      N 1116   7.249   4.477   6.892
   72SER      H 1117   7.213   4.569   6.913
   72SER     CA 1118   7.341   4.415   6.986
   72SER     HA 1119   7.429   4.377   6.935
   72SER     CB 1120   7.385   4.522   7.086
   72SER    HB2 1121   7.446   4.472   7.161
   72SER    HB3 1122   7.446   4.594   7.031
   72SER     OG 1123   7.278   4.590   7.149
   72SER     HG 1124   7.313   4.655   7.210
   72SER      C 1125   7.298   4.291   7.061
   72SER      O 1126   7.364   4.250   7.157
   73PHE      N 1127   7.184   4.226   7.036
   73PHE      H 1128   7.127   4.267   6.964
   73PHE     CA 1129   7.133   4.111   7.107
   73PHE     HA 1130   7.207   4.077   7.179
   73PHE     CB 1131   7.004   4.145   7.182
   73PHE    HB2 1132   6.920   4.170   7.117
   73PHE    HB3 1133   6.984   4.050   7.232
   73PHE     CG 1134   7.008   4.250   7.289
   73PHE    CD1 1135   7.065   4.216   7.411
   73PHE    HD1 1136   7.104   4.115   7.426
   73PHE    CE1 1137   7.072   4.310   7.514
   73PHE    HE1 1138   7.108   4.280   7.612
   73PHE     CZ 1139   7.033   4.443   7.491
   73PHE     HZ 1140   7.037   4.518   7.570
   73PHE    CE2 1141   6.988   4.479   7.364
   73PHE    HE2 1142   6.964   4.584   7.344
   73PHE    CD2 1143   6.973   4.383   7.262
   73PHE    HD2 1144   6.935   4.413   7.164
   73PHE      C 1145   7.111   3.990   7.017
   73PHE      O 1146   6.996   3.963   6.982
   74PRO      N 1147   7.213   3.915   6.976
   74PRO     CD 1148   7.353   3.935   7.006
   74PRO    HD2 1149   7.379   3.885   7.099
   74PRO    HD3 1150   7.375   4.041   7.014
   74PRO     CG 1151   7.419   3.871   6.885
   74PRO    HG2 1152   7.521   3.842   6.909
   74PRO    HG3 1153   7.419   3.941   6.801
   74PRO     CB 1154   7.333   3.749   6.854
   74PRO    HB2 1155   7.357   3.661   6.913
   74PRO    HB3 1156   7.337   3.724   6.748
   74PRO     CA 1157   7.193   3.799   6.891
   74PRO     HA 1158   7.143   3.834   6.801
   74PRO      C 1159   7.112   3.688   6.953
   74PRO      O 1160   7.148   3.622   7.051
   75GLY      N 1161   7.001   3.648   6.889
   75GLY      H 1162   6.985   3.699   6.803
   75GLY     CA 1163   6.906   3.545   6.927
   75GLY    HA2 1164   6.835   3.532   6.845
   75GLY    HA3 1165   6.961   3.452   6.942
   75GLY      C 1166   6.829   3.578   7.054
   75GLY      O 1167   6.767   3.487   7.108
   76PHE      N 1168   6.829   3.702   7.103
   76PHE      H 1169   6.905   3.763   7.077
   76PHE     CA 1170   6.735   3.749   7.202
   76PHE     HA 1171   6.731   3.679   7.286
   76PHE     CB 1172   6.778   3.886   7.255
   76PHE    HB2 1173   6.881   3.876   7.289
   76PHE    HB3 1174   6.773   3.961   7.176
   76PHE     CG 1175   6.699   3.941   7.371
   76PHE    CD1 1176   6.708   3.887   7.500
   76PHE    HD1 1177   6.785   3.816   7.528
   76PHE    CE1 1178   6.613   3.928   7.594
   76PHE    HE1 1179   6.603   3.870   7.686
   76PHE     CZ 1180   6.532   4.039   7.573
   76PHE     HZ 1181   6.468   4.080   7.651
   76PHE    CE2 1182   6.535   4.098   7.446
   76PHE    HE2 1183   6.474   4.187   7.430
   76PHE    CD2 1184   6.613   4.046   7.341
   76PHE    HD2 1185   6.605   4.088   7.241
   76PHE      C 1186   6.591   3.748   7.152
   76PHE      O 1187   6.561   3.788   7.039
   77HIE      N 1188   6.497   3.694   7.229
   77HIE      H 1189   6.526   3.664   7.321
   77HIE     CA 1190   6.358   3.679   7.192
   77HIE     HA 1191   6.349   3.614   7.105
   77HIE     CB 1192   6.280   3.616   7.307
   77HIE    HB2 1193   6.177   3.601   7.274
   77HIE    HB3 1194   6.322   3.520   7.338
   77HIE     CG 1195   6.274   3.702   7.430
   77HIE    ND1 1196   6.367   3.705   7.534
   77HIE    CE1 1197   6.313   3.793   7.618
   77HIE    HE1 1198   6.364   3.803   7.714
   77HIE    NE2 1199   6.204   3.854   7.570
   77HIE    HE2 1200   6.152   3.930   7.611
   77HIE    CD2 1201   6.174   3.793   7.449
   77HIE    HD2 1202   6.085   3.823   7.393
   77HIE      C 1203   6.291   3.812   7.163
   77HIE      O 1204   6.179   3.804   7.114
   78GLY      N 1205   6.350   3.927   7.197
   78GLY      H 1206   6.435   3.927   7.251
   78GLY     CA 1207   6.294   4.054   7.157
   78GLY    HA2 1208   6.186   4.044   7.161
   78GLY    HA3 1209   6.326   4.128   7.230
   78GLY      C 1210   6.335   4.101   7.017
   78GLY      O 1211   6.280   4.192   6.956
   79SER      N 1212   6.427   4.034   6.947
   79SER      H 1213   6.454   3.946   6.989
   79SER     CA 1214   6.499   4.080   6.830
   79SER     HA 1215   6.441   4.150   6.770
   79SER     CB 1216   6.622   4.153   6.886
   79SER    HB2 1217   6.663   4.223   6.813
   79SER    HB3 1218   6.598   4.207   6.978
   79SER     OG 1219   6.717   4.053   6.914
   79SER     HG 1220   6.796   4.093   6.950
   79SER      C 1221   6.533   3.978   6.722
   79SER      O 1222   6.540   4.020   6.607
   80GLU      N 1223   6.530   3.850   6.756
   80GLU      H 1224   6.529   3.831   6.855
   80GLU     CA 1225   6.543   3.738   6.664
   80GLU     HA 1226   6.637   3.738   6.609
   80GLU     CB 1227   6.541   3.617   6.758
   80GLU    HB2 1228   6.636   3.621   6.811
   80GLU    HB3 1229   6.460   3.638   6.828
   80GLU     CG 1230   6.522   3.479   6.698
   80GLU    HG2 1231   6.520   3.402   6.776
   80GLU    HG3 1232   6.423   3.487   6.653
   80GLU     CD 1233   6.624   3.441   6.591
   80GLU    OE1 1234   6.724   3.512   6.570
   80GLU    OE2 1235   6.607   3.331   6.535
   80GLU      C 1236   6.445   3.733   6.548
   80GLU      O 1237   6.491   3.708   6.436
   81MET      N 1238   6.319   3.767   6.571
   81MET      H 1239   6.296   3.802   6.663
   81MET     CA 1240   6.211   3.751   6.475
   81MET     HA 1241   6.226   3.656   6.424
   81MET     CB 1242   6.072   3.752   6.537
   81MET    HB2 1243   6.050   3.857   6.557
   81MET    HB3 1244   6.005   3.715   6.459
   81MET     CG 1245   6.052   3.670   6.665
   81MET    HG2 1246   5.944   3.666   6.682
   81MET    HG3 1247   6.089   3.570   6.643
   81MET     SD 1248   6.134   3.732   6.814
   81MET     CE 1249   6.032   3.878   6.848
   81MET    HE1 1250   5.929   3.847   6.864
   81MET    HE2 1251   6.069   3.928   6.937
   81MET    HE3 1252   6.037   3.946   6.763
   81MET      C 1253   6.222   3.861   6.370
   81MET      O 1254   6.167   3.854   6.260
   82TRP      N 1255   6.292   3.970   6.400
   82TRP      H 1256   6.326   3.970   6.495
   82TRP     CA 1257   6.317   4.087   6.318
   82TRP     HA 1258   6.241   4.094   6.240
   82TRP     CB 1259   6.312   4.214   6.402
   82TRP    HB2 1260   6.395   4.230   6.471
   82TRP    HB3 1261   6.306   4.297   6.332
   82TRP     CG 1262   6.187   4.218   6.484
   82TRP    CD1 1263   6.184   4.200   6.618
   82TRP    HD1 1264   6.280   4.179   6.665
   82TRP    NE1 1265   6.056   4.213   6.668
   82TRP    HE1 1266   6.039   4.227   6.767
   82TRP    CE2 1267   5.966   4.240   6.566
   82TRP    CZ2 1268   5.833   4.285   6.562
   82TRP    HZ2 1269   5.784   4.293   6.659
   82TRP    CH2 1270   5.771   4.317   6.440
   82TRP    HH2 1271   5.667   4.350   6.432
   82TRP    CZ3 1272   5.847   4.306   6.324
   82TRP    HZ3 1273   5.801   4.313   6.225
   82TRP    CE3 1274   5.986   4.286   6.331
   82TRP    HE3 1275   6.040   4.296   6.237
   82TRP    CD2 1276   6.048   4.251   6.451
   82TRP      C 1277   6.448   4.086   6.240
   82TRP      O 1278   6.476   4.176   6.161
   83ASN      N 1279   6.527   3.978   6.237
   83ASN      H 1280   6.531   3.917   6.318
   83ASN     CA 1281   6.616   3.951   6.127
   83ASN     HA 1282   6.683   4.034   6.106
   83ASN     CB 1283   6.699   3.832   6.174
   83ASN    HB2 1284   6.630   3.751   6.195
   83ASN    HB3 1285   6.767   3.802   6.094
   83ASN     CG 1286   6.781   3.860   6.299
   83ASN    OD1 1287   6.872   3.943   6.289
   83ASN    ND2 1288   6.762   3.799   6.417
   83ASN   HD21 1289   6.820   3.823   6.496
   83ASN   HD22 1290   6.689   3.730   6.426
   83ASN      C 1291   6.549   3.929   5.993
   83ASN      O 1292   6.431   3.891   5.996
   84PRO      N 1293   6.607   3.949   5.874
   84PRO     CD 1294   6.740   4.003   5.853
   84PRO    HD2 1295   6.800   3.968   5.937
   84PRO    HD3 1296   6.730   4.111   5.859
   84PRO     CG 1297   6.794   3.957   5.718
   84PRO    HG2 1298   6.841   3.859   5.723
   84PRO    HG3 1299   6.863   4.029   5.674
   84PRO     CB 1300   6.663   3.952   5.639
   84PRO    HB2 1301   6.660   3.877   5.560
   84PRO    HB3 1302   6.647   4.051   5.596
   84PRO     CA 1303   6.555   3.922   5.742
   84PRO     HA 1304   6.478   3.997   5.721
   84PRO      C 1305   6.495   3.782   5.727
   84PRO      O 1306   6.563   3.684   5.757
   85ASN      N 1307   6.377   3.773   5.665
   85ASN      H 1308   6.325   3.848   5.621
   85ASN     CA 1309   6.318   3.641   5.666
   85ASN     HA 1310   6.352   3.580   5.749
   85ASN     CB 1311   6.168   3.667   5.683
   85ASN    HB2 1312   6.134   3.568   5.712
   85ASN    HB3 1313   6.151   3.736   5.765
   85ASN     CG 1314   6.088   3.713   5.564
   85ASN    OD1 1315   6.139   3.787   5.479
   85ASN    ND2 1316   5.958   3.683   5.560
   85ASN   HD21 1317   5.902   3.713   5.481
   85ASN   HD22 1318   5.916   3.631   5.636
   85ASN      C 1319   6.336   3.546   5.550
   85ASN      O 1320   6.274   3.440   5.553
   86THR      N 1321   6.430   3.577   5.459
   86THR      H 1322   6.459   3.674   5.454
   86THR     CA 1323   6.483   3.485   5.362
   86THR     HA 1324   6.466   3.382   5.392
   86THR     CB 1325   6.420   3.507   5.224
   86THR     HB 1326   6.452   3.428   5.156
   86THR    CG2 1327   6.268   3.503   5.239
   86THR   HG21 1328   6.236   3.582   5.307
   86THR   HG22 1329   6.221   3.518   5.142
   86THR   HG23 1330   6.238   3.406   5.279
   86THR    OG1 1331   6.455   3.626   5.159
   86THR    HG1 1332   6.411   3.630   5.074
   86THR      C 1333   6.634   3.491   5.355
   86THR      O 1334   6.689   3.592   5.400
   87ASP      N 1335   6.716   3.398   5.305
   87ASP      H 1336   6.674   3.314   5.269
   87ASP     CA 1337   6.860   3.409   5.304
   87ASP     HA 1338   6.900   3.421   5.405
   87ASP     CB 1339   6.914   3.279   5.246
   87ASP    HB2 1340   6.865   3.259   5.151
   87ASP    HB3 1341   7.019   3.302   5.228
   87ASP     CG 1342   6.904   3.157   5.335
   87ASP    OD1 1343   6.862   3.178   5.452
   87ASP    OD2 1344   6.929   3.045   5.287
   87ASP      C 1345   6.905   3.530   5.223
   87ASP      O 1346   6.838   3.587   5.137
   88LEU      N 1347   7.022   3.576   5.266
   88LEU      H 1348   7.055   3.534   5.352
   88LEU     CA 1349   7.092   3.691   5.215
   88LEU     HA 1350   7.024   3.775   5.201
   88LEU     CB 1351   7.199   3.732   5.316
   88LEU    HB2 1352   7.255   3.639   5.306
   88LEU    HB3 1353   7.260   3.815   5.281
   88LEU     CG 1354   7.163   3.754   5.462
   88LEU     HG 1355   7.136   3.658   5.506
   88LEU    CD1 1356   7.280   3.814   5.540
   88LEU   HD11 1357   7.307   3.910   5.496
   88LEU   HD12 1358   7.251   3.828   5.644
   88LEU   HD13 1359   7.365   3.746   5.535
   88LEU    CD2 1360   7.028   3.823   5.482
   88LEU   HD21 1361   6.949   3.762   5.438
   88LEU   HD22 1362   7.009   3.835   5.589
   88LEU   HD23 1363   7.030   3.921   5.434
   88LEU      C 1364   7.140   3.677   5.071
   88LEU      O 1365   7.177   3.565   5.038
   89SER      N 1366   7.137   3.777   4.984
   89SER      H 1367   7.089   3.863   5.006
   89SER     CA 1368   7.192   3.761   4.850
   89SER     HA 1369   7.288   3.711   4.856
   89SER     CB 1370   7.099   3.678   4.761
   89SER    HB2 1371   7.068   3.586   4.811
   89SER    HB3 1372   7.011   3.735   4.732
   89SER     OG 1373   7.174   3.646   4.646
   89SER     HG 1374   7.120   3.594   4.586
   89SER      C 1375   7.227   3.893   4.783
   89SER      O 1376   7.142   3.982   4.781
   90GLU      N 1377   7.335   3.902   4.706
   90GLU      H 1378   7.413   3.839   4.718
   90GLU     CA 1379   7.350   4.013   4.613
   90GLU     HA 1380   7.331   4.107   4.665
   90GLU     CB 1381   7.490   4.017   4.555
   90GLU    HB2 1382   7.552   4.008   4.644
   90GLU    HB3 1383   7.494   3.924   4.498
   90GLU     CG 1384   7.541   4.132   4.468
   90GLU    HG2 1385   7.650   4.126   4.473
   90GLU    HG3 1386   7.508   4.102   4.368
   90GLU     CD 1387   7.496   4.275   4.496
   90GLU    OE1 1388   7.527   4.360   4.411
   90GLU    OE2 1389   7.428   4.301   4.598
   90GLU      C 1390   7.242   4.013   4.506
   90GLU      O 1391   7.189   4.114   4.459
   91ASP      N 1392   7.190   3.899   4.459
   91ASP      H 1393   7.238   3.814   4.485
   91ASP     CA 1394   7.088   3.892   4.356
   91ASP     HA 1395   7.093   3.978   4.289
   91ASP     CB 1396   7.114   3.766   4.275
   91ASP    HB2 1397   7.070   3.689   4.339
   91ASP    HB3 1398   7.054   3.777   4.185
   91ASP     CG 1399   7.256   3.726   4.237
   91ASP    OD1 1400   7.284   3.607   4.267
   91ASP    OD2 1401   7.331   3.812   4.186
   91ASP      C 1402   6.942   3.913   4.395
   91ASP      O 1403   6.849   3.849   4.345
   92CYX      N 1404   6.915   4.004   4.488
   92CYX      H 1405   7.001   4.047   4.520
   92CYX     CA 1406   6.792   4.035   4.558
   92CYX     HA 1407   6.737   3.944   4.581
   92CYX     CB 1408   6.827   4.106   4.689
   92CYX    HB2 1409   6.743   4.098   4.758
   92CYX    HB3 1410   6.915   4.060   4.733
   92CYX     SG 1411   6.878   4.276   4.653
   92CYX      C 1412   6.691   4.104   4.469
   92CYX      O 1413   6.583   4.149   4.507
   93LEU      N 1414   6.715   4.127   4.340
   93LEU      H 1415   6.801   4.093   4.299
   93LEU     CA 1416   6.633   4.218   4.263
   93LEU     HA 1417   6.593   4.297   4.327
   93LEU     CB 1418   6.719   4.282   4.153
   93LEU    HB2 1419   6.738   4.200   4.084
   93LEU    HB3 1420   6.656   4.356   4.105
   93LEU     CG 1421   6.851   4.346   4.193
   93LEU     HG 1422   6.924   4.267   4.213
   93LEU    CD1 1423   6.903   4.436   4.081
   93LEU   HD11 1424   6.830   4.515   4.061
   93LEU   HD12 1425   6.998   4.481   4.111
   93LEU   HD13 1426   6.918   4.377   3.991
   93LEU    CD2 1427   6.836   4.428   4.320
   93LEU   HD21 1428   6.803   4.363   4.401
   93LEU   HD22 1429   6.932   4.473   4.346
   93LEU   HD23 1430   6.763   4.507   4.304
   93LEU      C 1431   6.499   4.170   4.210
   93LEU      O 1432   6.478   4.132   4.095
   94TYR      N 1433   6.400   4.156   4.299
   94TYR      H 1434   6.423   4.186   4.393
   94TYR     CA 1435   6.268   4.104   4.275
   94TYR     HA 1436   6.249   4.106   4.168
   94TYR     CB 1437   6.249   3.962   4.325
   94TYR    HB2 1438   6.265   3.957   4.433
   94TYR    HB3 1439   6.144   3.944   4.303
   94TYR     CG 1440   6.333   3.856   4.256
   94TYR    CD1 1441   6.281   3.783   4.149
   94TYR    HD1 1442   6.179   3.800   4.114
   94TYR    CE1 1443   6.361   3.687   4.086
   94TYR    HE1 1444   6.315   3.621   4.013
   94TYR     CZ 1445   6.496   3.667   4.124
   94TYR     OH 1446   6.570   3.575   4.056
   94TYR     HH 1447   6.521   3.531   3.986
   94TYR    CE2 1448   6.543   3.755   4.222
   94TYR    HE2 1449   6.651   3.749   4.237
   94TYR    CD2 1450   6.466   3.846   4.298
   94TYR    HD2 1451   6.512   3.900   4.381
   94TYR      C 1452   6.162   4.190   4.345
   94TYR      O 1453   6.201   4.260   4.437
   95LEU      N 1454   6.038   4.172   4.298
   95LEU      H 1455   6.030   4.109   4.220
   95LEU     CA 1456   5.923   4.253   4.333
   95LEU     HA 1457   5.942   4.306   4.426
   95LEU     CB 1458   5.895   4.355   4.224
   95LEU    HB2 1459   5.973   4.431   4.231
   95LEU    HB3 1460   5.908   4.297   4.133
   95LEU     CG 1461   5.758   4.423   4.222
   95LEU     HG 1462   5.722   4.434   4.324
   95LEU    CD1 1463   5.768   4.561   4.157
   95LEU   HD11 1464   5.804   4.550   4.055
   95LEU   HD12 1465   5.670   4.608   4.156
   95LEU   HD13 1466   5.838   4.623   4.214
   95LEU    CD2 1467   5.653   4.349   4.139
   95LEU   HD21 1468   5.639   4.249   4.180
   95LEU   HD22 1469   5.559   4.404   4.143
   95LEU   HD23 1470   5.687   4.342   4.036
   95LEU      C 1471   5.810   4.163   4.380
   95LEU      O 1472   5.794   4.045   4.345
   96ASN      N 1473   5.723   4.213   4.468
   96ASN      H 1474   5.755   4.306   4.490
   96ASN     CA 1475   5.607   4.162   4.537
   96ASN     HA 1476   5.579   4.070   4.485
   96ASN     CB 1477   5.620   4.132   4.687
   96ASN    HB2 1478   5.643   4.230   4.729
   96ASN    HB3 1479   5.524   4.098   4.726
   96ASN     CG 1480   5.727   4.034   4.730
   96ASN    OD1 1481   5.771   3.944   4.658
   96ASN    ND2 1482   5.767   4.044   4.858
   96ASN   HD21 1483   5.838   3.982   4.893
   96ASN   HD22 1484   5.726   4.114   4.918
   96ASN      C 1485   5.493   4.260   4.515
   96ASN      O 1486   5.517   4.381   4.521
   97VAL      N 1487   5.371   4.216   4.488
   97VAL      H 1488   5.364   4.116   4.472
   97VAL     CA 1489   5.253   4.298   4.466
   97VAL     HA 1490   5.254   4.380   4.538
   97VAL     CB 1491   5.243   4.356   4.325
   97VAL     HB 1492   5.328   4.423   4.309
   97VAL    CG1 1493   5.244   4.246   4.220
   97VAL   HG11 1494   5.159   4.179   4.236
   97VAL   HG12 1495   5.237   4.290   4.121
   97VAL   HG13 1496   5.337   4.189   4.228
   97VAL    CG2 1497   5.120   4.440   4.293
   97VAL   HG21 1498   5.116   4.526   4.360
   97VAL   HG22 1499   5.126   4.475   4.190
   97VAL   HG23 1500   5.030   4.380   4.306
   97VAL      C 1501   5.128   4.220   4.505
   97VAL      O 1502   5.132   4.097   4.494
   98TRP      N 1503   5.018   4.288   4.540
   98TRP      H 1504   5.028   4.388   4.546
   98TRP     CA 1505   4.891   4.229   4.577
   98TRP     HA 1506   4.889   4.127   4.539
   98TRP     CB 1507   4.865   4.226   4.727
   98TRP    HB2 1508   4.850   4.326   4.768
   98TRP    HB3 1509   4.772   4.170   4.733
   98TRP     CG 1510   4.962   4.157   4.818
   98TRP    CD1 1511   4.937   4.034   4.869
   98TRP    HD1 1512   4.838   3.990   4.856
   98TRP    NE1 1513   5.052   3.990   4.930
   98TRP    HE1 1514   5.057   3.904   4.982
   98TRP    CE2 1515   5.153   4.084   4.921
   98TRP    CZ2 1516   5.283   4.083   4.974
   98TRP    HZ2 1517   5.313   3.993   5.028
   98TRP    CH2 1518   5.366   4.194   4.956
   98TRP    HH2 1519   5.470   4.199   4.987
   98TRP    CZ3 1520   5.308   4.305   4.894
   98TRP    HZ3 1521   5.370   4.394   4.886
   98TRP    CE3 1522   5.178   4.311   4.842
   98TRP    HE3 1523   5.145   4.401   4.791
   98TRP    CD2 1524   5.097   4.197   4.856
   98TRP      C 1525   4.779   4.303   4.506
   98TRP      O 1526   4.776   4.426   4.503
   99ILE      N 1527   4.677   4.232   4.458
   99ILE      H 1528   4.676   4.132   4.471
   99ILE     CA 1529   4.566   4.293   4.387
   99ILE     HA 1530   4.587   4.400   4.394
   99ILE     CB 1531   4.570   4.250   4.240
   99ILE     HB 1532   4.554   4.142   4.234
   99ILE    CG2 1533   4.461   4.322   4.160
   99ILE   HG21 1534   4.477   4.430   4.166
   99ILE   HG22 1535   4.465   4.290   4.056
   99ILE   HG23 1536   4.363   4.297   4.201
   99ILE    CG1 1537   4.696   4.297   4.170
   99ILE   HG12 1538   4.671   4.323   4.067
   99ILE   HG13 1539   4.733   4.385   4.222
   99ILE    CD1 1540   4.804   4.189   4.170
   99ILE   HD11 1541   4.767   4.100   4.118
   99ILE   HD12 1542   4.893   4.226   4.119
   99ILE   HD13 1543   4.829   4.163   4.273
   99ILE      C 1544   4.436   4.246   4.452
   99ILE      O 1545   4.424   4.125   4.465
  100PRO      N 1546   4.341   4.330   4.494
  100PRO     CD 1547   4.362   4.472   4.480
  100PRO    HD2 1548   4.375   4.496   4.375
  100PRO    HD3 1549   4.451   4.501   4.535
  100PRO     CG 1550   4.234   4.533   4.539
  100PRO    HG2 1551   4.196   4.607   4.469
  100PRO    HG3 1552   4.259   4.582   4.633
  100PRO     CB 1553   4.134   4.421   4.561
  100PRO    HB2 1554   4.047   4.430   4.495
  100PRO    HB3 1555   4.101   4.424   4.665
  100PRO     CA 1556   4.206   4.290   4.533
  100PRO     HA 1557   4.219   4.226   4.621
  100PRO      C 1558   4.120   4.217   4.430
  100PRO      O 1559   4.138   4.231   4.310
  101ALA      N 1560   4.056   4.112   4.483
  101ALA      H 1561   4.068   4.095   4.582
  101ALA     CA 1562   3.968   4.024   4.408
  101ALA     HA 1563   3.973   4.045   4.301
  101ALA     CB 1564   3.989   3.874   4.430
  101ALA    HB1 1565   3.984   3.852   4.537
  101ALA    HB2 1566   3.911   3.818   4.377
  101ALA    HB3 1567   4.087   3.845   4.392
  101ALA      C 1568   3.829   4.060   4.458
  101ALA      O 1569   3.806   4.097   4.574
  102PRO      N 1570   3.732   4.067   4.368
  102PRO     CD 1571   3.597   4.101   4.409
  102PRO    HD2 1572   3.608   4.182   4.481
  102PRO    HD3 1573   3.559   4.013   4.460
  102PRO     CG 1574   3.512   4.140   4.288
  102PRO    HG2 1575   3.507   4.248   4.274
  102PRO    HG3 1576   3.411   4.099   4.293
  102PRO     CB 1577   3.592   4.073   4.176
  102PRO    HB2 1578   3.585   4.127   4.082
  102PRO    HB3 1579   3.554   3.972   4.163
  102PRO     CA 1580   3.738   4.068   4.223
  102PRO     HA 1581   3.781   3.972   4.194
  102PRO      C 1582   3.818   4.181   4.161
  102PRO      O 1583   3.805   4.296   4.202
  103LYS      N 1584   3.905   4.145   4.066
  103LYS      H 1585   3.908   4.045   4.050
  103LYS     CA 1586   4.002   4.229   3.999
  103LYS     HA 1587   4.078   4.260   4.070
  103LYS     CB 1588   4.070   4.155   3.885
  103LYS    HB2 1589   4.080   4.050   3.914
  103LYS    HB3 1590   4.006   4.162   3.797
  103LYS     CG 1591   4.207   4.212   3.853
  103LYS    HG2 1592   4.203   4.317   3.826
  103LYS    HG3 1593   4.278   4.198   3.934
  103LYS     CD 1594   4.251   4.130   3.733
  103LYS    HD2 1595   4.234   4.025   3.757
  103LYS    HD3 1596   4.188   4.158   3.649
  103LYS     CE 1597   4.398   4.151   3.696
  103LYS    HE2 1598   4.460   4.135   3.784
  103LYS    HE3 1599   4.426   4.079   3.619
  103LYS     NZ 1600   4.419   4.287   3.646
  103LYS    HZ1 1601   4.393   4.354   3.718
  103LYS    HZ2 1602   4.516   4.299   3.622
  103LYS    HZ3 1603   4.362   4.302   3.564
  103LYS      C 1604   3.955   4.366   3.952
  103LYS      O 1605   3.874   4.373   3.859
  104PRO      N 1606   3.993   4.476   4.017
  104PRO     CD 1607   4.071   4.494   4.138
  104PRO    HD2 1608   4.164   4.438   4.128
  104PRO    HD3 1609   4.014   4.455   4.222
  104PRO     CG 1610   4.094   4.645   4.148
  104PRO    HG2 1611   4.182   4.674   4.091
  104PRO    HG3 1612   4.107   4.674   4.252
  104PRO     CB 1613   3.968   4.706   4.090
  104PRO    HB2 1614   3.972   4.808   4.053
  104PRO    HB3 1615   3.883   4.695   4.157
  104PRO     CA 1616   3.954   4.609   3.973
  104PRO     HA 1617   3.847   4.607   3.953
  104PRO      C 1618   4.027   4.655   3.850
  104PRO      O 1619   4.135   4.602   3.825
  105LYS      N 1620   3.970   4.746   3.772
  105LYS      H 1621   3.887   4.793   3.806
  105LYS     CA 1622   4.021   4.783   3.642
  105LYS     HA 1623   4.054   4.695   3.586
  105LYS     CB 1624   3.908   4.851   3.564
  105LYS    HB2 1625   3.888   4.942   3.620
  105LYS    HB3 1626   3.953   4.876   3.468
  105LYS     CG 1627   3.777   4.777   3.540
  105LYS    HG2 1628   3.726   4.774   3.636
  105LYS    HG3 1629   3.720   4.838   3.471
  105LYS     CD 1630   3.790   4.635   3.484
  105LYS    HD2 1631   3.852   4.647   3.395
  105LYS    HD3 1632   3.846   4.581   3.560
  105LYS     CE 1633   3.664   4.556   3.448
  105LYS    HE2 1634   3.599   4.623   3.393
  105LYS    HE3 1635   3.695   4.474   3.383
  105LYS     NZ 1636   3.592   4.502   3.564
  105LYS    HZ1 1637   3.563   4.578   3.624
  105LYS    HZ2 1638   3.510   4.451   3.532
  105LYS    HZ3 1639   3.653   4.440   3.615
  105LYS      C 1640   4.138   4.881   3.648
  105LYS      O 1641   4.228   4.876   3.564
  106NLN      N 1642   4.134   4.967   3.750
  106NLN      H 1643   4.076   4.942   3.829
  106NLN     CA 1644   4.195   5.099   3.748
  106NLN     HA 1645   4.292   5.099   3.698
  106NLN     CB 1646   4.100   5.187   3.670
  106NLN    HB2 1647   4.087   5.148   3.569
  106NLN    HB3 1648   4.005   5.182   3.723
  106NLN     CG 1649   4.143   5.333   3.661
  106NLN    OD1 1650   4.248   5.360   3.602
  106NLN    ND2 1651   4.068   5.432   3.710
  106NLN   HD21 1652   3.980   5.411   3.755
  106NLN      C 1653   4.230   5.142   3.890
  106NLN      O 1654   4.212   5.258   3.928
  107ALA      N 1655   4.266   5.052   3.981
  107ALA      H 1656   4.281   4.956   3.952
  107ALA     CA 1657   4.273   5.083   4.122
  107ALA     HA 1658   4.181   5.134   4.150
  107ALA     CB 1659   4.280   4.949   4.196
  107ALA    HB1 1660   4.372   4.898   4.169
  107ALA    HB2 1661   4.278   4.967   4.304
  107ALA    HB3 1662   4.195   4.887   4.168
  107ALA      C 1663   4.386   5.178   4.159
  107ALA      O 1664   4.486   5.188   4.088
  108THR      N 1665   4.391   5.249   4.271
  108THR      H 1666   4.301   5.245   4.317
  108THR     CA 1667   4.496   5.328   4.332
  108THR     HA 1668   4.509   5.402   4.254
  108THR     CB 1669   4.460   5.400   4.462
  108THR     HB 1670   4.435   5.323   4.535
  108THR    CG2 1671   4.570   5.490   4.519
  108THR   HG21 1672   4.595   5.567   4.446
  108THR   HG22 1673   4.535   5.537   4.611
  108THR   HG23 1674   4.659   5.430   4.540
  108THR    OG1 1675   4.364   5.493   4.419
  108THR    HG1 1676   4.334   5.545   4.494
  108THR      C 1677   4.621   5.249   4.367
  108THR      O 1678   4.607   5.139   4.421
  109VAL      N 1679   4.741   5.300   4.338
  109VAL      H 1680   4.748   5.395   4.304
  109VAL     CA 1681   4.862   5.222   4.350
  109VAL     HA 1682   4.831   5.121   4.377
  109VAL     CB 1683   4.947   5.215   4.223
  109VAL     HB 1684   4.993   5.313   4.206
  109VAL    CG1 1685   5.056   5.109   4.235
  109VAL   HG11 1686   5.010   5.011   4.251
  109VAL   HG12 1687   5.115   5.107   4.143
  109VAL   HG13 1688   5.121   5.133   4.319
  109VAL    CG2 1689   4.866   5.176   4.099
  109VAL   HG21 1690   4.787   5.250   4.082
  109VAL   HG22 1691   4.932   5.173   4.012
  109VAL   HG23 1692   4.821   5.078   4.114
  109VAL      C 1693   4.954   5.273   4.460
  109VAL      O 1694   4.978   5.393   4.465
  110LEU      N 1695   5.011   5.193   4.551
  110LEU      H 1696   4.990   5.094   4.546
  110LEU     CA 1697   5.098   5.239   4.656
  110LEU     HA 1698   5.113   5.347   4.651
  110LEU     CB 1699   5.031   5.205   4.790
  110LEU    HB2 1700   4.983   5.109   4.770
  110LEU    HB3 1701   5.104   5.193   4.870
  110LEU     CG 1702   4.926   5.306   4.833
  110LEU     HG 1703   4.890   5.364   4.748
  110LEU    CD1 1704   4.811   5.225   4.892
  110LEU   HD11 1705   4.847   5.167   4.977
  110LEU   HD12 1706   4.732   5.293   4.925
  110LEU   HD13 1707   4.772   5.157   4.816
  110LEU    CD2 1708   4.981   5.413   4.927
  110LEU   HD21 1709   5.061   5.468   4.877
  110LEU   HD22 1710   4.901   5.482   4.954
  110LEU   HD23 1711   5.020   5.366   5.017
  110LEU      C 1712   5.232   5.170   4.643
  110LEU      O 1713   5.238   5.048   4.631
  111ILE      N 1714   5.344   5.241   4.660
  111ILE      H 1715   5.339   5.339   4.685
  111ILE     CA 1716   5.475   5.181   4.643
  111ILE     HA 1717   5.473   5.074   4.624
  111ILE     CB 1718   5.552   5.251   4.532
  111ILE     HB 1719   5.569   5.355   4.561
  111ILE    CG2 1720   5.687   5.181   4.508
  111ILE   HG21 1721   5.670   5.077   4.479
  111ILE   HG22 1722   5.741   5.232   4.428
  111ILE   HG23 1723   5.746   5.184   4.599
  111ILE    CG1 1724   5.483   5.273   4.397
  111ILE   HG12 1725   5.409   5.352   4.410
  111ILE   HG13 1726   5.559   5.305   4.326
  111ILE    CD1 1727   5.414   5.148   4.344
  111ILE   HD11 1728   5.338   5.116   4.415
  111ILE   HD12 1729   5.367   5.170   4.248
  111ILE   HD13 1730   5.488   5.069   4.331
  111ILE      C 1731   5.552   5.193   4.774
  111ILE      O 1732   5.595   5.301   4.814
  112TRP      N 1733   5.559   5.081   4.845
  112TRP      H 1734   5.507   5.001   4.812
  112TRP     CA 1735   5.626   5.071   4.973
  112TRP     HA 1736   5.615   5.166   5.025
  112TRP     CB 1737   5.572   4.960   5.063
  112TRP    HB2 1738   5.480   5.013   5.087
  112TRP    HB3 1739   5.547   4.863   5.019
  112TRP     CG 1740   5.640   4.932   5.192
  112TRP    CD1 1741   5.685   4.816   5.245
  112TRP    HD1 1742   5.680   4.728   5.180
  112TRP    NE1 1743   5.729   4.835   5.375
  112TRP    HE1 1744   5.764   4.759   5.432
  112TRP    CE2 1745   5.704   4.963   5.419
  112TRP    CZ2 1746   5.714   5.030   5.541
  112TRP    HZ2 1747   5.768   4.980   5.621
  112TRP    CH2 1748   5.655   5.156   5.554
  112TRP    HH2 1749   5.645   5.201   5.653
  112TRP    CZ3 1750   5.608   5.226   5.443
  112TRP    HZ3 1751   5.577   5.330   5.444
  112TRP    CE3 1752   5.601   5.156   5.322
  112TRP    HE3 1753   5.565   5.217   5.239
  112TRP    CD2 1754   5.642   5.023   5.306
  112TRP      C 1755   5.778   5.057   4.968
  112TRP      O 1756   5.832   4.970   4.899
  113ILE      N 1757   5.851   5.139   5.045
  113ILE      H 1758   5.799   5.208   5.098
  113ILE     CA 1759   5.995   5.146   5.046
  113ILE     HA 1760   6.046   5.052   5.027
  113ILE     CB 1761   6.045   5.252   4.947
  113ILE     HB 1762   5.997   5.349   4.963
  113ILE    CG2 1763   6.194   5.264   4.976
  113ILE   HG21 1764   6.242   5.168   4.960
  113ILE   HG22 1765   6.238   5.338   4.909
  113ILE   HG23 1766   6.209   5.295   5.079
  113ILE    CG1 1767   6.004   5.221   4.803
  113ILE   HG12 1768   6.049   5.126   4.774
  113ILE   HG13 1769   5.895   5.213   4.798
  113ILE    CD1 1770   6.051   5.331   4.708
  113ILE   HD11 1771   6.160   5.339   4.713
  113ILE   HD12 1772   6.021   5.307   4.606
  113ILE   HD13 1773   6.006   5.426   4.737
  113ILE      C 1774   6.039   5.164   5.190
  113ILE      O 1775   6.032   5.271   5.249
  114TYR      N 1776   6.071   5.050   5.251
  114TYR      H 1777   6.055   4.965   5.198
  114TYR     CA 1778   6.120   5.038   5.386
  114TYR     HA 1779   6.074   5.112   5.451
  114TYR     CB 1780   6.083   4.899   5.436
  114TYR    HB2 1781   6.140   4.890   5.529
  114TYR    HB3 1782   5.976   4.891   5.458
  114TYR     CG 1783   6.123   4.788   5.342
  114TYR    CD1 1784   6.248   4.727   5.355
  114TYR    HD1 1785   6.303   4.737   5.449
  114TYR    CE1 1786   6.303   4.654   5.249
  114TYR    HE1 1787   6.400   4.608   5.267
  114TYR     CZ 1788   6.221   4.608   5.143
  114TYR     OH 1789   6.288   4.554   5.038
  114TYR     HH 1790   6.383   4.554   5.050
  114TYR    CE2 1791   6.091   4.660   5.137
  114TYR    HE2 1792   6.027   4.629   5.055
  114TYR    CD2 1793   6.043   4.750   5.233
  114TYR    HD2 1794   5.943   4.791   5.224
  114TYR      C 1795   6.270   5.061   5.401
  114TYR      O 1796   6.343   5.038   5.305
  115GLY      N 1797   6.321   5.093   5.520
  115GLY      H 1798   6.260   5.145   5.581
  115GLY     CA 1799   6.454   5.059   5.567
  115GLY    HA2 1800   6.453   4.955   5.598
  115GLY    HA3 1801   6.523   5.071   5.483
  115GLY      C 1802   6.502   5.145   5.683
  115GLY      O 1803   6.432   5.237   5.724
  116GLY      N 1804   6.614   5.113   5.747
  116GLY      H 1805   6.647   5.018   5.740
  116GLY     CA 1806   6.692   5.207   5.827
  116GLY    HA2 1807   6.649   5.306   5.812
  116GLY    HA3 1808   6.681   5.178   5.931
  116GLY      C 1809   6.840   5.212   5.793
  116GLY      O 1810   6.881   5.107   5.745
  117GLY      N 1811   6.916   5.320   5.816
  117GLY      H 1812   6.870   5.402   5.853
  117GLY     CA 1813   7.059   5.326   5.791
  117GLY    HA2 1814   7.094   5.421   5.831
  117GLY    HA3 1815   7.104   5.244   5.846
  117GLY      C 1816   7.100   5.316   5.645
  117GLY      O 1817   7.220   5.300   5.623
  118PHE      N 1818   7.004   5.309   5.554
  118PHE      H 1819   6.909   5.317   5.588
  118PHE     CA 1820   7.024   5.260   5.418
  118PHE     HA 1821   6.928   5.228   5.378
  118PHE     CB 1822   7.082   5.366   5.326
  118PHE    HB2 1823   7.181   5.383   5.369
  118PHE    HB3 1824   7.092   5.328   5.224
  118PHE     CG 1825   7.015   5.502   5.315
  118PHE    CD1 1826   7.070   5.605   5.393
  118PHE    HD1 1827   7.148   5.583   5.466
  118PHE    CE1 1828   7.024   5.735   5.377
  118PHE    HE1 1829   7.074   5.817   5.428
  118PHE     CZ 1830   6.914   5.760   5.295
  118PHE     HZ 1831   6.872   5.860   5.286
  118PHE    CE2 1832   6.857   5.654   5.224
  118PHE    HE2 1833   6.778   5.678   5.153
  118PHE    CD2 1834   6.898   5.521   5.241
  118PHE    HD2 1835   6.839   5.440   5.198
  118PHE      C 1836   7.088   5.122   5.420
  118PHE      O 1837   7.177   5.092   5.342
  119GLN      N 1838   7.062   5.044   5.525
  119GLN      H 1839   7.001   5.083   5.595
  119GLN     CA 1840   7.131   4.920   5.555
  119GLN     HA 1841   7.195   4.885   5.474
  119GLN     CB 1842   7.219   4.957   5.673
  119GLN    HB2 1843   7.294   5.028   5.638
  119GLN    HB3 1844   7.156   5.005   5.748
  119GLN     CG 1845   7.289   4.836   5.735
  119GLN    HG2 1846   7.326   4.848   5.837
  119GLN    HG3 1847   7.211   4.760   5.734
  119GLN     CD 1848   7.405   4.789   5.646
  119GLN    OE1 1849   7.411   4.686   5.580
  119GLN    NE2 1850   7.501   4.879   5.628
  119GLN   HE21 1851   7.581   4.856   5.571
  119GLN   HE22 1852   7.494   4.970   5.672
  119GLN      C 1853   7.034   4.803   5.564
  119GLN      O 1854   7.072   4.695   5.518
  120THR      N 1855   6.920   4.819   5.629
  120THR      H 1856   6.901   4.911   5.667
  120THR     CA 1857   6.828   4.711   5.660
  120THR     HA 1858   6.861   4.610   5.637
  120THR     CB 1859   6.801   4.720   5.810
  120THR     HB 1860   6.730   4.643   5.840
  120THR    CG2 1861   6.932   4.699   5.884
  120THR   HG21 1862   7.003   4.776   5.854
  120THR   HG22 1863   6.914   4.705   5.991
  120THR   HG23 1864   6.972   4.601   5.859
  120THR    OG1 1865   6.736   4.838   5.852
  120THR    HG1 1866   6.723   4.835   5.947
  120THR      C 1867   6.700   4.704   5.578
  120THR      O 1868   6.651   4.799   5.518
  121GLY      N 1869   6.649   4.583   5.555
  121GLY      H 1870   6.713   4.506   5.568
  121GLY     CA 1871   6.514   4.553   5.514
  121GLY    HA2 1872   6.459   4.524   5.604
  121GLY    HA3 1873   6.472   4.645   5.474
  121GLY      C 1874   6.500   4.443   5.409
  121GLY      O 1875   6.595   4.405   5.342
  122THR      N 1876   6.383   4.380   5.407
  122THR      H 1877   6.332   4.393   5.493
  122THR     CA 1878   6.326   4.294   5.305
  122THR     HA 1879   6.344   4.325   5.202
  122THR     CB 1880   6.382   4.154   5.324
  122THR     HB 1881   6.490   4.160   5.332
  122THR    CG2 1882   6.325   4.089   5.450
  122THR   HG21 1883   6.217   4.082   5.442
  122THR   HG22 1884   6.367   3.989   5.461
  122THR   HG23 1885   6.351   4.149   5.537
  122THR    OG1 1886   6.360   4.078   5.208
  122THR    HG1 1887   6.396   3.990   5.220
  122THR      C 1888   6.173   4.290   5.302
  122THR      O 1889   6.098   4.281   5.399
  123SER      N 1890   6.121   4.299   5.179
  123SER      H 1891   6.191   4.303   5.106
  123SER     CA 1892   5.982   4.313   5.142
  123SER     HA 1893   5.936   4.385   5.210
  123SER     CB 1894   5.960   4.361   4.997
  123SER    HB2 1895   5.855   4.382   4.975
  123SER    HB3 1896   6.020   4.448   4.972
  123SER     OG 1897   6.003   4.251   4.920
  123SER     HG 1898   5.993   4.271   4.827
  123SER      C 1899   5.897   4.189   5.163
  123SER      O 1900   5.776   4.205   5.172
  124SER      N 1901   5.958   4.070   5.180
  124SER      H 1902   6.059   4.069   5.182
  124SER     CA 1903   5.888   3.946   5.203
  124SER     HA 1904   5.799   3.940   5.140
  124SER     CB 1905   5.981   3.830   5.168
  124SER    HB2 1906   5.940   3.738   5.210
  124SER    HB3 1907   5.987   3.821   5.060
  124SER     OG 1908   6.110   3.853   5.221
  124SER     HG 1909   6.167   3.780   5.198
  124SER      C 1910   5.853   3.928   5.349
  124SER      O 1911   5.788   3.828   5.382
  125LEU      N 1912   5.876   4.025   5.437
  125LEU      H 1913   5.945   4.093   5.409
  125LEU     CA 1914   5.819   4.035   5.570
  125LEU     HA 1915   5.843   3.948   5.631
  125LEU     CB 1916   5.882   4.158   5.633
  125LEU    HB2 1917   5.985   4.122   5.631
  125LEU    HB3 1918   5.871   4.242   5.565
  125LEU     CG 1919   5.847   4.202   5.774
  125LEU     HG 1920   5.739   4.216   5.778
  125LEU    CD1 1921   5.889   4.102   5.881
  125LEU   HD11 1922   5.997   4.088   5.877
  125LEU   HD12 1923   5.861   4.140   5.979
  125LEU   HD13 1924   5.839   4.007   5.863
  125LEU    CD2 1925   5.899   4.345   5.798
  125LEU   HD21 1926   5.853   4.413   5.726
  125LEU   HD22 1927   5.874   4.376   5.899
  125LEU   HD23 1928   6.007   4.347   5.785
  125LEU      C 1929   5.667   4.037   5.568
  125LEU      O 1930   5.600   4.090   5.479
  126HIE      N 1931   5.601   3.977   5.668
  126HIE      H 1932   5.659   3.952   5.747
  126HIE     CA 1933   5.459   3.954   5.677
  126HIE     HA 1934   5.424   3.903   5.588
  126HIE     CB 1935   5.428   3.867   5.799
  126HIE    HB2 1936   5.329   3.822   5.798
  126HIE    HB3 1937   5.503   3.789   5.789
  126HIE     CG 1938   5.447   3.927   5.935
  126HIE    ND1 1939   5.573   3.958   5.987
  126HIE    CE1 1940   5.552   3.988   6.116
  126HIE    HE1 1941   5.637   4.014   6.179
  126HIE    NE2 1942   5.421   3.980   6.144
  126HIE    HE2 1943   5.380   3.998   6.234
  126HIE    CD2 1944   5.351   3.944   6.031
  126HIE    HD2 1945   5.242   3.935   6.035
  126HIE      C 1946   5.383   4.083   5.702
  126HIE      O 1947   5.268   4.099   5.659
  127VAL      N 1948   5.450   4.181   5.763
  127VAL      H 1949   5.539   4.162   5.807
  127VAL     CA 1950   5.389   4.310   5.785
  127VAL     HA 1951   5.287   4.302   5.822
  127VAL     CB 1952   5.468   4.400   5.879
  127VAL     HB 1953   5.571   4.402   5.842
  127VAL    CG1 1954   5.415   4.543   5.889
  127VAL   HG11 1955   5.312   4.541   5.926
  127VAL   HG12 1956   5.477   4.600   5.958
  127VAL   HG13 1957   5.418   4.590   5.791
  127VAL    CG2 1958   5.485   4.346   6.021
  127VAL   HG21 1959   5.538   4.251   6.018
  127VAL   HG22 1960   5.543   4.417   6.080
  127VAL   HG23 1961   5.387   4.332   6.066
  127VAL      C 1962   5.351   4.382   5.656
  127VAL      O 1963   5.244   4.441   5.654
  128TYR      N 1964   5.439   4.369   5.556
  128TYR      H 1965   5.525   4.324   5.584
  128TYR     CA 1966   5.433   4.431   5.426
  128TYR     HA 1967   5.368   4.518   5.430
  128TYR     CB 1968   5.572   4.476   5.381
  128TYR    HB2 1969   5.619   4.383   5.349
  128TYR    HB3 1970   5.561   4.543   5.296
  128TYR     CG 1971   5.658   4.542   5.486
  128TYR    CD1 1972   5.606   4.608   5.598
  128TYR    HD1 1973   5.499   4.608   5.621
  128TYR    CE1 1974   5.696   4.675   5.682
  128TYR    HE1 1975   5.658   4.725   5.771
  128TYR     CZ 1976   5.833   4.679   5.653
  128TYR     OH 1977   5.925   4.738   5.736
  128TYR     HH 1978   5.886   4.776   5.815
  128TYR    CE2 1979   5.880   4.619   5.534
  128TYR    HE2 1980   5.983   4.636   5.502
  128TYR    CD2 1981   5.795   4.538   5.457
  128TYR    HD2 1982   5.836   4.475   5.378
  128TYR      C 1983   5.353   4.351   5.324
  128TYR      O 1984   5.384   4.345   5.205
  129ASP      N 1985   5.252   4.278   5.373
  129ASP      H 1986   5.244   4.281   5.474
  129ASP     CA 1987   5.160   4.196   5.300
  129ASP     HA 1988   5.204   4.159   5.207
  129ASP     CB 1989   5.127   4.077   5.389
  129ASP    HB2 1990   5.216   4.024   5.423
  129ASP    HB3 1991   5.076   4.122   5.475
  129ASP     CG 1992   5.033   3.979   5.320
  129ASP    OD1 1993   4.972   4.016   5.218
  129ASP    OD2 1994   5.032   3.862   5.366
  129ASP      C 1995   5.037   4.280   5.265
  129ASP      O 1996   4.959   4.315   5.354
  130GLY      N 1997   5.022   4.308   5.136
  130GLY      H 1998   5.088   4.272   5.069
  130GLY     CA 1999   4.913   4.390   5.088
  130GLY    HA2 2000   4.925   4.485   5.139
  130GLY    HA3 2001   4.933   4.403   4.982
  130GLY      C 2002   4.770   4.342   5.106
  130GLY      O 2003   4.679   4.414   5.064
  131LYS      N 2004   4.740   4.231   5.175
  131LYS      H 2005   4.813   4.185   5.227
  131LYS     CA 2006   4.608   4.173   5.175
  131LYS     HA 2007   4.575   4.157   5.073
  131LYS     CB 2008   4.609   4.040   5.247
  131LYS    HB2 2009   4.505   4.008   5.248
  131LYS    HB3 2010   4.667   3.974   5.182
  131LYS     CG 2011   4.665   4.034   5.389
  131LYS    HG2 2012   4.754   4.097   5.391
  131LYS    HG3 2013   4.589   4.077   5.455
  131LYS     CD 2014   4.701   3.894   5.437
  131LYS    HD2 2015   4.613   3.830   5.435
  131LYS    HD3 2016   4.778   3.851   5.373
  131LYS     CE 2017   4.753   3.904   5.580
  131LYS    HE2 2018   4.853   3.947   5.580
  131LYS    HE3 2019   4.686   3.966   5.640
  131LYS     NZ 2020   4.758   3.769   5.637
  131LYS    HZ1 2021   4.820   3.711   5.582
  131LYS    HZ2 2022   4.792   3.774   5.732
  131LYS    HZ3 2023   4.665   3.729   5.637
  131LYS      C 2024   4.500   4.259   5.240
  131LYS      O 2025   4.396   4.280   5.178
  132PHE      N 2026   4.516   4.318   5.359
  132PHE      H 2027   4.607   4.311   5.401
  132PHE     CA 2028   4.413   4.392   5.429
  132PHE     HA 2029   4.322   4.332   5.435
  132PHE     CB 2030   4.458   4.427   5.571
  132PHE    HB2 2031   4.547   4.489   5.558
  132PHE    HB3 2032   4.387   4.478   5.636
  132PHE     CG 2033   4.502   4.302   5.644
  132PHE    CD1 2034   4.409   4.201   5.671
  132PHE    HD1 2035   4.311   4.208   5.624
  132PHE    CE1 2036   4.439   4.093   5.755
  132PHE    HE1 2037   4.363   4.019   5.780
  132PHE     CZ 2038   4.568   4.080   5.807
  132PHE     HZ 2039   4.596   3.992   5.866
  132PHE    CE2 2040   4.662   4.181   5.783
  132PHE    HE2 2041   4.761   4.175   5.829
  132PHE    CD2 2042   4.630   4.289   5.701
  132PHE    HD2 2043   4.705   4.365   5.680
  132PHE      C 2044   4.385   4.523   5.356
  132PHE      O 2045   4.271   4.567   5.349
  133LEU      N 2046   4.484   4.598   5.307
  133LEU      H 2047   4.575   4.570   5.341
  133LEU     CA 2048   4.475   4.717   5.226
  133LEU     HA 2049   4.406   4.785   5.276
  133LEU     CB 2050   4.607   4.790   5.201
  133LEU    HB2 2051   4.655   4.704   5.154
  133LEU    HB3 2052   4.611   4.875   5.133
  133LEU     CG 2053   4.680   4.825   5.331
  133LEU     HG 2054   4.664   4.741   5.399
  133LEU    CD1 2055   4.829   4.851   5.316
  133LEU   HD11 2056   4.845   4.935   5.248
  133LEU   HD12 2057   4.872   4.875   5.413
  133LEU   HD13 2058   4.878   4.762   5.276
  133LEU    CD2 2059   4.602   4.924   5.417
  133LEU   HD21 2060   4.505   4.881   5.443
  133LEU   HD22 2061   4.658   4.945   5.508
  133LEU   HD23 2062   4.587   5.016   5.361
  133LEU      C 2063   4.405   4.693   5.093
  133LEU      O 2064   4.319   4.776   5.064
  134ALA      N 2065   4.430   4.582   5.024
  134ALA      H 2066   4.509   4.524   5.049
  134ALA     CA 2067   4.346   4.539   4.914
  134ALA     HA 2068   4.344   4.617   4.837
  134ALA     CB 2069   4.416   4.416   4.857
  134ALA    HB1 2070   4.418   4.337   4.932
  134ALA    HB2 2071   4.362   4.381   4.769
  134ALA    HB3 2072   4.518   4.442   4.829
  134ALA      C 2073   4.203   4.499   4.947
  134ALA      O 2074   4.108   4.533   4.875
  135ARG      N 2075   4.180   4.429   5.057
  135ARG      H 2076   4.260   4.401   5.112
  135ARG     CA 2077   4.048   4.387   5.101
  135ARG     HA 2078   3.993   4.339   5.020
  135ARG     CB 2079   4.067   4.286   5.215
  135ARG    HB2 2080   4.122   4.202   5.173
  135ARG    HB3 2081   4.129   4.335   5.290
  135ARG     CG 2082   3.939   4.236   5.280
  135ARG    HG2 2083   3.964   4.170   5.363
  135ARG    HG3 2084   3.882   4.321   5.318
  135ARG     CD 2085   3.855   4.160   5.178
  135ARG    HD2 2086   3.792   4.231   5.124
  135ARG    HD3 2087   3.921   4.109   5.108
  135ARG     NE 2088   3.769   4.060   5.242
  135ARG     HE 2089   3.812   3.970   5.258
  135ARG     CZ 2090   3.637   4.073   5.266
  135ARG    NH1 2091   3.574   4.187   5.232
  135ARG   HH11 2092   3.626   4.262   5.189
  135ARG   HH12 2093   3.475   4.197   5.250
  135ARG    NH2 2094   3.568   3.983   5.337
  135ARG   HH21 2095   3.615   3.902   5.375
  135ARG   HH22 2096   3.469   3.997   5.353
  135ARG      C 2097   3.969   4.509   5.146
  135ARG      O 2098   3.859   4.521   5.091
  136VAL      N 2099   4.013   4.595   5.238
  136VAL      H 2100   4.101   4.573   5.283
  136VAL     CA 2101   3.937   4.707   5.287
  136VAL     HA 2102   3.832   4.680   5.294
  136VAL     CB 2103   3.986   4.747   5.426
  136VAL     HB 2104   4.082   4.797   5.418
  136VAL    CG1 2105   3.885   4.841   5.490
  136VAL   HG11 2106   3.789   4.791   5.498
  136VAL   HG12 2107   3.920   4.870   5.589
  136VAL   HG13 2108   3.874   4.930   5.428
  136VAL    CG2 2109   4.007   4.637   5.529
  136VAL   HG21 2110   4.081   4.566   5.492
  136VAL   HG22 2111   4.042   4.681   5.623
  136VAL   HG23 2112   3.913   4.585   5.546
  136VAL      C 2113   3.932   4.825   5.190
  136VAL      O 2114   3.821   4.866   5.158
  137GLU      N 2115   4.044   4.872   5.137
  137GLU      H 2116   4.128   4.816   5.143
  137GLU     CA 2117   4.053   5.002   5.072
  137GLU     HA 2118   3.961   5.059   5.082
  137GLU     CB 2119   4.165   5.078   5.142
  137GLU    HB2 2120   4.252   5.012   5.141
  137GLU    HB3 2121   4.185   5.166   5.080
  137GLU     CG 2122   4.136   5.122   5.285
  137GLU    HG2 2123   4.145   5.032   5.345
  137GLU    HG3 2124   4.218   5.190   5.308
  137GLU     CD 2125   4.003   5.191   5.316
  137GLU    OE1 2126   3.964   5.293   5.255
  137GLU    OE2 2127   3.934   5.138   5.405
  137GLU      C 2128   4.082   5.006   4.923
  137GLU      O 2129   4.081   5.109   4.856
  138ARG      N 2130   4.084   4.883   4.870
  138ARG      H 2131   4.114   4.809   4.932
  138ARG     CA 2132   4.071   4.853   4.730
  138ARG     HA 2133   4.088   4.746   4.717
  138ARG     CB 2134   3.935   4.888   4.672
  138ARG    HB2 2135   3.933   4.997   4.667
  138ARG    HB3 2136   3.935   4.847   4.571
  138ARG     CG 2137   3.812   4.838   4.748
  138ARG    HG2 2138   3.802   4.900   4.837
  138ARG    HG3 2139   3.726   4.854   4.683
  138ARG     CD 2140   3.819   4.691   4.789
  138ARG    HD2 2141   3.912   4.673   4.843
  138ARG    HD3 2142   3.734   4.668   4.854
  138ARG     NE 2143   3.815   4.602   4.673
  138ARG     HE 2144   3.830   4.640   4.581
  138ARG     CZ 2145   3.806   4.469   4.687
  138ARG    NH1 2146   3.812   4.409   4.806
  138ARG   HH11 2147   3.824   4.464   4.890
  138ARG   HH12 2148   3.805   4.308   4.812
  138ARG    NH2 2149   3.776   4.393   4.581
  138ARG   HH21 2150   3.760   4.436   4.491
  138ARG   HH22 2151   3.769   4.293   4.591
  138ARG      C 2152   4.186   4.902   4.644
  138ARG      O 2153   4.169   4.919   4.524
  139VAL      N 2154   4.303   4.913   4.708
  139VAL      H 2155   4.303   4.880   4.803
  139VAL     CA 2156   4.425   4.970   4.656
  139VAL     HA 2157   4.418   5.026   4.563
  139VAL     CB 2158   4.487   5.061   4.763
  139VAL     HB 2159   4.581   5.099   4.722
  139VAL    CG1 2160   4.399   5.178   4.805
  139VAL   HG11 2161   4.305   5.140   4.846
  139VAL   HG12 2162   4.451   5.237   4.881
  139VAL   HG13 2163   4.378   5.241   4.718
  139VAL    CG2 2164   4.537   4.985   4.885
  139VAL   HG21 2165   4.613   4.913   4.855
  139VAL   HG22 2166   4.580   5.055   4.957
  139VAL   HG23 2167   4.454   4.932   4.931
  139VAL      C 2168   4.521   4.859   4.616
  139VAL      O 2169   4.507   4.742   4.651
  140ILE      N 2170   4.624   4.886   4.535
  140ILE      H 2171   4.620   4.978   4.494
  140ILE     CA 2172   4.730   4.796   4.493
  140ILE     HA 2173   4.713   4.695   4.529
  140ILE     CB 2174   4.746   4.794   4.341
  140ILE     HB 2175   4.747   4.898   4.310
  140ILE    CG2 2176   4.869   4.724   4.287
  140ILE   HG21 2177   4.868   4.620   4.318
  140ILE   HG22 2178   4.869   4.729   4.178
  140ILE   HG23 2179   4.959   4.773   4.326
  140ILE    CG1 2180   4.615   4.730   4.294
  140ILE   HG12 2181   4.602   4.637   4.349
  140ILE   HG13 2182   4.534   4.798   4.319
  140ILE    CD1 2183   4.614   4.702   4.145
  140ILE   HD11 2184   4.695   4.634   4.120
  140ILE   HD12 2185   4.519   4.657   4.117
  140ILE   HD13 2186   4.627   4.795   4.090
  140ILE      C 2187   4.862   4.828   4.563
  140ILE      O 2188   4.919   4.933   4.538
  141VAL      N 2189   4.900   4.746   4.661
  141VAL      H 2190   4.835   4.678   4.697
  141VAL     CA 2191   5.029   4.760   4.727
  141VAL     HA 2192   5.082   4.855   4.733
  141VAL     CB 2193   5.015   4.703   4.869
  141VAL     HB 2194   4.960   4.610   4.859
  141VAL    CG1 2195   5.145   4.677   4.943
  141VAL   HG11 2196   5.200   4.770   4.953
  141VAL   HG12 2197   5.123   4.637   5.042
  141VAL   HG13 2198   5.205   4.605   4.887
  141VAL    CG2 2199   4.909   4.779   4.948
  141VAL   HG21 2200   4.813   4.771   4.897
  141VAL   HG22 2201   4.901   4.737   5.048
  141VAL   HG23 2202   4.937   4.884   4.955
  141VAL      C 2203   5.140   4.697   4.645
  141VAL      O 2204   5.138   4.578   4.612
  142VAL      N 2205   5.251   4.768   4.626
  142VAL      H 2206   5.247   4.867   4.645
  142VAL     CA 2207   5.375   4.713   4.573
  142VAL     HA 2208   5.372   4.605   4.557
  142VAL     CB 2209   5.420   4.780   4.444
  142VAL     HB 2210   5.438   4.885   4.466
  142VAL    CG1 2211   5.547   4.717   4.386
  142VAL   HG11 2212   5.529   4.612   4.364
  142VAL   HG12 2213   5.575   4.769   4.294
  142VAL   HG13 2214   5.628   4.726   4.458
  142VAL    CG2 2215   5.309   4.787   4.339
  142VAL   HG21 2216   5.225   4.844   4.379
  142VAL   HG22 2217   5.347   4.836   4.249
  142VAL   HG23 2218   5.276   4.686   4.314
  142VAL      C 2219   5.481   4.726   4.682
  142VAL      O 2220   5.499   4.829   4.746
  143SER      N 2221   5.578   4.635   4.680
  143SER      H 2222   5.550   4.542   4.651
  143SER     CA 2223   5.714   4.655   4.726
  143SER     HA 2224   5.748   4.755   4.700
  143SER     CB 2225   5.721   4.639   4.878
  143SER    HB2 2226   5.629   4.679   4.919
  143SER    HB3 2227   5.727   4.532   4.899
  143SER     OG 2228   5.832   4.705   4.937
  143SER     HG 2229   5.831   4.691   5.032
  143SER      C 2230   5.816   4.567   4.657
  143SER      O 2231   5.788   4.470   4.587
  144MET      N 2232   5.941   4.615   4.664
  144MET      H 2233   5.954   4.703   4.712
  144MET     CA 2234   6.055   4.555   4.599
  144MET     HA 2235   6.031   4.453   4.570
  144MET     CB 2236   6.094   4.634   4.474
  144MET    HB2 2237   6.193   4.598   4.444
  144MET    HB3 2238   6.021   4.608   4.397
  144MET     CG 2239   6.098   4.785   4.491
  144MET    HG2 2240   6.096   4.804   4.598
  144MET    HG3 2241   6.194   4.818   4.450
  144MET     SD 2242   5.965   4.878   4.412
  144MET     CE 2243   6.026   5.047   4.433
  144MET    HE1 2244   6.122   5.057   4.383
  144MET    HE2 2245   5.955   5.117   4.389
  144MET    HE3 2246   6.038   5.069   4.539
  144MET      C 2247   6.171   4.541   4.696
  144MET      O 2248   6.187   4.611   4.796
  145ASN      N 2249   6.271   4.460   4.657
  145ASN      H 2250   6.251   4.405   4.575
  145ASN     CA 2251   6.400   4.444   4.720
  145ASN     HA 2252   6.397   4.492   4.818
  145ASN     CB 2253   6.441   4.298   4.739
  145ASN    HB2 2254   6.423   4.249   4.643
  145ASN    HB3 2255   6.547   4.293   4.763
  145ASN     CG 2256   6.364   4.224   4.846
  145ASN    OD1 2257   6.282   4.280   4.919
  145ASN    ND2 2258   6.388   4.093   4.866
  145ASN   HD21 2259   6.337   4.043   4.937
  145ASN   HD22 2260   6.457   4.045   4.810
  145ASN      C 2261   6.502   4.514   4.630
  145ASN      O 2262   6.488   4.507   4.508
  146TYR      N 2263   6.601   4.581   4.689
  146TYR      H 2264   6.608   4.564   4.788
  146TYR     CA 2265   6.689   4.681   4.630
  146TYR     HA 2266   6.719   4.647   4.531
  146TYR     CB 2267   6.622   4.817   4.616
  146TYR    HB2 2268   6.695   4.896   4.597
  146TYR    HB3 2269   6.557   4.806   4.529
  146TYR     CG 2270   6.539   4.854   4.737
  146TYR    CD1 2271   6.399   4.842   4.727
  146TYR    HD1 2272   6.357   4.803   4.634
  146TYR    CE1 2273   6.314   4.878   4.832
  146TYR    HE1 2274   6.206   4.879   4.819
  146TYR     CZ 2275   6.370   4.911   4.956
  146TYR     OH 2276   6.280   4.925   5.058
  146TYR     HH 2277   6.189   4.910   5.030
  146TYR    CE2 2278   6.509   4.930   4.969
  146TYR    HE2 2279   6.554   4.973   5.058
  146TYR    CD2 2280   6.590   4.891   4.862
  146TYR    HD2 2281   6.698   4.888   4.874
  146TYR      C 2282   6.817   4.685   4.712
  146TYR      O 2283   6.805   4.671   4.834
  147ARG      N 2284   6.938   4.702   4.657
  147ARG      H 2285   6.941   4.738   4.563
  147ARG     CA 2286   7.063   4.682   4.727
  147ARG     HA 2287   7.068   4.581   4.768
  147ARG     CB 2288   7.178   4.700   4.629
  147ARG    HB2 2289   7.166   4.796   4.579
  147ARG    HB3 2290   7.271   4.700   4.685
  147ARG     CG 2291   7.181   4.588   4.525
  147ARG    HG2 2292   7.205   4.497   4.580
  147ARG    HG3 2293   7.079   4.581   4.486
  147ARG     CD 2294   7.278   4.604   4.410
  147ARG    HD2 2295   7.367   4.650   4.452
  147ARG    HD3 2296   7.302   4.503   4.376
  147ARG     NE 2297   7.234   4.683   4.295
  147ARG     HE 2298   7.135   4.704   4.295
  147ARG     CZ 2299   7.309   4.725   4.191
  147ARG    NH1 2300   7.438   4.690   4.180
  147ARG   HH11 2301   7.480   4.631   4.250
  147ARG   HH12 2302   7.492   4.723   4.101
  147ARG    NH2 2303   7.258   4.807   4.099
  147ARG   HH21 2304   7.162   4.838   4.107
  147ARG   HH22 2305   7.315   4.838   4.022
  147ARG      C 2306   7.083   4.791   4.832
  147ARG      O 2307   7.049   4.908   4.815
  148VAL      N 2308   7.134   4.749   4.948
  148VAL      H 2309   7.159   4.651   4.954
  148VAL     CA 2310   7.146   4.830   5.067
  148VAL     HA 2311   7.152   4.937   5.047
  148VAL     CB 2312   7.037   4.805   5.171
  148VAL     HB 2313   7.070   4.829   5.272
  148VAL    CG1 2314   6.926   4.900   5.130
  148VAL   HG11 2315   6.893   4.876   5.029
  148VAL   HG12 2316   6.842   4.890   5.199
  148VAL   HG13 2317   6.963   5.002   5.133
  148VAL    CG2 2318   6.992   4.661   5.195
  148VAL   HG21 2319   7.077   4.601   5.228
  148VAL   HG22 2320   6.914   4.659   5.271
  148VAL   HG23 2321   6.953   4.619   5.102
  148VAL      C 2322   7.286   4.806   5.122
  148VAL      O 2323   7.357   4.710   5.092
  149GLY      N 2324   7.322   4.908   5.201
  149GLY      H 2325   7.252   4.980   5.213
  149GLY     CA 2326   7.449   4.923   5.269
  149GLY    HA2 2327   7.449   5.015   5.327
  149GLY    HA3 2328   7.465   4.838   5.336
  149GLY      C 2329   7.562   4.928   5.167
  149GLY      O 2330   7.552   4.980   5.057
  150ALA      N 2331   7.675   4.869   5.208
  150ALA      H 2332   7.687   4.846   5.306
  150ALA     CA 2333   7.790   4.860   5.120
  150ALA     HA 2334   7.807   4.965   5.096
  150ALA     CB 2335   7.913   4.805   5.189
  150ALA    HB1 2336   7.897   4.700   5.213
  150ALA    HB2 2337   7.999   4.815   5.123
  150ALA    HB3 2338   7.931   4.861   5.281
  150ALA      C 2339   7.757   4.793   4.987
  150ALA      O 2340   7.823   4.844   4.896
  151LEU      N 2341   7.658   4.708   4.959
  151LEU      H 2342   7.611   4.663   5.036
  151LEU     CA 2343   7.628   4.663   4.825
  151LEU     HA 2344   7.719   4.648   4.766
  151LEU     CB 2345   7.556   4.529   4.839
  151LEU    HB2 2346   7.488   4.546   4.923
  151LEU    HB3 2347   7.498   4.516   4.748
  151LEU     CG 2348   7.639   4.404   4.865
  151LEU     HG 2349   7.568   4.321   4.863
  151LEU    CD1 2350   7.753   4.375   4.769
  151LEU   HD11 2351   7.824   4.458   4.771
  151LEU   HD12 2352   7.804   4.283   4.799
  151LEU   HD13 2353   7.713   4.363   4.668
  151LEU    CD2 2354   7.703   4.404   5.004
  151LEU   HD21 2355   7.625   4.409   5.080
  151LEU   HD22 2356   7.761   4.313   5.017
  151LEU   HD23 2357   7.769   4.490   5.014
  151LEU      C 2358   7.558   4.767   4.739
  151LEU      O 2359   7.555   4.756   4.617
  152GLY      N 2360   7.491   4.864   4.801
  152GLY      H 2361   7.493   4.869   4.902
  152GLY     CA 2362   7.414   4.964   4.729
  152GLY    HA2 2363   7.392   4.923   4.630
  152GLY    HA3 2364   7.321   4.978   4.784
  152GLY      C 2365   7.483   5.098   4.713
  152GLY      O 2366   7.449   5.174   4.624
  153PHE      N 2367   7.586   5.130   4.793
  153PHE      H 2368   7.625   5.059   4.854
  153PHE     CA 2369   7.630   5.267   4.810
  153PHE     HA 2370   7.593   5.332   4.731
  153PHE     CB 2371   7.571   5.313   4.942
  153PHE    HB2 2372   7.582   5.245   5.027
  153PHE    HB3 2373   7.615   5.410   4.967
  153PHE     CG 2374   7.422   5.336   4.924
  153PHE    CD1 2375   7.374   5.434   4.836
  153PHE    HD1 2376   7.446   5.502   4.790
  153PHE    CE1 2377   7.237   5.446   4.806
  153PHE    HE1 2378   7.201   5.525   4.740
  153PHE     CZ 2379   7.147   5.355   4.862
  153PHE     HZ 2380   7.041   5.354   4.835
  153PHE    CE2 2381   7.196   5.263   4.956
  153PHE    HE2 2382   7.123   5.198   5.005
  153PHE    CD2 2383   7.332   5.252   4.988
  153PHE    HD2 2384   7.365   5.179   5.062
  153PHE      C 2385   7.777   5.304   4.795
  153PHE      O 2386   7.813   5.417   4.822
  154LEU      N 2387   7.862   5.206   4.762
  154LEU      H 2388   7.826   5.112   4.768
  154LEU     CA 2389   8.002   5.224   4.728
  154LEU     HA 2390   8.054   5.268   4.813
  154LEU     CB 2391   8.070   5.093   4.692
  154LEU    HB2 2392   7.997   5.014   4.708
  154LEU    HB3 2393   8.097   5.097   4.586
  154LEU     CG 2394   8.195   5.064   4.775
  154LEU     HG 2395   8.263   5.148   4.764
  154LEU    CD1 2396   8.163   5.043   4.923
  154LEU   HD11 2397   8.095   4.958   4.934
  154LEU   HD12 2398   8.255   5.023   4.978
  154LEU   HD13 2399   8.116   5.133   4.963
  154LEU    CD2 2400   8.272   4.939   4.731
  154LEU   HD21 2401   8.304   4.951   4.628
  154LEU   HD22 2402   8.359   4.926   4.795
  154LEU   HD23 2403   8.207   4.852   4.739
  154LEU      C 2404   8.014   5.326   4.615
  154LEU      O 2405   7.977   5.301   4.502
  155ALA      N 2406   8.071   5.444   4.645
  155ALA      H 2407   8.114   5.451   4.736
  155ALA     CA 2408   8.068   5.561   4.561
  155ALA     HA 2409   8.038   5.531   4.460
  155ALA     CB 2410   7.964   5.657   4.616
  155ALA    HB1 2411   7.993   5.688   4.716
  155ALA    HB2 2412   7.957   5.744   4.551
  155ALA    HB3 2413   7.867   5.607   4.620
  155ALA      C 2414   8.205   5.628   4.549
  155ALA      O 2415   8.278   5.633   4.647
  156LEU      N 2416   8.233   5.692   4.434
  156LEU      H 2417   8.155   5.708   4.372
  156LEU     CA 2418   8.362   5.748   4.398
  156LEU     HA 2419   8.420   5.769   4.488
  156LEU     CB 2420   8.440   5.649   4.312
  156LEU    HB2 2421   8.381   5.620   4.225
  156LEU    HB3 2422   8.526   5.708   4.280
  156LEU     CG 2423   8.489   5.524   4.385
  156LEU     HG 2424   8.404   5.470   4.427
  156LEU    CD1 2425   8.562   5.435   4.284
  156LEU   HD11 2426   8.647   5.489   4.242
  156LEU   HD12 2427   8.598   5.345   4.334
  156LEU   HD13 2428   8.494   5.407   4.204
  156LEU    CD2 2429   8.594   5.562   4.489
  156LEU   HD21 2430   8.550   5.631   4.561
  156LEU   HD22 2431   8.628   5.472   4.541
  156LEU   HD23 2432   8.678   5.610   4.440
  156LEU      C 2433   8.350   5.870   4.308
  156LEU      O 2434   8.255   5.877   4.230
  157PRO      N 2435   8.446   5.963   4.306
  157PRO     CD 2436   8.559   5.981   4.396
  157PRO    HD2 2437   8.613   5.886   4.404
  157PRO    HD3 2438   8.521   6.009   4.494
  157PRO     CG 2439   8.643   6.091   4.332
  157PRO    HG2 2440   8.714   6.049   4.260
  157PRO    HG3 2441   8.697   6.147   4.408
  157PRO     CB 2442   8.540   6.179   4.263
  157PRO    HB2 2443   8.575   6.242   4.182
  157PRO    HB3 2444   8.486   6.240   4.336
  157PRO     CA 2445   8.448   6.070   4.208
  157PRO     HA 2446   8.349   6.115   4.208
  157PRO      C 2447   8.483   6.024   4.067
  157PRO      O 2448   8.591   5.977   4.030
  158GLY      N 2449   8.380   6.026   3.982
  158GLY      H 2450   8.287   6.025   4.022
  158GLY     CA 2451   8.392   6.030   3.837
  158GLY    HA2 2452   8.298   6.070   3.799
  158GLY    HA3 2453   8.473   6.099   3.814
  158GLY      C 2454   8.420   5.897   3.769
  158GLY      O 2455   8.434   5.899   3.647
  159ASN      N 2456   8.447   5.788   3.843
  159ASN      H 2457   8.451   5.809   3.942
  159ASN     CA 2458   8.473   5.652   3.800
  159ASN     HA 2459   8.532   5.648   3.708
  159ASN     CB 2460   8.555   5.590   3.913
  159ASN    HB2 2461   8.633   5.649   3.961
  159ASN    HB3 2462   8.470   5.581   3.981
  159ASN     CG 2463   8.609   5.451   3.885
  159ASN    OD1 2464   8.573   5.379   3.792
  159ASN    ND2 2465   8.723   5.419   3.945
  159ASN   HD21 2466   8.764   5.328   3.930
  159ASN   HD22 2467   8.769   5.486   4.005
  159ASN      C 2468   8.347   5.571   3.772
  159ASN      O 2469   8.276   5.546   3.869
  160PRO      N 2470   8.310   5.520   3.654
  160PRO     CD 2471   8.363   5.566   3.527
  160PRO    HD2 2472   8.447   5.502   3.500
  160PRO    HD3 2473   8.398   5.669   3.539
  160PRO     CG 2474   8.247   5.555   3.429
  160PRO    HG2 2475   8.280   5.544   3.326
  160PRO    HG3 2476   8.178   5.639   3.436
  160PRO     CB 2477   8.182   5.427   3.480
  160PRO    HB2 2478   8.239   5.338   3.453
  160PRO    HB3 2479   8.079   5.416   3.447
  160PRO     CA 2480   8.186   5.448   3.631
  160PRO     HA 2481   8.105   5.512   3.667
  160PRO      C 2482   8.177   5.313   3.699
  160PRO      O 2483   8.071   5.251   3.696
  161GLU      N 2484   8.287   5.263   3.755
  161GLU      H 2485   8.376   5.306   3.736
  161GLU     CA 2486   8.286   5.135   3.823
  161GLU     HA 2487   8.209   5.072   3.778
  161GLU     CB 2488   8.419   5.062   3.814
  161GLU    HB2 2489   8.490   5.120   3.873
  161GLU    HB3 2490   8.404   4.965   3.861
  161GLU     CG 2491   8.473   5.043   3.672
  161GLU    HG2 2492   8.510   5.140   3.640
  161GLU    HG3 2493   8.557   4.975   3.687
  161GLU     CD 2494   8.380   4.986   3.565
  161GLU    OE1 2495   8.305   4.889   3.594
  161GLU    OE2 2496   8.381   5.044   3.455
  161GLU      C 2497   8.233   5.124   3.966
  161GLU      O 2498   8.177   5.023   4.007
  162ALA      N 2499   8.232   5.234   4.041
  162ALA      H 2500   8.295   5.307   4.012
  162ALA     CA 2501   8.157   5.253   4.163
  162ALA     HA 2502   8.073   5.183   4.160
  162ALA     CB 2503   8.237   5.227   4.289
  162ALA    HB1 2504   8.321   5.297   4.294
  162ALA    HB2 2505   8.173   5.241   4.376
  162ALA    HB3 2506   8.275   5.125   4.288
  162ALA      C 2507   8.098   5.393   4.163
  162ALA      O 2508   8.161   5.490   4.204
  163PRO      N 2509   7.983   5.416   4.099
  163PRO     CD 2510   7.923   5.320   4.009
  163PRO    HD2 2511   7.882   5.237   4.067
  163PRO    HD3 2512   7.999   5.283   3.940
  163PRO     CG 2513   7.814   5.401   3.938
  163PRO    HG2 2514   7.719   5.384   3.988
  163PRO    HG3 2515   7.807   5.368   3.834
  163PRO     CB 2516   7.856   5.547   3.946
  163PRO    HB2 2517   7.770   5.613   3.956
  163PRO    HB3 2518   7.916   5.578   3.860
  163PRO     CA 2519   7.940   5.552   4.073
  163PRO     HA 2520   8.029   5.613   4.057
  163PRO      C 2521   7.859   5.611   4.187
  163PRO      O 2522   7.851   5.733   4.204
  164GLY      N 2523   7.807   5.533   4.282
  164GLY      H 2524   7.834   5.436   4.277
  164GLY     CA 2525   7.717   5.575   4.389
  164GLY    HA2 2526   7.734   5.514   4.477
  164GLY    HA3 2527   7.735   5.680   4.413
  164GLY      C 2528   7.573   5.559   4.345
  164GLY      O 2529   7.543   5.527   4.230
  165ASN      N 2530   7.484   5.579   4.442
  165ASN      H 2531   7.527   5.577   4.533
  165ASN     CA 2532   7.340   5.569   4.434
  165ASN     HA 2533   7.300   5.551   4.534
  165ASN     CB 2534   7.278   5.696   4.379
  165ASN    HB2 2535   7.317   5.715   4.279
  165ASN    HB3 2536   7.169   5.694   4.376
  165ASN     CG 2537   7.322   5.810   4.471
  165ASN    OD1 2538   7.287   5.822   4.588
  165ASN    ND2 2539   7.400   5.904   4.415
  165ASN   HD21 2540   7.432   5.982   4.470
  165ASN   HD22 2541   7.426   5.896   4.318
  165ASN      C 2542   7.274   5.440   4.383
  165ASN      O 2543   7.153   5.441   4.363
  166MET      N 2544   7.351   5.332   4.370
  166MET      H 2545   7.448   5.336   4.399
  166MET     CA 2546   7.304   5.213   4.302
  166MET     HA 2547   7.270   5.237   4.201
  166MET     CB 2548   7.419   5.115   4.292
  166MET    HB2 2549   7.445   5.078   4.391
  166MET    HB3 2550   7.391   5.031   4.228
  166MET     CG 2551   7.539   5.188   4.232
  166MET    HG2 2552   7.592   5.120   4.166
  166MET    HG3 2553   7.503   5.274   4.175
  166MET     SD 2554   7.652   5.246   4.362
  166MET     CE 2555   7.738   5.095   4.415
  166MET    HE1 2556   7.791   5.052   4.330
  166MET    HE2 2557   7.809   5.119   4.494
  166MET    HE3 2558   7.665   5.023   4.453
  166MET      C 2559   7.179   5.159   4.371
  166MET      O 2560   7.098   5.099   4.301
  167GLY      N 2561   7.169   5.172   4.504
  167GLY      H 2562   7.248   5.211   4.554
  167GLY     CA 2563   7.052   5.134   4.580
  167GLY    HA2 2564   7.038   5.027   4.562
  167GLY    HA3 2565   7.078   5.150   4.685
  167GLY      C 2566   6.922   5.207   4.550
  167GLY      O 2567   6.817   5.143   4.562
  168LEU      N 2568   6.923   5.338   4.525
  168LEU      H 2569   7.010   5.385   4.547
  168LEU     CA 2570   6.812   5.418   4.477
  168LEU     HA 2571   6.718   5.385   4.522
  168LEU     CB 2572   6.837   5.562   4.517
  168LEU    HB2 2573   6.906   5.605   4.444
  168LEU    HB3 2574   6.739   5.608   4.505
  168LEU     CG 2575   6.889   5.589   4.658
  168LEU     HG 2576   6.989   5.547   4.672
  168LEU    CD1 2577   6.895   5.740   4.672
  168LEU   HD11 2578   6.795   5.782   4.658
  168LEU   HD12 2579   6.932   5.766   4.771
  168LEU   HD13 2580   6.962   5.781   4.597
  168LEU    CD2 2581   6.802   5.541   4.773
  168LEU   HD21 2582   6.789   5.433   4.766
  168LEU   HD22 2583   6.850   5.566   4.868
  168LEU   HD23 2584   6.705   5.589   4.768
  168LEU      C 2585   6.788   5.407   4.327
  168LEU      O 2586   6.674   5.416   4.285
  169PHE      N 2587   6.890   5.377   4.246
  169PHE      H 2588   6.985   5.384   4.278
  169PHE     CA 2589   6.867   5.346   4.106
  169PHE     HA 2590   6.809   5.426   4.061
  169PHE     CB 2591   6.999   5.331   4.028
  169PHE    HB2 2592   7.068   5.274   4.090
  169PHE    HB3 2593   6.976   5.275   3.938
  169PHE     CG 2594   7.073   5.455   3.984
  169PHE    CD1 2595   6.998   5.555   3.922
  169PHE    HD1 2596   6.890   5.547   3.915
  169PHE    CE1 2597   7.064   5.667   3.868
  169PHE    HE1 2598   7.010   5.743   3.812
  169PHE     CZ 2599   7.202   5.680   3.888
  169PHE     HZ 2600   7.253   5.765   3.844
  169PHE    CE2 2601   7.274   5.586   3.963
  169PHE    HE2 2602   7.379   5.604   3.988
  169PHE    CD2 2603   7.211   5.469   4.006
  169PHE    HD2 2604   7.269   5.391   4.055
  169PHE      C 2605   6.779   5.224   4.086
  169PHE      O 2606   6.708   5.216   3.986
  170ASP      N 2607   6.803   5.119   4.166
  170ASP      H 2608   6.870   5.118   4.241
  170ASP     CA 2609   6.717   5.003   4.148
  170ASP     HA 2610   6.735   4.952   4.053
  170ASP     CB 2611   6.755   4.908   4.263
  170ASP    HB2 2612   6.738   4.966   4.354
  170ASP    HB3 2613   6.683   4.826   4.259
  170ASP     CG 2614   6.896   4.852   4.264
  170ASP    OD1 2615   6.969   4.873   4.164
  170ASP    OD2 2616   6.938   4.786   4.360
  170ASP      C 2617   6.570   5.038   4.167
  170ASP      O 2618   6.488   4.983   4.094
  171GLN      N 2619   6.539   5.118   4.269
  171GLN      H 2620   6.615   5.151   4.327
  171GLN     CA 2621   6.404   5.163   4.300
  171GLN     HA 2622   6.337   5.079   4.317
  171GLN     CB 2623   6.413   5.245   4.428
  171GLN    HB2 2624   6.498   5.312   4.412
  171GLN    HB3 2625   6.321   5.303   4.429
  171GLN     CG 2626   6.430   5.173   4.562
  171GLN    HG2 2627   6.331   5.132   4.580
  171GLN    HG3 2628   6.502   5.092   4.553
  171GLN     CD 2629   6.469   5.260   4.681
  171GLN    OE1 2630   6.491   5.380   4.675
  171GLN    NE2 2631   6.489   5.194   4.796
  171GLN   HE21 2632   6.515   5.245   4.879
  171GLN   HE22 2633   6.478   5.094   4.799
  171GLN      C 2634   6.350   5.251   4.188
  171GLN      O 2635   6.232   5.246   4.152
  172GLN      N 2636   6.426   5.345   4.133
  172GLN      H 2637   6.500   5.384   4.190
  172GLN     CA 2638   6.391   5.413   4.010
  172GLN     HA 2639   6.289   5.451   4.017
  172GLN     CB 2640   6.485   5.530   3.985
  172GLN    HB2 2641   6.486   5.591   4.076
  172GLN    HB3 2642   6.584   5.489   3.967
  172GLN     CG 2643   6.444   5.617   3.866
  172GLN    HG2 2644   6.443   5.544   3.785
  172GLN    HG3 2645   6.349   5.670   3.869
  172GLN     CD 2646   6.554   5.717   3.839
  172GLN    OE1 2647   6.643   5.713   3.755
  172GLN    NE2 2648   6.564   5.811   3.935
  172GLN   HE21 2649   6.634   5.883   3.927
  172GLN   HE22 2650   6.501   5.809   4.014
  172GLN      C 2651   6.366   5.319   3.892
  172GLN      O 2652   6.260   5.328   3.832
  173LEU      N 2653   6.444   5.213   3.866
  173LEU      H 2654   6.538   5.212   3.902
  173LEU     CA 2655   6.406   5.111   3.772
  173LEU     HA 2656   6.374   5.159   3.680
  173LEU     CB 2657   6.520   5.014   3.740
  173LEU    HB2 2658   6.598   5.072   3.691
  173LEU    HB3 2659   6.557   4.978   3.836
  173LEU     CG 2660   6.482   4.895   3.652
  173LEU     HG 2661   6.391   4.847   3.688
  173LEU    CD1 2662   6.458   4.950   3.512
  173LEU   HD11 2663   6.549   4.998   3.476
  173LEU   HD12 2664   6.430   4.868   3.445
  173LEU   HD13 2665   6.377   5.023   3.515
  173LEU    CD2 2666   6.596   4.793   3.650
  173LEU   HD21 2667   6.615   4.758   3.751
  173LEU   HD22 2668   6.568   4.708   3.587
  173LEU   HD23 2669   6.686   4.840   3.610
  173LEU      C 2670   6.277   5.037   3.806
  173LEU      O 2671   6.179   5.035   3.731
  174ALA      N 2672   6.259   4.982   3.926
  174ALA      H 2673   6.340   4.989   3.986
  174ALA     CA 2674   6.140   4.915   3.978
  174ALA     HA 2675   6.113   4.827   3.920
  174ALA     CB 2676   6.173   4.871   4.121
  174ALA    HB1 2677   6.200   4.958   4.181
  174ALA    HB2 2678   6.086   4.822   4.165
  174ALA    HB3 2679   6.257   4.801   4.119
  174ALA      C 2680   6.020   5.009   3.977
  174ALA      O 2681   5.908   4.957   3.970
  175LEU      N 2682   6.032   5.142   3.974
  175LEU      H 2683   6.125   5.174   3.996
  175LEU     CA 2684   5.928   5.241   3.957
  175LEU     HA 2685   5.836   5.201   3.999
  175LEU     CB 2686   5.959   5.374   4.025
  175LEU    HB2 2687   6.064   5.374   3.996
  175LEU    HB3 2688   5.907   5.456   3.975
  175LEU     CG 2689   5.948   5.391   4.176
  175LEU     HG 2690   5.980   5.296   4.219
  175LEU    CD1 2691   6.028   5.505   4.239
  175LEU   HD11 2692   5.996   5.600   4.196
  175LEU   HD12 2693   6.011   5.506   4.347
  175LEU   HD13 2694   6.134   5.490   4.219
  175LEU    CD2 2695   5.800   5.388   4.214
  175LEU   HD21 2696   5.757   5.293   4.184
  175LEU   HD22 2697   5.790   5.400   4.322
  175LEU   HD23 2698   5.748   5.469   4.163
  175LEU      C 2699   5.896   5.257   3.810
  175LEU      O 2700   5.778   5.270   3.781
  176GLN      N 2701   5.990   5.244   3.716
  176GLN      H 2702   6.087   5.245   3.746
  176GLN     CA 2703   5.962   5.238   3.574
  176GLN     HA 2704   5.890   5.317   3.551
  176GLN     CB 2705   6.084   5.256   3.485
  176GLN    HB2 2706   6.154   5.177   3.511
  176GLN    HB3 2707   6.050   5.243   3.382
  176GLN     CG 2708   6.153   5.391   3.499
  176GLN    HG2 2709   6.093   5.480   3.481
  176GLN    HG3 2710   6.192   5.393   3.601
  176GLN     CD 2711   6.270   5.391   3.402
  176GLN    OE1 2712   6.377   5.334   3.425
  176GLN    NE2 2713   6.261   5.441   3.279
  176GLN   HE21 2714   6.341   5.439   3.218
  176GLN   HE22 2715   6.174   5.481   3.247
  176GLN      C 2716   5.891   5.107   3.541
  176GLN      O 2717   5.815   5.107   3.445
  177TRP      N 2718   5.927   5.001   3.614
  177TRP      H 2719   6.002   5.006   3.681
  177TRP     CA 2720   5.861   4.874   3.594
  177TRP     HA 2721   5.857   4.849   3.488
  177TRP     CB 2722   5.940   4.766   3.667
  177TRP    HB2 2723   6.044   4.771   3.635
  177TRP    HB3 2724   5.935   4.785   3.774
  177TRP     CG 2725   5.895   4.625   3.646
  177TRP    CD1 2726   5.960   4.534   3.571
  177TRP    HD1 2727   6.054   4.562   3.524
  177TRP    NE1 2728   5.886   4.416   3.572
  177TRP    HE1 2729   5.913   4.335   3.518
  177TRP    CE2 2730   5.775   4.425   3.652
  177TRP    CZ2 2731   5.676   4.330   3.684
  177TRP    HZ2 2732   5.682   4.229   3.643
  177TRP    CH2 2733   5.574   4.373   3.769
  177TRP    HH2 2734   5.494   4.304   3.798
  177TRP    CZ3 2735   5.572   4.505   3.818
  177TRP    HZ3 2736   5.492   4.538   3.884
  177TRP    CE3 2737   5.671   4.597   3.784
  177TRP    HE3 2738   5.662   4.697   3.827
  177TRP    CD2 2739   5.776   4.559   3.700
  177TRP      C 2740   5.718   4.888   3.646
  177TRP      O 2741   5.630   4.835   3.578
  178VAL      N 2742   5.690   4.952   3.759
  178VAL      H 2743   5.768   4.973   3.820
  178VAL     CA 2744   5.556   4.981   3.806
  178VAL     HA 2745   5.502   4.887   3.817
  178VAL     CB 2746   5.549   5.057   3.937
  178VAL     HB 2747   5.634   5.125   3.939
  178VAL    CG1 2748   5.420   5.137   3.957
  178VAL   HG11 2749   5.335   5.069   3.955
  178VAL   HG12 2750   5.423   5.188   4.053
  178VAL   HG13 2751   5.410   5.210   3.877
  178VAL    CG2 2752   5.563   4.960   4.054
  178VAL   HG21 2753   5.659   4.909   4.047
  178VAL   HG22 2754   5.558   5.015   4.148
  178VAL   HG23 2755   5.482   4.887   4.050
  178VAL      C 2756   5.481   5.052   3.694
  178VAL      O 2757   5.381   4.999   3.646
  179GLN      N 2758   5.529   5.168   3.650
  179GLN      H 2759   5.603   5.211   3.704
  179GLN     CA 2760   5.472   5.242   3.539
  179GLN     HA 2761   5.371   5.274   3.565
  179GLN     CB 2762   5.555   5.365   3.505
  179GLN    HB2 2763   5.659   5.334   3.504
  179GLN    HB3 2764   5.526   5.396   3.405
  179GLN     CG 2765   5.538   5.482   3.602
  179GLN    HG2 2766   5.569   5.437   3.696
  179GLN    HG3 2767   5.593   5.574   3.586
  179GLN     CD 2768   5.390   5.515   3.610
  179GLN    OE1 2769   5.311   5.497   3.516
  179GLN    NE2 2770   5.356   5.586   3.717
  179GLN   HE21 2771   5.260   5.613   3.731
  179GLN   HE22 2772   5.427   5.613   3.784
  179GLN      C 2773   5.444   5.161   3.413
  179GLN      O 2774   5.345   5.180   3.343
  180LYS      N 2775   5.529   5.065   3.378
  180LYS      H 2776   5.606   5.057   3.443
  180LYS     CA 2777   5.530   4.981   3.260
  180LYS     HA 2778   5.500   5.039   3.173
  180LYS     CB 2779   5.669   4.926   3.236
  180LYS    HB2 2780   5.736   5.011   3.228
  180LYS    HB3 2781   5.696   4.867   3.324
  180LYS     CG 2782   5.681   4.840   3.111
  180LYS    HG2 2783   5.630   4.745   3.125
  180LYS    HG3 2784   5.638   4.892   3.025
  180LYS     CD 2785   5.831   4.814   3.086
  180LYS    HD2 2786   5.884   4.909   3.087
  180LYS    HD3 2787   5.869   4.750   3.165
  180LYS     CE 2788   5.852   4.746   2.951
  180LYS    HE2 2789   5.812   4.645   2.956
  180LYS    HE3 2790   5.799   4.802   2.874
  180LYS     NZ 2791   5.996   4.741   2.917
  180LYS    HZ1 2792   6.046   4.689   2.988
  180LYS    HZ2 2793   6.008   4.696   2.827
  180LYS    HZ3 2794   6.033   4.835   2.912
  180LYS      C 2795   5.428   4.868   3.264
  180LYS      O 2796   5.382   4.826   3.159
  181ASN      N 2797   5.392   4.818   3.382
  181ASN      H 2798   5.416   4.868   3.467
  181ASN     CA 2799   5.326   4.688   3.394
  181ASN     HA 2800   5.283   4.658   3.298
  181ASN     CB 2801   5.429   4.583   3.437
  181ASN    HB2 2802   5.474   4.614   3.531
  181ASN    HB3 2803   5.364   4.497   3.454
  181ASN     CG 2804   5.540   4.542   3.342
  181ASN    OD1 2805   5.520   4.483   3.236
  181ASN    ND2 2806   5.663   4.583   3.373
  181ASN   HD21 2807   5.741   4.559   3.313
  181ASN   HD22 2808   5.678   4.638   3.456
  181ASN      C 2809   5.207   4.684   3.488
  181ASN      O 2810   5.132   4.587   3.494
  182ILE      N 2811   5.181   4.786   3.570
  182ILE      H 2812   5.256   4.854   3.575
  182ILE     CA 2813   5.073   4.796   3.667
  182ILE     HA 2814   5.046   4.702   3.716
  182ILE     CB 2815   5.094   4.904   3.773
  182ILE     HB 2816   5.200   4.908   3.798
  182ILE    CG2 2817   5.049   5.041   3.723
  182ILE   HG21 2818   4.943   5.038   3.698
  182ILE   HG22 2819   5.065   5.115   3.801
  182ILE   HG23 2820   5.106   5.068   3.634
  182ILE    CG1 2821   5.035   4.859   3.907
  182ILE   HG12 2822   5.033   4.945   3.974
  182ILE   HG13 2823   4.933   4.824   3.889
  182ILE    CD1 2824   5.117   4.746   3.971
  182ILE   HD11 2825   5.219   4.780   3.989
  182ILE   HD12 2826   5.072   4.717   4.066
  182ILE   HD13 2827   5.119   4.660   3.904
  182ILE      C 2828   4.936   4.798   3.600
  182ILE      O 2829   4.841   4.755   3.665
  183ALA      N 2830   4.933   4.845   3.475
  183ALA      H 2831   5.011   4.891   3.431
  183ALA     CA 2832   4.809   4.834   3.401
  183ALA     HA 2833   4.732   4.894   3.450
  183ALA     CB 2834   4.833   4.890   3.262
  183ALA    HB1 2835   4.909   4.830   3.211
  183ALA    HB2 2836   4.740   4.887   3.205
  183ALA    HB3 2837   4.867   4.993   3.270
  183ALA      C 2838   4.757   4.692   3.393
  183ALA      O 2839   4.642   4.664   3.426
  184ALA      N 2840   4.853   4.608   3.352
  184ALA      H 2841   4.943   4.642   3.321
  184ALA     CA 2842   4.828   4.465   3.346
  184ALA     HA 2843   4.753   4.444   3.270
  184ALA     CB 2844   4.958   4.398   3.305
  184ALA    HB1 2845   5.034   4.417   3.381
  184ALA    HB2 2846   4.942   4.291   3.296
  184ALA    HB3 2847   4.991   4.438   3.209
  184ALA      C 2848   4.776   4.407   3.478
  184ALA      O 2849   4.694   4.316   3.472
  185PHE      N 2850   4.803   4.457   3.598
  185PHE      H 2851   4.866   4.536   3.593
  185PHE     CA 2852   4.759   4.413   3.728
  185PHE     HA 2853   4.728   4.308   3.724
  185PHE     CB 2854   4.875   4.427   3.828
  185PHE    HB2 2855   4.912   4.529   3.839
  185PHE    HB3 2856   4.823   4.397   3.919
  185PHE     CG 2857   4.996   4.338   3.816
  185PHE    CD1 2858   4.992   4.202   3.848
  185PHE    HD1 2859   4.899   4.160   3.887
  185PHE    CE1 2860   5.105   4.120   3.831
  185PHE    HE1 2861   5.101   4.015   3.859
  185PHE     CZ 2862   5.224   4.174   3.778
  185PHE     HZ 2863   5.315   4.115   3.766
  185PHE    CE2 2864   5.223   4.308   3.740
  185PHE    HE2 2865   5.315   4.350   3.700
  185PHE    CD2 2866   5.109   4.388   3.752
  185PHE    HD2 2867   5.109   4.489   3.711
  185PHE      C 2868   4.639   4.491   3.779
  185PHE      O 2869   4.601   4.485   3.896
  186GLY      N 2870   4.578   4.573   3.693
  186GLY      H 2871   4.623   4.586   3.603
  186GLY     CA 2872   4.454   4.644   3.719
  186GLY    HA2 2873   4.406   4.663   3.623
  186GLY    HA3 2874   4.390   4.578   3.778
  186GLY      C 2875   4.472   4.776   3.793
  186GLY      O 2876   4.381   4.842   3.841
  187GLY      N 2877   4.596   4.821   3.816
  187GLY      H 2878   4.669   4.755   3.794
  187GLY     CA 2879   4.634   4.951   3.868
  187GLY    HA2 2880   4.567   4.974   3.951
  187GLY    HA3 2881   4.736   4.943   3.905
  187GLY      C 2882   4.627   5.064   3.766
  187GLY      O 2883   4.604   5.036   3.649
  188ASN      N 2884   4.623   5.184   3.823
  188ASN      H 2885   4.622   5.186   3.924
  188ASN     CA 2886   4.614   5.310   3.751
  188ASN     HA 2887   4.584   5.293   3.648
  188ASN     CB 2888   4.509   5.397   3.819
  188ASN    HB2 2889   4.417   5.343   3.796
  188ASN    HB3 2890   4.523   5.401   3.927
  188ASN     CG 2891   4.497   5.539   3.767
  188ASN    OD1 2892   4.561   5.573   3.667
  188ASN    ND2 2893   4.427   5.627   3.840
  188ASN   HD21 2894   4.417   5.722   3.808
  188ASN   HD22 2895   4.384   5.598   3.927
  188ASN      C 2896   4.748   5.382   3.743
  188ASN      O 2897   4.788   5.442   3.844
  189PRO      N 2898   4.816   5.386   3.629
  189PRO     CD 2899   4.770   5.342   3.499
  189PRO    HD2 2900   4.666   5.373   3.489
  189PRO    HD3 2901   4.775   5.233   3.498
  189PRO     CG 2902   4.861   5.406   3.394
  189PRO    HG2 2903   4.834   5.508   3.366
  189PRO    HG3 2904   4.876   5.346   3.304
  189PRO     CB 2905   4.987   5.404   3.483
  189PRO    HB2 2906   5.057   5.476   3.440
  189PRO    HB3 2907   5.034   5.306   3.486
  189PRO     CA 2908   4.948   5.448   3.624
  189PRO     HA 2909   5.007   5.406   3.705
  189PRO      C 2910   4.945   5.600   3.637
  189PRO      O 2911   5.047   5.665   3.657
  190LYS      N 2912   4.828   5.664   3.627
  190LYS      H 2913   4.754   5.616   3.578
  190LYS     CA 2914   4.809   5.804   3.659
  190LYS     HA 2915   4.901   5.860   3.639
  190LYS     CB 2916   4.697   5.862   3.573
  190LYS    HB2 2917   4.607   5.803   3.590
  190LYS    HB3 2918   4.679   5.965   3.604
  190LYS     CG 2919   4.733   5.859   3.425
  190LYS    HG2 2920   4.837   5.890   3.412
  190LYS    HG3 2921   4.720   5.758   3.386
  190LYS     CD 2922   4.641   5.955   3.349
  190LYS    HD2 2923   4.537   5.925   3.359
  190LYS    HD3 2924   4.653   6.057   3.386
  190LYS     CE 2925   4.682   5.949   3.203
  190LYS    HE2 2926   4.674   5.844   3.174
  190LYS    HE3 2927   4.608   6.008   3.148
  190LYS     NZ 2928   4.817   5.999   3.172
  190LYS    HZ1 2929   4.885   5.945   3.223
  190LYS    HZ2 2930   4.834   5.991   3.073
  190LYS    HZ3 2931   4.824   6.096   3.199
  190LYS      C 2932   4.800   5.829   3.809
  190LYS      O 2933   4.807   5.947   3.845
  191SER      N 2934   4.787   5.730   3.897
  191SER      H 2935   4.779   5.638   3.856
  191SER     CA 2936   4.773   5.743   4.040
  191SER     HA 2937   4.805   5.842   4.071
  191SER     CB 2938   4.628   5.723   4.082
  191SER    HB2 2939   4.562   5.767   4.007
  191SER    HB3 2940   4.607   5.616   4.090
  191SER     OG 2941   4.605   5.785   4.207
  191SER     HG 2942   4.513   5.772   4.233
  191SER      C 2943   4.866   5.651   4.119
  191SER      O 2944   4.824   5.543   4.161
  192VAL      N 2945   4.988   5.693   4.154
  192VAL      H 2946   5.011   5.790   4.136
  192VAL     CA 2947   5.089   5.609   4.213
  192VAL     HA 2948   5.042   5.514   4.240
  192VAL     CB 2949   5.198   5.582   4.109
  192VAL     HB 2950   5.225   5.681   4.073
  192VAL    CG1 2951   5.323   5.506   4.148
  192VAL   HG11 2952   5.296   5.407   4.184
  192VAL   HG12 2953   5.388   5.497   4.061
  192VAL   HG13 2954   5.375   5.560   4.227
  192VAL    CG2 2955   5.149   5.494   3.995
  192VAL   HG21 2956   5.066   5.543   3.944
  192VAL   HG22 2957   5.230   5.478   3.924
  192VAL   HG23 2958   5.116   5.398   4.035
  192VAL      C 2959   5.153   5.673   4.337
  192VAL      O 2960   5.231   5.767   4.327
  193THR      N 2961   5.120   5.628   4.458
  193THR      H 2962   5.052   5.554   4.462
  193THR     CA 2963   5.165   5.687   4.583
  193THR     HA 2964   5.198   5.790   4.567
  193THR     CB 2965   5.045   5.688   4.677
  193THR     HB 2966   5.006   5.587   4.690
  193THR    CG2 2967   5.093   5.742   4.812
  193THR   HG21 2968   5.132   5.843   4.799
  193THR   HG22 2969   5.010   5.744   4.882
  193THR   HG23 2970   5.172   5.677   4.851
  193THR    OG1 2971   4.941   5.772   4.631
  193THR    HG1 2972   4.868   5.769   4.693
  193THR      C 2973   5.288   5.623   4.645
  193THR      O 2974   5.274   5.511   4.693
  194LEU      N 2975   5.406   5.684   4.657
  194LEU      H 2976   5.412   5.772   4.608
  194LEU     CA 2977   5.522   5.639   4.731
  194LEU     HA 2978   5.556   5.541   4.697
  194LEU     CB 2979   5.633   5.741   4.705
  194LEU    HB2 2980   5.580   5.830   4.739
  194LEU    HB3 2981   5.717   5.721   4.772
  194LEU     CG 2982   5.685   5.764   4.564
  194LEU     HG 2983   5.611   5.823   4.510
  194LEU    CD1 2984   5.819   5.837   4.564
  194LEU   HD11 2985   5.893   5.778   4.618
  194LEU   HD12 2986   5.853   5.851   4.461
  194LEU   HD13 2987   5.808   5.934   4.612
  194LEU    CD2 2988   5.687   5.634   4.483
  194LEU   HD21 2989   5.586   5.594   4.476
  194LEU   HD22 2990   5.725   5.654   4.383
  194LEU   HD23 2991   5.752   5.561   4.532
  194LEU      C 2992   5.492   5.632   4.879
  194LEU      O 2993   5.436   5.730   4.929
  195PHE      N 2994   5.527   5.530   4.958
  195PHE      H 2995   5.543   5.439   4.917
  195PHE     CA 2996   5.538   5.543   5.102
  195PHE     HA 2997   5.558   5.646   5.130
  195PHE     CB 2998   5.405   5.500   5.164
  195PHE    HB2 2999   5.413   5.533   5.268
  195PHE    HB3 3000   5.329   5.559   5.113
  195PHE     CG 3001   5.355   5.358   5.168
  195PHE    CD1 3002   5.340   5.281   5.051
  195PHE    HD1 3003   5.377   5.321   4.956
  195PHE    CE1 3004   5.279   5.155   5.055
  195PHE    HE1 3005   5.265   5.102   4.961
  195PHE     CZ 3006   5.236   5.097   5.175
  195PHE     HZ 3007   5.190   4.998   5.179
  195PHE    CE2 3008   5.254   5.171   5.293
  195PHE    HE2 3009   5.219   5.133   5.389
  195PHE    CD2 3010   5.318   5.295   5.287
  195PHE    HD2 3011   5.342   5.348   5.379
  195PHE      C 3012   5.652   5.462   5.160
  195PHE      O 3013   5.712   5.370   5.105
  196GLY      N 3014   5.690   5.505   5.281
  196GLY      H 3015   5.633   5.571   5.332
  196GLY     CA 3016   5.813   5.459   5.343
  196GLY    HA2 3017   5.815   5.351   5.330
  196GLY    HA3 3018   5.895   5.504   5.286
  196GLY      C 3019   5.831   5.492   5.491
  196GLY      O 3020   5.757   5.572   5.546
  197GLU      N 3021   5.933   5.434   5.556
  197GLU      H 3022   5.982   5.359   5.510
  197GLU     CA 3023   5.969   5.466   5.692
  197GLU     HA 3024   5.939   5.569   5.713
  197GLU     CB 3025   5.901   5.373   5.793
  197GLU    HB2 3026   5.943   5.394   5.892
  197GLU    HB3 3027   5.794   5.395   5.793
  197GLU     CG 3028   5.922   5.227   5.759
  197GLU    HG2 3029   5.854   5.156   5.806
  197GLU    HG3 3030   5.905   5.228   5.651
  197GLU     CD 3031   6.066   5.186   5.788
  197GLU    OE1 3032   6.123   5.222   5.893
  197GLU    OE2 3033   6.117   5.101   5.712
  197GLU      C 3034   6.120   5.466   5.708
  197GLU      O 3035   6.195   5.404   5.633
  198SER      N 3036   6.162   5.540   5.811
  198SER      H 3037   6.095   5.594   5.865
  198SER     CA 3038   6.303   5.566   5.831
  198SER     HA 3039   6.315   5.665   5.875
  198SER     CB 3040   6.368   5.463   5.923
  198SER    HB2 3041   6.313   5.463   6.017
  198SER    HB3 3042   6.359   5.365   5.876
  198SER     OG 3043   6.504   5.491   5.948
  198SER     HG 3044   6.540   5.424   6.006
  198SER      C 3045   6.382   5.594   5.703
  198SER      O 3046   6.356   5.691   5.632
  199ALA      N 3047   6.485   5.518   5.665
  199ALA      H 3048   6.512   5.441   5.724
  199ALA     CA 3049   6.564   5.544   5.547
  199ALA     HA 3050   6.582   5.651   5.543
  199ALA     CB 3051   6.698   5.472   5.559
  199ALA    HB1 3052   6.681   5.364   5.562
  199ALA    HB2 3053   6.760   5.497   5.473
  199ALA    HB3 3054   6.748   5.503   5.651
  199ALA      C 3055   6.496   5.504   5.417
  199ALA      O 3056   6.511   5.566   5.312
  200GLY      N 3057   6.396   5.416   5.421
  200GLY      H 3058   6.390   5.357   5.503
  200GLY     CA 3059   6.296   5.400   5.317
  200GLY    HA2 3060   6.348   5.367   5.227
  200GLY    HA3 3061   6.227   5.322   5.350
  200GLY      C 3062   6.217   5.525   5.285
  200GLY      O 3063   6.217   5.570   5.170
  201ALA      N 3064   6.182   5.600   5.390
  201ALA      H 3065   6.190   5.556   5.480
  201ALA     CA 3066   6.128   5.734   5.384
  201ALA     HA 3067   6.052   5.736   5.306
  201ALA     CB 3068   6.063   5.774   5.516
  201ALA    HB1 3069   6.138   5.774   5.595
  201ALA    HB2 3070   6.020   5.874   5.507
  201ALA    HB3 3071   5.984   5.703   5.541
  201ALA      C 3072   6.236   5.835   5.345
  201ALA      O 3073   6.200   5.926   5.270
  202ALA      N 3074   6.364   5.821   5.377
  202ALA      H 3075   6.384   5.764   5.458
  202ALA     CA 3076   6.472   5.897   5.318
  202ALA     HA 3077   6.433   5.997   5.336
  202ALA     CB 3078   6.605   5.883   5.392
  202ALA    HB1 3079   6.646   5.784   5.374
  202ALA    HB2 3080   6.675   5.958   5.356
  202ALA    HB3 3081   6.589   5.897   5.499
  202ALA      C 3082   6.495   5.882   5.167
  202ALA      O 3083   6.534   5.982   5.109
  203SER      N 3084   6.462   5.764   5.115
  203SER      H 3085   6.428   5.698   5.183
  203SER     CA 3086   6.475   5.720   4.977
  203SER     HA 3087   6.569   5.757   4.936
  203SER     CB 3088   6.474   5.568   4.966
  203SER    HB2 3089   6.375   5.529   4.991
  203SER    HB3 3090   6.501   5.537   4.865
  203SER     OG 3091   6.568   5.518   5.057
  203SER     HG 3092   6.569   5.422   5.052
  203SER      C 3093   6.363   5.782   4.895
  203SER      O 3094   6.385   5.850   4.796
  204VAL      N 3095   6.239   5.764   4.944
  204VAL      H 3096   6.222   5.698   5.018
  204VAL     CA 3097   6.125   5.829   4.882
  204VAL     HA 3098   6.102   5.807   4.778
  204VAL     CB 3099   6.010   5.779   4.969
  204VAL     HB 3100   6.039   5.782   5.074
  204VAL    CG1 3101   5.890   5.870   4.947
  204VAL   HG11 3102   5.861   5.867   4.842
  204VAL   HG12 3103   5.807   5.836   5.008
  204VAL   HG13 3104   5.916   5.972   4.975
  204VAL    CG2 3105   5.980   5.631   4.943
  204VAL   HG21 3106   6.069   5.571   4.965
  204VAL   HG22 3107   5.898   5.599   5.007
  204VAL   HG23 3108   5.953   5.617   4.838
  204VAL      C 3109   6.145   5.979   4.871
  204VAL      O 3110   6.120   6.044   4.769
  205SER      N 3111   6.189   6.033   4.985
  205SER      H 3112   6.196   5.974   5.067
  205SER     CA 3113   6.225   6.173   4.998
  205SER     HA 3114   6.135   6.232   4.982
  205SER     CB 3115   6.284   6.210   5.134
  205SER    HB2 3116   6.366   6.144   5.162
  205SER    HB3 3117   6.318   6.313   5.136
  205SER     OG 3118   6.178   6.194   5.225
  205SER     HG 3119   6.208   6.216   5.313
  205SER      C 3120   6.327   6.220   4.895
  205SER      O 3121   6.319   6.331   4.842
  206LEU      N 3122   6.430   6.138   4.868
  206LEU      H 3123   6.439   6.049   4.914
  206LEU     CA 3124   6.530   6.175   4.771
  206LEU     HA 3125   6.554   6.281   4.780
  206LEU     CB 3126   6.657   6.094   4.795
  206LEU    HB2 3127   6.632   5.990   4.818
  206LEU    HB3 3128   6.717   6.098   4.704
  206LEU     CG 3129   6.736   6.154   4.911
  206LEU     HG 3130   6.668   6.183   4.991
  206LEU    CD1 3131   6.834   6.049   4.964
  206LEU   HD11 3132   6.902   6.020   4.884
  206LEU   HD12 3133   6.891   6.091   5.047
  206LEU   HD13 3134   6.779   5.962   4.998
  206LEU    CD2 3135   6.821   6.276   4.875
  206LEU   HD21 3136   6.757   6.355   4.837
  206LEU   HD22 3137   6.873   6.311   4.964
  206LEU   HD23 3138   6.894   6.248   4.799
  206LEU      C 3139   6.484   6.147   4.629
  206LEU      O 3140   6.519   6.225   4.542
  207HIE      N 3141   6.388   6.055   4.609
  207HIE      H 3142   6.382   5.981   4.678
  207HIE     CA 3143   6.307   6.044   4.490
  207HIE     HA 3144   6.374   6.047   4.404
  207HIE     CB 3145   6.222   5.918   4.481
  207HIE    HB2 3146   6.154   5.908   4.566
  207HIE    HB3 3147   6.164   5.925   4.389
  207HIE     CG 3148   6.300   5.790   4.474
  207HIE    ND1 3149   6.398   5.770   4.377
  207HIE    CE1 3150   6.461   5.654   4.404
  207HIE    HE1 3151   6.548   5.622   4.346
  207HIE    NE2 3152   6.398   5.596   4.506
  207HIE    HE2 3153   6.424   5.508   4.547
  207HIE    CD2 3154   6.291   5.675   4.547
  207HIE    HD2 3155   6.222   5.638   4.623
  207HIE      C 3156   6.227   6.172   4.472
  207HIE      O 3157   6.201   6.203   4.357
  208LEU      N 3158   6.180   6.243   4.576
  208LEU      H 3159   6.184   6.203   4.669
  208LEU     CA 3160   6.116   6.372   4.559
  208LEU     HA 3161   6.036   6.360   4.486
  208LEU     CB 3162   6.057   6.430   4.688
  208LEU    HB2 3163   6.140   6.462   4.751
  208LEU    HB3 3164   6.005   6.518   4.650
  208LEU     CG 3165   5.961   6.345   4.770
  208LEU     HG 3166   6.009   6.251   4.797
  208LEU    CD1 3167   5.923   6.421   4.897
  208LEU   HD11 3168   5.875   6.515   4.870
  208LEU   HD12 3169   5.854   6.361   4.956
  208LEU   HD13 3170   6.013   6.442   4.955
  208LEU    CD2 3171   5.827   6.319   4.700
  208LEU   HD21 3172   5.845   6.267   4.606
  208LEU   HD22 3173   5.764   6.258   4.764
  208LEU   HD23 3174   5.777   6.414   4.680
  208LEU      C 3175   6.212   6.473   4.498
  208LEU      O 3176   6.170   6.582   4.456
  209LEU      N 3177   6.344   6.454   4.496
  209LEU      H 3178   6.376   6.365   4.533
  209LEU     CA 3179   6.444   6.553   4.459
  209LEU     HA 3180   6.396   6.649   4.439
  209LEU     CB 3181   6.543   6.571   4.573
  209LEU    HB2 3182   6.575   6.470   4.599
  209LEU    HB3 3183   6.628   6.627   4.533
  209LEU     CG 3184   6.490   6.641   4.697
  209LEU     HG 3185   6.389   6.608   4.721
  209LEU    CD1 3186   6.584   6.603   4.810
  209LEU   HD11 3187   6.685   6.636   4.786
  209LEU   HD12 3188   6.551   6.651   4.902
  209LEU   HD13 3189   6.584   6.495   4.823
  209LEU    CD2 3190   6.482   6.794   4.684
  209LEU   HD21 3191   6.416   6.820   4.602
  209LEU   HD22 3192   6.443   6.836   4.777
  209LEU   HD23 3193   6.581   6.834   4.665
  209LEU      C 3194   6.507   6.515   4.325
  209LEU      O 3195   6.532   6.606   4.246
  210SER      N 3196   6.543   6.388   4.306
  210SER      H 3197   6.526   6.324   4.383
  210SER     CA 3198   6.610   6.337   4.187
  210SER     HA 3199   6.695   6.401   4.162
  210SER     CB 3200   6.661   6.195   4.212
  210SER    HB2 3201   6.732   6.191   4.295
  210SER    HB3 3202   6.579   6.125   4.231
  210SER     OG 3203   6.727   6.159   4.092
  210SER     HG 3204   6.762   6.070   4.100
  210SER      C 3205   6.519   6.341   4.066
  210SER      O 3206   6.420   6.268   4.063
  211PRO      N 3207   6.560   6.410   3.960
  211PRO     CD 3208   6.691   6.468   3.936
  211PRO    HD2 3209   6.765   6.396   3.971
  211PRO    HD3 3210   6.698   6.559   3.996
  211PRO     CG 3211   6.702   6.496   3.787
  211PRO    HG2 3212   6.739   6.410   3.731
  211PRO    HG3 3213   6.764   6.583   3.765
  211PRO     CB 3214   6.555   6.524   3.755
  211PRO    HB2 3215   6.532   6.500   3.651
  211PRO    HB3 3216   6.533   6.629   3.774
  211PRO     CA 3217   6.472   6.436   3.848
  211PRO     HA 3218   6.387   6.493   3.887
  211PRO      C 3219   6.421   6.311   3.777
  211PRO      O 3220   6.313   6.324   3.721
  212GLY      N 3221   6.491   6.196   3.773
  212GLY      H 3222   6.577   6.185   3.825
  212GLY     CA 3223   6.444   6.084   3.694
  212GLY    HA2 3224   6.409   6.125   3.599
  212GLY    HA3 3225   6.530   6.020   3.676
  212GLY      C 3226   6.333   6.001   3.756
  212GLY      O 3227   6.263   5.924   3.689
  213SER      N 3228   6.307   6.015   3.886
  213SER      H 3229   6.379   6.069   3.932
  213SER     CA 3230   6.199   5.959   3.967
  213SER     HA 3231   6.169   5.863   3.925
  213SER     CB 3232   6.242   5.938   4.112
  213SER    HB2 3233   6.269   6.034   4.155
  213SER    HB3 3234   6.159   5.895   4.168
  213SER     OG 3235   6.353   5.851   4.119
  213SER     HG 3236   6.379   5.839   4.211
  213SER      C 3237   6.078   6.049   3.956
  213SER      O 3238   5.974   5.987   3.968
  214HIE      N 3239   6.079   6.181   3.934
  214HIE      H 3240   6.169   6.226   3.923
  214HIE     CA 3241   5.960   6.264   3.935
  214HIE     HA 3242   5.919   6.270   4.036
  214HIE     CB 3243   5.996   6.405   3.889
  214HIE    HB2 3244   6.039   6.396   3.789
  214HIE    HB3 3245   5.897   6.451   3.882
  214HIE     CG 3246   6.083   6.501   3.964
  214HIE    ND1 3247   6.108   6.635   3.931
  214HIE    CE1 3248   6.190   6.681   4.025
  214HIE    HE1 3249   6.218   6.786   4.018
  214HIE    NE2 3250   6.224   6.586   4.114
  214HIE    HE2 3251   6.284   6.594   4.195
  214HIE    CD2 3252   6.160   6.471   4.075
  214HIE    HD2 3253   6.176   6.378   4.130
  214HIE      C 3254   5.837   6.220   3.857
  214HIE      O 3255   5.732   6.184   3.911
  215SER      N 3256   5.847   6.201   3.725
  215SER      H 3257   5.933   6.241   3.691
  215SER     CA 3258   5.754   6.147   3.629
  215SER     HA 3259   5.663   6.207   3.623
  215SER     CB 3260   5.823   6.149   3.493
  215SER    HB2 3261   5.754   6.108   3.419
  215SER    HB3 3262   5.847   6.252   3.468
  215SER     OG 3263   5.941   6.073   3.494
  215SER     HG 3264   5.982   6.076   3.407
  215SER      C 3265   5.692   6.011   3.656
  215SER      O 3266   5.589   5.971   3.603
  216LEU      N 3267   5.745   5.942   3.758
  216LEU      H 3268   5.825   5.983   3.803
  216LEU     CA 3269   5.713   5.803   3.788
  216LEU     HA 3270   5.662   5.759   3.702
  216LEU     CB 3271   5.837   5.721   3.818
  216LEU    HB2 3272   5.865   5.765   3.914
  216LEU    HB3 3273   5.804   5.618   3.834
  216LEU     CG 3274   5.958   5.722   3.724
  216LEU     HG 3275   5.992   5.825   3.714
  216LEU    CD1 3276   6.072   5.635   3.776
  216LEU   HD11 3277   6.038   5.532   3.786
  216LEU   HD12 3278   6.156   5.639   3.706
  216LEU   HD13 3279   6.104   5.672   3.873
  216LEU    CD2 3280   5.919   5.682   3.582
  216LEU   HD21 3281   5.845   5.752   3.544
  216LEU   HD22 3282   6.007   5.684   3.518
  216LEU   HD23 3283   5.877   5.581   3.583
  216LEU      C 3284   5.597   5.796   3.886
  216LEU      O 3285   5.550   5.683   3.902
  217PHE      N 3286   5.569   5.900   3.966
  217PHE      H 3287   5.628   5.981   3.949
  217PHE     CA 3288   5.479   5.903   4.079
  217PHE     HA 3289   5.392   5.841   4.058
  217PHE     CB 3290   5.548   5.849   4.205
  217PHE    HB2 3291   5.484   5.822   4.289
  217PHE    HB3 3292   5.602   5.761   4.171
  217PHE     CG 3293   5.652   5.945   4.258
  217PHE    CD1 3294   5.784   5.937   4.214
  217PHE    HD1 3295   5.818   5.852   4.155
  217PHE    CE1 3296   5.873   6.039   4.246
  217PHE    HE1 3297   5.970   6.048   4.198
  217PHE     CZ 3298   5.834   6.132   4.344
  217PHE     HZ 3299   5.911   6.193   4.390
  217PHE    CE2 3300   5.700   6.147   4.383
  217PHE    HE2 3301   5.666   6.229   4.446
  217PHE    CD2 3302   5.609   6.051   4.338
  217PHE    HD2 3303   5.504   6.059   4.365
  217PHE      C 3304   5.402   6.027   4.121
  217PHE      O 3305   5.453   6.136   4.103
  218THR      N 3306   5.287   6.007   4.187
  218THR      H 3307   5.273   5.911   4.214
  218THR     CA 3308   5.178   6.101   4.208
  218THR     HA 3309   5.182   6.182   4.135
  218THR     CB 3310   5.040   6.038   4.203
  218THR     HB 3311   5.034   5.972   4.289
  218THR    CG2 3312   4.921   6.135   4.205
  218THR   HG21 3313   4.927   6.201   4.119
  218THR   HG22 3314   4.828   6.078   4.201
  218THR   HG23 3315   4.924   6.194   4.297
  218THR    OG1 3316   5.041   5.959   4.086
  218THR    HG1 3317   4.956   5.916   4.076
  218THR      C 3318   5.193   6.187   4.332
  218THR      O 3319   5.172   6.307   4.318
  219ARG      N 3320   5.244   6.137   4.445
  219ARG      H 3321   5.283   6.045   4.433
  219ARG     CA 3322   5.240   6.193   4.579
  219ARG     HA 3323   5.302   6.282   4.581
  219ARG     CB 3324   5.099   6.231   4.625
  219ARG    HB2 3325   5.108   6.281   4.722
  219ARG    HB3 3326   5.058   6.301   4.552
  219ARG     CG 3327   5.007   6.111   4.638
  219ARG    HG2 3328   4.999   6.063   4.540
  219ARG    HG3 3329   5.052   6.041   4.709
  219ARG     CD 3330   4.868   6.151   4.687
  219ARG    HD2 3331   4.807   6.061   4.697
  219ARG    HD3 3332   4.877   6.199   4.784
  219ARG     NE 3333   4.801   6.244   4.595
  219ARG     HE 3334   4.839   6.336   4.611
  219ARG     CZ 3335   4.697   6.231   4.511
  219ARG    NH1 3336   4.634   6.114   4.497
  219ARG   HH11 3337   4.665   6.034   4.550
  219ARG   HH12 3338   4.556   6.106   4.433
  219ARG    NH2 3339   4.664   6.329   4.426
  219ARG   HH21 3340   4.718   6.414   4.425
  219ARG   HH22 3341   4.585   6.317   4.364
  219ARG      C 3342   5.307   6.098   4.677
  219ARG      O 3343   5.330   5.980   4.648
  220ALA      N 3344   5.328   6.143   4.801
  220ALA      H 3345   5.298   6.234   4.832
  220ALA     CA 3346   5.406   6.062   4.892
  220ALA     HA 3347   5.404   5.959   4.856
  220ALA     CB 3348   5.550   6.111   4.891
  220ALA    HB1 3349   5.554   6.214   4.928
  220ALA    HB2 3350   5.611   6.047   4.955
  220ALA    HB3 3351   5.589   6.107   4.789
  220ALA      C 3352   5.347   6.060   5.033
  220ALA      O 3353   5.283   6.152   5.083
  221ILE      N 3354   5.378   5.951   5.102
  221ILE      H 3355   5.408   5.869   5.052
  221ILE     CA 3356   5.362   5.942   5.245
  221ILE     HA 3357   5.329   6.037   5.287
  221ILE     CB 3358   5.261   5.833   5.280
  221ILE     HB 3359   5.305   5.735   5.262
  221ILE    CG2 3360   5.223   5.845   5.427
  221ILE   HG21 3361   5.179   5.943   5.445
  221ILE   HG22 3362   5.151   5.767   5.452
  221ILE   HG23 3363   5.312   5.833   5.489
  221ILE    CG1 3364   5.132   5.831   5.199
  221ILE   HG12 3365   5.083   5.924   5.228
  221ILE   HG13 3366   5.167   5.840   5.096
  221ILE    CD1 3367   5.032   5.715   5.209
  221ILE   HD11 3368   4.997   5.706   5.312
  221ILE   HD12 3369   4.947   5.734   5.143
  221ILE   HD13 3370   5.081   5.622   5.179
  221ILE      C 3371   5.494   5.918   5.318
  221ILE      O 3372   5.562   5.819   5.294
  222LEU      N 3373   5.530   5.997   5.418
  222LEU      H 3374   5.475   6.080   5.435
  222LEU     CA 3375   5.652   5.979   5.494
  222LEU     HA 3376   5.705   5.892   5.457
  222LEU     CB 3377   5.743   6.101   5.481
  222LEU    HB2 3378   5.696   6.175   5.545
  222LEU    HB3 3379   5.836   6.068   5.526
  222LEU     CG 3380   5.772   6.163   5.345
  222LEU     HG 3381   5.680   6.204   5.303
  222LEU    CD1 3382   5.875   6.275   5.361
  222LEU   HD11 3383   5.967   6.234   5.403
  222LEU   HD12 3384   5.896   6.319   5.264
  222LEU   HD13 3385   5.836   6.351   5.428
  222LEU    CD2 3386   5.828   6.058   5.249
  222LEU   HD21 3387   5.755   5.978   5.236
  222LEU   HD22 3388   5.848   6.104   5.152
  222LEU   HD23 3389   5.921   6.017   5.290
  222LEU      C 3390   5.628   5.941   5.640
  222LEU      O 3391   5.546   6.002   5.709
  223GLN      N 3392   5.711   5.852   5.694
  223GLN      H 3393   5.771   5.803   5.629
  223GLN     CA 3394   5.720   5.818   5.835
  223GLN     HA 3395   5.667   5.890   5.897
  223GLN     CB 3396   5.654   5.682   5.852
  223GLN    HB2 3397   5.572   5.677   5.781
  223GLN    HB3 3398   5.728   5.606   5.827
  223GLN     CG 3399   5.601   5.657   5.993
  223GLN    HG2 3400   5.571   5.755   6.031
  223GLN    HG3 3401   5.514   5.592   5.987
  223GLN     CD 3402   5.701   5.595   6.091
  223GLN    OE1 3403   5.808   5.549   6.055
  223GLN    NE2 3404   5.675   5.584   6.222
  223GLN   HE21 3405   5.744   5.542   6.283
  223GLN   HE22 3406   5.587   5.617   6.259
  223GLN      C 3407   5.864   5.814   5.885
  223GLN      O 3408   5.949   5.750   5.823
  224SER      N 3409   5.893   5.887   5.993
  224SER      H 3410   5.808   5.926   6.030
  224SER     CA 3411   6.017   5.915   6.062
  224SER     HA 3412   6.001   5.992   6.138
  224SER     CB 3413   6.069   5.789   6.131
  224SER    HB2 3414   5.982   5.750   6.184
  224SER    HB3 3415   6.094   5.722   6.049
  224SER     OG 3416   6.178   5.798   6.219
  224SER     HG 3417   6.198   5.711   6.254
  224SER      C 3418   6.136   5.962   5.979
  224SER      O 3419   6.211   6.047   6.031
  225GLY      N 3420   6.147   5.925   5.852
  225GLY      H 3421   6.081   5.858   5.815
  225GLY     CA 3422   6.250   5.976   5.763
  225GLY    HA2 3423   6.325   6.015   5.831
  225GLY    HA3 3424   6.288   5.886   5.715
  225GLY      C 3425   6.220   6.081   5.656
  225GLY      O 3426   6.111   6.094   5.600
  226SER      N 3427   6.324   6.160   5.625
  226SER      H 3428   6.412   6.136   5.668
  226SER     CA 3429   6.319   6.276   5.540
  226SER     HA 3430   6.242   6.261   5.464
  226SER     CB 3431   6.286   6.402   5.618
  226SER    HB2 3432   6.284   6.487   5.550
  226SER    HB3 3433   6.188   6.391   5.665
  226SER     OG 3434   6.384   6.424   5.718
  226SER     HG 3435   6.362   6.504   5.767
  226SER      C 3436   6.454   6.290   5.472
  226SER      O 3437   6.555   6.236   5.518
  227PHE      N 3438   6.456   6.359   5.359
  227PHE      H 3439   6.377   6.385   5.301
  227PHE     CA 3440   6.589   6.393   5.313
  227PHE     HA 3441   6.653   6.305   5.322
  227PHE     CB 3442   6.590   6.439   5.167
  227PHE    HB2 3443   6.694   6.452   5.138
  227PHE    HB3 3444   6.544   6.363   5.104
  227PHE     CG 3445   6.520   6.569   5.135
  227PHE    CD1 3446   6.400   6.575   5.064
  227PHE    HD1 3447   6.351   6.482   5.037
  227PHE    CE1 3448   6.343   6.697   5.028
  227PHE    HE1 3449   6.249   6.698   4.973
  227PHE     CZ 3450   6.405   6.817   5.061
  227PHE     HZ 3451   6.368   6.912   5.023
  227PHE    CE2 3452   6.517   6.814   5.145
  227PHE    HE2 3453   6.557   6.906   5.188
  227PHE    CD2 3454   6.577   6.691   5.174
  227PHE    HD2 3455   6.671   6.688   5.229
  227PHE      C 3456   6.654   6.500   5.398
  227PHE      O 3457   6.776   6.517   5.392
  228ASN      N 3458   6.584   6.567   5.489
  228ASN      H 3459   6.484   6.551   5.490
  228ASN     CA 3460   6.638   6.667   5.579
  228ASN     HA 3461   6.712   6.729   5.528
  228ASN     CB 3462   6.524   6.756   5.625
  228ASN    HB2 3463   6.471   6.771   5.531
  228ASN    HB3 3464   6.458   6.707   5.697
  228ASN     CG 3465   6.564   6.893   5.681
  228ASN    OD1 3466   6.488   6.989   5.680
  228ASN    ND2 3467   6.689   6.920   5.720
  228ASN   HD21 3468   6.712   7.011   5.756
  228ASN   HD22 3469   6.760   6.849   5.713
  228ASN      C 3470   6.712   6.596   5.692
  228ASN      O 3471   6.782   6.657   5.772
  229ALA      N 3472   6.699   6.463   5.707
  229ALA      H 3473   6.624   6.415   5.659
  229ALA     CA 3474   6.776   6.389   5.805
  229ALA     HA 3475   6.746   6.427   5.903
  229ALA     CB 3476   6.735   6.243   5.795
  229ALA    HB1 3477   6.765   6.203   5.698
  229ALA    HB2 3478   6.783   6.186   5.874
  229ALA    HB3 3479   6.627   6.235   5.805
  229ALA      C 3480   6.926   6.417   5.797
  229ALA      O 3481   6.984   6.422   5.688
  230PRO      N 3482   7.000   6.433   5.907
  230PRO     CD 3483   6.961   6.407   6.044
  230PRO    HD2 3484   6.916   6.308   6.044
  230PRO    HD3 3485   6.885   6.481   6.069
  230PRO     CG 3486   7.083   6.416   6.135
  230PRO    HG2 3487   7.128   6.318   6.152
  230PRO    HG3 3488   7.059   6.462   6.231
  230PRO     CB 3489   7.175   6.507   6.052
  230PRO    HB2 3490   7.282   6.493   6.068
  230PRO    HB3 3491   7.148   6.610   6.075
  230PRO     CA 3492   7.139   6.475   5.907
  230PRO     HA 3493   7.142   6.571   5.855
  230PRO      C 3494   7.237   6.379   5.842
  230PRO      O 3495   7.352   6.415   5.817
  231TRP      N 3496   7.191   6.257   5.811
  231TRP      H 3497   7.095   6.242   5.838
  231TRP     CA 3498   7.262   6.148   5.747
  231TRP     HA 3499   7.367   6.172   5.731
  231TRP     CB 3500   7.253   6.029   5.841
  231TRP    HB2 3501   7.280   5.941   5.782
  231TRP    HB3 3502   7.321   6.038   5.925
  231TRP     CG 3503   7.118   6.003   5.898
  231TRP    CD1 3504   7.073   6.027   6.023
  231TRP    HD1 3505   7.148   6.069   6.090
  231TRP    NE1 3506   6.940   5.993   6.040
  231TRP    HE1 3507   6.888   5.998   6.126
  231TRP    CE2 3508   6.897   5.932   5.924
  231TRP    CZ2 3509   6.780   5.858   5.899
  231TRP    HZ2 3510   6.705   5.852   5.977
  231TRP    CH2 3511   6.768   5.797   5.775
  231TRP    HH2 3512   6.679   5.737   5.754
  231TRP    CZ3 3513   6.866   5.810   5.676
  231TRP    HZ3 3514   6.859   5.762   5.578
  231TRP    CE3 3515   6.980   5.889   5.703
  231TRP    HE3 3516   7.044   5.913   5.618
  231TRP    CD2 3517   7.004   5.938   5.832
  231TRP      C 3518   7.206   6.108   5.611
  231TRP      O 3519   7.261   6.017   5.551
  232ALA      N 3520   7.098   6.170   5.562
  232ALA      H 3521   7.059   6.242   5.621
  232ALA     CA 3522   7.028   6.137   5.440
  232ALA     HA 3523   6.980   6.039   5.443
  232ALA     CB 3524   6.919   6.244   5.429
  232ALA    HB1 3525   6.965   6.343   5.425
  232ALA    HB2 3526   6.861   6.227   5.339
  232ALA    HB3 3527   6.854   6.238   5.516
  232ALA      C 3528   7.125   6.129   5.323
  232ALA      O 3529   7.112   6.040   5.240
  233VAL      N 3530   7.221   6.221   5.316
  233VAL      H 3531   7.211   6.298   5.381
  233VAL     CA 3532   7.324   6.230   5.214
  233VAL     HA 3533   7.324   6.137   5.157
  233VAL     CB 3534   7.305   6.346   5.117
  233VAL     HB 3535   7.400   6.359   5.065
  233VAL    CG1 3536   7.194   6.327   5.015
  233VAL   HG11 3537   7.099   6.314   5.067
  233VAL   HG12 3538   7.188   6.415   4.951
  233VAL   HG13 3539   7.215   6.239   4.954
  233VAL    CG2 3540   7.271   6.479   5.186
  233VAL   HG21 3541   7.352   6.506   5.254
  233VAL   HG22 3542   7.259   6.557   5.111
  233VAL   HG23 3543   7.178   6.468   5.242
  233VAL      C 3544   7.462   6.225   5.276
  233VAL      O 3545   7.482   6.251   5.395
  234THR      N 3546   7.565   6.186   5.201
  234THR      H 3547   7.543   6.170   5.104
  234THR     CA 3548   7.702   6.165   5.245
  234THR     HA 3549   7.719   6.215   5.340
  234THR     CB 3550   7.731   6.016   5.262
  234THR     HB 3551   7.690   5.966   5.174
  234THR    CG2 3552   7.878   5.979   5.277
  234THR   HG21 3553   7.919   6.028   5.365
  234THR   HG22 3554   7.887   5.871   5.288
  234THR   HG23 3555   7.933   6.011   5.188
  234THR    OG1 3556   7.664   5.969   5.377
  234THR    HG1 3557   7.682   5.875   5.388
  234THR      C 3558   7.802   6.220   5.145
  234THR      O 3559   7.775   6.200   5.027
  235SER      N 3560   7.911   6.286   5.185
  235SER      H 3561   7.925   6.302   5.284
  235SER     CA 3562   8.009   6.339   5.092
  235SER     HA 3563   7.959   6.405   5.021
  235SER     CB 3564   8.118   6.419   5.164
  235SER    HB2 3565   8.077   6.509   5.210
  235SER    HB3 3566   8.167   6.359   5.240
  235SER     OG 3567   8.212   6.455   5.065
  235SER     HG 3568   8.283   6.506   5.105
  235SER      C 3569   8.078   6.232   5.009
  235SER      O 3570   8.139   6.139   5.062
  236LEU      N 3571   8.084   6.253   4.878
  236LEU      H 3572   8.048   6.340   4.841
  236LEU     CA 3573   8.139   6.156   4.785
  236LEU     HA 3574   8.090   6.059   4.792
  236LEU     CB 3575   8.112   6.215   4.647
  236LEU    HB2 3576   8.004   6.230   4.655
  236LEU    HB3 3577   8.161   6.311   4.631
  236LEU     CG 3578   8.142   6.123   4.529
  236LEU     HG 3579   8.246   6.091   4.534
  236LEU    CD1 3580   8.051   6.001   4.535
  236LEU   HD11 3581   7.947   6.033   4.530
  236LEU   HD12 3582   8.073   5.935   4.451
  236LEU   HD13 3583   8.068   5.947   4.628
  236LEU    CD2 3584   8.140   6.201   4.397
  236LEU   HD21 3585   8.215   6.280   4.400
  236LEU   HD22 3586   8.162   6.133   4.314
  236LEU   HD23 3587   8.042   6.246   4.383
  236LEU      C 3588   8.289   6.130   4.803
  236LEU      O 3589   8.332   6.023   4.763
  237TYR      N 3590   8.362   6.221   4.867
  237TYR      H 3591   8.318   6.309   4.891
  237TYR     CA 3592   8.504   6.206   4.894
  237TYR     HA 3593   8.551   6.146   4.816
  237TYR     CB 3594   8.572   6.343   4.897
  237TYR    HB2 3595   8.527   6.406   4.974
  237TYR    HB3 3596   8.673   6.316   4.927
  237TYR     CG 3597   8.576   6.418   4.766
  237TYR    CD1 3598   8.659   6.371   4.663
  237TYR    HD1 3599   8.722   6.285   4.685
  237TYR    CE1 3600   8.663   6.430   4.536
  237TYR    HE1 3601   8.734   6.400   4.459
  237TYR     CZ 3602   8.564   6.528   4.507
  237TYR     OH 3603   8.551   6.575   4.380
  237TYR     HH 3604   8.613   6.535   4.319
  237TYR    CE2 3605   8.485   6.580   4.611
  237TYR    HE2 3606   8.419   6.664   4.590
  237TYR    CD2 3607   8.490   6.526   4.740
  237TYR    HD2 3608   8.428   6.568   4.819
  237TYR      C 3609   8.534   6.127   5.021
  237TYR      O 3610   8.622   6.042   5.022
  238GLU      N 3611   8.445   6.149   5.117
  238GLU      H 3612   8.383   6.229   5.111
  238GLU     CA 3613   8.441   6.068   5.238
  238GLU     HA 3614   8.542   6.059   5.277
  238GLU     CB 3615   8.352   6.128   5.346
  238GLU    HB2 3616   8.387   6.231   5.357
  238GLU    HB3 3617   8.252   6.128   5.302
  238GLU     CG 3618   8.347   6.061   5.484
  238GLU    HG2 3619   8.274   6.114   5.544
  238GLU    HG3 3620   8.313   5.959   5.467
  238GLU     CD 3621   8.480   6.058   5.557
  238GLU    OE1 3622   8.490   6.148   5.643
  238GLU    OE2 3623   8.567   5.972   5.533
  238GLU      C 3624   8.400   5.923   5.213
  238GLU      O 3625   8.463   5.830   5.261
  239ALA      N 3626   8.313   5.898   5.113
  239ALA      H 3627   8.275   5.977   5.063
  239ALA     CA 3628   8.266   5.766   5.078
  239ALA     HA 3629   8.246   5.706   5.167
  239ALA     CB 3630   8.135   5.781   4.999
  239ALA    HB1 3631   8.153   5.840   4.909
  239ALA    HB2 3632   8.098   5.682   4.970
  239ALA    HB3 3633   8.061   5.831   5.061
  239ALA      C 3634   8.374   5.693   5.000
  239ALA      O 3635   8.374   5.569   5.004
  240ARG      N 3636   8.466   5.761   4.932
  240ARG      H 3637   8.446   5.856   4.904
  240ARG     CA 3638   8.589   5.700   4.887
  240ARG     HA 3639   8.571   5.605   4.837
  240ARG     CB 3640   8.651   5.797   4.787
  240ARG    HB2 3641   8.579   5.811   4.707
  240ARG    HB3 3642   8.667   5.892   4.839
  240ARG     CG 3643   8.784   5.748   4.728
  240ARG    HG2 3644   8.854   5.725   4.808
  240ARG    HG3 3645   8.768   5.659   4.668
  240ARG     CD 3646   8.841   5.859   4.640
  240ARG    HD2 3647   8.921   5.823   4.576
  240ARG    HD3 3648   8.764   5.906   4.579
  240ARG     NE 3649   8.896   5.959   4.732
  240ARG     HE 3650   8.876   5.937   4.829
  240ARG     CZ 3651   8.978   6.062   4.705
  240ARG    NH1 3652   9.004   6.101   4.579
  240ARG   HH11 3653   8.961   6.052   4.502
  240ARG   HH12 3654   9.066   6.179   4.562
  240ARG    NH2 3655   9.019   6.135   4.808
  240ARG   HH21 3656   8.988   6.112   4.901
  240ARG   HH22 3657   9.081   6.213   4.793
  240ARG      C 3658   8.677   5.665   5.007
  240ARG      O 3659   8.726   5.553   4.999
  241NLN      N 3660   8.692   5.755   5.105
  241NLN      H 3661   8.647   5.845   5.114
  241NLN     CA 3662   8.776   5.709   5.214
  241NLN     HA 3663   8.874   5.678   5.178
  241NLN     CB 3664   8.794   5.827   5.310
  241NLN    HB2 3665   8.854   5.907   5.266
  241NLN    HB3 3666   8.696   5.866   5.338
  241NLN     CG 3667   8.863   5.777   5.435
  241NLN    OD1 3668   8.804   5.734   5.533
  241NLN    ND2 3669   8.997   5.776   5.434
  241NLN   HD21 3670   9.047   5.808   5.352
  241NLN      C 3671   8.715   5.599   5.299
  241NLN      O 3672   8.789   5.507   5.334
  242ARG      N 3673   8.582   5.596   5.312
  242ARG      H 3674   8.526   5.679   5.299
  242ARG     CA 3675   8.516   5.475   5.358
  242ARG     HA 3676   8.560   5.438   5.451
  242ARG     CB 3677   8.370   5.512   5.384
  242ARG    HB2 3678   8.333   5.567   5.298
  242ARG    HB3 3679   8.313   5.420   5.395
  242ARG     CG 3680   8.353   5.597   5.510
  242ARG    HG2 3681   8.406   5.545   5.590
  242ARG    HG3 3682   8.401   5.693   5.490
  242ARG     CD 3683   8.208   5.621   5.552
  242ARG    HD2 3684   8.160   5.700   5.494
  242ARG    HD3 3685   8.147   5.531   5.548
  242ARG     NE 3686   8.218   5.665   5.692
  242ARG     HE 3687   8.309   5.698   5.720
  242ARG     CZ 3688   8.123   5.652   5.785
  242ARG    NH1 3689   8.001   5.603   5.758
  242ARG   HH11 3690   7.978   5.574   5.664
  242ARG   HH12 3691   7.933   5.595   5.832
  242ARG    NH2 3692   8.146   5.704   5.907
  242ARG   HH21 3693   8.233   5.751   5.926
  242ARG   HH22 3694   8.076   5.696   5.979
  242ARG      C 3695   8.529   5.353   5.269
  242ARG      O 3696   8.527   5.244   5.327
  243THR      N 3697   8.531   5.371   5.137
  243THR      H 3698   8.489   5.453   5.095
  243THR     CA 3699   8.575   5.264   5.050
  243THR     HA 3700   8.510   5.180   5.074
  243THR     CB 3701   8.560   5.297   4.901
  243THR     HB 3702   8.626   5.382   4.882
  243THR    CG2 3703   8.593   5.184   4.804
  243THR   HG21 3704   8.527   5.099   4.823
  243THR   HG22 3705   8.579   5.219   4.702
  243THR   HG23 3706   8.697   5.153   4.818
  243THR    OG1 3707   8.424   5.324   4.878
  243THR    HG1 3708   8.411   5.345   4.785
  243THR      C 3709   8.712   5.204   5.073
  243THR      O 3710   8.725   5.082   5.083
  244LEU      N 3711   8.817   5.287   5.087
  244LEU      H 3712   8.799   5.386   5.083
  244LEU     CA 3713   8.951   5.243   5.117
  244LEU     HA 3714   8.987   5.171   5.043
  244LEU     CB 3715   9.040   5.368   5.112
  244LEU    HB2 3716   9.005   5.438   5.188
  244LEU    HB3 3717   9.139   5.331   5.140
  244LEU     CG 3718   9.049   5.440   4.977
  244LEU     HG 3719   8.951   5.482   4.954
  244LEU    CD1 3720   9.153   5.551   4.978
  244LEU   HD11 3721   9.251   5.509   5.000
  244LEU   HD12 3722   9.156   5.599   4.880
  244LEU   HD13 3723   9.127   5.625   5.054
  244LEU    CD2 3724   9.094   5.343   4.869
  244LEU   HD21 3725   9.022   5.261   4.861
  244LEU   HD22 3726   9.100   5.395   4.773
  244LEU   HD23 3727   9.192   5.303   4.895
  244LEU      C 3728   8.961   5.189   5.260
  244LEU      O 3729   9.038   5.098   5.286
  245ASN      N 3730   8.878   5.234   5.355
  245ASN      H 3731   8.822   5.317   5.341
  245ASN     CA 3732   8.866   5.164   5.481
  245ASN     HA 3733   8.962   5.157   5.533
  245ASN     CB 3734   8.770   5.246   5.567
  245ASN    HB2 3735   8.703   5.281   5.488
  245ASN    HB3 3736   8.713   5.191   5.642
  245ASN     CG 3737   8.833   5.367   5.634
  245ASN    OD1 3738   8.950   5.363   5.668
  245ASN    ND2 3739   8.756   5.468   5.676
  245ASN   HD21 3740   8.798   5.548   5.720
  245ASN   HD22 3741   8.656   5.464   5.663
  245ASN      C 3742   8.811   5.023   5.464
  245ASN      O 3743   8.867   4.928   5.518
  246LEU      N 3744   8.693   5.006   5.404
  246LEU      H 3745   8.636   5.089   5.397
  246LEU     CA 3746   8.632   4.878   5.372
  246LEU     HA 3747   8.611   4.830   5.467
  246LEU     CB 3748   8.504   4.880   5.289
  246LEU    HB2 3749   8.435   4.942   5.346
  246LEU    HB3 3750   8.525   4.928   5.193
  246LEU     CG 3751   8.441   4.743   5.265
  246LEU     HG 3752   8.516   4.685   5.212
  246LEU    CD1 3753   8.395   4.666   5.388
  246LEU   HD11 3754   8.320   4.724   5.441
  246LEU   HD12 3755   8.352   4.571   5.357
  246LEU   HD13 3756   8.480   4.648   5.454
  246LEU    CD2 3757   8.323   4.765   5.172
  246LEU   HD21 3758   8.358   4.808   5.078
  246LEU   HD22 3759   8.274   4.670   5.152
  246LEU   HD23 3760   8.252   4.833   5.219
  246LEU      C 3761   8.739   4.782   5.320
  246LEU      O 3762   8.748   4.666   5.359
  247ALA      N 3763   8.821   4.833   5.229
  247ALA      H 3764   8.790   4.921   5.190
  247ALA     CA 3765   8.932   4.764   5.164
  247ALA     HA 3766   8.882   4.674   5.128
  247ALA     CB 3767   8.990   4.839   5.045
  247ALA    HB1 3768   9.042   4.928   5.080
  247ALA    HB2 3769   9.061   4.775   4.992
  247ALA    HB3 3770   8.910   4.868   4.977
  247ALA      C 3771   9.033   4.713   5.266
  247ALA      O 3772   9.064   4.595   5.269
  248LYS      N 3773   9.092   4.803   5.345
  248LYS      H 3774   9.076   4.900   5.324
  248LYS     CA 3775   9.191   4.770   5.446
  248LYS     HA 3776   9.269   4.708   5.401
  248LYS     CB 3777   9.256   4.895   5.504
  248LYS    HB2 3778   9.183   4.975   5.493
  248LYS    HB3 3779   9.272   4.875   5.610
  248LYS     CG 3780   9.389   4.938   5.439
  248LYS    HG2 3781   9.457   4.853   5.443
  248LYS    HG3 3782   9.369   4.964   5.335
  248LYS     CD 3783   9.452   5.057   5.510
  248LYS    HD2 3784   9.390   5.145   5.495
  248LYS    HD3 3785   9.460   5.036   5.617
  248LYS     CE 3786   9.591   5.082   5.452
  248LYS    HE2 3787   9.660   5.003   5.481
  248LYS    HE3 3788   9.587   5.088   5.343
  248LYS     NZ 3789   9.639   5.211   5.506
  248LYS    HZ1 3790   9.643   5.206   5.607
  248LYS    HZ2 3791   9.731   5.231   5.469
  248LYS    HZ3 3792   9.576   5.285   5.479
  248LYS      C 3793   9.138   4.674   5.553
  248LYS      O 3794   9.205   4.588   5.608
  249LEU      N 3795   9.009   4.690   5.585
  249LEU      H 3796   8.957   4.763   5.539
  249LEU     CA 3797   8.941   4.611   5.687
  249LEU     HA 3798   8.999   4.609   5.779
  249LEU     CB 3799   8.806   4.675   5.716
  249LEU    HB2 3800   8.769   4.701   5.617
  249LEU    HB3 3801   8.740   4.600   5.760
  249LEU     CG 3802   8.808   4.799   5.804
  249LEU     HG 3803   8.884   4.869   5.768
  249LEU    CD1 3804   8.671   4.865   5.797
  249LEU   HD11 3805   8.595   4.795   5.833
  249LEU   HD12 3806   8.670   4.954   5.860
  249LEU   HD13 3807   8.649   4.893   5.694
  249LEU    CD2 3808   8.846   4.783   5.951
  249LEU   HD21 3809   8.947   4.742   5.958
  249LEU   HD22 3810   8.843   4.880   6.000
  249LEU   HD23 3811   8.776   4.715   6.000
  249LEU      C 3812   8.932   4.470   5.629
  249LEU      O 3813   8.964   4.370   5.692
  250THR      N 3814   8.886   4.458   5.504
  250THR      H 3815   8.875   4.541   5.447
  250THR     CA 3816   8.839   4.332   5.451
  250THR     HA 3817   8.807   4.258   5.524
  250THR     CB 3818   8.726   4.353   5.350
  250THR     HB 3819   8.768   4.417   5.272
  250THR    CG2 3820   8.666   4.228   5.287
  250THR   HG21 3821   8.624   4.164   5.365
  250THR   HG22 3822   8.587   4.257   5.217
  250THR   HG23 3823   8.744   4.173   5.233
  250THR    OG1 3824   8.627   4.436   5.407
  250THR    HG1 3825   8.556   4.449   5.344
  250THR      C 3826   8.953   4.248   5.393
  250THR      O 3827   8.924   4.147   5.330
  251GLY      N 3828   9.078   4.295   5.394
  251GLY      H 3829   9.095   4.373   5.456
  251GLY     CA 3830   9.189   4.245   5.315
  251GLY    HA2 3831   9.278   4.299   5.348
  251GLY    HA3 3832   9.200   4.139   5.339
  251GLY      C 3833   9.175   4.260   5.164
  251GLY      O 3834   9.211   4.168   5.091
  252CYX      N 3835   9.118   4.371   5.115
  252CYX      H 3836   9.071   4.431   5.182
  252CYX     CA 3837   9.107   4.403   4.976
  252CYX     HA 3838   9.149   4.325   4.913
  252CYX     CB 3839   8.958   4.415   4.947
  252CYX    HB2 3840   8.913   4.485   5.017
  252CYX    HB3 3841   8.944   4.451   4.845
  252CYX     SG 3842   8.862   4.261   4.949
  252CYX      C 3843   9.190   4.525   4.935
  252CYX      O 3844   9.180   4.565   4.818
  253SER      N 3845   9.272   4.587   5.019
  253SER      H 3846   9.274   4.554   5.115
  253SER     CA 3847   9.352   4.702   4.984
  253SER     HA 3848   9.286   4.772   4.934
  253SER     CB 3849   9.421   4.774   5.099
  253SER    HB2 3850   9.356   4.783   5.186
  253SER    HB3 3851   9.514   4.725   5.128
  253SER     OG 3852   9.449   4.903   5.048
  253SER     HG 3853   9.493   4.955   5.115
  253SER      C 3854   9.455   4.653   4.882
  253SER      O 3855   9.539   4.565   4.898
  254ARG      N 3856   9.455   4.721   4.768
  254ARG      H 3857   9.372   4.775   4.748
  254ARG     CA 3858   9.561   4.719   4.669
  254ARG     HA 3859   9.648   4.670   4.713
  254ARG     CB 3860   9.522   4.644   4.541
  254ARG    HB2 3861   9.465   4.714   4.480
  254ARG    HB3 3862   9.615   4.620   4.490
  254ARG     CG 3863   9.441   4.518   4.561
  254ARG    HG2 3864   9.493   4.461   4.638
  254ARG    HG3 3865   9.344   4.550   4.599
  254ARG     CD 3866   9.421   4.431   4.438
  254ARG    HD2 3867   9.364   4.343   4.467
  254ARG    HD3 3868   9.365   4.488   4.364
  254ARG     NE 3869   9.547   4.387   4.377
  254ARG     HE 3870   9.609   4.344   4.444
  254ARG     CZ 3871   9.582   4.386   4.248
  254ARG    NH1 3872   9.498   4.425   4.151
  254ARG   HH11 3873   9.405   4.456   4.175
  254ARG   HH12 3874   9.528   4.423   4.055
  254ARG    NH2 3875   9.709   4.358   4.218
  254ARG   HH21 3876   9.775   4.338   4.292
  254ARG   HH22 3877   9.739   4.356   4.121
  254ARG      C 3878   9.607   4.859   4.631
  254ARG      O 3879   9.559   4.956   4.692
  255GLU      N 3880   9.694   4.870   4.530
  255GLU      H 3881   9.722   4.779   4.496
  255GLU     CA 3882   9.762   4.987   4.478
  255GLU     HA 3883   9.797   5.049   4.561
  255GLU     CB 3884   9.882   4.948   4.393
  255GLU    HB2 3885   9.945   5.036   4.381
  255GLU    HB3 3886   9.937   4.870   4.446
  255GLU     CG 3887   9.840   4.896   4.255
  255GLU    HG2 3888   9.815   4.988   4.202
  255GLU    HG3 3889   9.932   4.855   4.214
  255GLU     CD 3890   9.728   4.796   4.239
  255GLU    OE1 3891   9.739   4.683   4.293
  255GLU    OE2 3892   9.628   4.827   4.171
  255GLU      C 3893   9.680   5.093   4.407
  255GLU      O 3894   9.740   5.198   4.388
  256NLN      N 3895   9.554   5.072   4.367
  256NLN      H 3896   9.515   4.986   4.404
  256NLN     CA 3897   9.471   5.154   4.282
  256NLN     HA 3898   9.499   5.259   4.294
  256NLN     CB 3899   9.487   5.115   4.135
  256NLN    HB2 3900   9.594   5.121   4.113
  256NLN    HB3 3901   9.451   5.015   4.112
  256NLN     CG 3902   9.414   5.215   4.046
  256NLN    OD1 3903   9.301   5.186   4.009
  256NLN    ND2 3904   9.463   5.329   3.996
  256NLN   HD21 3905   9.558   5.356   4.017
  256NLN      C 3906   9.324   5.139   4.317
  256NLN      O 3907   9.287   5.024   4.343
  257GLU      N 3908   9.239   5.240   4.303
  257GLU      H 3909   9.269   5.333   4.277
  257GLU     CA 3910   9.102   5.222   4.345
  257GLU     HA 3911   9.102   5.168   4.440
  257GLU     CB 3912   9.027   5.354   4.364
  257GLU    HB2 3913   9.050   5.420   4.280
  257GLU    HB3 3914   8.920   5.334   4.365
  257GLU     CG 3915   9.067   5.421   4.494
  257GLU    HG2 3916   9.030   5.361   4.578
  257GLU    HG3 3917   9.176   5.416   4.491
  257GLU     CD 3918   9.023   5.567   4.512
  257GLU    OE1 3919   9.105   5.645   4.564
  257GLU    OE2 3920   8.912   5.603   4.467
  257GLU      C 3921   9.017   5.126   4.263
  257GLU      O 3922   8.930   5.054   4.311
  258THR      N 3923   9.051   5.121   4.133
  258THR      H 3924   9.124   5.181   4.098
  258THR     CA 3925   8.977   5.040   4.038
  258THR     HA 3926   8.872   5.065   4.055
  258THR     CB 3927   9.013   5.077   3.894
  258THR     HB 3928   9.122   5.082   3.887
  258THR    CG2 3929   8.961   4.977   3.792
  258THR   HG21 3930   8.852   4.972   3.798
  258THR   HG22 3931   8.990   5.009   3.692
  258THR   HG23 3932   9.004   4.879   3.812
  258THR    OG1 3933   8.944   5.197   3.864
  258THR    HG1 3934   8.964   5.224   3.774
  258THR      C 3935   9.004   4.895   4.075
  258THR      O 3936   8.917   4.808   4.086
  259GLU      N 3937   9.130   4.869   4.108
  259GLU      H 3938   9.201   4.938   4.088
  259GLU     CA 3939   9.172   4.740   4.160
  259GLU     HA 3940   9.128   4.661   4.099
  259GLU     CB 3941   9.324   4.724   4.158
  259GLU    HB2 3942   9.370   4.801   4.219
  259GLU    HB3 3943   9.351   4.626   4.197
  259GLU     CG 3944   9.374   4.737   4.014
  259GLU    HG2 3945   9.351   4.839   3.984
  259GLU    HG3 3946   9.482   4.724   4.019
  259GLU     CD 3947   9.316   4.640   3.912
  259GLU    OE1 3948   9.263   4.536   3.955
  259GLU    OE2 3949   9.319   4.659   3.788
  259GLU      C 3950   9.118   4.708   4.298
  259GLU      O 3951   9.101   4.588   4.318
  260ILE      N 3952   9.083   4.804   4.384
  260ILE      H 3953   9.113   4.898   4.362
  260ILE     CA 3954   9.015   4.781   4.510
  260ILE     HA 3955   9.044   4.692   4.566
  260ILE     CB 3956   9.026   4.903   4.600
  260ILE     HB 3957   9.029   4.989   4.533
  260ILE    CG2 3958   8.915   4.923   4.703
  260ILE   HG21 3959   8.912   4.837   4.770
  260ILE   HG22 3960   8.935   5.013   4.761
  260ILE   HG23 3961   8.819   4.933   4.652
  260ILE    CG1 3962   9.168   4.899   4.656
  260ILE   HG12 3963   9.169   4.812   4.722
  260ILE   HG13 3964   9.231   4.879   4.569
  260ILE    CD1 3965   9.222   5.021   4.731
  260ILE   HD11 3966   9.159   5.041   4.818
  260ILE   HD12 3967   9.324   5.001   4.764
  260ILE   HD13 3968   9.221   5.108   4.665
  260ILE      C 3969   8.870   4.740   4.488
  260ILE      O 3970   8.831   4.646   4.558
  261ILE      N 3971   8.796   4.811   4.403
  261ILE      H 3972   8.838   4.894   4.364
  261ILE     CA 3973   8.657   4.782   4.370
  261ILE     HA 3974   8.587   4.767   4.452
  261ILE     CB 3975   8.604   4.890   4.278
  261ILE     HB 3976   8.686   4.915   4.211
  261ILE    CG2 3977   8.480   4.853   4.196
  261ILE   HG21 3978   8.398   4.828   4.263
  261ILE   HG22 3979   8.451   4.938   4.134
  261ILE   HG23 3980   8.503   4.767   4.132
  261ILE    CG1 3981   8.586   5.026   4.346
  261ILE   HG12 3982   8.684   5.057   4.383
  261ILE   HG13 3983   8.553   5.096   4.270
  261ILE    CD1 3984   8.486   5.025   4.461
  261ILE   HD11 3985   8.519   4.955   4.538
  261ILE   HD12 3986   8.479   5.125   4.504
  261ILE   HD13 3987   8.388   4.994   4.424
  261ILE      C 3988   8.642   4.642   4.309
  261ILE      O 3989   8.560   4.564   4.356
  262LYS      N 3990   8.744   4.609   4.229
  262LYS      H 3991   8.811   4.677   4.195
  262LYS     CA 3992   8.754   4.472   4.180
  262LYS     HA 3993   8.657   4.437   4.145
  262LYS     CB 3994   8.853   4.466   4.064
  262LYS    HB2 3995   8.942   4.518   4.098
  262LYS    HB3 3996   8.876   4.360   4.050
  262LYS     CG 3997   8.807   4.526   3.932
  262LYS    HG2 3998   8.723   4.468   3.893
  262LYS    HG3 3999   8.776   4.629   3.948
  262LYS     CD 4000   8.922   4.523   3.831
  262LYS    HD2 4001   9.007   4.575   3.875
  262LYS    HD3 4002   8.948   4.419   3.813
  262LYS     CE 4003   8.884   4.590   3.699
  262LYS    HE2 4004   8.843   4.510   3.637
  262LYS    HE3 4005   8.805   4.660   3.725
  262LYS     NZ 4006   8.989   4.660   3.625
  262LYS    HZ1 4007   9.063   4.595   3.601
  262LYS    HZ2 4008   8.950   4.699   3.540
  262LYS    HZ3 4009   9.027   4.734   3.682
  262LYS      C 4010   8.791   4.377   4.293
  262LYS      O 4011   8.729   4.272   4.304
  263CYX      N 4012   8.886   4.415   4.379
  263CYX      H 4013   8.938   4.501   4.375
  263CYX     CA 4014   8.919   4.320   4.483
  263CYX     HA 4015   8.951   4.225   4.439
  263CYX     CB 4016   9.033   4.376   4.568
  263CYX    HB2 4017   9.100   4.434   4.505
  263CYX    HB3 4018   8.992   4.440   4.646
  263CYX     SG 4019   9.126   4.250   4.657
  263CYX      C 4020   8.802   4.284   4.574
  263CYX      O 4021   8.788   4.172   4.622
  264LEU      N 4022   8.711   4.380   4.596
  264LEU      H 4023   8.737   4.472   4.564
  264LEU     CA 4024   8.587   4.366   4.671
  264LEU     HA 4025   8.604   4.307   4.761
  264LEU     CB 4026   8.537   4.504   4.711
  264LEU    HB2 4027   8.527   4.566   4.622
  264LEU    HB3 4028   8.439   4.489   4.756
  264LEU     CG 4029   8.629   4.573   4.811
  264LEU     HG 4030   8.731   4.539   4.792
  264LEU    CD1 4031   8.623   4.725   4.801
  264LEU   HD11 4032   8.521   4.759   4.820
  264LEU   HD12 4033   8.690   4.769   4.874
  264LEU   HD13 4034   8.653   4.756   4.701
  264LEU    CD2 4035   8.589   4.541   4.955
  264LEU   HD21 4036   8.595   4.433   4.971
  264LEU   HD22 4037   8.657   4.592   5.024
  264LEU   HD23 4038   8.487   4.575   4.973
  264LEU      C 4039   8.487   4.284   4.591
  264LEU      O 4040   8.423   4.196   4.648
  265ARG      N 4041   8.472   4.305   4.461
  265ARG      H 4042   8.510   4.387   4.416
  265ARG     CA 4043   8.402   4.208   4.379
  265ARG     HA 4044   8.296   4.201   4.403
  265ARG     CB 4045   8.417   4.261   4.238
  265ARG    HB2 4046   8.521   4.292   4.225
  265ARG    HB3 4047   8.395   4.179   4.169
  265ARG     CG 4048   8.324   4.379   4.208
  265ARG    HG2 4049   8.220   4.356   4.229
  265ARG    HG3 4050   8.353   4.470   4.261
  265ARG     CD 4051   8.342   4.400   4.058
  265ARG    HD2 4052   8.448   4.420   4.041
  265ARG    HD3 4053   8.315   4.307   4.009
  265ARG     NE 4054   8.263   4.509   3.999
  265ARG     HE 4055   8.163   4.497   4.005
  265ARG     CZ 4056   8.311   4.612   3.928
  265ARG    NH1 4057   8.427   4.616   3.862
  265ARG   HH11 4058   8.488   4.536   3.863
  265ARG   HH12 4059   8.453   4.699   3.812
  265ARG    NH2 4060   8.243   4.728   3.935
  265ARG   HH21 4061   8.160   4.734   3.992
  265ARG   HH22 4062   8.275   4.808   3.883
  265ARG      C 4063   8.469   4.072   4.393
  265ARG      O 4064   8.404   3.967   4.381
  266ASN      N 4065   8.599   4.069   4.425
  266ASN      H 4066   8.653   4.154   4.416
  266ASN     CA 4067   8.669   3.943   4.427
  266ASN     HA 4068   8.619   3.876   4.357
  266ASN     CB 4069   8.816   3.952   4.390
  266ASN    HB2 4070   8.850   4.023   4.465
  266ASN    HB3 4071   8.877   3.862   4.396
  266ASN     CG 4072   8.834   4.014   4.253
  266ASN    OD1 4073   8.757   3.991   4.160
  266ASN    ND2 4074   8.950   4.076   4.229
  266ASN   HD21 4075   8.966   4.119   4.139
  266ASN   HD22 4076   9.021   4.080   4.301
  266ASN      C 4077   8.634   3.845   4.539
  266ASN      O 4078   8.695   3.739   4.545
  267LYS      N 4079   8.542   3.880   4.630
  267LYS      H 4080   8.490   3.962   4.603
  267LYS     CA 4081   8.511   3.818   4.757
  267LYS     HA 4082   8.578   3.733   4.774
  267LYS     CB 4083   8.529   3.918   4.871
  267LYS    HB2 4084   8.508   4.015   4.826
  267LYS    HB3 4085   8.450   3.893   4.942
  267LYS     CG 4086   8.663   3.924   4.944
  267LYS    HG2 4087   8.670   4.028   4.977
  267LYS    HG3 4088   8.649   3.859   5.030
  267LYS     CD 4089   8.792   3.885   4.872
  267LYS    HD2 4090   8.778   3.787   4.826
  267LYS    HD3 4091   8.812   3.959   4.794
  267LYS     CE 4092   8.910   3.879   4.968
  267LYS    HE2 4093   8.910   3.972   5.025
  267LYS    HE3 4094   8.893   3.795   5.035
  267LYS     NZ 4095   9.040   3.863   4.902
  267LYS    HZ1 4096   9.056   3.941   4.840
  267LYS    HZ2 4097   9.113   3.860   4.972
  267LYS    HZ3 4098   9.040   3.777   4.849
  267LYS      C 4099   8.367   3.772   4.744
  267LYS      O 4100   8.299   3.824   4.655
  268ASP      N 4101   8.318   3.683   4.830
  268ASP      H 4102   8.376   3.620   4.883
  268ASP     CA 4103   8.174   3.674   4.847
  268ASP     HA 4104   8.126   3.669   4.749
  268ASP     CB 4105   8.135   3.550   4.926
  268ASP    HB2 4106   8.172   3.567   5.027
  268ASP    HB3 4107   8.026   3.546   4.928
  268ASP     CG 4108   8.189   3.418   4.874
  268ASP    OD1 4109   8.200   3.329   4.962
  268ASP    OD2 4110   8.222   3.399   4.755
  268ASP      C 4111   8.129   3.800   4.919
  268ASP      O 4112   8.200   3.843   5.011
  269PRO      N 4113   8.007   3.850   4.896
  269PRO     CD 4114   7.913   3.814   4.791
  269PRO    HD2 4115   7.859   3.726   4.827
  269PRO    HD3 4116   7.973   3.786   4.705
  269PRO     CG 4117   7.821   3.931   4.762
  269PRO    HG2 4118   7.722   3.899   4.728
  269PRO    HG3 4119   7.863   4.001   4.690
  269PRO     CB 4120   7.815   3.994   4.901
  269PRO    HB2 4121   7.734   3.962   4.967
  269PRO    HB3 4122   7.806   4.101   4.882
  269PRO     CA 4123   7.949   3.964   4.965
  269PRO     HA 4124   8.005   4.052   4.934
  269PRO      C 4125   7.951   3.954   5.117
  269PRO      O 4126   7.967   4.055   5.185
  270GLN      N 4127   7.949   3.831   5.168
  270GLN      H 4128   7.959   3.756   5.101
  270GLN     CA 4129   7.949   3.797   5.309
  270GLN     HA 4130   7.854   3.827   5.353
  270GLN     CB 4131   7.968   3.647   5.331
  270GLN    HB2 4132   8.053   3.619   5.268
  270GLN    HB3 4133   7.996   3.636   5.436
  270GLN     CG 4134   7.849   3.556   5.300
  270GLN    HG2 4135   7.847   3.483   5.381
  270GLN    HG3 4136   7.754   3.610   5.297
  270GLN     CD 4137   7.866   3.482   5.169
  270GLN    OE1 4138   7.934   3.383   5.145
  270GLN    NE2 4139   7.807   3.534   5.061
  270GLN   HE21 4140   7.816   3.488   4.972
  270GLN   HE22 4141   7.754   3.619   5.069
  270GLN      C 4142   8.070   3.851   5.385
  270GLN      O 4143   8.060   3.901   5.496
  271GLU      N 4144   8.186   3.864   5.319
  271GLU      H 4145   8.190   3.827   5.225
  271GLU     CA 4146   8.305   3.925   5.374
  271GLU     HA 4147   8.331   3.875   5.467
  271GLU     CB 4148   8.424   3.915   5.279
  271GLU    HB2 4149   8.401   3.981   5.195
  271GLU    HB3 4150   8.510   3.955   5.334
  271GLU     CG 4151   8.457   3.775   5.227
  271GLU    HG2 4152   8.414   3.765   5.127
  271GLU    HG3 4153   8.564   3.792   5.218
  271GLU     CD 4154   8.432   3.648   5.306
  271GLU    OE1 4155   8.457   3.656   5.429
  271GLU    OE2 4156   8.374   3.551   5.252
  271GLU      C 4157   8.292   4.073   5.408
  271GLU      O 4158   8.361   4.126   5.495
  272ILE      N 4159   8.210   4.154   5.341
  272ILE      H 4160   8.177   4.112   5.255
  272ILE     CA 4161   8.168   4.289   5.371
  272ILE     HA 4162   8.252   4.355   5.394
  272ILE     CB 4163   8.086   4.349   5.257
  272ILE     HB 4164   8.020   4.271   5.219
  272ILE    CG2 4165   8.003   4.469   5.301
  272ILE   HG21 4166   8.069   4.547   5.339
  272ILE   HG22 4167   7.947   4.508   5.216
  272ILE   HG23 4168   7.934   4.439   5.379
  272ILE    CG1 4169   8.167   4.388   5.134
  272ILE   HG12 4170   8.107   4.461   5.079
  272ILE   HG13 4171   8.257   4.436   5.171
  272ILE    CD1 4172   8.205   4.273   5.041
  272ILE   HD11 4173   8.115   4.225   5.004
  272ILE   HD12 4174   8.262   4.312   4.957
  272ILE   HD13 4175   8.265   4.200   5.096
  272ILE      C 4176   8.088   4.287   5.501
  272ILE      O 4177   8.112   4.359   5.597
  273LEU      N 4178   8.000   4.189   5.519
  273LEU      H 4179   7.970   4.135   5.439
  273LEU     CA 4180   7.923   4.180   5.642
  273LEU     HA 4181   7.892   4.280   5.674
  273LEU     CB 4182   7.798   4.095   5.621
  273LEU    HB2 4183   7.829   3.991   5.632
  273LEU    HB3 4184   7.734   4.123   5.705
  273LEU     CG 4185   7.721   4.111   5.490
  273LEU     HG 4186   7.780   4.082   5.403
  273LEU    CD1 4187   7.604   4.015   5.507
  273LEU   HD11 4188   7.545   4.044   5.594
  273LEU   HD12 4189   7.541   4.018   5.418
  273LEU   HD13 4190   7.642   3.914   5.521
  273LEU    CD2 4191   7.667   4.251   5.466
  273LEU   HD21 4192   7.750   4.322   5.463
  273LEU   HD22 4193   7.614   4.254   5.371
  273LEU   HD23 4194   7.599   4.278   5.547
  273LEU      C 4195   7.996   4.153   5.772
  273LEU      O 4196   7.945   4.186   5.878
  274LEU      N 4197   8.121   4.103   5.762
  274LEU      H 4198   8.146   4.058   5.675
  274LEU     CA 4199   8.219   4.106   5.868
  274LEU     HA 4200   8.176   4.064   5.959
  274LEU     CB 4201   8.343   4.025   5.831
  274LEU    HB2 4202   8.387   4.089   5.755
  274LEU    HB3 4203   8.410   4.019   5.917
  274LEU     CG 4204   8.321   3.885   5.774
  274LEU     HG 4205   8.247   3.891   5.694
  274LEU    CD1 4206   8.451   3.828   5.718
  274LEU   HD11 4207   8.525   3.822   5.797
  274LEU   HD12 4208   8.433   3.728   5.678
  274LEU   HD13 4209   8.488   3.893   5.638
  274LEU    CD2 4210   8.257   3.786   5.871
  274LEU   HD21 4211   8.159   3.823   5.902
  274LEU   HD22 4212   8.245   3.689   5.822
  274LEU   HD23 4213   8.321   3.775   5.959
  274LEU      C 4214   8.271   4.242   5.914
  274LEU      O 4215   8.294   4.273   6.031
  275ASN      N 4216   8.290   4.334   5.819
  275ASN      H 4217   8.268   4.305   5.725
  275ASN     CA 4218   8.359   4.459   5.838
  275ASN     HA 4219   8.392   4.468   5.941
  275ASN     CB 4220   8.481   4.465   5.747
  275ASN    HB2 4221   8.439   4.460   5.647
  275ASN    HB3 4222   8.538   4.557   5.758
  275ASN     CG 4223   8.575   4.348   5.765
  275ASN    OD1 4224   8.662   4.350   5.851
  275ASN    ND2 4225   8.565   4.250   5.675
  275ASN   HD21 4226   8.625   4.169   5.682
  275ASN   HD22 4227   8.497   4.257   5.600
  275ASN      C 4228   8.276   4.587   5.835
  275ASN      O 4229   8.325   4.699   5.853
  276GLU      N 4230   8.145   4.571   5.818
  276GLU      H 4231   8.110   4.477   5.811
  276GLU     CA 4232   8.052   4.681   5.799
  276GLU     HA 4233   8.091   4.749   5.723
  276GLU     CB 4234   7.916   4.629   5.753
  276GLU    HB2 4235   7.944   4.556   5.677
  276GLU    HB3 4236   7.880   4.577   5.842
  276GLU     CG 4237   7.805   4.719   5.698
  276GLU    HG2 4238   7.723   4.656   5.665
  276GLU    HG3 4239   7.776   4.772   5.789
  276GLU     CD 4240   7.838   4.819   5.589
  276GLU    OE1 4241   7.764   4.818   5.488
  276GLU    OE2 4242   7.928   4.903   5.607
  276GLU      C 4243   8.037   4.769   5.923
  276GLU      O 4244   8.057   4.889   5.916
  277ALA      N 4245   8.012   4.706   6.038
  277ALA      H 4246   7.971   4.615   6.026
  277ALA     CA 4247   8.013   4.764   6.172
  277ALA     HA 4248   7.943   4.846   6.160
  277ALA     CB 4249   7.951   4.660   6.266
  277ALA    HB1 4250   8.021   4.577   6.280
  277ALA    HB2 4251   7.930   4.706   6.363
  277ALA    HB3 4252   7.858   4.623   6.223
  277ALA      C 4253   8.141   4.830   6.219
  277ALA      O 4254   8.136   4.880   6.331
  278PHE      N 4255   8.248   4.833   6.138
  278PHE      H 4256   8.245   4.777   6.054
  278PHE     CA 4257   8.369   4.908   6.167
  278PHE     HA 4258   8.368   4.942   6.270
  278PHE     CB 4259   8.491   4.818   6.146
  278PHE    HB2 4260   8.494   4.787   6.042
  278PHE    HB3 4261   8.576   4.883   6.167
  278PHE     CG 4262   8.510   4.693   6.229
  278PHE    CD1 4263   8.534   4.568   6.169
  278PHE    HD1 4264   8.530   4.567   6.060
  278PHE    CE1 4265   8.561   4.450   6.239
  278PHE    HE1 4266   8.579   4.354   6.190
  278PHE     CZ 4267   8.564   4.459   6.379
  278PHE     HZ 4268   8.583   4.369   6.438
  278PHE    CE2 4269   8.543   4.582   6.443
  278PHE    HE2 4270   8.552   4.588   6.551
  278PHE    CD2 4271   8.511   4.696   6.369
  278PHE    HD2 4272   8.486   4.789   6.420
  278PHE      C 4273   8.386   5.034   6.084
  278PHE      O 4274   8.478   5.110   6.113
  279VAL      N 4275   8.314   5.047   5.973
  279VAL      H 4276   8.268   4.966   5.933
  279VAL     CA 4277   8.315   5.170   5.897
  279VAL     HA 4278   8.418   5.203   5.882
  279VAL     CB 4279   8.248   5.154   5.761
  279VAL     HB 4280   8.144   5.128   5.780
  279VAL    CG1 4281   8.254   5.277   5.671
  279VAL   HG11 4282   8.358   5.303   5.652
  279VAL   HG12 4283   8.204   5.256   5.577
  279VAL   HG13 4284   8.205   5.361   5.720
  279VAL    CG2 4285   8.308   5.041   5.680
  279VAL   HG21 4286   8.297   4.947   5.734
  279VAL   HG22 4287   8.257   5.034   5.584
  279VAL   HG23 4288   8.414   5.061   5.663
  279VAL      C 4289   8.260   5.284   5.982
  279VAL      O 4290   8.318   5.392   5.984
  280VAL      N 4291   8.154   5.260   6.060
  280VAL      H 4292   8.098   5.178   6.042
  280VAL     CA 4293   8.105   5.357   6.156
  280VAL     HA 4294   8.112   5.458   6.116
  280VAL     CB 4295   7.959   5.330   6.194
  280VAL     HB 4296   7.926   5.409   6.261
  280VAL    CG1 4297   7.868   5.326   6.072
  280VAL   HG11 4298   7.901   5.247   6.005
  280VAL   HG12 4299   7.766   5.307   6.104
  280VAL   HG13 4300   7.872   5.422   6.020
  280VAL    CG2 4301   7.953   5.198   6.269
  280VAL   HG21 4302   8.014   5.204   6.359
  280VAL   HG22 4303   7.850   5.177   6.297
  280VAL   HG23 4304   7.990   5.118   6.205
  280VAL      C 4305   8.197   5.373   6.276
  280VAL      O 4306   8.262   5.278   6.320
  281PRO      N 4307   8.207   5.495   6.329
  281PRO     CD 4308   8.140   5.617   6.286
  281PRO    HD2 4309   8.049   5.635   6.344
  281PRO    HD3 4310   8.115   5.613   6.180
  281PRO     CG 4311   8.250   5.719   6.316
  281PRO    HG2 4312   8.211   5.821   6.321
  281PRO    HG3 4313   8.331   5.715   6.243
  281PRO     CB 4314   8.298   5.671   6.453
  281PRO    HB2 4315   8.230   5.698   6.534
  281PRO    HB3 4316   8.398   5.707   6.476
  281PRO     CA 4317   8.300   5.520   6.436
  281PRO     HA 4318   8.398   5.487   6.401
  281PRO      C 4319   8.266   5.450   6.567
  281PRO      O 4320   8.352   5.406   6.643
  282TYR      N 4321   8.135   5.435   6.593
  282TYR      H 4322   8.079   5.496   6.535
  282TYR     CA 4323   8.069   5.359   6.696
  282TYR     HA 4324   8.133   5.281   6.738
  282TYR     CB 4325   8.037   5.460   6.806
  282TYR    HB2 4326   7.962   5.524   6.760
  282TYR    HB3 4327   7.990   5.399   6.883
  282TYR     CG 4328   8.145   5.546   6.868
  282TYR    CD1 4329   8.238   5.482   6.952
  282TYR    HD1 4330   8.232   5.373   6.960
  282TYR    CE1 4331   8.336   5.552   7.024
  282TYR    HE1 4332   8.414   5.504   7.083
  282TYR     CZ 4333   8.333   5.692   7.012
  282TYR     OH 4334   8.414   5.768   7.092
  282TYR     HH 4335   8.468   5.715   7.152
  282TYR    CE2 4336   8.244   5.753   6.922
  282TYR    HE2 4337   8.250   5.862   6.916
  282TYR    CD2 4338   8.151   5.683   6.843
  282TYR    HD2 4339   8.091   5.736   6.769
  282TYR      C 4340   7.952   5.280   6.639
  282TYR      O 4341   7.876   5.325   6.554
  283GLY      N 4342   7.943   5.157   6.689
  283GLY      H 4343   8.008   5.129   6.761
  283GLY     CA 4344   7.844   5.061   6.645
  283GLY    HA2 4345   7.844   5.052   6.536
  283GLY    HA3 4346   7.861   4.963   6.690
  283GLY      C 4347   7.708   5.113   6.691
  283GLY      O 4348   7.672   5.094   6.807
  284THR      N 4349   7.635   5.160   6.590
  284THR      H 4350   7.673   5.193   6.502
  284THR     CA 4351   7.492   5.171   6.612
  284THR     HA 4352   7.456   5.086   6.670
  284THR     CB 4353   7.466   5.299   6.691
  284THR     HB 4354   7.516   5.286   6.787
  284THR    CG2 4355   7.513   5.429   6.627
  284THR   HG21 4356   7.463   5.443   6.531
  284THR   HG22 4357   7.489   5.513   6.693
  284THR   HG23 4358   7.621   5.425   6.611
  284THR    OG1 4359   7.325   5.303   6.703
  284THR    HG1 4360   7.299   5.381   6.752
  284THR      C 4361   7.410   5.169   6.484
  284THR      O 4362   7.454   5.233   6.389
  285PRO      N 4363   7.291   5.109   6.480
  285PRO     CD 4364   7.236   5.028   6.587
  285PRO    HD2 4365   7.207   5.095   6.668
  285PRO    HD3 4366   7.315   4.961   6.622
  285PRO     CG 4367   7.117   4.952   6.529
  285PRO    HG2 4368   7.038   4.938   6.602
  285PRO    HG3 4369   7.146   4.855   6.488
  285PRO     CB 4370   7.074   5.047   6.418
  285PRO    HB2 4371   6.995   5.118   6.441
  285PRO    HB3 4372   7.039   4.978   6.341
  285PRO     CA 4373   7.198   5.121   6.370
  285PRO     HA 4374   7.242   5.058   6.293
  285PRO      C 4375   7.164   5.257   6.311
  285PRO      O 4376   7.115   5.261   6.199
  286LEU      N 4377   7.173   5.360   6.396
  286LEU      H 4378   7.197   5.344   6.493
  286LEU     CA 4379   7.140   5.495   6.355
  286LEU     HA 4380   7.042   5.500   6.308
  286LEU     CB 4381   7.137   5.579   6.482
  286LEU    HB2 4382   7.058   5.537   6.544
  286LEU    HB3 4383   7.233   5.566   6.532
  286LEU     CG 4384   7.111   5.728   6.459
  286LEU     HG 4385   7.197   5.767   6.405
  286LEU    CD1 4386   6.983   5.758   6.381
  286LEU   HD11 4387   6.897   5.719   6.435
  286LEU   HD12 4388   6.972   5.866   6.369
  286LEU   HD13 4389   6.988   5.711   6.283
  286LEU    CD2 4390   7.100   5.806   6.590
  286LEU   HD21 4391   7.193   5.796   6.646
  286LEU   HD22 4392   7.082   5.911   6.568
  286LEU   HD23 4393   7.018   5.766   6.649
  286LEU      C 4394   7.233   5.554   6.250
  286LEU      O 4395   7.205   5.650   6.178
  287SER      N 4396   7.360   5.510   6.248
  287SER      H 4397   7.377   5.430   6.307
  287SER     CA 4398   7.470   5.565   6.174
  287SER     HA 4399   7.457   5.672   6.160
  287SER     CB 4400   7.599   5.541   6.252
  287SER    HB2 4401   7.603   5.437   6.284
  287SER    HB3 4402   7.685   5.563   6.188
  287SER     OG 4403   7.602   5.626   6.366
  287SER     HG 4404   7.683   5.611   6.415
  287SER      C 4405   7.470   5.494   6.039
  287SER      O 4406   7.478   5.371   6.041
  288VAL      N 4407   7.468   5.566   5.927
  288VAL      H 4408   7.458   5.666   5.937
  288VAL     CA 4409   7.483   5.512   5.793
  288VAL     HA 4410   7.428   5.421   5.768
  288VAL     CB 4411   7.445   5.621   5.693
  288VAL     HB 4412   7.484   5.715   5.731
  288VAL    CG1 4413   7.499   5.597   5.552
  288VAL   HG11 4414   7.460   5.503   5.514
  288VAL   HG12 4415   7.468   5.679   5.487
  288VAL   HG13 4416   7.608   5.592   5.555
  288VAL    CG2 4417   7.296   5.656   5.687
  288VAL   HG21 4418   7.263   5.691   5.785
  288VAL   HG22 4419   7.280   5.734   5.613
  288VAL   HG23 4420   7.239   5.567   5.659
  288VAL      C 4421   7.629   5.475   5.774
  288VAL      O 4422   7.721   5.534   5.832
  289ASN      N 4423   7.653   5.367   5.700
  289ASN      H 4424   7.574   5.327   5.652
  289ASN     CA 4425   7.784   5.309   5.677
  289ASN     HA 4426   7.845   5.331   5.765
  289ASN     CB 4427   7.786   5.157   5.653
  289ASN    HB2 4428   7.730   5.133   5.563
  289ASN    HB3 4429   7.888   5.120   5.643
  289ASN     CG 4430   7.721   5.087   5.771
  289ASN    OD1 4431   7.600   5.088   5.788
  289ASN    ND2 4432   7.800   5.024   5.859
  289ASN   HD21 4433   7.759   4.977   5.938
  289ASN   HD22 4434   7.900   5.024   5.846
  289ASN      C 4435   7.819   5.379   5.547
  289ASN      O 4436   7.918   5.453   5.537
  290PHE      N 4437   7.743   5.348   5.442
  290PHE      H 4438   7.682   5.270   5.460
  290PHE     CA 4439   7.745   5.405   5.308
  290PHE     HA 4440   7.800   5.499   5.317
  290PHE     CB 4441   7.806   5.323   5.194
  290PHE    HB2 4442   7.742   5.236   5.181
  290PHE    HB3 4443   7.810   5.379   5.101
  290PHE     CG 4444   7.946   5.271   5.220
  290PHE    CD1 4445   8.051   5.333   5.151
  290PHE    HD1 4446   8.035   5.423   5.092
  290PHE    CE1 4447   8.179   5.276   5.159
  290PHE    HE1 4448   8.259   5.321   5.100
  290PHE     CZ 4449   8.206   5.165   5.240
  290PHE     HZ 4450   8.306   5.122   5.250
  290PHE    CE2 4451   8.099   5.109   5.310
  290PHE    HE2 4452   8.119   5.022   5.372
  290PHE    CD2 4453   7.970   5.161   5.303
  290PHE    HD2 4454   7.890   5.116   5.362
  290PHE      C 4455   7.601   5.442   5.276
  290PHE      O 4456   7.502   5.379   5.315
  291GLY      N 4457   7.585   5.556   5.211
  291GLY      H 4458   7.667   5.610   5.188
  291GLY     CA 4459   7.454   5.608   5.171
  291GLY    HA2 4460   7.390   5.522   5.152
  291GLY    HA3 4461   7.415   5.665   5.255
  291GLY      C 4462   7.455   5.697   5.048
  291GLY      O 4463   7.563   5.715   4.993
  292PRO      N 4464   7.344   5.762   5.013
  292PRO     CD 4465   7.217   5.730   5.074
  292PRO    HD2 4466   7.209   5.785   5.168
  292PRO    HD3 4467   7.214   5.623   5.094
  292PRO     CG 4468   7.112   5.773   4.972
  292PRO    HG2 4469   7.020   5.803   5.021
  292PRO    HG3 4470   7.091   5.693   4.901
  292PRO     CB 4471   7.179   5.891   4.902
  292PRO    HB2 4472   7.170   5.984   4.959
  292PRO    HB3 4473   7.142   5.907   4.801
  292PRO     CA 4474   7.325   5.847   4.898
  292PRO     HA 4475   7.335   5.787   4.807
  292PRO      C 4476   7.429   5.959   4.897
  292PRO      O 4477   7.451   6.033   4.993
  293THR      N 4478   7.492   5.979   4.781
  293THR      H 4479   7.480   5.898   4.721
  293THR     CA 4480   7.582   6.084   4.738
  293THR     HA 4481   7.602   6.151   4.821
  293THR     CB 4482   7.714   6.023   4.692
  293THR     HB 4483   7.776   6.107   4.660
  293THR    CG2 4484   7.789   5.940   4.795
  293THR   HG21 4485   7.727   5.856   4.827
  293THR   HG22 4486   7.881   5.902   4.751
  293THR   HG23 4487   7.813   6.002   4.881
  293THR    OG1 4488   7.685   5.937   4.584
  293THR    HG1 4489   7.766   5.897   4.552
  293THR      C 4490   7.521   6.181   4.638
  293THR      O 4491   7.433   6.148   4.559
  294VAL      N 4492   7.571   6.306   4.634
  294VAL      H 4493   7.611   6.346   4.717
  294VAL     CA 4494   7.563   6.388   4.516
  294VAL     HA 4495   7.465   6.378   4.470
  294VAL     CB 4496   7.584   6.534   4.555
  294VAL     HB 4497   7.684   6.540   4.599
  294VAL    CG1 4498   7.572   6.636   4.442
  294VAL   HG11 4499   7.472   6.630   4.398
  294VAL   HG12 4500   7.589   6.736   4.481
  294VAL   HG13 4501   7.646   6.614   4.365
  294VAL    CG2 4502   7.484   6.583   4.659
  294VAL   HG21 4503   7.493   6.523   4.750
  294VAL   HG22 4504   7.504   6.687   4.683
  294VAL   HG23 4505   7.383   6.574   4.619
  294VAL      C 4506   7.664   6.344   4.411
  294VAL      O 4507   7.784   6.329   4.432
  295ASP      N 4508   7.612   6.315   4.291
  295ASP      H 4509   7.514   6.319   4.269
  295ASP     CA 4510   7.703   6.265   4.190
  295ASP     HA 4511   7.804   6.303   4.205
  295ASP     CB 4512   7.705   6.113   4.205
  295ASP    HB2 4513   7.787   6.096   4.135
  295ASP    HB3 4514   7.733   6.077   4.304
  295ASP     CG 4515   7.581   6.038   4.157
  295ASP    OD1 4516   7.478   6.104   4.133
  295ASP    OD2 4517   7.575   5.914   4.164
  295ASP      C 4518   7.670   6.308   4.047
  295ASP      O 4519   7.742   6.261   3.960
  296GLY      N 4520   7.574   6.397   4.021
  296GLY      H 4521   7.528   6.445   4.097
  296GLY     CA 4522   7.533   6.428   3.886
  296GLY    HA2 4523   7.483   6.524   3.892
  296GLY    HA3 4524   7.625   6.439   3.829
  296GLY      C 4525   7.442   6.329   3.815
  296GLY      O 4526   7.358   6.368   3.734
  297ASP      N 4527   7.470   6.201   3.837
  297ASP      H 4528   7.542   6.178   3.903
  297ASP     CA 4529   7.395   6.093   3.777
  297ASP     HA 4530   7.381   6.109   3.670
  297ASP     CB 4531   7.476   5.964   3.797
  297ASP    HB2 4532   7.483   5.955   3.905
  297ASP    HB3 4533   7.425   5.876   3.757
  297ASP     CG 4534   7.616   5.973   3.737
  297ASP    OD1 4535   7.698   5.891   3.786
  297ASP    OD2 4536   7.648   6.061   3.655
  297ASP      C 4537   7.261   6.067   3.846
  297ASP      O 4538   7.164   6.046   3.774
  298PHE      N 4539   7.250   6.071   3.979
  298PHE      H 4540   7.338   6.064   4.028
  298PHE     CA 4541   7.128   6.066   4.056
  298PHE     HA 4542   7.043   6.050   3.990
  298PHE     CB 4543   7.133   5.951   4.157
  298PHE    HB2 4544   7.153   5.855   4.109
  298PHE    HB3 4545   7.209   5.971   4.233
  298PHE     CG 4546   7.001   5.936   4.230
  298PHE    CD1 4547   6.895   5.857   4.184
  298PHE    HD1 4548   6.909   5.792   4.097
  298PHE    CE1 4549   6.771   5.861   4.249
  298PHE    HE1 4550   6.683   5.813   4.206
  298PHE     CZ 4551   6.761   5.928   4.370
  298PHE     HZ 4552   6.666   5.926   4.423
  298PHE    CE2 4553   6.870   5.997   4.425
  298PHE    HE2 4554   6.863   6.044   4.523
  298PHE    CD2 4555   6.990   6.005   4.351
  298PHE    HD2 4556   7.073   6.065   4.388
  298PHE      C 4557   7.087   6.200   4.118
  298PHE      O 4558   6.970   6.235   4.108
  299LEU      N 4559   7.182   6.280   4.169
  299LEU      H 4560   7.279   6.254   4.158
  299LEU     CA 4561   7.152   6.409   4.228
  299LEU     HA 4562   7.057   6.448   4.192
  299LEU     CB 4563   7.142   6.389   4.379
  299LEU    HB2 4564   7.102   6.289   4.395
  299LEU    HB3 4565   7.243   6.394   4.419
  299LEU     CG 4566   7.054   6.491   4.451
  299LEU     HG 4567   7.096   6.590   4.435
  299LEU    CD1 4568   6.909   6.488   4.399
  299LEU   HD11 4569   6.867   6.389   4.415
  299LEU   HD12 4570   6.850   6.562   4.453
  299LEU   HD13 4571   6.908   6.511   4.292
  299LEU    CD2 4572   7.053   6.460   4.599
  299LEU   HD21 4573   7.155   6.465   4.638
  299LEU   HD22 4574   6.990   6.532   4.651
  299LEU   HD23 4575   7.013   6.360   4.615
  299LEU      C 4576   7.271   6.503   4.207
  299LEU      O 4577   7.381   6.466   4.249
  300THR      N 4578   7.246   6.623   4.154
  300THR      H 4579   7.148   6.643   4.142
  300THR     CA 4580   7.342   6.727   4.122
  300THR     HA 4581   7.427   6.671   4.084
  300THR     CB 4582   7.296   6.824   4.015
  300THR     HB 4583   7.374   6.897   3.992
  300THR    CG2 4584   7.266   6.740   3.891
  300THR   HG21 4585   7.188   6.667   3.914
  300THR   HG22 4586   7.232   6.805   3.810
  300THR   HG23 4587   7.356   6.687   3.860
  300THR    OG1 4588   7.173   6.888   4.042
  300THR    HG1 4589   7.151   6.947   3.970
  300THR      C 4590   7.371   6.823   4.237
  300THR      O 4591   7.482   6.874   4.238
  301ASP      N 4592   7.280   6.839   4.333
  301ASP      H 4593   7.199   6.779   4.335
  301ASP     CA 4594   7.296   6.936   4.438
  301ASP     HA 4595   7.398   6.974   4.442
  301ASP     CB 4596   7.202   7.053   4.408
  301ASP    HB2 4597   7.094   7.040   4.419
  301ASP    HB3 4598   7.238   7.123   4.483
  301ASP     CG 4599   7.232   7.108   4.269
  301ASP    OD1 4600   7.138   7.123   4.189
  301ASP    OD2 4601   7.347   7.156   4.261
  301ASP      C 4602   7.255   6.877   4.573
  301ASP      O 4603   7.183   6.778   4.577
  302MET      N 4604   7.315   6.921   4.685
  302MET      H 4605   7.392   6.984   4.669
  302MET     CA 4606   7.279   6.889   4.822
  302MET     HA 4607   7.296   6.783   4.842
  302MET     CB 4608   7.366   6.971   4.916
  302MET    HB2 4609   7.355   7.076   4.888
  302MET    HB3 4610   7.327   6.956   5.017
  302MET     CG 4611   7.514   6.933   4.912
  302MET    HG2 4612   7.540   6.915   4.808
  302MET    HG3 4613   7.570   7.019   4.949
  302MET     SD 4614   7.557   6.788   5.010
  302MET     CE 4615   7.737   6.775   4.993
  302MET    HE1 4616   7.784   6.866   5.031
  302MET    HE2 4617   7.773   6.689   5.050
  302MET    HE3 4618   7.763   6.762   4.888
  302MET      C 4619   7.133   6.925   4.844
  302MET      O 4620   7.098   7.034   4.800
  303PRO      N 4621   7.053   6.850   4.919
  303PRO     CD 4622   7.075   6.713   4.962
  303PRO    HD2 4623   7.128   6.716   5.057
  303PRO    HD3 4624   7.137   6.664   4.887
  303PRO     CG 4625   6.938   6.649   4.974
  303PRO    HG2 4626   6.938   6.568   5.047
  303PRO    HG3 4627   6.904   6.611   4.878
  303PRO     CB 4628   6.852   6.765   5.020
  303PRO    HB2 4629   6.859   6.790   5.126
  303PRO    HB3 4630   6.747   6.750   4.993
  303PRO     CA 4631   6.911   6.877   4.936
  303PRO     HA 4632   6.866   6.872   4.837
  303PRO      C 4633   6.878   7.011   5.000
  303PRO      O 4634   6.784   7.080   4.960
  304ASP      N 4635   6.967   7.064   5.085
  304ASP      H 4636   7.046   7.010   5.119
  304ASP     CA 4637   6.956   7.202   5.126
  304ASP     HA 4638   6.867   7.222   5.185
  304ASP     CB 4639   7.079   7.224   5.214
  304ASP    HB2 4640   7.158   7.162   5.171
  304ASP    HB3 4641   7.105   7.329   5.202
  304ASP     CG 4642   7.064   7.192   5.361
  304ASP    OD1 4643   6.957   7.142   5.402
  304ASP    OD2 4644   7.160   7.216   5.438
  304ASP      C 4645   6.961   7.310   5.020
  304ASP      O 4646   6.903   7.416   5.041
  305ILE      N 4647   7.019   7.281   4.903
  305ILE      H 4648   7.078   7.199   4.899
  305ILE     CA 4649   7.015   7.369   4.788
  305ILE     HA 4650   7.007   7.473   4.818
  305ILE     CB 4651   7.134   7.352   4.696
  305ILE     HB 4652   7.148   7.244   4.688
  305ILE    CG2 4653   7.127   7.413   4.556
  305ILE   HG21 4654   7.113   7.521   4.564
  305ILE   HG22 4655   7.220   7.392   4.503
  305ILE   HG23 4656   7.043   7.370   4.502
  305ILE    CG1 4657   7.257   7.405   4.768
  305ILE   HG12 4658   7.248   7.514   4.768
  305ILE   HG13 4659   7.251   7.368   4.870
  305ILE    CD1 4660   7.391   7.366   4.708
  305ILE   HD11 4661   7.397   7.403   4.606
  305ILE   HD12 4662   7.471   7.409   4.767
  305ILE   HD13 4663   7.401   7.257   4.708
  305ILE      C 4664   6.878   7.349   4.723
  305ILE      O 4665   6.820   7.452   4.688
  306LEU      N 4666   6.821   7.230   4.701
  306LEU      H 4667   6.879   7.150   4.720
  306LEU     CA 4668   6.698   7.209   4.629
  306LEU     HA 4669   6.691   7.279   4.546
  306LEU     CB 4670   6.694   7.067   4.573
  306LEU    HB2 4671   6.692   7.004   4.662
  306LEU    HB3 4672   6.602   7.053   4.517
  306LEU     CG 4673   6.813   7.029   4.486
  306LEU     HG 4674   6.899   7.082   4.526
  306LEU    CD1 4675   6.843   6.880   4.480
  306LEU   HD11 4676   6.757   6.827   4.440
  306LEU   HD12 4677   6.929   6.863   4.416
  306LEU   HD13 4678   6.865   6.843   4.580
  306LEU    CD2 4679   6.790   7.083   4.344
  306LEU   HD21 4680   6.780   7.191   4.347
  306LEU   HD22 4681   6.875   7.056   4.281
  306LEU   HD23 4682   6.699   7.040   4.303
  306LEU      C 4683   6.569   7.254   4.695
  306LEU      O 4684   6.484   7.321   4.635
  307LEU      N 4685   6.559   7.238   4.828
  307LEU      H 4686   6.632   7.191   4.880
  307LEU     CA 4687   6.441   7.282   4.900
  307LEU     HA 4688   6.351   7.249   4.848
  307LEU     CB 4689   6.442   7.221   5.040
  307LEU    HB2 4690   6.470   7.116   5.028
  307LEU    HB3 4691   6.523   7.274   5.090
  307LEU     CG 4692   6.315   7.231   5.125
  307LEU     HG 4693   6.286   7.336   5.120
  307LEU    CD1 4694   6.196   7.144   5.087
  307LEU   HD11 4695   6.225   7.039   5.092
  307LEU   HD12 4696   6.114   7.162   5.156
  307LEU   HD13 4697   6.164   7.168   4.986
  307LEU    CD2 4698   6.372   7.183   5.259
  307LEU   HD21 4699   6.452   7.250   5.290
  307LEU   HD22 4700   6.293   7.183   5.334
  307LEU   HD23 4701   6.411   7.082   5.248
  307LEU      C 4702   6.443   7.435   4.901
  307LEU      O 4703   6.337   7.496   4.896
  308GLU      N 4704   6.563   7.493   4.906
  308GLU      H 4705   6.647   7.437   4.902
  308GLU     CA 4706   6.577   7.637   4.914
  308GLU     HA 4707   6.522   7.677   5.000
  308GLU     CB 4708   6.725   7.670   4.931
  308GLU    HB2 4709   6.759   7.605   5.012
  308GLU    HB3 4710   6.771   7.639   4.837
  308GLU     CG 4711   6.765   7.815   4.962
  308GLU    HG2 4712   6.874   7.821   4.959
  308GLU    HG3 4713   6.724   7.875   4.881
  308GLU     CD 4714   6.715   7.869   5.095
  308GLU    OE1 4715   6.800   7.934   5.160
  308GLU    OE2 4716   6.597   7.852   5.135
  308GLU      C 4717   6.529   7.709   4.789
  308GLU      O 4718   6.495   7.827   4.797
  309LEU      N 4719   6.515   7.641   4.676
  309LEU      H 4720   6.530   7.541   4.684
  309LEU     CA 4721   6.481   7.696   4.545
  309LEU     HA 4722   6.469   7.804   4.548
  309LEU     CB 4723   6.598   7.663   4.455
  309LEU    HB2 4724   6.599   7.554   4.465
  309LEU    HB3 4725   6.578   7.690   4.351
  309LEU     CG 4726   6.734   7.719   4.497
  309LEU     HG 4727   6.751   7.704   4.604
  309LEU    CD1 4728   6.839   7.642   4.417
  309LEU   HD11 4729   6.822   7.657   4.310
  309LEU   HD12 4730   6.938   7.678   4.443
  309LEU   HD13 4731   6.832   7.536   4.440
  309LEU    CD2 4732   6.735   7.871   4.484
  309LEU   HD21 4733   6.658   7.914   4.548
  309LEU   HD22 4734   6.832   7.909   4.514
  309LEU   HD23 4735   6.716   7.899   4.380
  309LEU      C 4736   6.354   7.640   4.482
  309LEU      O 4737   6.325   7.678   4.368
  310GLY      N 4738   6.277   7.556   4.551
  310GLY      H 4739   6.305   7.535   4.646
  310GLY     CA 4740   6.157   7.493   4.499
  310GLY    HA2 4741   6.101   7.454   4.584
  310GLY    HA3 4742   6.098   7.570   4.449
  310GLY      C 4743   6.184   7.380   4.401
  310GLY      O 4744   6.096   7.332   4.329
  311GLN      N 4745   6.308   7.330   4.397
  311GLN      H 4746   6.368   7.354   4.475
  311GLN     CA 4747   6.361   7.244   4.293
  311GLN     HA 4748   6.306   7.263   4.201
  311GLN     CB 4749   6.510   7.267   4.267
  311GLN    HB2 4750   6.562   7.275   4.362
  311GLN    HB3 4751   6.550   7.183   4.211
  311GLN     CG 4752   6.530   7.395   4.187
  311GLN    HG2 4753   6.481   7.380   4.091
  311GLN    HG3 4754   6.476   7.470   4.244
  311GLN     CD 4755   6.672   7.445   4.163
  311GLN    OE1 4756   6.767   7.383   4.208
  311GLN    NE2 4757   6.693   7.555   4.089
  311GLN   HE21 4758   6.787   7.588   4.073
  311GLN   HE22 4759   6.614   7.605   4.049
  311GLN      C 4760   6.343   7.099   4.339
  311GLN      O 4761   6.425   7.008   4.339
  312PHE      N 4762   6.215   7.071   4.369
  312PHE      H 4763   6.154   7.151   4.369
  312PHE     CA 4764   6.161   6.944   4.408
  312PHE     HA 4765   6.229   6.863   4.382
  312PHE     CB 4766   6.141   6.944   4.560
  312PHE    HB2 4767   6.094   6.852   4.594
  312PHE    HB3 4768   6.241   6.951   4.602
  312PHE     CG 4769   6.061   7.057   4.619
  312PHE    CD1 4770   5.921   7.058   4.623
  312PHE    HD1 4771   5.868   6.979   4.570
  312PHE    CE1 4772   5.849   7.156   4.692
  312PHE    HE1 4773   5.740   7.155   4.702
  312PHE     CZ 4774   5.924   7.259   4.750
  312PHE     HZ 4775   5.869   7.339   4.800
  312PHE    CE2 4776   6.062   7.262   4.746
  312PHE    HE2 4777   6.116   7.343   4.795
  312PHE    CD2 4778   6.132   7.161   4.679
  312PHE    HD2 4779   6.241   7.164   4.674
  312PHE      C 4780   6.032   6.907   4.336
  312PHE      O 4781   5.974   7.001   4.282
  313LYS      N 4782   5.985   6.782   4.343
  313LYS      H 4783   6.036   6.711   4.394
  313LYS     CA 4784   5.860   6.744   4.278
  313LYS     HA 4785   5.858   6.784   4.177
  313LYS     CB 4786   5.846   6.592   4.271
  313LYS    HB2 4787   5.948   6.555   4.261
  313LYS    HB3 4788   5.806   6.563   4.368
  313LYS     CG 4789   5.759   6.533   4.161
  313LYS    HG2 4790   5.764   6.607   4.082
  313LYS    HG3 4791   5.813   6.444   4.130
  313LYS     CD 4792   5.613   6.497   4.188
  313LYS    HD2 4793   5.607   6.421   4.266
  313LYS    HD3 4794   5.558   6.585   4.220
  313LYS     CE 4795   5.553   6.443   4.059
  313LYS    HE2 4796   5.577   6.511   3.977
  313LYS    HE3 4797   5.595   6.345   4.038
  313LYS     NZ 4798   5.407   6.432   4.073
  313LYS    HZ1 4799   5.368   6.523   4.092
  313LYS    HZ2 4800   5.368   6.396   3.987
  313LYS    HZ3 4801   5.385   6.369   4.149
  313LYS      C 4802   5.750   6.805   4.363
  313LYS      O 4803   5.726   6.768   4.477
  314LYS      N 4804   5.677   6.901   4.303
  314LYS      H 4805   5.713   6.933   4.214
  314LYS     CA 4806   5.565   6.972   4.361
  314LYS     HA 4807   5.576   6.981   4.469
  314LYS     CB 4808   5.561   7.112   4.301
  314LYS    HB2 4809   5.536   7.101   4.196
  314LYS    HB3 4810   5.482   7.167   4.352
  314LYS     CG 4811   5.692   7.189   4.314
  314LYS    HG2 4812   5.734   7.169   4.413
  314LYS    HG3 4813   5.761   7.153   4.237
  314LYS     CD 4814   5.672   7.340   4.297
  314LYS    HD2 4815   5.615   7.365   4.207
  314LYS    HD3 4816   5.625   7.386   4.384
  314LYS     CE 4817   5.814   7.391   4.283
  314LYS    HE2 4818   5.878   7.347   4.359
  314LYS    HE3 4819   5.854   7.368   4.184
  314LYS     NZ 4820   5.810   7.537   4.301
  314LYS    HZ1 4821   5.773   7.559   4.393
  314LYS    HZ2 4822   5.903   7.575   4.292
  314LYS    HZ3 4823   5.750   7.578   4.230
  314LYS      C 4824   5.439   6.887   4.348
  314LYS      O 4825   5.415   6.830   4.242
  315THR      N 4826   5.375   6.854   4.461
  315THR      H 4827   5.413   6.902   4.542
  315THR     CA 4828   5.264   6.763   4.481
  315THR     HA 4829   5.174   6.796   4.429
  315THR     CB 4830   5.295   6.620   4.439
  315THR     HB 4831   5.307   6.625   4.331
  315THR    CG2 4832   5.416   6.549   4.500
  315THR   HG21 4833   5.404   6.544   4.608
  315THR   HG22 4834   5.423   6.448   4.459
  315THR   HG23 4835   5.507   6.605   4.476
  315THR    OG1 4836   5.184   6.536   4.460
  315THR    HG1 4837   5.206   6.447   4.433
  315THR      C 4838   5.234   6.767   4.630
  315THR      O 4839   5.303   6.836   4.705
  316GLN      N 4840   5.134   6.695   4.682
  316GLN      H 4841   5.073   6.657   4.611
  316GLN     CA 4842   5.096   6.679   4.821
  316GLN     HA 4843   5.132   6.764   4.879
  316GLN     CB 4844   4.945   6.671   4.835
  316GLN    HB2 4845   4.917   6.569   4.810
  316GLN    HB3 4846   4.922   6.691   4.940
  316GLN     CG 4847   4.867   6.768   4.747
  316GLN    HG2 4848   4.766   6.774   4.787
  316GLN    HG3 4849   4.916   6.865   4.759
  316GLN     CD 4850   4.859   6.735   4.599
  316GLN    OE1 4851   4.848   6.617   4.566
  316GLN    NE2 4852   4.862   6.835   4.509
  316GLN   HE21 4853   4.857   6.814   4.410
  316GLN   HE22 4854   4.870   6.931   4.540
  316GLN      C 4855   5.167   6.565   4.894
  316GLN      O 4856   5.208   6.465   4.837
  317ILE      N 4857   5.192   6.590   5.023
  317ILE      H 4858   5.176   6.683   5.060
  317ILE     CA 4859   5.259   6.493   5.107
  317ILE     HA 4860   5.253   6.387   5.084
  317ILE     CB 4861   5.405   6.536   5.110
  317ILE     HB 4862   5.438   6.548   5.007
  317ILE    CG2 4863   5.429   6.667   5.187
  317ILE   HG21 4864   5.397   6.655   5.290
  317ILE   HG22 4865   5.535   6.691   5.185
  317ILE   HG23 4866   5.372   6.748   5.140
  317ILE    CG1 4867   5.488   6.416   5.153
  317ILE   HG12 4868   5.486   6.414   5.262
  317ILE   HG13 4869   5.437   6.328   5.114
  317ILE    CD1 4870   5.634   6.416   5.105
  317ILE   HD11 4871   5.685   6.504   5.144
  317ILE   HD12 4872   5.684   6.326   5.141
  317ILE   HD13 4873   5.636   6.418   4.996
  317ILE      C 4874   5.193   6.471   5.243
  317ILE      O 4875   5.129   6.562   5.295
  318LEU      N 4876   5.216   6.357   5.306
  318LEU      H 4877   5.269   6.287   5.256
  318LEU     CA 4878   5.167   6.324   5.438
  318LEU     HA 4879   5.124   6.412   5.486
  318LEU     CB 4880   5.058   6.217   5.427
  318LEU    HB2 4881   4.974   6.262   5.374
  318LEU    HB3 4882   5.103   6.140   5.365
  318LEU     CG 4883   5.009   6.155   5.558
  318LEU     HG 4884   5.099   6.114   5.604
  318LEU    CD1 4885   4.936   6.243   5.660
  318LEU   HD11 4886   4.846   6.284   5.614
  318LEU   HD12 4887   4.908   6.183   5.747
  318LEU   HD13 4888   5.002   6.324   5.691
  318LEU    CD2 4889   4.906   6.046   5.527
  318LEU   HD21 4890   4.952   5.969   5.465
  318LEU   HD22 4891   4.871   6.002   5.620
  318LEU   HD23 4892   4.822   6.090   5.474
  318LEU      C 4893   5.288   6.277   5.518
  318LEU      O 4894   5.348   6.176   5.484
  319VAL      N 4895   5.337   6.360   5.611
  319VAL      H 4896   5.287   6.447   5.619
  319VAL     CA 4897   5.455   6.341   5.692
  319VAL     HA 4898   5.509   6.250   5.668
  319VAL     CB 4899   5.550   6.460   5.676
  319VAL     HB 4900   5.499   6.546   5.720
  319VAL    CG1 4901   5.688   6.444   5.740
  319VAL   HG11 4902   5.739   6.358   5.696
  319VAL   HG12 4903   5.747   6.534   5.723
  319VAL   HG13 4904   5.677   6.428   5.847
  319VAL    CG2 4905   5.570   6.497   5.530
  319VAL   HG21 4906   5.474   6.524   5.486
  319VAL   HG22 4907   5.638   6.582   5.523
  319VAL   HG23 4908   5.612   6.412   5.476
  319VAL      C 4909   5.412   6.318   5.836
  319VAL      O 4910   5.298   6.341   5.877
  320GLY      N 4911   5.494   6.249   5.915
  320GLY      H 4912   5.576   6.209   5.872
  320GLY     CA 4913   5.474   6.228   6.057
  320GLY    HA2 4914   5.474   6.326   6.104
  320GLY    HA3 4915   5.376   6.182   6.069
  320GLY      C 4916   5.578   6.141   6.125
  320GLY      O 4917   5.677   6.093   6.070
  321VAL      N 4918   5.550   6.114   6.253
  321VAL      H 4919   5.459   6.139   6.289
  321VAL     CA 4920   5.647   6.058   6.344
  321VAL     HA 4921   5.702   5.987   6.282
  321VAL     CB 4922   5.746   6.160   6.400
  321VAL     HB 4923   5.814   6.106   6.466
  321VAL    CG1 4924   5.826   6.233   6.294
  321VAL   HG11 4925   5.758   6.287   6.228
  321VAL   HG12 4926   5.894   6.304   6.342
  321VAL   HG13 4927   5.884   6.161   6.236
  321VAL    CG2 4928   5.671   6.274   6.468
  321VAL   HG21 4929   5.611   6.234   6.550
  321VAL   HG22 4930   5.743   6.346   6.508
  321VAL   HG23 4931   5.606   6.323   6.396
  321VAL      C 4932   5.578   5.986   6.459
  321VAL      O 4933   5.458   6.001   6.476
  322ASN      N 4934   5.658   5.906   6.531
  322ASN      H 4935   5.748   5.885   6.490
  322ASN     CA 4936   5.627   5.849   6.661
  322ASN     HA 4937   5.522   5.861   6.686
  322ASN     CB 4938   5.659   5.700   6.652
  322ASN    HB2 4939   5.603   5.666   6.565
  322ASN    HB3 4940   5.766   5.689   6.633
  322ASN     CG 4941   5.622   5.613   6.770
  322ASN    OD1 4942   5.577   5.653   6.878
  322ASN    ND2 4943   5.644   5.481   6.761
  322ASN   HD21 4944   5.620   5.421   6.838
  322ASN   HD22 4945   5.684   5.442   6.677
  322ASN      C 4946   5.711   5.912   6.772
  322ASN      O 4947   5.813   5.976   6.747
  323LYS      N 4948   5.662   5.899   6.895
  323LYS      H 4949   5.572   5.855   6.911
  323LYS     CA 4950   5.730   5.958   7.008
  323LYS     HA 4951   5.756   6.059   6.976
  323LYS     CB 4952   5.658   5.966   7.142
  323LYS    HB2 4953   5.568   6.023   7.117
  323LYS    HB3 4954   5.631   5.862   7.161
  323LYS     CG 4955   5.723   6.025   7.267
  323LYS    HG2 4956   5.807   5.961   7.295
  323LYS    HG3 4957   5.760   6.125   7.242
  323LYS     CD 4958   5.625   6.034   7.384
  323LYS    HD2 4959   5.680   6.079   7.466
  323LYS    HD3 4960   5.546   6.102   7.352
  323LYS     CE 4961   5.564   5.903   7.430
  323LYS    HE2 4962   5.485   5.926   7.502
  323LYS    HE3 4963   5.521   5.854   7.343
  323LYS     NZ 4964   5.663   5.814   7.493
  323LYS    HZ1 4965   5.703   5.860   7.574
  323LYS    HZ2 4966   5.618   5.728   7.522
  323LYS    HZ3 4967   5.736   5.793   7.427
  323LYS      C 4968   5.864   5.889   7.030
  323LYS      O 4969   5.964   5.959   7.049
  324ASP      N 4970   5.862   5.756   7.037
  324ASP      H 4971   5.771   5.713   7.027
  324ASP     CA 4972   5.973   5.673   7.080
  324ASP     HA 4973   6.037   5.729   7.148
  324ASP     CB 4974   5.921   5.548   7.154
  324ASP    HB2 4975   5.878   5.492   7.071
  324ASP    HB3 4976   6.000   5.489   7.200
  324ASP     CG 4977   5.812   5.577   7.257
  324ASP    OD1 4978   5.698   5.534   7.230
  324ASP    OD2 4979   5.841   5.654   7.350
  324ASP      C 4980   6.077   5.645   6.974
  324ASP      O 4981   6.139   5.539   6.972
  325GLU      N 4982   6.092   5.734   6.875
  325GLU      H 4983   6.028   5.812   6.875
  325GLU     CA 4984   6.187   5.722   6.766
  325GLU     HA 4985   6.177   5.624   6.719
  325GLU     CB 4986   6.162   5.829   6.660
  325GLU    HB2 4987   6.127   5.921   6.707
  325GLU    HB3 4988   6.254   5.849   6.604
  325GLU     CG 4989   6.055   5.777   6.565
  325GLU    HG2 4990   6.116   5.700   6.517
  325GLU    HG3 4991   5.965   5.731   6.607
  325GLU     CD 4992   6.015   5.882   6.462
  325GLU    OE1 4993   5.907   5.858   6.403
  325GLU    OE2 4994   6.099   5.967   6.424
  325GLU      C 4995   6.330   5.729   6.816
  325GLU      O 4996   6.418   5.664   6.759
  326GLY      N 4997   6.357   5.802   6.924
  326GLY      H 4998   6.286   5.865   6.959
  326GLY     CA 4999   6.483   5.795   6.994
  326GLY    HA2 5000   6.562   5.811   6.920
  326GLY    HA3 5001   6.484   5.877   7.066
  326GLY      C 5002   6.509   5.664   7.067
  326GLY      O 5003   6.608   5.598   7.034
  327THR      N 5004   6.424   5.631   7.164
  327THR      H 5005   6.346   5.694   7.176
  327THR     CA 5006   6.437   5.519   7.256
  327THR     HA 5007   6.531   5.513   7.311
  327THR     CB 5008   6.324   5.537   7.355
  327THR     HB 5009   6.230   5.516   7.303
  327THR    CG2 5010   6.337   5.445   7.476
  327THR   HG21 5011   6.431   5.466   7.528
  327THR   HG22 5012   6.253   5.462   7.544
  327THR   HG23 5013   6.336   5.341   7.443
  327THR    OG1 5014   6.319   5.673   7.393
  327THR    HG1 5015   6.248   5.686   7.456
  327THR      C 5016   6.435   5.382   7.191
  327THR      O 5017   6.498   5.291   7.245
  328ALA      N 5018   6.368   5.365   7.077
  328ALA      H 5019   6.278   5.410   7.072
  328ALA     CA 5020   6.403   5.270   6.974
  328ALA     HA 5021   6.350   5.181   7.009
  328ALA     CB 5022   6.340   5.315   6.841
  328ALA    HB1 5023   6.392   5.403   6.804
  328ALA    HB2 5024   6.348   5.235   6.768
  328ALA    HB3 5025   6.235   5.339   6.857
  328ALA      C 5026   6.549   5.229   6.965
  328ALA      O 5027   6.574   5.110   6.987
  329PHE      N 5028   6.638   5.324   6.936
  329PHE      H 5029   6.607   5.418   6.915
  329PHE     CA 5030   6.780   5.295   6.925
  329PHE     HA 5031   6.799   5.200   6.874
  329PHE     CB 5032   6.839   5.408   6.841
  329PHE    HB2 5033   6.830   5.505   6.891
  329PHE    HB3 5034   6.944   5.385   6.826
  329PHE     CG 5035   6.779   5.424   6.704
  329PHE    CD1 5036   6.666   5.502   6.678
  329PHE    HD1 5037   6.619   5.557   6.760
  329PHE    CE1 5038   6.613   5.510   6.548
  329PHE    HE1 5039   6.519   5.564   6.532
  329PHE     CZ 5040   6.679   5.450   6.439
  329PHE     HZ 5041   6.638   5.455   6.338
  329PHE    CE2 5042   6.800   5.383   6.462
  329PHE    HE2 5043   6.861   5.346   6.380
  329PHE    CD2 5044   6.842   5.364   6.595
  329PHE    HD2 5045   6.927   5.300   6.617
  329PHE      C 5046   6.859   5.278   7.054
  329PHE      O 5047   6.942   5.189   7.070
  330LEU      N 5048   6.806   5.333   7.163
  330LEU      H 5049   6.730   5.396   7.141
  330LEU     CA 5050   6.866   5.340   7.296
  330LEU     HA 5051   6.972   5.362   7.284
  330LEU     CB 5052   6.805   5.446   7.387
  330LEU    HB2 5053   6.700   5.416   7.379
  330LEU    HB3 5054   6.836   5.442   7.491
  330LEU     CG 5055   6.821   5.589   7.335
  330LEU     HG 5056   6.773   5.597   7.238
  330LEU    CD1 5057   6.758   5.689   7.431
  330LEU   HD11 5058   6.806   5.681   7.528
  330LEU   HD12 5059   6.771   5.790   7.392
  330LEU   HD13 5060   6.652   5.667   7.442
  330LEU    CD2 5061   6.960   5.633   7.290
  330LEU   HD21 5062   6.994   5.569   7.208
  330LEU   HD22 5063   6.956   5.736   7.256
  330LEU   HD23 5064   7.030   5.625   7.374
  330LEU      C 5065   6.895   5.203   7.355
  330LEU      O 5066   7.006   5.189   7.406
  331VAL      N 5067   6.793   5.117   7.362
  331VAL      H 5068   6.697   5.145   7.350
  331VAL     CA 5069   6.820   4.981   7.409
  331VAL     HA 5070   6.854   4.977   7.513
  331VAL     CB 5071   6.687   4.908   7.398
  331VAL     HB 5072   6.604   4.976   7.418
  331VAL    CG1 5073   6.676   4.855   7.255
  331VAL   HG11 5074   6.759   4.787   7.235
  331VAL   HG12 5075   6.582   4.802   7.243
  331VAL   HG13 5076   6.680   4.938   7.185
  331VAL    CG2 5077   6.676   4.793   7.498
  331VAL   HG21 5078   6.685   4.832   7.599
  331VAL   HG22 5079   6.579   4.744   7.486
  331VAL   HG23 5080   6.756   4.721   7.480
  331VAL      C 5081   6.938   4.908   7.347
  331VAL      O 5082   6.991   4.826   7.421
  332TYR      N 5083   6.972   4.931   7.220
  332TYR      H 5084   6.912   4.993   7.168
  332TYR     CA 5085   7.079   4.862   7.149
  332TYR     HA 5086   7.093   4.764   7.194
  332TYR     CB 5087   7.048   4.844   7.001
  332TYR    HB2 5088   7.047   4.939   6.947
  332TYR    HB3 5089   7.133   4.784   6.968
  332TYR     CG 5090   6.920   4.769   6.973
  332TYR    CD1 5091   6.911   4.632   7.000
  332TYR    HD1 5092   6.998   4.572   7.029
  332TYR    CE1 5093   6.785   4.572   6.989
  332TYR    HE1 5094   6.777   4.465   7.008
  332TYR     CZ 5095   6.675   4.643   6.940
  332TYR     OH 5096   6.554   4.583   6.913
  332TYR     HH 5097   6.554   4.489   6.931
  332TYR    CE2 5098   6.684   4.783   6.932
  332TYR    HE2 5099   6.594   4.843   6.924
  332TYR    CD2 5100   6.810   4.845   6.934
  332TYR    HD2 5101   6.820   4.950   6.906
  332TYR      C 5102   7.217   4.923   7.168
  332TYR      O 5103   7.293   4.944   7.073
  333GLY      N 5104   7.246   4.937   7.297
  333GLY      H 5105   7.173   4.925   7.366
  333GLY     CA 5106   7.379   4.969   7.343
  333GLY    HA2 5107   7.405   4.892   7.415
  333GLY    HA3 5108   7.444   4.960   7.256
  333GLY      C 5109   7.400   5.106   7.407
  333GLY      O 5110   7.517   5.123   7.441
  334ALA      N 5111   7.299   5.191   7.427
  334ALA      H 5112   7.205   5.178   7.393
  334ALA     CA 5113   7.331   5.315   7.495
  334ALA     HA 5114   7.420   5.359   7.450
  334ALA     CB 5115   7.215   5.414   7.480
  334ALA    HB1 5116   7.125   5.372   7.525
  334ALA    HB2 5117   7.240   5.508   7.530
  334ALA    HB3 5118   7.197   5.433   7.374
  334ALA      C 5119   7.364   5.288   7.641
  334ALA      O 5120   7.287   5.213   7.702
  335PRO      N 5121   7.465   5.350   7.702
  335PRO     CD 5122   7.565   5.432   7.638
  335PRO    HD2 5123   7.516   5.517   7.590
  335PRO    HD3 5124   7.616   5.373   7.562
  335PRO     CG 5125   7.658   5.474   7.752
  335PRO    HG2 5126   7.650   5.582   7.765
  335PRO    HG3 5127   7.760   5.449   7.724
  335PRO     CB 5128   7.616   5.399   7.878
  335PRO    HB2 5129   7.596   5.463   7.964
  335PRO    HB3 5130   7.698   5.331   7.902
  335PRO     CA 5131   7.491   5.320   7.842
  335PRO     HA 5132   7.520   5.215   7.846
  335PRO      C 5133   7.376   5.344   7.938
  335PRO      O 5134   7.301   5.440   7.934
  336GLY      N 5135   7.361   5.260   8.041
  336GLY      H 5136   7.424   5.181   8.051
  336GLY     CA 5137   7.257   5.278   8.140
  336GLY    HA2 5138   7.294   5.232   8.232
  336GLY    HA3 5139   7.247   5.386   8.155
  336GLY      C 5140   7.120   5.220   8.107
  336GLY      O 5141   7.052   5.183   8.201
  337PHE      N 5142   7.092   5.217   7.976
  337PHE      H 5143   7.156   5.259   7.910
  337PHE     CA 5144   6.972   5.152   7.925
  337PHE     HA 5145   6.884   5.188   7.978
  337PHE     CB 5146   6.957   5.185   7.776
  337PHE    HB2 5147   7.042   5.162   7.712
  337PHE    HB3 5148   6.873   5.121   7.749
  337PHE     CG 5149   6.916   5.326   7.744
  337PHE    CD1 5150   6.780   5.357   7.730
  337PHE    HD1 5151   6.705   5.278   7.724
  337PHE    CE1 5152   6.741   5.492   7.724
  337PHE    HE1 5153   6.637   5.514   7.701
  337PHE     CZ 5154   6.831   5.596   7.746
  337PHE     HZ 5155   6.800   5.698   7.769
  337PHE    CE2 5156   6.967   5.564   7.738
  337PHE    HE2 5157   7.040   5.643   7.723
  337PHE    CD2 5158   7.009   5.431   7.749
  337PHE    HD2 5159   7.115   5.408   7.762
  337PHE      C 5160   6.979   5.000   7.938
  337PHE      O 5161   7.088   4.944   7.941
  338SER      N 5162   6.863   4.933   7.941
  338SER      H 5163   6.778   4.986   7.932
  338SER     CA 5164   6.853   4.791   7.967
  338SER     HA 5165   6.945   4.742   7.937
  338SER     CB 5166   6.830   4.765   8.115
  338SER    HB2 5167   6.918   4.799   8.170
  338SER    HB3 5168   6.743   4.822   8.147
  338SER     OG 5169   6.809   4.628   8.140
  338SER     HG 5170   6.795   4.614   8.234
  338SER      C 5171   6.745   4.726   7.880
  338SER      O 5172   6.636   4.775   7.851
  339LYS      N 5173   6.770   4.604   7.834
  339LYS      H 5174   6.867   4.578   7.820
  339LYS     CA 5175   6.667   4.516   7.781
  339LYS     HA 5176   6.624   4.565   7.694
  339LYS     CB 5177   6.714   4.377   7.740
  339LYS    HB2 5178   6.630   4.327   7.692
  339LYS    HB3 5179   6.794   4.390   7.667
  339LYS     CG 5180   6.764   4.293   7.857
  339LYS    HG2 5181   6.845   4.345   7.909
  339LYS    HG3 5182   6.683   4.274   7.927
  339LYS     CD 5183   6.816   4.160   7.802
  339LYS    HD2 5184   6.730   4.095   7.790
  339LYS    HD3 5185   6.859   4.181   7.704
  339LYS     CE 5186   6.920   4.091   7.890
  339LYS    HE2 5187   7.015   4.145   7.883
  339LYS    HE3 5188   6.886   4.091   7.993
  339LYS     NZ 5189   6.939   3.952   7.845
  339LYS    HZ1 5190   6.971   3.952   7.749
  339LYS    HZ2 5191   7.008   3.907   7.903
  339LYS    HZ3 5192   6.851   3.902   7.852
  339LYS      C 5193   6.536   4.500   7.856
  339LYS      O 5194   6.432   4.469   7.798
  340ASP      N 5195   6.544   4.515   7.989
  340ASP      H 5196   6.635   4.534   8.030
  340ASP     CA 5197   6.434   4.485   8.078
  340ASP     HA 5198   6.340   4.508   8.028
  340ASP     CB 5199   6.434   4.338   8.118
  340ASP    HB2 5200   6.340   4.313   8.167
  340ASP    HB3 5201   6.441   4.284   8.023
  340ASP     CG 5202   6.550   4.298   8.207
  340ASP    OD1 5203   6.572   4.175   8.215
  340ASP    OD2 5204   6.620   4.385   8.261
  340ASP      C 5205   6.410   4.572   8.201
  340ASP      O 5206   6.300   4.587   8.252
  341NLN      N 5207   6.512   4.636   8.259
  341NLN      H 5208   6.600   4.611   8.215
  341NLN     CA 5209   6.515   4.727   8.372
  341NLN     HA 5210   6.454   4.691   8.455
  341NLN     CB 5211   6.661   4.734   8.418
  341NLN    HB2 5212   6.706   4.635   8.418
  341NLN    HB3 5213   6.710   4.796   8.343
  341NLN     CG 5214   6.683   4.797   8.555
  341NLN    OD1 5215   6.694   4.919   8.561
  341NLN    ND2 5216   6.684   4.732   8.672
  341NLN   HD21 5217   6.669   4.632   8.674
  341NLN      C 5218   6.459   4.863   8.332
  341NLN      O 5219   6.464   4.902   8.215
  342ASN      N 5220   6.416   4.931   8.438
  342ASN      H 5221   6.424   4.891   8.530
  342ASN     CA 5222   6.358   5.062   8.425
  342ASN     HA 5223   6.276   5.061   8.353
  342ASN     CB 5224   6.303   5.105   8.561
  342ASN    HB2 5225   6.253   5.017   8.601
  342ASN    HB3 5226   6.386   5.132   8.627
  342ASN     CG 5227   6.204   5.220   8.557
  342ASN    OD1 5228   6.120   5.229   8.469
  342ASN    ND2 5229   6.212   5.317   8.649
  342ASN   HD21 5230   6.146   5.394   8.647
  342ASN   HD22 5231   6.284   5.313   8.720
  342ASN      C 5232   6.456   5.169   8.380
  342ASN      O 5233   6.420   5.285   8.360
  343SER      N 5234   6.585   5.142   8.360
  343SER      H 5235   6.614   5.055   8.402
  343SER     CA 5236   6.686   5.224   8.293
  343SER     HA 5237   6.787   5.188   8.312
  343SER     CB 5238   6.657   5.213   8.144
  343SER    HB2 5239   6.561   5.259   8.120
  343SER    HB3 5240   6.736   5.261   8.086
  343SER     OG 5241   6.652   5.077   8.112
  343SER     HG 5242   6.634   5.067   8.018
  343SER      C 5243   6.698   5.371   8.333
  343SER      O 5244   6.712   5.459   8.249
  344ILE      N 5245   6.703   5.391   8.465
  344ILE      H 5246   6.665   5.320   8.526
  344ILE     CA 5247   6.745   5.516   8.523
  344ILE     HA 5248   6.696   5.599   8.472
  344ILE     CB 5249   6.711   5.520   8.672
  344ILE     HB 5250   6.767   5.441   8.723
  344ILE    CG2 5251   6.748   5.655   8.731
  344ILE   HG21 5252   6.692   5.734   8.680
  344ILE   HG22 5253   6.723   5.656   8.837
  344ILE   HG23 5254   6.855   5.672   8.718
  344ILE    CG1 5255   6.564   5.494   8.702
  344ILE   HG12 5256   6.543   5.393   8.667
  344ILE   HG13 5257   6.553   5.498   8.810
  344ILE    CD1 5258   6.466   5.592   8.637
  344ILE   HD11 5259   6.477   5.588   8.529
  344ILE   HD12 5260   6.364   5.565   8.664
  344ILE   HD13 5261   6.487   5.693   8.672
  344ILE      C 5262   6.891   5.546   8.493
  344ILE      O 5263   6.978   5.520   8.576
  345ILE      N 5264   6.920   5.606   8.377
  345ILE      H 5265   6.850   5.612   8.305
  345ILE     CA 5266   7.057   5.640   8.343
  345ILE     HA 5267   7.131   5.568   8.378
  345ILE     CB 5268   7.070   5.656   8.192
  345ILE     HB 5269   7.175   5.646   8.164
  345ILE    CG2 5270   6.987   5.549   8.120
  345ILE   HG21 5271   6.882   5.559   8.148
  345ILE   HG22 5272   6.997   5.562   8.012
  345ILE   HG23 5273   7.023   5.450   8.149
  345ILE    CG1 5274   7.035   5.798   8.147
  345ILE   HG12 5275   6.931   5.817   8.175
  345ILE   HG13 5276   7.100   5.867   8.200
  345ILE    CD1 5277   7.052   5.818   7.997
  345ILE   HD11 5278   6.987   5.749   7.943
  345ILE   HD12 5279   7.026   5.920   7.971
  345ILE   HD13 5280   7.156   5.799   7.969
  345ILE      C 5281   7.118   5.753   8.425
  345ILE      O 5282   7.045   5.840   8.468
  346THR      N 5283   7.250   5.751   8.448
  346THR      H 5284   7.300   5.665   8.430
  346THR     CA 5285   7.319   5.858   8.518
  346THR     HA 5286   7.245   5.899   8.587
  346THR     CB 5287   7.441   5.816   8.598
  346THR     HB 5288   7.463   5.896   8.669
  346THR    CG2 5289   7.421   5.685   8.674
  346THR   HG21 5290   7.399   5.605   8.603
  346THR   HG22 5291   7.512   5.661   8.729
  346THR   HG23 5292   7.338   5.696   8.744
  346THR    OG1 5293   7.546   5.792   8.508
  346THR    HG1 5294   7.624   5.765   8.557
  346THR      C 5295   7.343   5.973   8.422
  346THR      O 5296   7.342   5.960   8.299
  347ARG      N 5297   7.389   6.085   8.479
  347ARG      H 5298   7.392   6.092   8.580
  347ARG     CA 5299   7.427   6.201   8.401
  347ARG     HA 5300   7.348   6.225   8.330
  347ARG     CB 5301   7.450   6.321   8.491
  347ARG    HB2 5302   7.362   6.332   8.554
  347ARG    HB3 5303   7.537   6.299   8.553
  347ARG     CG 5304   7.474   6.451   8.414
  347ARG    HG2 5305   7.577   6.450   8.379
  347ARG    HG3 5306   7.407   6.451   8.328
  347ARG     CD 5307   7.450   6.576   8.498
  347ARG    HD2 5308   7.424   6.657   8.430
  347ARG    HD3 5309   7.366   6.556   8.564
  347ARG     NE 5310   7.565   6.617   8.579
  347ARG     HE 5311   7.620   6.540   8.613
  347ARG     CZ 5312   7.599   6.741   8.616
  347ARG    NH1 5313   7.510   6.841   8.603
  347ARG   HH11 5314   7.418   6.822   8.565
  347ARG   HH12 5315   7.535   6.935   8.631
  347ARG    NH2 5316   7.726   6.756   8.657
  347ARG   HH21 5317   7.788   6.676   8.658
  347ARG   HH22 5318   7.759   6.847   8.686
  347ARG      C 5319   7.550   6.176   8.314
  347ARG      O 5320   7.565   6.232   8.206
  348LYS      N 5321   7.648   6.107   8.372
  348LYS      H 5322   7.644   6.090   8.472
  348LYS     CA 5323   7.762   6.056   8.298
  348LYS     HA 5324   7.814   6.138   8.247
  348LYS     CB 5325   7.859   5.989   8.394
  348LYS    HB2 5326   7.799   5.943   8.473
  348LYS    HB3 5327   7.911   5.911   8.338
  348LYS     CG 5328   7.962   6.084   8.457
  348LYS    HG2 5329   7.916   6.178   8.486
  348LYS    HG3 5330   8.010   6.038   8.544
  348LYS     CD 5331   8.066   6.110   8.350
  348LYS    HD2 5332   8.117   6.018   8.322
  348LYS    HD3 5333   8.021   6.155   8.262
  348LYS     CE 5334   8.167   6.208   8.411
  348LYS    HE2 5335   8.201   6.169   8.507
  348LYS    HE3 5336   8.252   6.218   8.344
  348LYS     NZ 5337   8.104   6.340   8.431
  348LYS    HZ1 5338   8.025   6.331   8.493
  348LYS    HZ2 5339   8.171   6.404   8.471
  348LYS    HZ3 5340   8.072   6.376   8.342
  348LYS      C 5341   7.735   5.954   8.188
  348LYS      O 5342   7.796   5.970   8.083
  349GLU      N 5343   7.638   5.865   8.204
  349GLU      H 5344   7.590   5.864   8.293
  349GLU     CA 5345   7.599   5.769   8.103
  349GLU     HA 5346   7.687   5.726   8.056
  349GLU     CB 5347   7.519   5.657   8.168
  349GLU    HB2 5348   7.440   5.703   8.228
  349GLU    HB3 5349   7.474   5.598   8.088
  349GLU     CG 5350   7.604   5.567   8.256
  349GLU    HG2 5351   7.670   5.502   8.198
  349GLU    HG3 5352   7.664   5.637   8.314
  349GLU     CD 5353   7.519   5.482   8.350
  349GLU    OE1 5354   7.404   5.517   8.379
  349GLU    OE2 5355   7.573   5.373   8.383
  349GLU      C 5356   7.515   5.837   7.995
  349GLU      O 5357   7.524   5.802   7.878
  350PHE      N 5358   7.443   5.943   8.033
  350PHE      H 5359   7.431   5.953   8.133
  350PHE     CA 5360   7.376   6.037   7.946
  350PHE     HA 5361   7.312   5.983   7.876
  350PHE     CB 5362   7.290   6.134   8.027
  350PHE    HB2 5363   7.206   6.082   8.073
  350PHE    HB3 5364   7.350   6.181   8.105
  350PHE     CG 5365   7.232   6.246   7.944
  350PHE    CD1 5366   7.106   6.236   7.882
  350PHE    HD1 5367   7.045   6.147   7.899
  350PHE    CE1 5368   7.059   6.338   7.800
  350PHE    HE1 5369   6.958   6.335   7.759
  350PHE     CZ 5370   7.144   6.446   7.770
  350PHE     HZ 5371   7.115   6.516   7.691
  350PHE    CE2 5372   7.264   6.465   7.839
  350PHE    HE2 5373   7.326   6.554   7.825
  350PHE    CD2 5374   7.304   6.365   7.928
  350PHE    HD2 5375   7.394   6.378   7.988
  350PHE      C 5376   7.477   6.111   7.859
  350PHE      O 5377   7.457   6.119   7.738
  351GLN      N 5378   7.589   6.156   7.916
  351GLN      H 5379   7.585   6.156   8.017
  351GLN     CA 5380   7.705   6.216   7.852
  351GLN     HA 5381   7.671   6.288   7.777
  351GLN     CB 5382   7.795   6.289   7.953
  351GLN    HB2 5383   7.803   6.228   8.043
  351GLN    HB3 5384   7.894   6.302   7.908
  351GLN     CG 5385   7.738   6.425   7.990
  351GLN    HG2 5386   7.757   6.495   7.908
  351GLN    HG3 5387   7.631   6.413   8.004
  351GLN     CD 5388   7.797   6.483   8.118
  351GLN    OE1 5389   7.815   6.411   8.215
  351GLN    NE2 5390   7.830   6.613   8.120
  351GLN   HE21 5391   7.869   6.654   8.204
  351GLN   HE22 5392   7.815   6.670   8.038
  351GLN      C 5393   7.778   6.112   7.769
  351GLN      O 5394   7.821   6.145   7.659
  352GLU      N 5395   7.790   5.984   7.806
  352GLU      H 5396   7.755   5.961   7.898
  352GLU     CA 5397   7.857   5.880   7.730
  352GLU     HA 5398   7.953   5.917   7.695
  352GLU     CB 5399   7.881   5.756   7.816
  352GLU    HB2 5400   7.936   5.784   7.906
  352GLU    HB3 5401   7.785   5.711   7.844
  352GLU     CG 5402   7.963   5.655   7.736
  352GLU    HG2 5403   7.981   5.564   7.794
  352GLU    HG3 5404   7.892   5.633   7.656
  352GLU     CD 5405   8.094   5.704   7.676
  352GLU    OE1 5406   8.158   5.782   7.749
  352GLU    OE2 5407   8.138   5.656   7.569
  352GLU      C 5408   7.764   5.863   7.610
  352GLU      O 5409   7.813   5.854   7.498
  353GLY      N 5410   7.633   5.868   7.628
  353GLY      H 5411   7.602   5.875   7.724
  353GLY     CA 5412   7.532   5.864   7.523
  353GLY    HA2 5413   7.532   5.763   7.482
  353GLY    HA3 5414   7.436   5.883   7.570
  353GLY      C 5415   7.553   5.964   7.410
  353GLY      O 5416   7.572   5.926   7.295
  354LEU      N 5417   7.567   6.092   7.445
  354LEU      H 5418   7.564   6.120   7.542
  354LEU     CA 5419   7.596   6.193   7.345
  354LEU     HA 5420   7.514   6.202   7.274
  354LEU     CB 5421   7.613   6.327   7.417
  354LEU    HB2 5422   7.702   6.326   7.480
  354LEU    HB3 5423   7.625   6.401   7.338
  354LEU     CG 5424   7.491   6.362   7.501
  354LEU     HG 5425   7.477   6.286   7.577
  354LEU    CD1 5426   7.512   6.498   7.568
  354LEU   HD11 5427   7.526   6.574   7.492
  354LEU   HD12 5428   7.425   6.523   7.628
  354LEU   HD13 5429   7.600   6.494   7.632
  354LEU    CD2 5430   7.367   6.377   7.413
  354LEU   HD21 5431   7.348   6.283   7.361
  354LEU   HD22 5432   7.281   6.402   7.475
  354LEU   HD23 5433   7.383   6.456   7.340
  354LEU      C 5434   7.730   6.160   7.280
  354LEU      O 5435   7.747   6.171   7.158
  355LYS      N 5436   7.833   6.122   7.354
  355LYS      H 5437   7.817   6.121   7.454
  355LYS     CA 5438   7.968   6.100   7.306
  355LYS     HA 5439   8.000   6.190   7.253
  355LYS     CB 5440   8.069   6.070   7.417
  355LYS    HB2 5441   8.074   6.159   7.480
  355LYS    HB3 5442   8.029   5.987   7.475
  355LYS     CG 5443   8.209   6.035   7.368
  355LYS    HG2 5444   8.201   5.960   7.290
  355LYS    HG3 5445   8.255   6.125   7.327
  355LYS     CD 5446   8.295   5.981   7.482
  355LYS    HD2 5447   8.308   6.065   7.550
  355LYS    HD3 5448   8.234   5.904   7.530
  355LYS     CE 5449   8.432   5.923   7.447
  355LYS    HE2 5450   8.483   5.883   7.535
  355LYS    HE3 5451   8.425   5.846   7.370
  355LYS     NZ 5452   8.508   6.039   7.394
  355LYS    HZ1 5453   8.514   6.111   7.465
  355LYS    HZ2 5454   8.601   6.009   7.368
  355LYS    HZ3 5455   8.461   6.076   7.313
  355LYS      C 5456   7.963   5.997   7.195
  355LYS      O 5457   8.029   6.009   7.091
  356ILE      N 5458   7.882   5.890   7.209
  356ILE      H 5459   7.843   5.880   7.302
  356ILE     CA 5460   7.855   5.787   7.112
  356ILE     HA 5461   7.939   5.751   7.053
  356ILE     CB 5462   7.799   5.672   7.196
  356ILE     HB 5463   7.758   5.718   7.286
  356ILE    CG2 5464   7.692   5.586   7.130
  356ILE   HG21 5465   7.733   5.540   7.040
  356ILE   HG22 5466   7.660   5.508   7.199
  356ILE   HG23 5467   7.606   5.648   7.104
  356ILE    CG1 5468   7.912   5.584   7.246
  356ILE   HG12 5469   7.944   5.522   7.162
  356ILE   HG13 5470   7.994   5.650   7.276
  356ILE    CD1 5471   7.873   5.495   7.363
  356ILE   HD11 5472   7.791   5.429   7.333
  356ILE   HD12 5473   7.959   5.435   7.393
  356ILE   HD13 5474   7.841   5.557   7.447
  356ILE      C 5475   7.766   5.822   6.993
  356ILE      O 5476   7.805   5.785   6.882
  357PHE      N 5477   7.656   5.894   7.017
  357PHE      H 5478   7.636   5.927   7.110
  357PHE     CA 5479   7.566   5.931   6.910
  357PHE     HA 5480   7.560   5.853   6.834
  357PHE     CB 5481   7.428   5.948   6.974
  357PHE    HB2 5482   7.445   6.006   7.065
  357PHE    HB3 5483   7.352   5.997   6.913
  357PHE     CG 5484   7.369   5.815   7.018
  357PHE    CD1 5485   7.334   5.798   7.151
  357PHE    HD1 5486   7.342   5.885   7.216
  357PHE    CE1 5487   7.290   5.676   7.202
  357PHE    HE1 5488   7.262   5.669   7.307
  357PHE     CZ 5489   7.282   5.563   7.119
  357PHE     HZ 5490   7.245   5.467   7.155
  357PHE    CE2 5491   7.324   5.576   6.986
  357PHE    HE2 5492   7.329   5.488   6.922
  357PHE    CD2 5493   7.360   5.702   6.935
  357PHE    HD2 5494   7.382   5.714   6.829
  357PHE      C 5495   7.600   6.063   6.842
  357PHE      O 5496   7.525   6.108   6.756
  358PHE      N 5497   7.711   6.128   6.877
  358PHE      H 5498   7.760   6.082   6.952
  358PHE     CA 5499   7.760   6.256   6.832
  358PHE     HA 5500   7.731   6.273   6.728
  358PHE     CB 5501   7.700   6.367   6.919
  358PHE    HB2 5502   7.715   6.341   7.024
  358PHE    HB3 5503   7.751   6.461   6.898
  358PHE     CG 5504   7.553   6.393   6.902
  358PHE    CD1 5505   7.466   6.330   6.990
  358PHE    HD1 5506   7.500   6.259   7.065
  358PHE    CE1 5507   7.330   6.361   6.979
  358PHE    HE1 5508   7.258   6.319   7.049
  358PHE     CZ 5509   7.287   6.446   6.877
  358PHE     HZ 5510   7.180   6.463   6.868
  358PHE    CE2 5511   7.375   6.508   6.789
  358PHE    HE2 5512   7.340   6.579   6.714
  358PHE    CD2 5513   7.512   6.478   6.798
  358PHE    HD2 5514   7.582   6.520   6.726
  358PHE      C 5515   7.912   6.262   6.825
  358PHE      O 5516   7.980   6.343   6.888
  359PRO      N 5517   7.970   6.172   6.745
  359PRO     CD 5518   7.907   6.102   6.634
  359PRO    HD2 5519   7.840   6.173   6.585
  359PRO    HD3 5520   7.848   6.021   6.677
  359PRO     CG 5521   8.017   6.052   6.542
  359PRO    HG2 5522   8.028   6.119   6.457
  359PRO    HG3 5523   7.993   5.952   6.506
  359PRO     CB 5524   8.143   6.051   6.629
  359PRO    HB2 5525   8.239   6.071   6.581
  359PRO    HB3 5526   8.146   5.953   6.676
  359PRO     CA 5527   8.113   6.159   6.734
  359PRO     HA 5528   8.146   6.113   6.827
  359PRO      C 5529   8.191   6.287   6.711
  359PRO      O 5530   8.177   6.362   6.614
  360GLY      N 5531   8.300   6.303   6.787
  360GLY      H 5532   8.303   6.235   6.862
  360GLY     CA 5533   8.407   6.399   6.777
  360GLY    HA2 5534   8.490   6.358   6.835
  360GLY    HA3 5535   8.435   6.403   6.672
  360GLY      C 5536   8.377   6.540   6.826
  360GLY      O 5537   8.468   6.622   6.818
  361VAL      N 5538   8.262   6.575   6.884
  361VAL      H 5539   8.189   6.505   6.884
  361VAL     CA 5540   8.231   6.706   6.938
  361VAL     HA 5541   8.264   6.779   6.865
  361VAL     CB 5542   8.084   6.732   6.970
  361VAL     HB 5543   8.071   6.835   7.004
  361VAL    CG1 5544   8.002   6.709   6.843
  361VAL   HG11 5545   8.015   6.606   6.809
  361VAL   HG12 5546   7.897   6.727   6.864
  361VAL   HG13 5547   8.036   6.777   6.765
  361VAL    CG2 5548   8.023   6.644   7.078
  361VAL   HG21 5549   8.077   6.658   7.171
  361VAL   HG22 5550   7.918   6.671   7.092
  361VAL   HG23 5551   8.029   6.539   7.048
  361VAL      C 5552   8.314   6.732   7.063
  361VAL      O 5553   8.365   6.643   7.130
  362SER      N 5554   8.334   6.859   7.098
  362SER      H 5555   8.294   6.934   7.043
  362SER     CA 5556   8.412   6.893   7.215
  362SER     HA 5557   8.501   6.830   7.223
  362SER     CB 5558   8.456   7.038   7.200
  362SER    HB2 5559   8.526   7.055   7.282
  362SER    HB3 5560   8.509   7.042   7.105
  362SER     OG 5561   8.357   7.137   7.202
  362SER     HG 5562   8.398   7.223   7.192
  362SER      C 5563   8.332   6.879   7.345
  362SER      O 5564   8.209   6.885   7.351
  363GLU      N 5565   8.407   6.876   7.454
  363GLU      H 5566   8.499   6.834   7.448
  363GLU     CA 5567   8.348   6.892   7.585
  363GLU     HA 5568   8.262   6.827   7.596
  363GLU     CB 5569   8.451   6.855   7.691
  363GLU    HB2 5570   8.470   6.749   7.675
  363GLU    HB3 5571   8.540   6.912   7.664
  363GLU     CG 5572   8.417   6.879   7.838
  363GLU    HG2 5573   8.309   6.866   7.835
  363GLU    HG3 5574   8.461   6.803   7.902
  363GLU     CD 5575   8.450   7.016   7.892
  363GLU    OE1 5576   8.483   7.108   7.813
  363GLU    OE2 5577   8.456   7.025   8.017
  363GLU      C 5578   8.260   7.016   7.603
  363GLU      O 5579   8.163   7.007   7.679
  364PHE      N 5580   8.279   7.125   7.529
  364PHE      H 5581   8.361   7.135   7.471
  364PHE     CA 5582   8.185   7.234   7.533
  364PHE     HA 5583   8.148   7.250   7.634
  364PHE     CB 5584   8.256   7.361   7.487
  364PHE    HB2 5585   8.294   7.418   7.571
  364PHE    HB3 5586   8.339   7.331   7.423
  364PHE     CG 5587   8.171   7.455   7.406
  364PHE    CD1 5588   8.084   7.544   7.472
  364PHE    HD1 5589   8.084   7.549   7.581
  364PHE    CE1 5590   7.998   7.626   7.398
  364PHE    HE1 5591   7.925   7.692   7.445
  364PHE     CZ 5592   8.008   7.621   7.259
  364PHE     HZ 5593   7.940   7.685   7.202
  364PHE    CE2 5594   8.100   7.539   7.192
  364PHE    HE2 5595   8.106   7.540   7.083
  364PHE    CD2 5596   8.185   7.455   7.266
  364PHE    HD2 5597   8.258   7.393   7.215
  364PHE      C 5598   8.063   7.205   7.445
  364PHE      O 5599   7.950   7.230   7.486
  365GLY      N 5600   8.087   7.149   7.327
  365GLY      H 5601   8.180   7.123   7.298
  365GLY     CA 5602   7.977   7.124   7.236
  365GLY    HA2 5603   7.923   7.217   7.222
  365GLY    HA3 5604   8.018   7.091   7.141
  365GLY      C 5605   7.881   7.018   7.287
  365GLY      O 5606   7.760   7.037   7.284
  366LYS      N 5607   7.929   6.908   7.346
  366LYS      H 5608   8.029   6.901   7.338
  366LYS     CA 5609   7.858   6.804   7.417
  366LYS     HA 5610   7.794   6.748   7.349
  366LYS     CB 5611   7.960   6.708   7.478
  366LYS    HB2 5612   8.013   6.671   7.390
  366LYS    HB3 5613   8.025   6.775   7.534
  366LYS     CG 5614   7.920   6.591   7.567
  366LYS    HG2 5615   7.875   6.629   7.659
  366LYS    HG3 5616   7.848   6.529   7.514
  366LYS     CD 5617   8.043   6.508   7.602
  366LYS    HD2 5618   8.085   6.465   7.511
  366LYS    HD3 5619   8.117   6.572   7.650
  366LYS     CE 5620   8.004   6.396   7.697
  366LYS    HE2 5621   7.968   6.444   7.788
  366LYS    HE3 5622   7.922   6.342   7.650
  366LYS     NZ 5623   8.112   6.302   7.730
  366LYS    HZ1 5624   8.188   6.352   7.774
  366LYS    HZ2 5625   8.077   6.231   7.793
  366LYS    HZ3 5626   8.145   6.258   7.645
  366LYS      C 5627   7.772   6.858   7.530
  366LYS      O 5628   7.668   6.796   7.546
  367GLU      N 5629   7.818   6.955   7.610
  367GLU      H 5630   7.912   6.983   7.585
  367GLU     CA 5631   7.757   7.017   7.727
  367GLU     HA 5632   7.710   6.940   7.788
  367GLU     CB 5633   7.860   7.090   7.812
  367GLU    HB2 5634   7.923   7.013   7.858
  367GLU    HB3 5635   7.920   7.150   7.744
  367GLU     CG 5636   7.802   7.180   7.921
  367GLU    HG2 5637   7.897   7.217   7.960
  367GLU    HG3 5638   7.745   7.263   7.879
  367GLU     CD 5639   7.722   7.116   8.033
  367GLU    OE1 5640   7.648   7.185   8.107
  367GLU    OE2 5641   7.745   6.997   8.062
  367GLU      C 5642   7.647   7.108   7.674
  367GLU      O 5643   7.542   7.115   7.738
  368SER      N 5644   7.656   7.167   7.555
  368SER      H 5645   7.739   7.141   7.503
  368SER     CA 5646   7.562   7.258   7.493
  368SER     HA 5647   7.556   7.349   7.553
  368SER     CB 5648   7.603   7.296   7.351
  368SER    HB2 5649   7.712   7.299   7.344
  368SER    HB3 5650   7.564   7.222   7.281
  368SER     OG 5651   7.551   7.423   7.319
  368SER     HG 5652   7.577   7.447   7.230
  368SER      C 5653   7.421   7.203   7.477
  368SER      O 5654   7.322   7.269   7.510
  369ILE      N 5655   7.418   7.076   7.436
  369ILE      H 5656   7.506   7.038   7.403
  369ILE     CA 5657   7.300   6.993   7.428
  369ILE     HA 5658   7.224   7.046   7.371
  369ILE     CB 5659   7.332   6.861   7.360
  369ILE     HB 5660   7.400   6.803   7.423
  369ILE    CG2 5661   7.202   6.783   7.339
  369ILE   HG21 5662   7.134   6.841   7.276
  369ILE   HG22 5663   7.224   6.688   7.290
  369ILE   HG23 5664   7.155   6.764   7.435
  369ILE    CG1 5665   7.399   6.868   7.223
  369ILE   HG12 5666   7.329   6.918   7.156
  369ILE   HG13 5667   7.488   6.930   7.235
  369ILE    CD1 5668   7.438   6.732   7.164
  369ILE   HD11 5669   7.349   6.670   7.152
  369ILE   HD12 5670   7.485   6.747   7.067
  369ILE   HD13 5671   7.508   6.682   7.231
  369ILE      C 5672   7.241   6.972   7.568
  369ILE      O 5673   7.124   7.002   7.593
  370LEU      N 5674   7.326   6.932   7.662
  370LEU      H 5675   7.421   6.911   7.635
  370LEU     CA 5676   7.286   6.903   7.798
  370LEU     HA 5677   7.203   6.832   7.798
  370LEU     CB 5678   7.401   6.842   7.875
  370LEU    HB2 5679   7.447   6.763   7.816
  370LEU    HB3 5680   7.468   6.927   7.880
  370LEU     CG 5681   7.373   6.791   8.016
  370LEU     HG 5682   7.286   6.726   8.019
  370LEU    CD1 5683   7.497   6.711   8.054
  370LEU   HD11 5684   7.584   6.776   8.051
  370LEU   HD12 5685   7.485   6.671   8.155
  370LEU   HD13 5686   7.510   6.629   7.983
  370LEU    CD2 5687   7.364   6.896   8.126
  370LEU   HD21 5688   7.283   6.966   8.103
  370LEU   HD22 5689   7.344   6.847   8.221
  370LEU   HD23 5690   7.458   6.950   8.132
  370LEU      C 5691   7.227   7.028   7.862
  370LEU      O 5692   7.119   7.016   7.919
  371PHE      N 5693   7.287   7.148   7.852
  371PHE      H 5694   7.387   7.144   7.838
  371PHE     CA 5695   7.228   7.275   7.888
  371PHE     HA 5696   7.194   7.266   7.991
  371PHE     CB 5697   7.318   7.398   7.877
  371PHE    HB2 5698   7.401   7.375   7.943
  371PHE    HB3 5699   7.356   7.416   7.776
  371PHE     CG 5700   7.260   7.528   7.925
  371PHE    CD1 5701   7.288   7.572   8.056
  371PHE    HD1 5702   7.354   7.511   8.118
  371PHE    CE1 5703   7.234   7.690   8.107
  371PHE    HE1 5704   7.261   7.731   8.205
  371PHE     CZ 5705   7.141   7.757   8.026
  371PHE     HZ 5706   7.092   7.846   8.065
  371PHE    CE2 5707   7.111   7.711   7.897
  371PHE    HE2 5708   7.040   7.769   7.838
  371PHE    CD2 5709   7.168   7.595   7.843
  371PHE    HD2 5710   7.140   7.562   7.743
  371PHE      C 5711   7.089   7.298   7.830
  371PHE      O 5712   6.994   7.343   7.894
  372HID      N 5713   7.077   7.272   7.700
  372HID      H 5714   7.153   7.234   7.646
  372HID     CA 5715   6.951   7.298   7.632
  372HID     HA 5716   6.917   7.401   7.646
  372HID     CB 5717   6.979   7.275   7.483
  372HID    HB2 5718   7.067   7.336   7.463
  372HID    HB3 5719   6.999   7.172   7.454
  372HID     CG 5720   6.870   7.325   7.391
  372HID    ND1 5721   6.851   7.456   7.354
  372HID    HD1 5722   6.908   7.533   7.386
  372HID    CE1 5723   6.746   7.464   7.270
  372HID    HE1 5724   6.706   7.560   7.236
  372HID    NE2 5725   6.708   7.338   7.243
  372HID    CD2 5726   6.782   7.248   7.319
  372HID    HD2 5727   6.762   7.141   7.312
  372HID      C 5728   6.838   7.207   7.676
  372HID      O 5729   6.723   7.247   7.658
  373TYR      N 5730   6.863   7.082   7.718
  373TYR      H 5731   6.959   7.052   7.724
  373TYR     CA 5732   6.759   6.987   7.750
  373TYR     HA 5733   6.664   7.024   7.710
  373TYR     CB 5734   6.786   6.849   7.691
  373TYR    HB2 5735   6.891   6.822   7.704
  373TYR    HB3 5736   6.724   6.779   7.747
  373TYR     CG 5737   6.750   6.843   7.545
  373TYR    CD1 5738   6.836   6.886   7.442
  373TYR    HD1 5739   6.935   6.925   7.467
  373TYR    CE1 5740   6.795   6.879   7.309
  373TYR    HE1 5741   6.864   6.909   7.231
  373TYR     CZ 5742   6.671   6.822   7.275
  373TYR     OH 5743   6.633   6.816   7.144
  373TYR     HH 5744   6.698   6.853   7.084
  373TYR    CE2 5745   6.579   6.782   7.374
  373TYR    HE2 5746   6.477   6.748   7.355
  373TYR    CD2 5747   6.628   6.788   7.505
  373TYR    HD2 5748   6.569   6.747   7.587
  373TYR      C 5749   6.730   6.964   7.897
  373TYR      O 5750   6.620   6.916   7.925
  374THR      N 5751   6.826   6.999   7.984
  374THR      H 5752   6.920   7.003   7.949
  374THR     CA 5753   6.806   7.007   8.127
  374THR     HA 5754   6.739   6.928   8.161
  374THR     CB 5755   6.940   6.991   8.198
  374THR     HB 5756   6.922   7.002   8.305
  374THR    CG2 5757   7.008   6.857   8.172
  374THR   HG21 5758   7.027   6.846   8.065
  374THR   HG22 5759   7.103   6.853   8.226
  374THR   HG23 5760   6.943   6.776   8.206
  374THR    OG1 5761   7.025   7.095   8.153
  374THR    HG1 5762   7.110   7.087   8.196
  374THR      C 5763   6.721   7.125   8.173
  374THR      O 5764   6.716   7.159   8.291
  375ASP      N 5765   6.647   7.186   8.080
  375ASP      H 5766   6.659   7.157   7.984
  375ASP     CA 5767   6.569   7.305   8.106
  375ASP     HA 5768   6.620   7.366   8.180
  375ASP     CB 5769   6.550   7.388   7.980
  375ASP    HB2 5770   6.510   7.480   8.022
  375ASP    HB3 5771   6.642   7.410   7.927
  375ASP     CG 5772   6.448   7.328   7.883
  375ASP    OD1 5773   6.384   7.224   7.908
  375ASP    OD2 5774   6.441   7.377   7.768
  375ASP      C 5775   6.438   7.292   8.183
  375ASP      O 5776   6.355   7.382   8.169
  376TRP      N 5777   6.420   7.194   8.271
  376TRP      H 5778   6.497   7.129   8.278
  376TRP     CA 5779   6.300   7.167   8.347
  376TRP     HA 5780   6.210   7.194   8.292
  376TRP     CB 5781   6.299   7.017   8.370
  376TRP    HB2 5782   6.216   6.997   8.437
  376TRP    HB3 5783   6.281   6.968   8.274
  376TRP     CG 5784   6.419   6.952   8.430
  376TRP    CD1 5785   6.469   6.987   8.552
  376TRP    HD1 5786   6.415   7.060   8.612
  376TRP    NE1 5787   6.586   6.916   8.572
  376TRP    HE1 5788   6.638   6.916   8.659
  376TRP    CE2 5789   6.615   6.838   8.461
  376TRP    CZ2 5790   6.722   6.753   8.430
  376TRP    HZ2 5791   6.799   6.745   8.507
  376TRP    CH2 5792   6.726   6.685   8.309
  376TRP    HH2 5793   6.807   6.619   8.280
  376TRP    CZ3 5794   6.619   6.704   8.221
  376TRP    HZ3 5795   6.624   6.656   8.123
  376TRP    CE3 5796   6.506   6.781   8.251
  376TRP    HE3 5797   6.437   6.805   8.170
  376TRP    CD2 5798   6.504   6.847   8.374
  376TRP      C 5799   6.288   7.247   8.475
  376TRP      O 5800   6.381   7.314   8.520
  377VAL      N 5801   6.172   7.239   8.540
  377VAL      H 5802   6.108   7.181   8.488
  377VAL     CA 5803   6.123   7.308   8.657
  377VAL     HA 5804   6.202   7.365   8.705
  377VAL     CB 5805   6.005   7.402   8.628
  377VAL     HB 5806   5.960   7.429   8.724
  377VAL    CG1 5807   6.044   7.528   8.554
  377VAL   HG11 5808   6.089   7.502   8.458
  377VAL   HG12 5809   5.955   7.589   8.537
  377VAL   HG13 5810   6.116   7.584   8.613
  377VAL    CG2 5811   5.902   7.319   8.551
  377VAL   HG21 5812   5.871   7.234   8.612
  377VAL   HG22 5813   5.815   7.381   8.528
  377VAL   HG23 5814   5.947   7.282   8.458
  377VAL      C 5815   6.095   7.208   8.768
  377VAL      O 5816   6.101   7.237   8.887
  378ASP      N 5817   6.083   7.079   8.736
  378ASP      H 5818   6.094   7.054   8.639
  378ASP     CA 5819   6.052   6.973   8.831
  378ASP     HA 5820   5.964   6.999   8.889
  378ASP     CB 5821   6.024   6.843   8.756
  378ASP    HB2 5822   5.991   6.772   8.832
  378ASP    HB3 5823   5.943   6.861   8.685
  378ASP     CG 5824   6.144   6.785   8.682
  378ASP    OD1 5825   6.152   6.807   8.560
  378ASP    OD2 5826   6.222   6.717   8.751
  378ASP      C 5827   6.162   6.947   8.932
  378ASP      O 5828   6.278   6.988   8.926
  379ASP      N 5829   6.131   6.862   9.030
  379ASP      H 5830   6.040   6.818   9.026
  379ASP     CA 5831   6.217   6.833   9.143
  379ASP     HA 5832   6.267   6.923   9.180
  379ASP     CB 5833   6.126   6.779   9.254
  379ASP    HB2 5834   6.205   6.772   9.329
  379ASP    HB3 5835   6.048   6.846   9.290
  379ASP     CG 5836   6.067   6.641   9.230
  379ASP    OD1 5837   6.020   6.604   9.120
  379ASP    OD2 5838   6.047   6.585   9.340
  379ASP      C 5839   6.331   6.735   9.119
  379ASP      O 5840   6.368   6.661   9.210
  380GLN      N 5841   6.394   6.746   9.002
  380GLN      H 5842   6.352   6.810   8.936
  380GLN     CA 5843   6.502   6.660   8.956
  380GLN     HA 5844   6.524   6.678   8.851
  380GLN     CB 5845   6.626   6.693   9.038
  380GLN    HB2 5846   6.607   6.659   9.140
  380GLN    HB3 5847   6.709   6.636   8.995
  380GLN     CG 5848   6.662   6.842   9.040
  380GLN    HG2 5849   6.587   6.905   9.088
  380GLN    HG3 5850   6.752   6.840   9.101
  380GLN     CD 5851   6.696   6.902   8.904
  380GLN    OE1 5852   6.728   6.843   8.802
  380GLN    NE2 5853   6.671   7.033   8.895
  380GLN   HE21 5854   6.690   7.082   8.809
  380GLN   HE22 5855   6.633   7.082   8.974
  380GLN      C 5856   6.465   6.513   8.948
  380GLN      O 5857   6.553   6.428   8.961
  381ARG      N 5858   6.345   6.473   8.904
  381ARG      H 5859   6.280   6.549   8.890
  381ARG     CA 5860   6.297   6.337   8.885
  381ARG     HA 5861   6.276   6.290   8.981
  381ARG     CB 5862   6.168   6.341   8.803
  381ARG    HB2 5863   6.191   6.382   8.705
  381ARG    HB3 5864   6.131   6.239   8.792
  381ARG     CG 5865   6.062   6.427   8.871
  381ARG    HG2 5866   6.049   6.386   8.971
  381ARG    HG3 5867   6.104   6.527   8.878
  381ARG     CD 5868   5.927   6.433   8.801
  381ARG    HD2 5869   5.942   6.437   8.693
  381ARG    HD3 5870   5.868   6.345   8.826
  381ARG     NE 5871   5.853   6.552   8.843
  381ARG     HE 5872   5.894   6.594   8.925
  381ARG     CZ 5873   5.747   6.612   8.786
  381ARG    NH1 5874   5.701   6.577   8.664
  381ARG   HH11 5875   5.747   6.503   8.612
  381ARG   HH12 5876   5.621   6.625   8.625
  381ARG    NH2 5877   5.681   6.706   8.855
  381ARG   HH21 5878   5.711   6.730   8.948
  381ARG   HH22 5879   5.601   6.752   8.814
  381ARG      C 5880   6.402   6.249   8.823
  381ARG      O 5881   6.458   6.300   8.724
  382PRO      N 5882   6.429   6.128   8.872
  382PRO     CD 5883   6.362   6.076   8.989
  382PRO    HD2 5884   6.255   6.083   8.969
  382PRO    HD3 5885   6.388   6.142   9.072
  382PRO     CG 5886   6.408   5.932   9.013
  382PRO    HG2 5887   6.343   5.859   8.965
  382PRO    HG3 5888   6.416   5.909   9.119
  382PRO     CB 5889   6.545   5.935   8.948
  382PRO    HB2 5890   6.580   5.842   8.904
  382PRO    HB3 5891   6.612   5.964   9.029
  382PRO     CA 5892   6.542   6.045   8.841
  382PRO     HA 5893   6.629   6.106   8.865
  382PRO      C 5894   6.554   5.992   8.698
  382PRO      O 5895   6.664   5.974   8.648
  383GLU      N 5896   6.438   5.972   8.636
  383GLU      H 5897   6.350   5.980   8.686
  383GLU     CA 5898   6.435   5.928   8.497
  383GLU     HA 5899   6.519   5.862   8.477
  383GLU     CB 5900   6.306   5.852   8.468
  383GLU    HB2 5901   6.331   5.789   8.382
  383GLU    HB3 5902   6.292   5.789   8.556
  383GLU     CG 5903   6.178   5.929   8.439
  383GLU    HG2 5904   6.205   5.990   8.353
  383GLU    HG3 5905   6.101   5.857   8.410
  383GLU     CD 5906   6.124   6.019   8.550
  383GLU    OE1 5907   6.156   6.010   8.671
  383GLU    OE2 5908   6.038   6.101   8.510
  383GLU      C 5909   6.454   6.044   8.402
  383GLU      O 5910   6.461   6.015   8.283
  384ASN      N 5911   6.474   6.170   8.444
  384ASN      H 5912   6.462   6.193   8.541
  384ASN     CA 5913   6.490   6.278   8.349
  384ASN     HA 5914   6.400   6.286   8.289
  384ASN     CB 5915   6.514   6.411   8.417
  384ASN    HB2 5916   6.584   6.393   8.499
  384ASN    HB3 5917   6.558   6.482   8.347
  384ASN     CG 5918   6.386   6.471   8.474
  384ASN    OD1 5919   6.280   6.412   8.457
  384ASN    ND2 5920   6.400   6.589   8.536
  384ASN   HD21 5921   6.319   6.634   8.576
  384ASN   HD22 5922   6.491   6.632   8.542
  384ASN      C 5923   6.588   6.255   8.234
  384ASN      O 5924   6.555   6.290   8.121
  385TYR      N 5925   6.710   6.206   8.261
  385TYR      H 5926   6.740   6.191   8.356
  385TYR     CA 5927   6.806   6.187   8.155
  385TYR     HA 5928   6.797   6.271   8.087
  385TYR     CB 5929   6.950   6.177   8.201
  385TYR    HB2 5930   6.972   6.078   8.242
  385TYR    HB3 5931   7.008   6.193   8.110
  385TYR     CG 5932   6.986   6.283   8.303
  385TYR    CD1 5933   6.987   6.250   8.439
  385TYR    HD1 5934   6.961   6.149   8.472
  385TYR    CE1 5935   7.022   6.348   8.534
  385TYR    HE1 5936   7.019   6.325   8.641
  385TYR     CZ 5937   7.075   6.470   8.490
  385TYR     OH 5938   7.113   6.572   8.571
  385TYR     HH 5939   7.100   6.553   8.664
  385TYR    CE2 5940   7.079   6.502   8.352
  385TYR    HE2 5941   7.121   6.596   8.316
  385TYR    CD2 5942   7.027   6.409   8.261
  385TYR    HD2 5943   7.018   6.435   8.156
  385TYR      C 5944   6.775   6.068   8.064
  385TYR      O 5945   6.820   6.075   7.950
  386ARG      N 5946   6.691   5.972   8.102
  386ARG      H 5947   6.662   5.975   8.199
  386ARG     CA 5948   6.648   5.860   8.020
  386ARG     HA 5949   6.732   5.816   7.967
  386ARG     CB 5950   6.588   5.754   8.112
  386ARG    HB2 5951   6.664   5.733   8.187
  386ARG    HB3 5952   6.502   5.801   8.160
  386ARG     CG 5953   6.545   5.624   8.046
  386ARG    HG2 5954   6.506   5.651   7.948
  386ARG    HG3 5955   6.636   5.565   8.034
  386ARG     CD 5956   6.440   5.542   8.121
  386ARG    HD2 5957   6.423   5.449   8.066
  386ARG    HD3 5958   6.478   5.519   8.220
  386ARG     NE 5959   6.313   5.612   8.135
  386ARG     HE 5960   6.309   5.694   8.076
  386ARG     CZ 5961   6.207   5.584   8.214
  386ARG    NH1 5962   6.212   5.491   8.309
  386ARG   HH11 5963   6.297   5.439   8.324
  386ARG   HH12 5964   6.131   5.473   8.366
  386ARG    NH2 5965   6.096   5.654   8.189
  386ARG   HH21 5966   6.096   5.723   8.115
  386ARG   HH22 5967   6.013   5.638   8.244
  386ARG      C 5968   6.556   5.917   7.915
  386ARG      O 5969   6.572   5.889   7.796
  387GLU      N 5970   6.463   6.003   7.960
  387GLU      H 5971   6.449   6.006   8.060
  387GLU     CA 5972   6.374   6.079   7.876
  387GLU     HA 5973   6.329   6.013   7.802
  387GLU     CB 5974   6.263   6.143   7.958
  387GLU    HB2 5975   6.316   6.211   8.025
  387GLU    HB3 5976   6.206   6.201   7.885
  387GLU     CG 5977   6.168   6.056   8.038
  387GLU    HG2 5978   6.214   6.007   8.124
  387GLU    HG3 5979   6.087   6.121   8.072
  387GLU     CD 5980   6.112   5.951   7.943
  387GLU    OE1 5981   6.048   5.989   7.842
  387GLU    OE2 5982   6.140   5.832   7.966
  387GLU      C 5983   6.446   6.181   7.787
  387GLU      O 5984   6.432   6.183   7.665
  388ALA      N 5985   6.540   6.253   7.847
  388ALA      H 5986   6.542   6.256   7.948
  388ALA     CA 5987   6.618   6.350   7.774
  388ALA     HA 5988   6.540   6.413   7.730
  388ALA     CB 5989   6.697   6.433   7.875
  388ALA    HB1 5990   6.776   6.372   7.919
  388ALA    HB2 5991   6.742   6.519   7.825
  388ALA    HB3 5992   6.630   6.468   7.954
  388ALA      C 5993   6.692   6.295   7.653
  388ALA      O 5994   6.680   6.355   7.546
  389LEU      N 5995   6.761   6.183   7.665
  389LEU      H 5996   6.771   6.143   7.757
  389LEU     CA 5997   6.835   6.123   7.556
  389LEU     HA 5998   6.893   6.200   7.505
  389LEU     CB 5999   6.930   6.015   7.607
  389LEU    HB2 6000   6.982   6.056   7.694
  389LEU    HB3 6001   6.870   5.929   7.638
  389LEU     CG 6002   7.032   5.971   7.502
  389LEU     HG 6003   6.972   5.933   7.419
  389LEU    CD1 6004   7.132   6.074   7.449
  389LEU   HD11 6005   7.192   6.112   7.532
  389LEU   HD12 6006   7.197   6.027   7.375
  389LEU   HD13 6007   7.078   6.156   7.402
  389LEU    CD2 6008   7.120   5.858   7.555
  389LEU   HD21 6009   7.058   5.772   7.581
  389LEU   HD22 6010   7.192   5.829   7.478
  389LEU   HD23 6011   7.174   5.892   7.644
  389LEU      C 6012   6.743   6.074   7.445
  389LEU      O 6013   6.785   6.091   7.331
  390GLY      N 6014   6.626   6.020   7.479
  390GLY      H 6015   6.609   6.000   7.577
  390GLY     CA 6016   6.522   5.989   7.384
  390GLY    HA2 6017   6.558   5.909   7.319
  390GLY    HA3 6018   6.435   5.954   7.440
  390GLY      C 6019   6.481   6.107   7.298
  390GLY      O 6020   6.474   6.095   7.176
  391ASP      N 6021   6.478   6.230   7.351
  391ASP      H 6022   6.506   6.232   7.448
  391ASP     CA 6023   6.442   6.355   7.287
  391ASP     HA 6024   6.360   6.339   7.217
  391ASP     CB 6025   6.397   6.456   7.392
  391ASP    HB2 6026   6.478   6.495   7.453
  391ASP    HB3 6027   6.363   6.534   7.324
  391ASP     CG 6028   6.282   6.413   7.482
  391ASP    OD1 6029   6.277   6.473   7.591
  391ASP    OD2 6030   6.190   6.340   7.442
  391ASP      C 6031   6.559   6.418   7.212
  391ASP      O 6032   6.541   6.496   7.118
  392VAL      N 6033   6.682   6.393   7.259
  392VAL      H 6034   6.691   6.341   7.345
  392VAL     CA 6035   6.803   6.440   7.194
  392VAL     HA 6036   6.792   6.542   7.157
  392VAL     CB 6037   6.921   6.436   7.291
  392VAL     HB 6038   6.906   6.346   7.351
  392VAL    CG1 6039   7.060   6.434   7.231
  392VAL   HG11 6040   7.075   6.524   7.171
  392VAL   HG12 6041   7.134   6.431   7.311
  392VAL   HG13 6042   7.071   6.346   7.168
  392VAL    CG2 6043   6.919   6.555   7.387
  392VAL   HG21 6044   6.827   6.553   7.445
  392VAL   HG22 6045   7.004   6.549   7.454
  392VAL   HG23 6046   6.924   6.648   7.330
  392VAL      C 6047   6.833   6.354   7.071
  392VAL      O 6048   6.855   6.405   6.962
  393VAL      N 6049   6.829   6.221   7.078
  393VAL      H 6050   6.821   6.178   7.169
  393VAL     CA 6051   6.854   6.135   6.964
  393VAL     HA 6052   6.931   6.172   6.896
  393VAL     CB 6053   6.886   5.990   6.999
  393VAL     HB 6054   6.817   5.960   7.078
  393VAL    CG1 6055   6.875   5.893   6.882
  393VAL   HG11 6056   6.944   5.923   6.803
  393VAL   HG12 6057   6.899   5.792   6.916
  393VAL   HG13 6058   6.773   5.894   6.843
  393VAL    CG2 6059   7.021   5.979   7.071
  393VAL   HG21 6060   7.018   6.037   7.163
  393VAL   HG22 6061   7.041   5.875   7.095
  393VAL   HG23 6062   7.100   6.017   7.006
  393VAL      C 6063   6.744   6.145   6.860
  393VAL      O 6064   6.773   6.140   6.740
  394GLY      N 6065   6.620   6.162   6.906
  394GLY      H 6066   6.610   6.164   7.006
  394GLY     CA 6067   6.501   6.178   6.824
  394GLY    HA2 6068   6.503   6.094   6.754
  394GLY    HA3 6069   6.417   6.166   6.893
  394GLY      C 6070   6.482   6.307   6.746
  394GLY      O 6071   6.467   6.310   6.624
  395ASP      N 6072   6.485   6.421   6.815
  395ASP      H 6073   6.491   6.406   6.915
  395ASP     CA 6074   6.473   6.557   6.766
  395ASP     HA 6075   6.374   6.570   6.722
  395ASP     CB 6076   6.491   6.660   6.876
  395ASP    HB2 6077   6.585   6.658   6.932
  395ASP    HB3 6078   6.485   6.752   6.817
  395ASP     CG 6079   6.374   6.655   6.973
  395ASP    OD1 6080   6.374   6.756   7.047
  395ASP    OD2 6081   6.281   6.572   6.962
  395ASP      C 6082   6.571   6.585   6.652
  395ASP      O 6083   6.544   6.638   6.545
  396TYR      N 6084   6.698   6.553   6.677
  396TYR      H 6085   6.716   6.524   6.772
  396TYR     CA 6086   6.811   6.574   6.589
  396TYR     HA 6087   6.814   6.678   6.556
  396TYR     CB 6088   6.942   6.542   6.662
  396TYR    HB2 6089   6.952   6.610   6.747
  396TYR    HB3 6090   6.928   6.440   6.698
  396TYR     CG 6091   7.067   6.548   6.578
  396TYR    CD1 6092   7.103   6.666   6.514
  396TYR    HD1 6093   7.043   6.756   6.529
  396TYR    CE1 6094   7.215   6.670   6.431
  396TYR    HE1 6095   7.236   6.763   6.379
  396TYR     CZ 6096   7.295   6.556   6.407
  396TYR     OH 6097   7.402   6.552   6.322
  396TYR     HH 6098   7.419   6.636   6.279
  396TYR    CE2 6099   7.265   6.441   6.484
  396TYR    HE2 6100   7.331   6.354   6.478
  396TYR    CD2 6101   7.153   6.438   6.567
  396TYR    HD2 6102   7.131   6.349   6.625
  396TYR      C 6103   6.804   6.509   6.453
  396TYR      O 6104   6.825   6.571   6.349
  397ASN      N 6105   6.787   6.376   6.454
  397ASN      H 6106   6.780   6.333   6.545
  397ASN     CA 6107   6.775   6.291   6.337
  397ASN     HA 6108   6.843   6.324   6.258
  397ASN     CB 6109   6.812   6.149   6.376
  397ASN    HB2 6110   6.749   6.099   6.450
  397ASN    HB3 6111   6.797   6.103   6.278
  397ASN     CG 6112   6.957   6.130   6.416
  397ASN    OD1 6113   7.054   6.127   6.340
  397ASN    ND2 6114   6.984   6.142   6.547
  397ASN   HD21 6115   7.079   6.130   6.580
  397ASN   HD22 6116   6.909   6.163   6.612
  397ASN      C 6117   6.641   6.273   6.266
  397ASN      O 6118   6.653   6.246   6.146
  398PHE      N 6119   6.527   6.294   6.331
  398PHE      H 6120   6.528   6.332   6.425
  398PHE     CA 6121   6.399   6.258   6.272
  398PHE     HA 6122   6.409   6.239   6.165
  398PHE     CB 6123   6.350   6.131   6.339
  398PHE    HB2 6124   6.328   6.156   6.443
  398PHE    HB3 6125   6.259   6.097   6.290
  398PHE     CG 6126   6.443   6.013   6.342
  398PHE    CD1 6127   6.469   5.941   6.225
  398PHE    HD1 6128   6.420   5.969   6.132
  398PHE    CE1 6129   6.558   5.833   6.227
  398PHE    HE1 6130   6.572   5.773   6.137
  398PHE     CZ 6131   6.629   5.801   6.344
  398PHE     HZ 6132   6.701   5.719   6.346
  398PHE    CE2 6133   6.605   5.877   6.460
  398PHE    HE2 6134   6.667   5.862   6.548
  398PHE    CD2 6135   6.502   5.972   6.462
  398PHE    HD2 6136   6.468   6.014   6.557
  398PHE      C 6137   6.297   6.370   6.286
  398PHE      O 6138   6.236   6.414   6.189
  399ILE      N 6139   6.273   6.423   6.406
  399ILE      H 6140   6.341   6.404   6.479
  399ILE     CA 6141   6.156   6.501   6.440
  399ILE     HA 6142   6.069   6.471   6.381
  399ILE     CB 6143   6.124   6.488   6.589
  399ILE     HB 6144   6.220   6.472   6.638
  399ILE    CG2 6145   6.052   6.605   6.655
  399ILE   HG21 6146   5.956   6.621   6.606
  399ILE   HG22 6147   6.035   6.583   6.760
  399ILE   HG23 6148   6.113   6.695   6.646
  399ILE    CG1 6149   6.042   6.371   6.640
  399ILE   HG12 6150   6.031   6.384   6.748
  399ILE   HG13 6151   5.944   6.377   6.592
  399ILE    CD1 6152   6.105   6.235   6.611
  399ILE   HD11 6153   6.203   6.229   6.659
  399ILE   HD12 6154   6.041   6.156   6.650
  399ILE   HD13 6155   6.116   6.222   6.503
  399ILE      C 6156   6.178   6.647   6.403
  399ILE      O 6157   6.080   6.702   6.355
  400CYX      N 6158   6.293   6.711   6.430
  400CYX      H 6159   6.344   6.678   6.511
  400CYX     CA 6160   6.333   6.836   6.370
  400CYX     HA 6161   6.244   6.899   6.371
  400CYX     CB 6162   6.449   6.913   6.435
  400CYX    HB2 6163   6.544   6.867   6.406
  400CYX    HB3 6164   6.447   7.017   6.402
  400CYX     SG 6165   6.418   6.932   6.613
  400CYX      C 6166   6.346   6.820   6.219
  400CYX      O 6167   6.293   6.905   6.148
  401PRO      N 6168   6.416   6.724   6.158
  401PRO     CD 6169   6.525   6.653   6.222
  401PRO    HD2 6170   6.488   6.560   6.266
  401PRO    HD3 6171   6.568   6.715   6.300
  401PRO     CG 6172   6.623   6.628   6.106
  401PRO    HG2 6173   6.686   6.541   6.123
  401PRO    HG3 6174   6.686   6.715   6.086
  401PRO     CB 6175   6.525   6.604   5.992
  401PRO    HB2 6176   6.480   6.506   5.978
  401PRO    HB3 6177   6.584   6.629   5.904
  401PRO     CA 6178   6.416   6.709   6.014
  401PRO     HA 6179   6.459   6.803   5.980
  401PRO      C 6180   6.290   6.680   5.935
  401PRO      O 6181   6.264   6.739   5.830
  402ALA      N 6182   6.197   6.615   6.007
  402ALA      H 6183   6.219   6.578   6.098
  402ALA     CA 6184   6.062   6.597   5.956
  402ALA     HA 6185   6.063   6.554   5.856
  402ALA     CB 6186   5.983   6.504   6.048
  402ALA    HB1 6187   5.981   6.546   6.149
  402ALA    HB2 6188   5.881   6.494   6.011
  402ALA    HB3 6189   6.031   6.406   6.050
  402ALA      C 6190   5.991   6.732   5.950
  402ALA      O 6191   5.923   6.768   5.854
  403LEU      N 6192   5.998   6.813   6.055
  403LEU      H 6193   6.059   6.784   6.130
  403LEU     CA 6194   5.928   6.939   6.069
  403LEU     HA 6195   5.823   6.928   6.042
  403LEU     CB 6196   5.936   6.983   6.215
  403LEU    HB2 6197   6.037   6.966   6.253
  403LEU    HB3 6198   5.915   7.090   6.215
  403LEU     CG 6199   5.835   6.911   6.304
  403LEU     HG 6200   5.833   6.803   6.287
  403LEU    CD1 6201   5.886   6.939   6.445
  403LEU   HD11 6202   5.888   7.047   6.462
  403LEU   HD12 6203   5.820   6.891   6.518
  403LEU   HD13 6204   5.987   6.899   6.456
  403LEU    CD2 6205   5.695   6.969   6.288
  403LEU   HD21 6206   5.663   6.959   6.184
  403LEU   HD22 6207   5.626   6.915   6.353
  403LEU   HD23 6208   5.696   7.074   6.315
  403LEU      C 6209   5.985   7.053   5.987
  403LEU      O 6210   5.905   7.126   5.929
  404GLU      N 6211   6.117   7.073   5.981
  404GLU      H 6212   6.180   7.019   6.039
  404GLU     CA 6213   6.173   7.173   5.892
  404GLU     HA 6214   6.124   7.269   5.910
  404GLU     CB 6215   6.323   7.189   5.916
  404GLU    HB2 6216   6.369   7.090   5.911
  404GLU    HB3 6217   6.364   7.252   5.837
  404GLU     CG 6218   6.353   7.253   6.052
  404GLU    HG2 6219   6.288   7.209   6.127
  404GLU    HG3 6220   6.457   7.234   6.078
  404GLU     CD 6221   6.329   7.403   6.046
  404GLU    OE1 6222   6.351   7.470   5.945
  404GLU    OE2 6223   6.285   7.455   6.152
  404GLU      C 6224   6.154   7.138   5.746
  404GLU      O 6225   6.131   7.228   5.666
  405PHE      N 6226   6.143   7.010   5.710
  405PHE      H 6227   6.160   6.938   5.778
  405PHE     CA 6228   6.111   6.970   5.574
  405PHE     HA 6229   6.181   7.014   5.503
  405PHE     CB 6230   6.122   6.818   5.566
  405PHE    HB2 6231   6.226   6.788   5.557
  405PHE    HB3 6232   6.076   6.765   5.649
  405PHE     CG 6233   6.053   6.771   5.441
  405PHE    CD1 6234   6.111   6.792   5.315
  405PHE    HD1 6235   6.209   6.839   5.306
  405PHE    CE1 6236   6.041   6.752   5.199
  405PHE    HE1 6237   6.091   6.756   5.102
  405PHE     CZ 6238   5.909   6.707   5.208
  405PHE     HZ 6239   5.851   6.694   5.117
  405PHE    CE2 6240   5.852   6.679   5.332
  405PHE    HE2 6241   5.753   6.635   5.342
  405PHE    CD2 6242   5.926   6.709   5.445
  405PHE    HD2 6243   5.887   6.685   5.544
  405PHE      C 6244   5.971   7.022   5.548
  405PHE      O 6245   5.949   7.077   5.441
  406THR      N 6246   5.877   7.004   5.642
  406THR      H 6247   5.900   6.964   5.732
  406THR     CA 6248   5.737   7.026   5.611
  406THR     HA 6249   5.719   7.003   5.506
  406THR     CB 6250   5.644   6.941   5.695
  406THR     HB 6251   5.643   6.978   5.798
  406THR    CG2 6252   5.503   6.949   5.637
  406THR   HG21 6253   5.504   6.912   5.534
  406THR   HG22 6254   5.435   6.888   5.697
  406THR   HG23 6255   5.469   7.053   5.638
  406THR    OG1 6256   5.688   6.808   5.696
  406THR    HG1 6257   5.628   6.755   5.749
  406THR      C 6258   5.709   7.175   5.619
  406THR      O 6259   5.630   7.222   5.537
  407LYS      N 6260   5.783   7.249   5.702
  407LYS      H 6261   5.833   7.204   5.778
  407LYS     CA 6262   5.783   7.394   5.696
  407LYS     HA 6263   5.681   7.431   5.705
  407LYS     CB 6264   5.867   7.453   5.809
  407LYS    HB2 6265   5.964   7.403   5.800
  407LYS    HB3 6266   5.878   7.558   5.783
  407LYS     CG 6267   5.817   7.441   5.953
  407LYS    HG2 6268   5.736   7.513   5.964
  407LYS    HG3 6269   5.778   7.340   5.964
  407LYS     CD 6270   5.922   7.467   6.060
  407LYS    HD2 6271   5.876   7.444   6.156
  407LYS    HD3 6272   6.004   7.397   6.042
  407LYS     CE 6273   5.976   7.610   6.062
  407LYS    HE2 6274   6.058   7.617   5.990
  407LYS    HE3 6275   5.896   7.678   6.033
  407LYS     NZ 6276   6.025   7.647   6.196
  407LYS    HZ1 6277   6.099   7.584   6.223
  407LYS    HZ2 6278   6.060   7.742   6.194
  407LYS    HZ3 6279   5.949   7.640   6.263
  407LYS      C 6280   5.825   7.441   5.558
  407LYS      O 6281   5.737   7.484   5.484
  408LYS      N 6282   5.952   7.418   5.526
  408LYS      H 6283   6.017   7.381   5.594
  408LYS     CA 6284   6.004   7.460   5.397
  408LYS     HA 6285   5.993   7.567   5.382
  408LYS     CB 6286   6.153   7.426   5.398
  408LYS    HB2 6287   6.162   7.321   5.426
  408LYS    HB3 6288   6.189   7.439   5.296
  408LYS     CG 6289   6.236   7.511   5.493
  408LYS    HG2 6290   6.221   7.616   5.468
  408LYS    HG3 6291   6.203   7.492   5.595
  408LYS     CD 6292   6.384   7.477   5.481
  408LYS    HD2 6293   6.403   7.372   5.505
  408LYS    HD3 6294   6.423   7.500   5.382
  408LYS     CE 6295   6.453   7.566   5.584
  408LYS    HE2 6296   6.450   7.668   5.545
  408LYS    HE3 6297   6.394   7.560   5.676
  408LYS     NZ 6298   6.593   7.529   5.613
  408LYS    HZ1 6299   6.648   7.535   5.528
  408LYS    HZ2 6300   6.631   7.592   5.682
  408LYS    HZ3 6301   6.596   7.435   5.649
  408LYS      C 6302   5.937   7.412   5.269
  408LYS      O 6303   5.935   7.486   5.171
  409PHE      N 6304   5.880   7.292   5.269
  409PHE      H 6305   5.905   7.227   5.342
  409PHE     CA 6306   5.799   7.244   5.158
  409PHE     HA 6307   5.843   7.278   5.064
  409PHE     CB 6308   5.791   7.091   5.155
  409PHE    HB2 6309   5.890   7.045   5.158
  409PHE    HB3 6310   5.737   7.068   5.247
  409PHE     CG 6311   5.716   7.024   5.043
  409PHE    CD1 6312   5.790   6.969   4.939
  409PHE    HD1 6313   5.898   6.982   4.934
  409PHE    CE1 6314   5.724   6.896   4.840
  409PHE    HE1 6315   5.779   6.855   4.755
  409PHE     CZ 6316   5.585   6.875   4.850
  409PHE     HZ 6317   5.534   6.809   4.780
  409PHE    CE2 6318   5.513   6.940   4.950
  409PHE    HE2 6319   5.404   6.937   4.946
  409PHE    CD2 6320   5.577   7.008   5.054
  409PHE    HD2 6321   5.519   7.046   5.138
  409PHE      C 6322   5.663   7.312   5.151
  409PHE      O 6323   5.623   7.334   5.036
  410SER      N 6324   5.601   7.347   5.263
  410SER      H 6325   5.640   7.335   5.355
  410SER     CA 6326   5.466   7.397   5.252
  410SER     HA 6327   5.412   7.340   5.176
  410SER     CB 6328   5.391   7.385   5.384
  410SER    HB2 6329   5.295   7.434   5.368
  410SER    HB3 6330   5.375   7.278   5.399
  410SER     OG 6331   5.454   7.440   5.498
  410SER     HG 6332   5.398   7.427   5.575
  410SER      C 6333   5.466   7.542   5.202
  410SER      O 6334   5.379   7.580   5.125
  411GLU      N 6335   5.568   7.621   5.238
  411GLU      H 6336   5.638   7.587   5.302
  411GLU     CA 6337   5.570   7.761   5.201
  411GLU     HA 6338   5.470   7.801   5.215
  411GLU     CB 6339   5.667   7.844   5.282
  411GLU    HB2 6340   5.638   7.949   5.273
  411GLU    HB3 6341   5.659   7.813   5.386
  411GLU     CG 6342   5.811   7.826   5.234
  411GLU    HG2 6343   5.861   7.828   5.331
  411GLU    HG3 6344   5.834   7.733   5.183
  411GLU     CD 6345   5.859   7.943   5.150
  411GLU    OE1 6346   5.914   7.915   5.040
  411GLU    OE2 6347   5.858   8.052   5.211
  411GLU      C 6348   5.589   7.785   5.051
  411GLU      O 6349   5.554   7.887   4.994
  412TRP      N 6350   5.635   7.680   4.982
  412TRP      H 6351   5.684   7.611   5.037
  412TRP     CA 6352   5.638   7.667   4.838
  412TRP     HA 6353   5.655   7.766   4.795
  412TRP     CB 6354   5.747   7.572   4.787
  412TRP    HB2 6355   5.750   7.467   4.817
  412TRP    HB3 6356   5.719   7.579   4.682
  412TRP     CG 6357   5.887   7.623   4.797
  412TRP    CD1 6358   5.992   7.571   4.865
  412TRP    HD1 6359   5.974   7.482   4.926
  412TRP    NE1 6360   6.105   7.647   4.840
  412TRP    HE1 6361   6.196   7.624   4.877
  412TRP    CE2 6362   6.080   7.743   4.744
  412TRP    CZ2 6363   6.162   7.834   4.675
  412TRP    HZ2 6364   6.265   7.842   4.710
  412TRP    CH2 6365   6.110   7.908   4.568
  412TRP    HH2 6366   6.166   7.985   4.515
  412TRP    CZ3 6367   5.979   7.880   4.528
  412TRP    HZ3 6368   5.942   7.924   4.435
  412TRP    CE3 6369   5.892   7.798   4.601
  412TRP    HE3 6370   5.785   7.803   4.579
  412TRP    CD2 6371   5.945   7.721   4.706
  412TRP      C 6372   5.505   7.637   4.771
  412TRP      O 6373   5.505   7.608   4.652
  413GLY      N 6374   5.393   7.655   4.841
  413GLY      H 6375   5.403   7.670   4.940
  413GLY     CA 6376   5.259   7.654   4.785
  413GLY    HA2 6377   5.195   7.718   4.847
  413GLY    HA3 6378   5.264   7.694   4.684
  413GLY      C 6379   5.199   7.514   4.780
  413GLY      O 6380   5.101   7.495   4.708
  414ASN      N 6381   5.259   7.416   4.847
  414ASN      H 6382   5.347   7.441   4.890
  414ASN     CA 6383   5.219   7.276   4.848
  414ASN     HA 6384   5.147   7.257   4.768
  414ASN     CB 6385   5.340   7.186   4.827
  414ASN    HB2 6386   5.395   7.173   4.920
  414ASN    HB3 6387   5.300   7.090   4.795
  414ASN     CG 6388   5.437   7.237   4.720
  414ASN    OD1 6389   5.417   7.214   4.601
  414ASN    ND2 6390   5.543   7.313   4.749
  414ASN   HD21 6391   5.604   7.344   4.675
  414ASN   HD22 6392   5.561   7.339   4.845
  414ASN      C 6393   5.135   7.241   4.969
  414ASN      O 6394   5.159   7.284   5.081
  415ASN      N 6395   5.031   7.160   4.947
  415ASN      H 6396   5.006   7.141   4.851
  415ASN     CA 6397   4.946   7.105   5.052
  415ASN     HA 6398   4.934   7.179   5.131
  415ASN     CB 6399   4.808   7.068   4.999
  415ASN    HB2 6400   4.820   7.019   4.902
  415ASN    HB3 6401   4.763   6.998   5.069
  415ASN     CG 6402   4.715   7.187   4.982
  415ASN    OD1 6403   4.745   7.304   5.003
  415ASN    ND2 6404   4.591   7.158   4.940
  415ASN   HD21 6405   4.524   7.232   4.927
  415ASN   HD22 6406   4.565   7.062   4.922
  415ASN      C 6407   5.020   6.987   5.113
  415ASN      O 6408   5.074   6.902   5.042
  416ALA      N 6409   5.020   6.977   5.246
  416ALA      H 6410   4.967   7.048   5.295
  416ALA     CA 6411   5.091   6.877   5.324
  416ALA     HA 6412   5.103   6.781   5.275
  416ALA     CB 6413   5.230   6.934   5.356
  416ALA    HB1 6414   5.219   7.030   5.406
  416ALA    HB2 6415   5.284   6.865   5.421
  416ALA    HB3 6416   5.286   6.948   5.263
  416ALA      C 6417   5.007   6.850   5.448
  416ALA      O 6418   4.930   6.934   5.493
  417PHE      N 6419   5.042   6.743   5.519
  417PHE      H 6420   5.111   6.682   5.477
  417PHE     CA 6421   4.979   6.701   5.643
  417PHE     HA 6422   4.940   6.789   5.695
  417PHE     CB 6423   4.864   6.604   5.619
  417PHE    HB2 6424   4.900   6.521   5.558
  417PHE    HB3 6425   4.822   6.565   5.711
  417PHE     CG 6426   4.750   6.668   5.543
  417PHE    CD1 6427   4.639   6.722   5.610
  417PHE    HD1 6428   4.639   6.717   5.719
  417PHE    CE1 6429   4.531   6.781   5.543
  417PHE    HE1 6430   4.447   6.822   5.599
  417PHE     CZ 6431   4.532   6.787   5.403
  417PHE     HZ 6432   4.450   6.835   5.349
  417PHE    CE2 6433   4.640   6.731   5.332
  417PHE    HE2 6434   4.642   6.733   5.223
  417PHE    CD2 6435   4.745   6.673   5.403
  417PHE    HD2 6436   4.829   6.628   5.350
  417PHE      C 6437   5.088   6.648   5.734
  417PHE      O 6438   5.191   6.603   5.683
  418PHE      N 6439   5.066   6.657   5.865
  418PHE      H 6440   4.988   6.714   5.893
  418PHE     CA 6441   5.157   6.609   5.968
  418PHE     HA 6442   5.224   6.534   5.926
  418PHE     CB 6443   5.241   6.723   6.024
  418PHE    HB2 6444   5.267   6.787   5.940
  418PHE    HB3 6445   5.189   6.782   6.100
  418PHE     CG 6446   5.371   6.678   6.086
  418PHE    CD1 6447   5.370   6.624   6.214
  418PHE    HD1 6448   5.274   6.616   6.265
  418PHE    CE1 6449   5.487   6.580   6.278
  418PHE    HE1 6450   5.481   6.531   6.375
  418PHE     CZ 6451   5.611   6.599   6.217
  418PHE     HZ 6452   5.704   6.571   6.267
  418PHE    CE2 6453   5.614   6.655   6.089
  418PHE    HE2 6454   5.710   6.667   6.039
  418PHE    CD2 6455   5.497   6.695   6.025
  418PHE    HD2 6456   5.502   6.740   5.926
  418PHE      C 6457   5.077   6.525   6.067
  418PHE      O 6458   4.968   6.570   6.099
  419TYR      N 6459   5.138   6.416   6.115
  419TYR      H 6460   5.226   6.386   6.074
  419TYR     CA 6461   5.081   6.336   6.222
  419TYR     HA 6462   5.005   6.396   6.272
  419TYR     CB 6463   5.018   6.206   6.175
  419TYR    HB2 6464   4.978   6.154   6.262
  419TYR    HB3 6465   4.936   6.239   6.111
  419TYR     CG 6466   5.108   6.112   6.097
  419TYR    CD1 6467   5.183   6.006   6.150
  419TYR    HD1 6468   5.169   5.991   6.257
  419TYR    CE1 6469   5.270   5.923   6.078
  419TYR    HE1 6470   5.332   5.847   6.126
  419TYR     CZ 6471   5.286   5.950   5.941
  419TYR     OH 6472   5.369   5.874   5.863
  419TYR     HH 6473   5.412   5.804   5.912
  419TYR    CE2 6474   5.206   6.048   5.881
  419TYR    HE2 6475   5.214   6.065   5.774
  419TYR    CD2 6476   5.116   6.124   5.957
  419TYR    HD2 6477   5.050   6.195   5.908
  419TYR      C 6478   5.184   6.299   6.328
  419TYR      O 6479   5.301   6.297   6.292
  420TYR      N 6480   5.144   6.275   6.453
  420TYR      H 6481   5.047   6.291   6.476
  420TYR     CA 6482   5.233   6.233   6.559
  420TYR     HA 6483   5.323   6.190   6.516
  420TYR     CB 6484   5.273   6.352   6.647
  420TYR    HB2 6485   5.300   6.433   6.580
  420TYR    HB3 6486   5.175   6.372   6.691
  420TYR     CG 6487   5.375   6.341   6.756
  420TYR    CD1 6488   5.506   6.381   6.723
  420TYR    HD1 6489   5.529   6.416   6.622
  420TYR    CE1 6490   5.607   6.376   6.820
  420TYR    HE1 6491   5.711   6.381   6.787
  420TYR     CZ 6492   5.577   6.335   6.952
  420TYR     OH 6493   5.671   6.361   7.048
  420TYR     HH 6494   5.749   6.405   7.013
  420TYR    CE2 6495   5.445   6.300   6.982
  420TYR    HE2 6496   5.424   6.267   7.084
  420TYR    CD2 6497   5.341   6.306   6.887
  420TYR    HD2 6498   5.239   6.284   6.917
  420TYR      C 6499   5.178   6.124   6.650
  420TYR      O 6500   5.067   6.136   6.700
  421PHE      N 6501   5.242   6.009   6.674
  421PHE      H 6502   5.336   6.000   6.637
  421PHE     CA 6503   5.181   5.892   6.735
  421PHE     HA 6504   5.073   5.903   6.749
  421PHE     CB 6505   5.206   5.778   6.635
  421PHE    HB2 6506   5.167   5.797   6.535
  421PHE    HB3 6507   5.315   5.770   6.630
  421PHE     CG 6508   5.155   5.642   6.676
  421PHE    CD1 6509   5.040   5.592   6.614
  421PHE    HD1 6510   4.996   5.649   6.532
  421PHE    CE1 6511   4.981   5.471   6.655
  421PHE    HE1 6512   4.887   5.436   6.611
  421PHE     CZ 6513   5.045   5.395   6.754
  421PHE     HZ 6514   4.998   5.303   6.790
  421PHE    CE2 6515   5.168   5.436   6.807
  421PHE    HE2 6516   5.221   5.376   6.881
  421PHE    CD2 6517   5.223   5.557   6.763
  421PHE    HD2 6518   5.322   5.587   6.797
  421PHE      C 6519   5.234   5.876   6.877
  421PHE      O 6520   5.355   5.876   6.896
  422GLU      N 6521   5.144   5.848   6.970
  422GLU      H 6522   5.049   5.866   6.941
  422GLU     CA 6523   5.167   5.810   7.108
  422GLU     HA 6524   5.267   5.768   7.121
  422GLU     CB 6525   5.155   5.935   7.195
  422GLU    HB2 6526   5.195   5.917   7.295
  422GLU    HB3 6527   5.208   6.019   7.150
  422GLU     CG 6528   5.006   5.968   7.205
  422GLU    HG2 6529   4.957   5.969   7.108
  422GLU    HG3 6530   4.966   5.886   7.265
  422GLU     CD 6531   4.981   6.099   7.276
  422GLU    OE1 6532   5.068   6.189   7.270
  422GLU    OE2 6533   4.870   6.120   7.330
  422GLU      C 6534   5.077   5.694   7.148
  422GLU      O 6535   4.959   5.690   7.114
  423HIE      N 6536   5.137   5.592   7.209
  423HIE      H 6537   5.238   5.590   7.208
  423HIE     CA 6538   5.066   5.481   7.271
  423HIE     HA 6539   4.982   5.518   7.330
  423HIE     CB 6540   5.013   5.388   7.162
  423HIE    HB2 6541   4.973   5.435   7.072
  423HIE    HB3 6542   5.110   5.343   7.140
  423HIE     CG 6543   4.920   5.276   7.197
  423HIE    ND1 6544   4.848   5.275   7.316
  423HIE    CE1 6545   4.805   5.150   7.334
  423HIE    HE1 6546   4.750   5.125   7.425
  423HIE    NE2 6547   4.840   5.074   7.229
  423HIE    HE2 6548   4.818   4.976   7.216
  423HIE    CD2 6549   4.911   5.151   7.140
  423HIE    HD2 6550   4.947   5.107   7.047
  423HIE      C 6551   5.148   5.401   7.370
  423HIE      O 6552   5.270   5.406   7.356
  424ARG      N 6553   5.090   5.339   7.474
  424ARG      H 6554   4.993   5.358   7.494
  424ARG     CA 6555   5.163   5.250   7.563
  424ARG     HA 6556   5.256   5.225   7.512
  424ARG     CB 6557   5.197   5.302   7.702
  424ARG    HB2 6558   5.104   5.331   7.750
  424ARG    HB3 6559   5.243   5.220   7.758
  424ARG     CG 6560   5.292   5.421   7.699
  424ARG    HG2 6561   5.387   5.392   7.654
  424ARG    HG3 6562   5.248   5.502   7.641
  424ARG     CD 6563   5.316   5.468   7.842
  424ARG    HD2 6564   5.224   5.497   7.894
  424ARG    HD3 6565   5.370   5.395   7.902
  424ARG     NE 6566   5.400   5.587   7.825
  424ARG     HE 6567   5.353   5.673   7.799
  424ARG     CZ 6568   5.534   5.583   7.820
  424ARG    NH1 6569   5.609   5.486   7.873
  424ARG   HH11 6570   5.565   5.409   7.921
  424ARG   HH12 6571   5.710   5.490   7.865
  424ARG    NH2 6572   5.600   5.692   7.780
  424ARG   HH21 6573   5.549   5.775   7.754
  424ARG   HH22 6574   5.701   5.691   7.776
  424ARG      C 6575   5.089   5.119   7.584
  424ARG      O 6576   4.967   5.117   7.602
  425SER      N 6577   5.168   5.011   7.594
  425SER      H 6578   5.264   5.028   7.620
  425SER     CA 6579   5.129   4.877   7.560
  425SER     HA 6580   5.037   4.850   7.613
  425SER     CB 6581   5.104   4.866   7.410
  425SER    HB2 6582   5.013   4.922   7.387
  425SER    HB3 6583   5.189   4.912   7.359
  425SER     OG 6584   5.089   4.733   7.366
  425SER     HG 6585   5.074   4.732   7.271
  425SER      C 6586   5.234   4.779   7.611
  425SER      O 6587   5.353   4.789   7.586
  426SER      N 6588   5.191   4.673   7.682
  426SER      H 6589   5.091   4.668   7.691
  426SER     CA 6590   5.271   4.568   7.742
  426SER     HA 6591   5.362   4.608   7.787
  426SER     CB 6592   5.187   4.504   7.851
  426SER    HB2 6593   5.257   4.460   7.923
  426SER    HB3 6594   5.131   4.585   7.899
  426SER     OG 6595   5.098   4.406   7.807
  426SER     HG 6596   5.049   4.371   7.882
  426SER      C 6597   5.314   4.454   7.652
  426SER      O 6598   5.401   4.377   7.692
  427LYS      N 6599   5.259   4.448   7.530
  427LYS      H 6600   5.189   4.520   7.519
  427LYS     CA 6601   5.274   4.350   7.423
  427LYS     HA 6602   5.250   4.250   7.459
  427LYS     CB 6603   5.178   4.385   7.311
  427LYS    HB2 6604   5.207   4.483   7.273
  427LYS    HB3 6605   5.191   4.311   7.233
  427LYS     CG 6606   5.032   4.388   7.354
  427LYS    HG2 6607   5.011   4.294   7.405
  427LYS    HG3 6608   5.020   4.471   7.424
  427LYS     CD 6609   4.934   4.405   7.238
  427LYS    HD2 6610   4.961   4.496   7.185
  427LYS    HD3 6611   4.945   4.319   7.172
  427LYS     CE 6612   4.789   4.414   7.285
  427LYS    HE2 6613   4.724   4.401   7.199
  427LYS    HE3 6614   4.771   4.334   7.357
  427LYS     NZ 6615   4.761   4.544   7.348
  427LYS    HZ1 6616   4.778   4.618   7.281
  427LYS    HZ2 6617   4.665   4.547   7.378
  427LYS    HZ3 6618   4.821   4.556   7.428
  427LYS      C 6619   5.418   4.333   7.378
  427LYS      O 6620   5.461   4.218   7.370
  428LEU      N 6621   5.489   4.444   7.354
  428LEU      H 6622   5.456   4.537   7.373
  428LEU     CA 6623   5.624   4.428   7.302
  428LEU     HA 6624   5.621   4.372   7.208
  428LEU     CB 6625   5.689   4.564   7.276
  428LEU    HB2 6626   5.656   4.614   7.367
  428LEU    HB3 6627   5.798   4.557   7.275
  428LEU     CG 6628   5.642   4.643   7.155
  428LEU     HG 6629   5.684   4.588   7.071
  428LEU    CD1 6630   5.493   4.668   7.131
  428LEU   HD11 6631   5.451   4.723   7.215
  428LEU   HD12 6632   5.480   4.726   7.040
  428LEU   HD13 6633   5.441   4.573   7.121
  428LEU    CD2 6634   5.714   4.776   7.140
  428LEU   HD21 6635   5.821   4.758   7.129
  428LEU   HD22 6636   5.676   4.828   7.052
  428LEU   HD23 6637   5.696   4.837   7.229
  428LEU      C 6638   5.717   4.357   7.399
  428LEU      O 6639   5.701   4.372   7.520
  429PRO      N 6640   5.817   4.281   7.355
  429PRO     CD 6641   5.849   4.251   7.216
  429PRO    HD2 6642   5.857   4.348   7.166
  429PRO    HD3 6643   5.763   4.197   7.177
  429PRO     CG 6644   5.977   4.170   7.207
  429PRO    HG2 6645   6.063   4.234   7.186
  429PRO    HG3 6646   5.969   4.093   7.130
  429PRO     CB 6647   5.987   4.108   7.346
  429PRO    HB2 6648   6.092   4.101   7.376
  429PRO    HB3 6649   5.941   4.010   7.354
  429PRO     CA 6650   5.914   4.207   7.436
  429PRO     HA 6651   5.862   4.149   7.512
  429PRO      C 6652   6.009   4.306   7.503
  429PRO      O 6653   6.108   4.263   7.561
  430TRP      N 6654   5.984   4.436   7.511
  430TRP      H 6655   5.899   4.455   7.460
  430TRP     CA 6656   6.057   4.549   7.568
  430TRP     HA 6657   6.147   4.515   7.618
  430TRP     CB 6658   6.097   4.644   7.455
  430TRP    HB2 6659   6.003   4.676   7.409
  430TRP    HB3 6660   6.154   4.732   7.486
  430TRP     CG 6661   6.176   4.577   7.348
  430TRP    CD1 6662   6.124   4.548   7.226
  430TRP    HD1 6663   6.022   4.579   7.204
  430TRP    NE1 6664   6.220   4.481   7.152
  430TRP    HE1 6665   6.200   4.449   7.058
  430TRP    CE2 6666   6.337   4.457   7.222
  430TRP    CZ2 6667   6.454   4.386   7.195
  430TRP    HZ2 6668   6.460   4.337   7.098
  430TRP    CH2 6669   6.555   4.381   7.292
  430TRP    HH2 6670   6.648   4.325   7.280
  430TRP    CZ3 6671   6.533   4.453   7.411
  430TRP    HZ3 6672   6.616   4.467   7.480
  430TRP    CE3 6673   6.410   4.508   7.445
  430TRP    HE3 6674   6.394   4.536   7.549
  430TRP    CD2 6675   6.309   4.519   7.346
  430TRP      C 6676   5.971   4.612   7.677
  430TRP      O 6677   5.850   4.596   7.668
  431PRO      N 6678   6.029   4.665   7.784
  431PRO     CD 6679   6.167   4.667   7.827
  431PRO    HD2 6680   6.230   4.698   7.744
  431PRO    HD3 6681   6.196   4.567   7.859
  431PRO     CG 6682   6.168   4.767   7.941
  431PRO    HG2 6683   6.168   4.870   7.907
  431PRO    HG3 6684   6.251   4.752   8.010
  431PRO     CB 6685   6.036   4.730   8.006
  431PRO    HB2 6686   5.998   4.806   8.074
  431PRO    HB3 6687   6.047   4.635   8.059
  431PRO     CA 6688   5.940   4.713   7.888
  431PRO     HA 6689   5.872   4.631   7.910
  431PRO      C 6690   5.860   4.837   7.854
  431PRO      O 6691   5.900   4.924   7.777
  432GLU      N 6692   5.747   4.849   7.925
  432GLU      H 6693   5.723   4.774   7.988
  432GLU     CA 6694   5.644   4.945   7.891
  432GLU     HA 6695   5.618   4.939   7.785
  432GLU     CB 6696   5.521   4.911   7.974
  432GLU    HB2 6697   5.505   4.803   7.968
  432GLU    HB3 6698   5.541   4.939   8.077
  432GLU     CG 6699   5.397   4.984   7.925
  432GLU    HG2 6700   5.413   5.087   7.956
  432GLU    HG3 6701   5.393   4.979   7.816
  432GLU     CD 6702   5.265   4.934   7.983
  432GLU    OE1 6703   5.177   5.021   7.997
  432GLU    OE2 6704   5.248   4.816   8.020
  432GLU      C 6705   5.685   5.091   7.880
  432GLU      O 6706   5.645   5.154   7.782
  433TRP      N 6707   5.779   5.131   7.966
  433TRP      H 6708   5.794   5.071   8.046
  433TRP     CA 6709   5.844   5.261   7.964
  433TRP     HA 6710   5.770   5.341   7.973
  433TRP     CB 6711   5.941   5.271   8.082
  433TRP    HB2 6712   5.953   5.376   8.107
  433TRP    HB3 6713   5.903   5.218   8.169
  433TRP     CG 6714   6.078   5.217   8.055
  433TRP    CD1 6715   6.124   5.100   8.105
  433TRP    HD1 6716   6.057   5.046   8.171
  433TRP    NE1 6717   6.251   5.074   8.059
  433TRP    HE1 6718   6.309   5.001   8.099
  433TRP    CE2 6719   6.294   5.171   7.971
  433TRP    CZ2 6720   6.412   5.194   7.901
  433TRP    HZ2 6721   6.487   5.115   7.897
  433TRP    CH2 6722   6.426   5.320   7.839
  433TRP    HH2 6723   6.521   5.340   7.789
  433TRP    CZ3 6724   6.327   5.418   7.838
  433TRP    HZ3 6725   6.334   5.516   7.790
  433TRP    CE3 6726   6.208   5.386   7.905
  433TRP    HE3 6727   6.126   5.453   7.881
  433TRP    CD2 6728   6.191   5.269   7.980
  433TRP      C 6729   5.905   5.303   7.832
  433TRP      O 6730   5.907   5.425   7.813
  434MET      N 6731   5.940   5.213   7.741
  434MET      H 6732   5.943   5.118   7.774
  434MET     CA 6733   5.987   5.241   7.607
  434MET     HA 6734   6.057   5.325   7.608
  434MET     CB 6735   6.059   5.119   7.552
  434MET    HB2 6736   5.983   5.042   7.538
  434MET    HB3 6737   6.099   5.148   7.455
  434MET     CG 6738   6.171   5.065   7.639
  434MET    HG2 6739   6.219   5.153   7.681
  434MET    HG3 6740   6.121   5.010   7.718
  434MET     SD 6741   6.297   4.959   7.564
  434MET     CE 6742   6.415   4.910   7.691
  434MET    HE1 6743   6.363   4.855   7.770
  434MET    HE2 6744   6.491   4.846   7.647
  434MET    HE3 6745   6.462   4.999   7.733
  434MET      C 6746   5.881   5.293   7.510
  434MET      O 6747   5.918   5.347   7.406
  435GLY      N 6748   5.753   5.290   7.548
  435GLY      H 6749   5.734   5.269   7.645
  435GLY     CA 6750   5.640   5.315   7.460
  435GLY    HA2 6751   5.548   5.316   7.519
  435GLY    HA3 6752   5.653   5.412   7.411
  435GLY      C 6753   5.629   5.207   7.354
  435GLY      O 6754   5.707   5.113   7.351
  436VAL      N 6755   5.534   5.228   7.262
  436VAL      H 6756   5.451   5.280   7.284
  436VAL     CA 6757   5.543   5.166   7.132
  436VAL     HA 6758   5.563   5.060   7.150
  436VAL     CB 6759   5.405   5.180   7.069
  436VAL     HB 6760   5.385   5.285   7.048
  436VAL    CG1 6761   5.401   5.101   6.940
  436VAL   HG11 6762   5.421   4.996   6.961
  436VAL   HG12 6763   5.302   5.111   6.894
  436VAL   HG13 6764   5.477   5.139   6.871
  436VAL    CG2 6765   5.291   5.116   7.148
  436VAL   HG21 6766   5.285   5.162   7.247
  436VAL   HG22 6767   5.197   5.131   7.095
  436VAL   HG23 6768   5.310   5.009   7.159
  436VAL      C 6769   5.658   5.229   7.055
  436VAL      O 6770   5.643   5.334   6.993
  437MET      N 6771   5.777   5.169   7.065
  437MET      H 6772   5.775   5.108   7.146
  437MET     CA 6773   5.900   5.180   6.990
  437MET     HA 6774   5.947   5.276   7.012
  437MET     CB 6775   5.998   5.068   7.026
  437MET    HB2 6776   5.953   4.974   6.995
  437MET    HB3 6777   6.089   5.085   6.969
  437MET     CG 6778   6.032   5.061   7.175
  437MET    HG2 6779   6.093   5.147   7.201
  437MET    HG3 6780   5.939   5.064   7.232
  437MET     SD 6781   6.122   4.910   7.215
  437MET     CE 6782   6.295   4.958   7.190
  437MET    HE1 6783   6.320   5.041   7.257
  437MET    HE2 6784   6.360   4.873   7.212
  437MET    HE3 6785   6.309   4.989   7.087
  437MET      C 6786   5.886   5.182   6.838
  437MET      O 6787   5.780   5.146   6.785
  438HIE      N 6788   5.988   5.221   6.762
  438HIE      H 6789   6.068   5.267   6.803
  438HIE     CA 6790   5.978   5.217   6.618
  438HIE     HA 6791   5.883   5.259   6.585
  438HIE     CB 6792   6.091   5.299   6.558
  438HIE    HB2 6793   6.087   5.395   6.609
  438HIE    HB3 6794   6.191   5.258   6.567
  438HIE     CG 6795   6.069   5.327   6.412
  438HIE    ND1 6796   6.117   5.247   6.308
  438HIE    CE1 6797   6.068   5.294   6.193
  438HIE    HE1 6798   6.085   5.243   6.098
  438HIE    NE2 6799   6.001   5.407   6.222
  438HIE    HE2 6800   5.965   5.470   6.152
  438HIE    CD2 6801   5.989   5.425   6.358
  438HIE    HD2 6802   5.926   5.505   6.397
  438HIE      C 6803   5.964   5.080   6.553
  438HIE      O 6804   5.988   4.982   6.623
  439GLY      N 6805   5.905   5.069   6.434
  439GLY      H 6806   5.895   5.158   6.387
  439GLY     CA 6807   5.856   4.950   6.368
  439GLY    HA2 6808   5.843   4.972   6.262
  439GLY    HA3 6809   5.930   4.870   6.380
  439GLY      C 6810   5.724   4.904   6.426
  439GLY      O 6811   5.641   4.861   6.346
  440TYR      N 6812   5.696   4.911   6.557
  440TYR      H 6813   5.766   4.943   6.623
  440TYR     CA 6814   5.573   4.855   6.609
  440TYR     HA 6815   5.551   4.762   6.557
  440TYR     CB 6816   5.584   4.826   6.759
  440TYR    HB2 6817   5.618   4.920   6.802
  440TYR    HB3 6818   5.488   4.799   6.803
  440TYR     CG 6819   5.685   4.718   6.788
  440TYR    CD1 6820   5.635   4.588   6.809
  440TYR    HD1 6821   5.528   4.573   6.798
  440TYR    CE1 6822   5.718   4.480   6.843
  440TYR    HE1 6823   5.677   4.380   6.857
  440TYR     CZ 6824   5.854   4.506   6.873
  440TYR     OH 6825   5.933   4.400   6.906
  440TYR     HH 6826   5.886   4.316   6.905
  440TYR    CE2 6827   5.903   4.636   6.853
  440TYR    HE2 6828   6.008   4.655   6.876
  440TYR    CD2 6829   5.822   4.739   6.805
  440TYR    HD2 6830   5.866   4.836   6.781
  440TYR      C 6831   5.450   4.937   6.572
  440TYR      O 6832   5.343   4.880   6.558
  441GLU      N 6833   5.465   5.068   6.551
  441GLU      H 6834   5.543   5.120   6.589
  441GLU     CA 6835   5.354   5.143   6.494
  441GLU     HA 6836   5.259   5.107   6.533
  441GLU     CB 6837   5.369   5.290   6.531
  441GLU    HB2 6838   5.268   5.330   6.525
  441GLU    HB3 6839   5.401   5.288   6.635
  441GLU     CG 6840   5.463   5.379   6.450
  441GLU    HG2 6841   5.427   5.374   6.347
  441GLU    HG3 6842   5.451   5.481   6.488
  441GLU     CD 6843   5.610   5.340   6.454
  441GLU    OE1 6844   5.692   5.419   6.506
  441GLU    OE2 6845   5.650   5.232   6.405
  441GLU      C 6846   5.317   5.124   6.347
  441GLU      O 6847   5.203   5.150   6.307
  442ILE      N 6848   5.411   5.075   6.267
  442ILE      H 6849   5.505   5.064   6.301
  442ILE     CA 6850   5.383   5.041   6.128
  442ILE     HA 6851   5.340   5.122   6.069
  442ILE     CB 6852   5.518   5.000   6.068
  442ILE     HB 6853   5.553   4.915   6.126
  442ILE    CG2 6854   5.514   4.963   5.921
  442ILE   HG21 6855   5.479   5.048   5.863
  442ILE   HG22 6856   5.614   4.935   5.888
  442ILE   HG23 6857   5.446   4.879   5.907
  442ILE    CG1 6858   5.631   5.100   6.081
  442ILE   HG12 6859   5.643   5.116   6.188
  442ILE   HG13 6860   5.719   5.049   6.042
  442ILE    CD1 6861   5.615   5.235   6.011
  442ILE   HD11 6862   5.527   5.286   6.050
  442ILE   HD12 6863   5.703   5.296   6.029
  442ILE   HD13 6864   5.603   5.219   5.904
  442ILE      C 6865   5.280   4.931   6.108
  442ILE      O 6866   5.213   4.922   6.004
  443GLU      N 6867   5.274   4.835   6.200
  443GLU      H 6868   5.352   4.824   6.263
  443GLU     CA 6869   5.163   4.741   6.210
  443GLU     HA 6870   5.164   4.672   6.126
  443GLU     CB 6871   5.176   4.661   6.338
  443GLU    HB2 6872   5.150   4.728   6.420
  443GLU    HB3 6873   5.102   4.581   6.332
  443GLU     CG 6874   5.314   4.601   6.363
  443GLU    HG2 6875   5.376   4.592   6.274
  443GLU    HG3 6876   5.358   4.674   6.431
  443GLU     CD 6877   5.306   4.466   6.433
  443GLU    OE1 6878   5.327   4.366   6.362
  443GLU    OE2 6879   5.295   4.460   6.557
  443GLU      C 6880   5.024   4.801   6.206
  443GLU      O 6881   4.933   4.741   6.150
  444PHE      N 6882   5.002   4.924   6.254
  444PHE      H 6883   5.077   4.976   6.297
  444PHE     CA 6884   4.871   4.986   6.248
  444PHE     HA 6885   4.791   4.915   6.270
  444PHE     CB 6886   4.872   5.094   6.356
  444PHE    HB2 6887   4.974   5.123   6.333
  444PHE    HB3 6888   4.806   5.179   6.340
  444PHE     CG 6889   4.868   5.064   6.503
  444PHE    CD1 6890   4.763   5.109   6.583
  444PHE    HD1 6891   4.684   5.171   6.540
  444PHE    CE1 6892   4.759   5.075   6.719
  444PHE    HE1 6893   4.669   5.091   6.779
  444PHE     CZ 6894   4.873   5.019   6.778
  444PHE     HZ 6895   4.871   4.992   6.884
  444PHE    CE2 6896   4.989   4.998   6.702
  444PHE    HE2 6897   5.080   4.963   6.751
  444PHE    CD2 6898   4.988   5.022   6.564
  444PHE    HD2 6899   5.079   5.008   6.506
  444PHE      C 6900   4.848   5.044   6.109
  444PHE      O 6901   4.734   5.048   6.062
  445VAL      N 6902   4.952   5.092   6.042
  445VAL      H 6903   5.042   5.084   6.086
  445VAL     CA 6904   4.946   5.147   5.908
  445VAL     HA 6905   4.871   5.226   5.901
  445VAL     CB 6906   5.083   5.207   5.881
  445VAL     HB 6907   5.157   5.133   5.912
  445VAL    CG1 6908   5.108   5.245   5.735
  445VAL   HG11 6909   5.034   5.319   5.704
  445VAL   HG12 6910   5.208   5.287   5.725
  445VAL   HG13 6911   5.099   5.156   5.672
  445VAL    CG2 6912   5.118   5.337   5.953
  445VAL   HG21 6913   5.114   5.321   6.061
  445VAL   HG22 6914   5.218   5.368   5.925
  445VAL   HG23 6915   5.047   5.414   5.925
  445VAL      C 6916   4.924   5.038   5.804
  445VAL      O 6917   4.859   5.057   5.700
  446PHE      N 6918   4.973   4.915   5.817
  446PHE      H 6919   5.050   4.912   5.883
  446PHE     CA 6920   4.944   4.796   5.740
  446PHE     HA 6921   4.907   4.821   5.641
  446PHE     CB 6922   5.075   4.718   5.725
  446PHE    HB2 6923   5.128   4.740   5.818
  446PHE    HB3 6924   5.065   4.610   5.713
  446PHE     CG 6925   5.164   4.766   5.613
  446PHE    CD1 6926   5.151   4.699   5.491
  446PHE    HD1 6927   5.075   4.621   5.479
  446PHE    CE1 6928   5.236   4.732   5.384
  446PHE    HE1 6929   5.232   4.680   5.289
  446PHE     CZ 6930   5.328   4.836   5.403
  446PHE     HZ 6931   5.389   4.868   5.318
  446PHE    CE2 6932   5.343   4.898   5.527
  446PHE    HE2 6933   5.417   4.977   5.537
  446PHE    CD2 6934   5.265   4.860   5.638
  446PHE    HD2 6935   5.285   4.903   5.736
  446PHE      C 6936   4.826   4.714   5.789
  446PHE      O 6937   4.788   4.621   5.719
  447GLY      N 6938   4.767   4.754   5.903
  447GLY      H 6939   4.810   4.822   5.965
  447GLY     CA 6940   4.638   4.699   5.940
  447GLY    HA2 6941   4.587   4.776   5.998
  447GLY    HA3 6942   4.584   4.681   5.847
  447GLY      C 6943   4.641   4.570   6.021
  447GLY      O 6944   4.538   4.503   6.015
  448LEU      N 6945   4.753   4.533   6.085
  448LEU      H 6946   4.833   4.593   6.072
  448LEU     CA 6947   4.771   4.410   6.158
  448LEU     HA 6948   4.731   4.328   6.099
  448LEU     CB 6949   4.917   4.382   6.188
  448LEU    HB2 6950   4.960   4.479   6.213
  448LEU    HB3 6951   4.917   4.318   6.277
  448LEU     CG 6952   5.000   4.316   6.078
  448LEU     HG 6953   4.949   4.225   6.046
  448LEU    CD1 6954   5.019   4.408   5.958
  448LEU   HD11 6955   5.070   4.499   5.990
  448LEU   HD12 6956   5.079   4.357   5.882
  448LEU   HD13 6957   4.922   4.434   5.916
  448LEU    CD2 6958   5.138   4.280   6.135
  448LEU   HD21 6959   5.126   4.211   6.219
  448LEU   HD22 6960   5.198   4.233   6.057
  448LEU   HD23 6961   5.188   4.371   6.170
  448LEU      C 6962   4.689   4.399   6.285
  448LEU      O 6963   4.641   4.289   6.314
  449PRO      N 6964   4.656   4.511   6.349
  449PRO     CD 6965   4.751   4.619   6.369
  449PRO    HD2 6966   4.750   4.677   6.277
  449PRO    HD3 6967   4.848   4.571   6.381
  449PRO     CG 6968   4.712   4.702   6.491
  449PRO    HG2 6969   4.727   4.808   6.471
  449PRO    HG3 6970   4.772   4.673   6.577
  449PRO     CB 6971   4.564   4.669   6.513
  449PRO    HB2 6972   4.481   4.735   6.488
  449PRO    HB3 6973   4.567   4.654   6.621
  449PRO     CA 6974   4.547   4.535   6.443
  449PRO     HA 6975   4.573   4.476   6.531
  449PRO      C 6976   4.404   4.502   6.401
  449PRO      O 6977   4.320   4.484   6.489
  450LEU      N 6978   4.368   4.498   6.273
  450LEU      H 6979   4.428   4.544   6.207
  450LEU     CA 6980   4.239   4.450   6.227
  450LEU     HA 6981   4.159   4.491   6.289
  450LEU     CB 6982   4.217   4.495   6.082
  450LEU    HB2 6983   4.283   4.435   6.020
  450LEU    HB3 6984   4.114   4.466   6.063
  450LEU     CG 6985   4.236   4.642   6.049
  450LEU     HG 6986   4.335   4.674   6.080
  450LEU    CD1 6987   4.221   4.661   5.898
  450LEU   HD11 6988   4.122   4.629   5.867
  450LEU   HD12 6989   4.234   4.766   5.873
  450LEU   HD13 6990   4.296   4.602   5.846
  450LEU    CD2 6991   4.128   4.728   6.116
  450LEU   HD21 6992   4.133   4.716   6.224
  450LEU   HD22 6993   4.144   4.833   6.091
  450LEU   HD23 6994   4.030   4.697   6.081
  450LEU      C 6995   4.212   4.303   6.250
  450LEU      O 6996   4.107   4.253   6.210
  451GLU      N 6997   4.308   4.222   6.297
  451GLU      H 6998   4.396   4.266   6.322
  451GLU     CA 6999   4.301   4.077   6.296
  451GLU     HA 7000   4.219   4.048   6.230
  451GLU     CB 7001   4.429   4.009   6.248
  451GLU    HB2 7002   4.446   4.036   6.144
  451GLU    HB3 7003   4.512   4.045   6.309
  451GLU     CG 7004   4.419   3.857   6.260
  451GLU    HG2 7005   4.514   3.807   6.239
  451GLU    HG3 7006   4.394   3.845   6.366
  451GLU     CD 7007   4.309   3.795   6.175
  451GLU    OE1 7008   4.341   3.776   6.056
  451GLU    OE2 7009   4.207   3.759   6.239
  451GLU      C 7010   4.250   4.043   6.436
  451GLU      O 7011   4.326   4.040   6.532
  452ARG      N 7012   4.122   4.015   6.456
  452ARG      H 7013   4.060   4.011   6.376
  452ARG     CA 7014   4.065   3.993   6.588
  452ARG     HA 7015   4.106   4.063   6.661
  452ARG     CB 7016   3.914   4.015   6.578
  452ARG    HB2 7017   3.877   3.944   6.504
  452ARG    HB3 7018   3.872   3.990   6.676
  452ARG     CG 7019   3.872   4.157   6.539
  452ARG    HG2 7020   3.938   4.225   6.593
  452ARG    HG3 7021   3.889   4.167   6.432
  452ARG     CD 7022   3.727   4.191   6.570
  452ARG    HD2 7023   3.690   4.127   6.650
  452ARG    HD3 7024   3.719   4.295   6.600
  452ARG     NE 7025   3.644   4.170   6.451
  452ARG     HE 7026   3.642   4.074   6.419
  452ARG     CZ 7027   3.573   4.262   6.383
  452ARG    NH1 7028   3.581   4.393   6.407
  452ARG   HH11 7029   3.643   4.427   6.479
  452ARG   HH12 7030   3.525   4.457   6.353
  452ARG    NH2 7031   3.488   4.231   6.285
  452ARG   HH21 7032   3.475   4.134   6.259
  452ARG   HH22 7033   3.437   4.304   6.237
  452ARG      C 7034   4.094   3.854   6.642
  452ARG      O 7035   4.060   3.831   6.758
  453ARG      N 7036   4.169   3.771   6.569
  453ARG      H 7037   4.179   3.799   6.472
  453ARG     CA 7038   4.230   3.647   6.611
  453ARG     HA 7039   4.159   3.590   6.672
  453ARG     CB 7040   4.270   3.562   6.490
  453ARG    HB2 7041   4.329   3.627   6.425
  453ARG    HB3 7042   4.334   3.483   6.529
  453ARG     CG 7043   4.156   3.501   6.410
  453ARG    HG2 7044   4.081   3.576   6.385
  453ARG    HG3 7045   4.193   3.455   6.318
  453ARG     CD 7046   4.093   3.394   6.499
  453ARG    HD2 7047   4.173   3.327   6.531
  453ARG    HD3 7048   4.050   3.445   6.586
  453ARG     NE 7049   3.988   3.314   6.435
  453ARG     HE 7050   3.993   3.323   6.334
  453ARG     CZ 7051   3.885   3.246   6.489
  453ARG    NH1 7052   3.858   3.243   6.620
  453ARG   HH11 7053   3.917   3.294   6.685
  453ARG   HH12 7054   3.779   3.190   6.654
  453ARG    NH2 7055   3.811   3.164   6.414
  453ARG   HH21 7056   3.832   3.153   6.316
  453ARG   HH22 7057   3.734   3.114   6.456
  453ARG      C 7058   4.350   3.676   6.699
  453ARG      O 7059   4.389   3.589   6.777
  454ASP      N 7060   4.410   3.795   6.693
  454ASP      H 7061   4.366   3.859   6.628
  454ASP     CA 7062   4.530   3.838   6.761
  454ASP     HA 7063   4.585   3.751   6.797
  454ASP     CB 7064   4.619   3.916   6.666
  454ASP    HB2 7065   4.585   4.017   6.645
  454ASP    HB3 7066   4.709   3.920   6.727
  454ASP     CG 7067   4.650   3.844   6.534
  454ASP    OD1 7068   4.679   3.921   6.440
  454ASP    OD2 7069   4.664   3.720   6.529
  454ASP      C 7070   4.497   3.920   6.885
  454ASP      O 7071   4.382   3.953   6.914
  455NLN      N 7072   4.601   3.948   6.965
  455NLN      H 7073   4.689   3.910   6.934
  455NLN     CA 7074   4.595   4.009   7.096
  455NLN     HA 7075   4.510   3.971   7.152
  455NLN     CB 7076   4.723   3.974   7.172
  455NLN    HB2 7077   4.760   3.875   7.146
  455NLN    HB3 7078   4.795   4.049   7.139
  455NLN     CG 7079   4.710   3.983   7.323
  455NLN    OD1 7080   4.755   4.085   7.376
  455NLN    ND2 7081   4.644   3.890   7.393
  455NLN   HD21 7082   4.602   3.812   7.345
  455NLN      C 7083   4.562   4.157   7.103
  455NLN      O 7084   4.550   4.215   7.211
  456TYR      N 7085   4.557   4.226   6.987
  456TYR      H 7086   4.568   4.177   6.900
  456TYR     CA 7087   4.541   4.370   6.983
  456TYR     HA 7088   4.616   4.415   7.049
  456TYR     CB 7089   4.558   4.428   6.843
  456TYR    HB2 7090   4.471   4.387   6.793
  456TYR    HB3 7091   4.550   4.537   6.847
  456TYR     CG 7092   4.683   4.389   6.767
  456TYR    CD1 7093   4.795   4.470   6.785
  456TYR    HD1 7094   4.800   4.551   6.858
  456TYR    CE1 7095   4.906   4.443   6.702
  456TYR    HE1 7096   4.992   4.509   6.711
  456TYR     CZ 7097   4.907   4.340   6.608
  456TYR     OH 7098   5.023   4.323   6.539
  456TYR     HH 7099   5.091   4.386   6.564
  456TYR    CE2 7100   4.793   4.257   6.592
  456TYR    HE2 7101   4.788   4.175   6.520
  456TYR    CD2 7102   4.683   4.285   6.674
  456TYR    HD2 7103   4.593   4.224   6.667
  456TYR      C 7104   4.404   4.410   7.037
  456TYR      O 7105   4.310   4.331   7.024
  457THR      N 7106   4.397   4.527   7.102
  457THR      H 7107   4.483   4.578   7.116
  457THR     CA 7108   4.276   4.579   7.161
  457THR     HA 7109   4.218   4.494   7.197
  457THR     CB 7110   4.293   4.678   7.275
  457THR     HB 7111   4.195   4.711   7.309
  457THR    CG2 7112   4.367   4.610   7.390
  457THR   HG21 7113   4.465   4.577   7.356
  457THR   HG22 7114   4.379   4.681   7.472
  457THR   HG23 7115   4.310   4.524   7.425
  457THR    OG1 7116   4.364   4.795   7.240
  457THR    HG1 7117   4.371   4.852   7.317
  457THR      C 7118   4.179   4.645   7.064
  457THR      O 7119   4.214   4.688   6.956
  458LYS      N 7120   4.053   4.664   7.103
  458LYS      H 7121   4.026   4.624   7.192
  458LYS     CA 7122   3.952   4.731   7.024
  458LYS     HA 7123   3.941   4.687   6.925
  458LYS     CB 7124   3.822   4.711   7.101
  458LYS    HB2 7125   3.807   4.603   7.111
  458LYS    HB3 7126   3.836   4.755   7.200
  458LYS     CG 7127   3.699   4.773   7.035
  458LYS    HG2 7128   3.732   4.868   6.992
  458LYS    HG3 7129   3.670   4.705   6.955
  458LYS     CD 7130   3.580   4.797   7.126
  458LYS    HD2 7131   3.564   4.709   7.189
  458LYS    HD3 7132   3.600   4.884   7.189
  458LYS     CE 7133   3.455   4.822   7.042
  458LYS    HE2 7134   3.472   4.908   6.977
  458LYS    HE3 7135   3.435   4.734   6.981
  458LYS     NZ 7136   3.340   4.849   7.129
  458LYS    HZ1 7137   3.359   4.931   7.185
  458LYS    HZ2 7138   3.258   4.865   7.072
  458LYS    HZ3 7139   3.324   4.770   7.189
  458LYS      C 7140   3.981   4.878   6.996
  458LYS      O 7141   3.941   4.927   6.892
  459ALA      N 7142   4.064   4.945   7.076
  459ALA      H 7143   4.106   4.895   7.153
  459ALA     CA 7144   4.107   5.081   7.052
  459ALA     HA 7145   4.031   5.144   7.006
  459ALA     CB 7146   4.149   5.143   7.185
  459ALA    HB1 7147   4.226   5.081   7.231
  459ALA    HB2 7148   4.189   5.243   7.168
  459ALA    HB3 7149   4.063   5.149   7.251
  459ALA      C 7150   4.234   5.082   6.967
  459ALA      O 7151   4.241   5.167   6.878
  460GLU      N 7152   4.332   4.994   6.987
  460GLU      H 7153   4.341   4.950   7.077
  460GLU     CA 7154   4.433   4.966   6.886
  460GLU     HA 7155   4.491   5.057   6.869
  460GLU     CB 7156   4.528   4.855   6.927
  460GLU    HB2 7157   4.468   4.768   6.954
  460GLU    HB3 7158   4.590   4.831   6.841
  460GLU     CG 7159   4.616   4.894   7.044
  460GLU    HG2 7160   4.684   4.949   6.979
  460GLU    HG3 7161   4.575   4.961   7.120
  460GLU     CD 7162   4.692   4.781   7.112
  460GLU    OE1 7163   4.811   4.802   7.143
  460GLU    OE2 7164   4.649   4.663   7.106
  460GLU      C 7165   4.376   4.933   6.749
  460GLU      O 7166   4.446   4.963   6.653
  461GLU      N 7167   4.262   4.865   6.745
  461GLU      H 7168   4.234   4.838   6.838
  461GLU     CA 7169   4.192   4.806   6.632
  461GLU     HA 7170   4.264   4.777   6.556
  461GLU     CB 7171   4.114   4.683   6.675
  461GLU    HB2 7172   4.190   4.614   6.711
  461GLU    HB3 7173   4.054   4.717   6.759
  461GLU     CG 7174   4.024   4.612   6.574
  461GLU    HG2 7175   4.059   4.596   6.472
  461GLU    HG3 7176   4.020   4.517   6.627
  461GLU     CD 7177   3.885   4.674   6.570
  461GLU    OE1 7178   3.835   4.699   6.458
  461GLU    OE2 7179   3.825   4.666   6.679
  461GLU      C 7180   4.118   4.909   6.548
  461GLU      O 7181   4.132   4.917   6.427
  462ILE      N 7182   4.044   4.996   6.619
  462ILE      H 7183   4.020   4.977   6.715
  462ILE     CA 7184   3.980   5.107   6.553
  462ILE     HA 7185   3.949   5.089   6.450
  462ILE     CB 7186   3.862   5.159   6.634
  462ILE     HB 7187   3.893   5.169   6.738
  462ILE    CG2 7188   3.814   5.295   6.582
  462ILE   HG21 7189   3.783   5.285   6.478
  462ILE   HG22 7190   3.730   5.329   6.642
  462ILE   HG23 7191   3.895   5.367   6.589
  462ILE    CG1 7192   3.748   5.061   6.652
  462ILE   HG12 7193   3.696   5.060   6.556
  462ILE   HG13 7194   3.796   4.964   6.668
  462ILE    CD1 7195   3.648   5.087   6.764
  462ILE   HD11 7196   3.600   5.184   6.748
  462ILE   HD12 7197   3.572   5.008   6.764
  462ILE   HD13 7198   3.700   5.088   6.860
  462ILE      C 7199   4.084   5.211   6.514
  462ILE      O 7200   4.078   5.256   6.400
  463LEU      N 7201   4.190   5.227   6.593
  463LEU      H 7202   4.192   5.187   6.686
  463LEU     CA 7203   4.295   5.320   6.556
  463LEU     HA 7204   4.252   5.415   6.526
  463LEU     CB 7205   4.387   5.344   6.676
  463LEU    HB2 7206   4.316   5.377   6.752
  463LEU    HB3 7207   4.440   5.256   6.712
  463LEU     CG 7208   4.487   5.455   6.649
  463LEU     HG 7209   4.546   5.423   6.563
  463LEU    CD1 7210   4.427   5.593   6.621
  463LEU   HD11 7211   4.368   5.625   6.707
  463LEU   HD12 7212   4.507   5.665   6.603
  463LEU   HD13 7213   4.363   5.588   6.533
  463LEU    CD2 7214   4.591   5.458   6.761
  463LEU   HD21 7215   4.643   5.362   6.765
  463LEU   HD22 7216   4.663   5.538   6.742
  463LEU   HD23 7217   4.541   5.476   6.856
  463LEU      C 7218   4.361   5.274   6.427
  463LEU      O 7219   4.386   5.362   6.345
  464SER      N 7220   4.379   5.144   6.403
  464SER      H 7221   4.363   5.081   6.480
  464SER     CA 7222   4.435   5.090   6.280
  464SER     HA 7223   4.523   5.145   6.247
  464SER     CB 7224   4.476   4.947   6.314
  464SER    HB2 7225   4.554   4.950   6.390
  464SER    HB3 7226   4.389   4.894   6.353
  464SER     OG 7227   4.524   4.880   6.199
  464SER     HG 7228   4.549   4.790   6.222
  464SER      C 7229   4.336   5.112   6.167
  464SER      O 7230   4.374   5.177   6.069
  465ARG      N 7231   4.206   5.086   6.178
  465ARG      H 7232   4.175   5.045   6.265
  465ARG     CA 7233   4.107   5.114   6.077
  465ARG     HA 7234   4.124   5.053   5.988
  465ARG     CB 7235   3.969   5.080   6.134
  465ARG    HB2 7236   3.976   4.986   6.189
  465ARG    HB3 7237   3.939   5.160   6.202
  465ARG     CG 7238   3.865   5.066   6.023
  465ARG    HG2 7239   3.848   5.167   5.985
  465ARG    HG3 7240   3.912   5.006   5.945
  465ARG     CD 7241   3.732   5.003   6.063
  465ARG    HD2 7242   3.695   5.049   6.155
  465ARG    HD3 7243   3.659   5.016   5.984
  465ARG     NE 7244   3.751   4.861   6.086
  465ARG     HE 7245   3.809   4.812   6.019
  465ARG     CZ 7246   3.698   4.791   6.188
  465ARG    NH1 7247   3.612   4.846   6.277
  465ARG   HH11 7248   3.586   4.943   6.268
  465ARG   HH12 7249   3.575   4.790   6.352
  465ARG    NH2 7250   3.735   4.663   6.196
  465ARG   HH21 7251   3.799   4.625   6.128
  465ARG   HH22 7252   3.699   4.605   6.270
  465ARG      C 7253   4.098   5.259   6.031
  465ARG      O 7254   4.091   5.285   5.911
  466SER      N 7255   4.112   5.352   6.125
  466SER      H 7256   4.118   5.315   6.219
  466SER     CA 7257   4.117   5.496   6.107
  466SER     HA 7258   4.034   5.533   6.047
  466SER     CB 7259   4.106   5.555   6.247
  466SER    HB2 7260   4.027   5.503   6.302
  466SER    HB3 7261   4.201   5.542   6.299
  466SER     OG 7262   4.075   5.692   6.240
  466SER     HG 7263   4.068   5.728   6.329
  466SER      C 7264   4.243   5.547   6.038
  466SER      O 7265   4.234   5.633   5.951
  467ILE      N 7266   4.359   5.489   6.071
  467ILE      H 7267   4.351   5.432   6.154
  467ILE     CA 7268   4.490   5.508   6.013
  467ILE     HA 7269   4.503   5.616   6.010
  467ILE     CB 7270   4.600   5.446   6.098
  467ILE     HB 7271   4.572   5.345   6.129
  467ILE    CG2 7272   4.727   5.439   6.013
  467ILE   HG21 7273   4.756   5.539   5.982
  467ILE   HG22 7274   4.808   5.395   6.072
  467ILE   HG23 7275   4.708   5.378   5.925
  467ILE    CG1 7276   4.635   5.535   6.218
  467ILE   HG12 7277   4.692   5.619   6.177
  467ILE   HG13 7278   4.540   5.571   6.256
  467ILE    CD1 7279   4.714   5.471   6.331
  467ILE   HD11 7280   4.809   5.435   6.293
  467ILE   HD12 7281   4.732   5.545   6.409
  467ILE   HD13 7282   4.657   5.387   6.372
  467ILE      C 7283   4.485   5.458   5.869
  467ILE      O 7284   4.507   5.531   5.773
  468VAL      N 7285   4.433   5.337   5.844
  468VAL      H 7286   4.428   5.275   5.923
  468VAL     CA 7287   4.407   5.283   5.713
  468VAL     HA 7288   4.488   5.302   5.643
  468VAL     CB 7289   4.386   5.133   5.723
  468VAL     HB 7290   4.307   5.120   5.797
  468VAL    CG1 7291   4.349   5.058   5.595
  468VAL   HG11 7292   4.428   5.071   5.521
  468VAL   HG12 7293   4.337   4.952   5.617
  468VAL   HG13 7294   4.255   5.097   5.555
  468VAL    CG2 7295   4.512   5.067   5.780
  468VAL   HG21 7296   4.533   5.107   5.879
  468VAL   HG22 7297   4.497   4.959   5.787
  468VAL   HG23 7298   4.597   5.087   5.714
  468VAL      C 7299   4.301   5.361   5.634
  468VAL      O 7300   4.316   5.379   5.514
  469LYS      N 7301   4.210   5.432   5.699
  469LYS      H 7302   4.196   5.408   5.796
  469LYS     CA 7303   4.113   5.518   5.635
  469LYS     HA 7304   4.083   5.474   5.540
  469LYS     CB 7305   3.989   5.537   5.722
  469LYS    HB2 7306   3.972   5.441   5.771
  469LYS    HB3 7307   4.016   5.612   5.796
  469LYS     CG 7308   3.862   5.580   5.650
  469LYS    HG2 7309   3.883   5.682   5.618
  469LYS    HG3 7310   3.857   5.515   5.563
  469LYS     CD 7311   3.729   5.576   5.724
  469LYS    HD2 7312   3.702   5.472   5.744
  469LYS    HD3 7313   3.738   5.630   5.818
  469LYS     CE 7314   3.622   5.641   5.639
  469LYS    HE2 7315   3.656   5.741   5.614
  469LYS    HE3 7316   3.611   5.582   5.548
  469LYS     NZ 7317   3.491   5.649   5.708
  469LYS    HZ1 7318   3.501   5.704   5.792
  469LYS    HZ2 7319   3.424   5.693   5.647
  469LYS    HZ3 7320   3.460   5.556   5.731
  469LYS      C 7321   4.177   5.643   5.576
  469LYS      O 7322   4.173   5.673   5.457
  470ARG      N 7323   4.248   5.715   5.663
  470ARG      H 7324   4.245   5.677   5.757
  470ARG     CA 7325   4.323   5.837   5.641
  470ARG     HA 7326   4.257   5.915   5.604
  470ARG     CB 7327   4.386   5.884   5.773
  470ARG    HB2 7328   4.444   5.804   5.819
  470ARG    HB3 7329   4.451   5.970   5.756
  470ARG     CG 7330   4.272   5.924   5.866
  470ARG    HG2 7331   4.224   6.013   5.826
  470ARG    HG3 7332   4.200   5.842   5.870
  470ARG     CD 7333   4.323   5.953   6.007
  470ARG    HD2 7334   4.362   5.859   6.047
  470ARG    HD3 7335   4.405   6.025   5.997
  470ARG     NE 7336   4.224   6.007   6.101
  470ARG     HE 7337   4.170   6.085   6.065
  470ARG     CZ 7338   4.217   5.980   6.232
  470ARG    NH1 7339   4.286   5.883   6.293
  470ARG   HH11 7340   4.348   5.824   6.239
  470ARG   HH12 7341   4.275   5.869   6.392
  470ARG    NH2 7342   4.117   6.035   6.302
  470ARG   HH21 7343   4.050   6.095   6.256
  470ARG   HH22 7344   4.109   6.017   6.401
  470ARG      C 7345   4.431   5.817   5.537
  470ARG      O 7346   4.447   5.895   5.444
  471TRP      N 7347   4.510   5.711   5.549
  471TRP      H 7348   4.502   5.658   5.634
  471TRP     CA 7349   4.619   5.680   5.458
  471TRP     HA 7350   4.678   5.769   5.439
  471TRP     CB 7351   4.709   5.574   5.519
  471TRP    HB2 7352   4.635   5.543   5.593
  471TRP    HB3 7353   4.746   5.487   5.466
  471TRP     CG 7354   4.825   5.630   5.596
  471TRP    CD1 7355   4.949   5.580   5.577
  471TRP    HD1 7356   4.964   5.518   5.488
  471TRP    NE1 7357   5.033   5.620   5.679
  471TRP    HE1 7358   5.125   5.581   5.691
  471TRP    CE2 7359   4.966   5.696   5.772
  471TRP    CZ2 7360   4.998   5.735   5.902
  471TRP    HZ2 7361   5.097   5.705   5.937
  471TRP    CH2 7362   4.906   5.808   5.979
  471TRP    HH2 7363   4.928   5.850   6.077
  471TRP    CZ3 7364   4.778   5.827   5.924
  471TRP    HZ3 7365   4.704   5.886   5.979
  471TRP    CE3 7366   4.740   5.773   5.800
  471TRP    HE3 7367   4.633   5.770   5.780
  471TRP    CD2 7368   4.834   5.708   5.719
  471TRP      C 7369   4.562   5.652   5.319
  471TRP      O 7370   4.612   5.701   5.219
  472ALA      N 7371   4.447   5.585   5.304
  472ALA      H 7372   4.405   5.543   5.386
  472ALA     CA 7373   4.387   5.559   5.175
  472ALA     HA 7374   4.468   5.531   5.108
  472ALA     CB 7375   4.291   5.440   5.188
  472ALA    HB1 7376   4.209   5.467   5.254
  472ALA    HB2 7377   4.252   5.414   5.090
  472ALA    HB3 7378   4.344   5.355   5.230
  472ALA      C 7379   4.320   5.681   5.113
  472ALA      O 7380   4.333   5.694   4.991
  473ASN      N 7381   4.258   5.767   5.193
  473ASN      H 7382   4.227   5.731   5.282
  473ASN     CA 7383   4.212   5.898   5.152
  473ASN     HA 7384   4.151   5.890   5.062
  473ASN     CB 7385   4.127   5.960   5.264
  473ASN    HB2 7386   4.200   5.964   5.345
  473ASN    HB3 7387   4.098   6.061   5.237
  473ASN     CG 7388   4.004   5.885   5.312
  473ASN    OD1 7389   3.937   5.820   5.232
  473ASN    ND2 7390   3.967   5.904   5.439
  473ASN   HD21 7391   3.886   5.856   5.475
  473ASN   HD22 7392   4.020   5.966   5.498
  473ASN      C 7393   4.323   5.984   5.095
  473ASN      O 7394   4.299   6.048   4.992
  474PHE      N 7395   4.443   5.984   5.151
  474PHE      H 7396   4.453   5.945   5.244
  474PHE     CA 7397   4.557   6.050   5.092
  474PHE     HA 7398   4.532   6.149   5.054
  474PHE     CB 7399   4.659   6.066   5.205
  474PHE    HB2 7400   4.610   6.134   5.275
  474PHE    HB3 7401   4.692   5.976   5.258
  474PHE     CG 7402   4.784   6.136   5.157
  474PHE    CD1 7403   4.789   6.275   5.147
  474PHE    HD1 7404   4.716   6.337   5.198
  474PHE    CE1 7405   4.889   6.334   5.070
  474PHE    HE1 7406   4.889   6.442   5.060
  474PHE     CZ 7407   4.988   6.258   5.007
  474PHE     HZ 7408   5.065   6.304   4.945
  474PHE    CE2 7409   4.987   6.119   5.025
  474PHE    HE2 7410   5.063   6.058   4.976
  474PHE    CD2 7411   4.889   6.059   5.105
  474PHE    HD2 7412   4.894   5.952   5.127
  474PHE      C 7413   4.614   5.985   4.966
  474PHE      O 7414   4.621   6.056   4.865
  475ALA      N 7415   4.633   5.853   4.961
  475ALA      H 7416   4.623   5.797   5.044
  475ALA     CA 7417   4.668   5.786   4.837
  475ALA     HA 7418   4.770   5.813   4.811
  475ALA     CB 7419   4.660   5.635   4.851
  475ALA    HB1 7420   4.558   5.606   4.876
  475ALA    HB2 7421   4.689   5.588   4.757
  475ALA    HB3 7422   4.728   5.602   4.930
  475ALA      C 7423   4.575   5.824   4.722
  475ALA      O 7424   4.622   5.825   4.609
  476LYS      N 7425   4.446   5.852   4.743
  476LYS      H 7426   4.411   5.862   4.837
  476LYS     CA 7427   4.353   5.869   4.634
  476LYS     HA 7428   4.385   5.816   4.544
  476LYS     CB 7429   4.222   5.808   4.682
  476LYS    HB2 7430   4.201   5.846   4.782
  476LYS    HB3 7431   4.143   5.839   4.614
  476LYS     CG 7432   4.228   5.654   4.686
  476LYS    HG2 7433   4.211   5.616   4.585
  476LYS    HG3 7434   4.327   5.624   4.720
  476LYS     CD 7435   4.122   5.598   4.780
  476LYS    HD2 7436   4.125   5.644   4.879
  476LYS    HD3 7437   4.021   5.607   4.739
  476LYS     CE 7438   4.160   5.450   4.791
  476LYS    HE2 7439   4.176   5.408   4.692
  476LYS    HE3 7440   4.251   5.439   4.850
  476LYS     NZ 7441   4.050   5.378   4.857
  476LYS    HZ1 7442   3.966   5.388   4.802
  476LYS    HZ2 7443   4.074   5.280   4.865
  476LYS    HZ3 7444   4.035   5.417   4.949
  476LYS      C 7445   4.332   6.016   4.597
  476LYS      O 7446   4.312   6.043   4.479
  477TYR      N 7447   4.344   6.108   4.692
  477TYR      H 7448   4.375   6.076   4.783
  477TYR     CA 7449   4.306   6.247   4.678
  477TYR     HA 7450   4.291   6.272   4.573
  477TYR     CB 7451   4.175   6.270   4.753
  477TYR    HB2 7452   4.204   6.285   4.857
  477TYR    HB3 7453   4.133   6.363   4.714
  477TYR     CG 7454   4.071   6.160   4.744
  477TYR    CD1 7455   4.017   6.132   4.618
  477TYR    HD1 7456   4.045   6.191   4.531
  477TYR    CE1 7457   3.926   6.027   4.604
  477TYR    HE1 7458   3.875   6.012   4.509
  477TYR     CZ 7459   3.887   5.953   4.717
  477TYR     OH 7460   3.806   5.844   4.697
  477TYR     HH 7461   3.784   5.830   4.605
  477TYR    CE2 7462   3.945   5.979   4.842
  477TYR    HE2 7463   3.924   5.913   4.927
  477TYR    CD2 7464   4.030   6.090   4.858
  477TYR    HD2 7465   4.063   6.120   4.958
  477TYR      C 7466   4.414   6.345   4.721
  477TYR      O 7467   4.405   6.460   4.681
  478GLY      N 7468   4.506   6.302   4.809
  478GLY      H 7469   4.508   6.207   4.842
  478GLY     CA 7470   4.606   6.394   4.859
  478GLY    HA2 7471   4.691   6.335   4.892
  478GLY    HA3 7472   4.636   6.458   4.776
  478GLY      C 7473   4.559   6.481   4.974
  478GLY      O 7474   4.624   6.577   5.013
  479ASN      N 7475   4.456   6.433   5.045
  479ASN      H 7476   4.408   6.355   5.002
  479ASN     CA 7477   4.407   6.482   5.173
  479ASN     HA 7478   4.486   6.526   5.234
  479ASN     CB 7479   4.307   6.591   5.136
  479ASN    HB2 7480   4.377   6.663   5.094
  479ASN    HB3 7481   4.232   6.565   5.062
  479ASN     CG 7482   4.237   6.655   5.256
  479ASN    OD1 7483   4.265   6.613   5.369
  479ASN    ND2 7484   4.133   6.736   5.236
  479ASN   HD21 7485   4.087   6.778   5.315
  479ASN   HD22 7486   4.101   6.755   5.142
  479ASN      C 7487   4.343   6.369   5.252
  479ASN      O 7488   4.241   6.314   5.213
  480PRO      N 7489   4.387   6.339   5.375
  480PRO     CD 7490   4.511   6.383   5.436
  480PRO    HD2 7491   4.492   6.481   5.480
  480PRO    HD3 7492   4.584   6.393   5.356
  480PRO     CG 7493   4.553   6.280   5.540
  480PRO    HG2 7494   4.601   6.329   5.625
  480PRO    HG3 7495   4.621   6.207   5.496
  480PRO     CB 7496   4.422   6.214   5.581
  480PRO    HB2 7497   4.375   6.258   5.669
  480PRO    HB3 7498   4.439   6.108   5.598
  480PRO     CA 7499   4.333   6.234   5.459
  480PRO     HA 7500   4.334   6.143   5.399
  480PRO      C 7501   4.192   6.257   5.513
  480PRO      O 7502   4.142   6.170   5.582
  481NLN      N 7503   4.125   6.367   5.478
  481NLN      H 7504   4.179   6.445   5.443
  481NLN     CA 7505   3.986   6.388   5.509
  481NLN     HA 7506   3.968   6.382   5.616
  481NLN     CB 7507   3.950   6.527   5.461
  481NLN    HB2 7508   4.039   6.587   5.479
  481NLN    HB3 7509   3.925   6.530   5.355
  481NLN     CG 7510   3.835   6.587   5.539
  481NLN    OD1 7511   3.820   6.560   5.658
  481NLN    ND2 7512   3.744   6.662   5.474
  481NLN   HD21 7513   3.753   6.677   5.375
  481NLN      C 7514   3.897   6.272   5.464
  481NLN      O 7515   3.910   6.218   5.355
  482GLU      N 7516   3.792   6.238   5.540
  482GLU      H 7517   3.789   6.269   5.636
  482GLU     CA 7518   3.689   6.147   5.494
  482GLU     HA 7519   3.737   6.062   5.446
  482GLU     CB 7520   3.600   6.096   5.607
  482GLU    HB2 7521   3.542   6.181   5.643
  482GLU    HB3 7522   3.533   6.021   5.564
  482GLU     CG 7523   3.678   6.034   5.723
  482GLU    HG2 7524   3.712   5.937   5.686
  482GLU    HG3 7525   3.764   6.098   5.742
  482GLU     CD 7526   3.601   6.014   5.852
  482GLU    OE1 7527   3.655   6.029   5.964
  482GLU    OE2 7528   3.481   5.979   5.842
  482GLU      C 7529   3.603   6.202   5.382
  482GLU      O 7530   3.574   6.321   5.380
  483THR      N 7531   3.552   6.113   5.297
  483THR      H 7532   3.579   6.017   5.314
  483THR     CA 7533   3.458   6.140   5.190
  483THR     HA 7534   3.500   6.215   5.123
  483THR     CB 7535   3.440   6.011   5.112
  483THR     HB 7536   3.351   6.023   5.050
  483THR    CG2 7537   3.559   5.975   5.024
  483THR   HG21 7538   3.648   5.963   5.086
  483THR   HG22 7539   3.539   5.882   4.972
  483THR   HG23 7540   3.576   6.054   4.951
  483THR    OG1 7541   3.426   5.903   5.202
  483THR    HG1 7542   3.415   5.821   5.153
  483THR      C 7543   3.321   6.178   5.244
  483THR      O 7544   3.220   6.179   5.173
  484GLN      N 7545   3.308   6.205   5.374
  484GLN      H 7546   3.393   6.210   5.429
  484GLN     CA 7547   3.181   6.220   5.442
  484GLN     HA 7548   3.105   6.253   5.371
  484GLN     CB 7549   3.136   6.087   5.503
  484GLN    HB2 7550   3.042   6.109   5.554
  484GLN    HB3 7551   3.117   6.021   5.418
  484GLN     CG 7552   3.232   6.019   5.600
  484GLN    HG2 7553   3.309   5.993   5.527
  484GLN    HG3 7554   3.277   6.075   5.682
  484GLN     CD 7555   3.171   5.890   5.656
  484GLN    OE1 7556   3.225   5.785   5.622
  484GLN    NE2 7557   3.050   5.891   5.712
  484GLN   HE21 7558   3.011   5.805   5.749
  484GLN   HE22 7559   2.998   5.977   5.718
  484GLN      C 7560   3.200   6.330   5.544
  484GLN      O 7561   3.313   6.367   5.573
  485ASN      N 7562   3.091   6.378   5.604
  485ASN      H 7563   3.005   6.327   5.588
  485ASN     CA 7564   3.085   6.501   5.683
  485ASN     HA 7565   3.155   6.573   5.641
  485ASN     CB 7566   2.946   6.563   5.683
  485ASN    HB2 7567   2.896   6.569   5.586
  485ASN    HB3 7568   2.886   6.503   5.751
  485ASN     CG 7569   2.958   6.703   5.740
  485ASN    OD1 7570   3.049   6.781   5.716
  485ASN    ND2 7571   2.850   6.737   5.810
  485ASN   HD21 7572   2.845   6.828   5.854
  485ASN   HD22 7573   2.774   6.672   5.819
  485ASN      C 7574   3.133   6.472   5.824
  485ASN      O 7575   3.157   6.561   5.908
  486NLN      N 7576   3.144   6.345   5.864
  486NLN      H 7577   3.107   6.271   5.806
  486NLN     CA 7578   3.183   6.312   6.000
  486NLN     HA 7579   3.158   6.393   6.069
  486NLN     CB 7580   3.105   6.188   6.040
  486NLN    HB2 7581   3.002   6.222   6.034
  486NLN    HB3 7582   3.121   6.107   5.968
  486NLN     CG 7583   3.130   6.134   6.180
  486NLN    OD1 7584   3.119   6.202   6.282
  486NLN    ND2 7585   3.176   6.012   6.205
  486NLN   HD21 7586   3.196   5.949   6.128
  486NLN      C 7587   3.334   6.312   6.024
  486NLN      O 7588   3.384   6.221   6.090
  487SER      N 7589   3.422   6.386   5.958
  487SER      H 7590   3.384   6.439   5.881
  487SER     CA 7591   3.567   6.382   5.975
  487SER     HA 7592   3.599   6.283   6.008
  487SER     CB 7593   3.634   6.412   5.841
  487SER    HB2 7594   3.588   6.349   5.765
  487SER    HB3 7595   3.616   6.517   5.817
  487SER     OG 7596   3.772   6.388   5.844
  487SER     HG 7597   3.810   6.408   5.758
  487SER      C 7598   3.618   6.465   6.091
  487SER      O 7599   3.569   6.574   6.115
  488THR      N 7600   3.735   6.423   6.141
  488THR      H 7601   3.768   6.333   6.110
  488THR     CA 7602   3.818   6.499   6.234
  488THR     HA 7603   3.756   6.531   6.318
  488THR     CB 7604   3.929   6.409   6.287
  488THR     HB 7605   3.993   6.384   6.202
  488THR    CG2 7606   4.014   6.470   6.398
  488THR   HG21 7607   3.950   6.495   6.483
  488THR   HG22 7608   4.090   6.398   6.429
  488THR   HG23 7609   4.062   6.561   6.361
  488THR    OG1 7610   3.872   6.293   6.345
  488THR    HG1 7611   3.942   6.236   6.378
  488THR      C 7612   3.878   6.614   6.155
  488THR      O 7613   3.934   6.595   6.047
  489SER      N 7614   3.860   6.730   6.220
  489SER      H 7615   3.788   6.747   6.289
  489SER     CA 7616   3.940   6.842   6.175
  489SER     HA 7617   3.926   6.852   6.067
  489SER     CB 7618   3.904   6.974   6.241
  489SER    HB2 7619   3.803   6.999   6.209
  489SER    HB3 7620   3.905   6.957   6.349
  489SER     OG 7621   3.991   7.082   6.210
  489SER     HG 7622   3.961   7.161   6.256
  489SER      C 7623   4.089   6.814   6.186
  489SER      O 7624   4.148   6.777   6.287
  490TRP      N 7625   4.162   6.829   6.075
  490TRP      H 7626   4.104   6.847   5.994
  490TRP     CA 7627   4.305   6.821   6.056
  490TRP     HA 7628   4.356   6.854   6.146
  490TRP     CB 7629   4.346   6.677   6.026
  490TRP    HB2 7630   4.311   6.604   6.099
  490TRP    HB3 7631   4.288   6.666   5.934
  490TRP     CG 7632   4.486   6.640   5.993
  490TRP    CD1 7633   4.596   6.716   6.016
  490TRP    HD1 7634   4.580   6.819   6.049
  490TRP    NE1 7635   4.709   6.642   5.991
  490TRP    HE1 7636   4.804   6.678   5.990
  490TRP    CE2 7637   4.672   6.513   5.961
  490TRP    CZ2 7638   4.749   6.400   5.934
  490TRP    HZ2 7639   4.857   6.412   5.934
  490TRP    CH2 7640   4.683   6.278   5.909
  490TRP    HH2 7641   4.738   6.184   5.902
  490TRP    CZ3 7642   4.545   6.277   5.893
  490TRP    HZ3 7643   4.496   6.183   5.866
  490TRP    CE3 7644   4.464   6.391   5.910
  490TRP    HE3 7645   4.358   6.389   5.884
  490TRP    CD2 7646   4.530   6.507   5.954
  490TRP      C 7647   4.341   6.914   5.941
  490TRP      O 7648   4.327   6.887   5.823
  491PRO      N 7649   4.389   7.031   5.985
  491PRO     CD 7650   4.397   7.089   6.117
  491PRO    HD2 7651   4.492   7.057   6.159
  491PRO    HD3 7652   4.315   7.046   6.175
  491PRO     CG 7653   4.386   7.241   6.105
  491PRO    HG2 7654   4.425   7.295   6.191
  491PRO    HG3 7655   4.285   7.276   6.084
  491PRO     CB 7656   4.476   7.258   5.983
  491PRO    HB2 7657   4.582   7.252   6.006
  491PRO    HB3 7658   4.456   7.351   5.929
  491PRO     CA 7659   4.435   7.139   5.898
  491PRO     HA 7660   4.351   7.172   5.837
  491PRO      C 7661   4.548   7.094   5.808
  491PRO      O 7662   4.634   7.019   5.853
  492VAL      N 7663   4.563   7.155   5.689
  492VAL      H 7664   4.476   7.192   5.653
  492VAL     CA 7665   4.679   7.160   5.604
  492VAL     HA 7666   4.720   7.061   5.583
  492VAL     CB 7667   4.636   7.224   5.472
  492VAL     HB 7668   4.587   7.319   5.494
  492VAL    CG1 7669   4.756   7.248   5.380
  492VAL   HG11 7670   4.805   7.153   5.358
  492VAL   HG12 7671   4.722   7.294   5.287
  492VAL   HG13 7672   4.827   7.315   5.429
  492VAL    CG2 7673   4.535   7.138   5.397
  492VAL   HG21 7674   4.446   7.124   5.459
  492VAL   HG22 7675   4.507   7.187   5.304
  492VAL   HG23 7676   4.579   7.041   5.375
  492VAL      C 7677   4.793   7.226   5.681
  492VAL      O 7678   4.776   7.341   5.720
  493PHE      N 7679   4.906   7.156   5.690
  493PHE      H 7680   4.909   7.059   5.663
  493PHE     CA 7681   5.025   7.215   5.748
  493PHE     HA 7682   5.004   7.256   5.847
  493PHE     CB 7683   5.131   7.106   5.762
  493PHE    HB2 7684   5.099   7.005   5.786
  493PHE    HB3 7685   5.160   7.111   5.657
  493PHE     CG 7686   5.256   7.132   5.842
  493PHE    CD1 7687   5.349   7.232   5.810
  493PHE    HD1 7688   5.332   7.302   5.729
  493PHE    CE1 7689   5.467   7.240   5.886
  493PHE    HE1 7690   5.551   7.298   5.849
  493PHE     CZ 7691   5.477   7.174   6.008
  493PHE     HZ 7692   5.565   7.189   6.070
  493PHE    CE2 7693   5.375   7.089   6.051
  493PHE    HE2 7694   5.383   7.032   6.144
  493PHE    CD2 7695   5.260   7.078   5.971
  493PHE    HD2 7696   5.172   7.027   6.009
  493PHE      C 7697   5.068   7.333   5.662
  493PHE      O 7698   5.078   7.323   5.540
  494LYS      N 7699   5.108   7.435   5.739
  494LYS      H 7700   5.080   7.430   5.836
  494LYS     CA 7701   5.181   7.552   5.695
  494LYS     HA 7702   5.229   7.532   5.599
  494LYS     CB 7703   5.085   7.669   5.678
  494LYS    HB2 7704   5.065   7.703   5.780
  494LYS    HB3 7705   5.143   7.745   5.626
  494LYS     CG 7706   4.952   7.646   5.604
  494LYS    HG2 7707   4.969   7.635   5.497
  494LYS    HG3 7708   4.902   7.557   5.642
  494LYS     CD 7709   4.864   7.768   5.629
  494LYS    HD2 7710   4.864   7.787   5.736
  494LYS    HD3 7711   4.909   7.852   5.577
  494LYS     CE 7712   4.720   7.750   5.581
  494LYS    HE2 7713   4.681   7.665   5.638
  494LYS    HE3 7714   4.668   7.841   5.612
  494LYS     NZ 7715   4.698   7.727   5.438
  494LYS    HZ1 7716   4.746   7.643   5.410
  494LYS    HZ2 7717   4.599   7.717   5.420
  494LYS    HZ3 7718   4.734   7.805   5.385
  494LYS      C 7719   5.292   7.589   5.791
  494LYS      O 7720   5.279   7.565   5.911
  495SER      N 7721   5.398   7.655   5.743
  495SER      H 7722   5.388   7.682   5.646
  495SER     CA 7723   5.524   7.681   5.809
  495SER     HA 7724   5.573   7.589   5.841
  495SER     CB 7725   5.613   7.750   5.706
  495SER    HB2 7726   5.638   7.678   5.628
  495SER    HB3 7727   5.558   7.833   5.663
  495SER     OG 7728   5.732   7.798   5.765
  495SER     HG 7729   5.786   7.841   5.698
  495SER      C 7730   5.521   7.759   5.940
  495SER      O 7731   5.615   7.766   6.019
  496THR      N 7732   5.410   7.825   5.975
  496THR      H 7733   5.327   7.816   5.918
  496THR     CA 7734   5.407   7.917   6.087
  496THR     HA 7735   5.502   7.932   6.138
  496THR     CB 7736   5.356   8.052   6.039
  496THR     HB 7737   5.310   8.101   6.125
  496THR    CG2 7738   5.463   8.143   5.980
  496THR   HG21 7739   5.509   8.094   5.894
  496THR   HG22 7740   5.418   8.237   5.948
  496THR   HG23 7741   5.539   8.163   6.055
  496THR    OG1 7742   5.249   8.036   5.949
  496THR    HG1 7743   5.218   8.122   5.920
  496THR      C 7744   5.322   7.855   6.197
  496THR      O 7745   5.376   7.825   6.304
  497GLU      N 7746   5.198   7.814   6.166
  497GLU      H 7747   5.173   7.829   6.069
  497GLU     CA 7748   5.099   7.757   6.255
  497GLU     HA 7749   5.094   7.813   6.348
  497GLU     CB 7750   4.963   7.764   6.187
  497GLU    HB2 7751   4.896   7.700   6.245
  497GLU    HB3 7752   4.930   7.868   6.195
  497GLU     CG 7753   4.960   7.721   6.041
  497GLU    HG2 7754   4.898   7.788   5.982
  497GLU    HG3 7755   5.062   7.722   6.002
  497GLU     CD 7756   4.904   7.579   6.032
  497GLU    OE1 7757   4.989   7.491   6.012
  497GLU    OE2 7758   4.782   7.558   6.047
  497GLU      C 7759   5.136   7.614   6.290
  497GLU      O 7760   5.111   7.571   6.403
  498GLN      N 7761   5.199   7.538   6.201
  498GLN      H 7762   5.200   7.578   6.108
  498GLN     CA 7763   5.255   7.405   6.219
  498GLN     HA 7764   5.265   7.353   6.124
  498GLN     CB 7765   5.394   7.421   6.280
  498GLN    HB2 7766   5.383   7.478   6.372
  498GLN    HB3 7767   5.432   7.321   6.303
  498GLN     CG 7768   5.493   7.493   6.187
  498GLN    HG2 7769   5.523   7.440   6.097
  498GLN    HG3 7770   5.452   7.591   6.160
  498GLN     CD 7771   5.616   7.514   6.275
  498GLN    OE1 7772   5.669   7.421   6.335
  498GLN    NE2 7773   5.668   7.636   6.276
  498GLN   HE21 7774   5.749   7.655   6.333
  498GLN   HE22 7775   5.626   7.709   6.220
  498GLN      C 7776   5.163   7.317   6.301
  498GLN      O 7777   5.209   7.259   6.400
  499LYS      N 7778   5.032   7.314   6.275
  499LYS      H 7779   5.005   7.367   6.194
  499LYS     CA 7780   4.932   7.234   6.341
  499LYS     HA 7781   4.946   7.247   6.448
  499LYS     CB 7782   4.788   7.268   6.306
  499LYS    HB2 7783   4.775   7.266   6.198
  499LYS    HB3 7784   4.721   7.195   6.352
  499LYS     CG 7785   4.755   7.408   6.359
  499LYS    HG2 7786   4.790   7.416   6.462
  499LYS    HG3 7787   4.806   7.482   6.297
  499LYS     CD 7788   4.605   7.433   6.355
  499LYS    HD2 7789   4.567   7.421   6.254
  499LYS    HD3 7790   4.553   7.365   6.422
  499LYS     CE 7791   4.582   7.577   6.401
  499LYS    HE2 7792   4.613   7.584   6.505
  499LYS    HE3 7793   4.644   7.642   6.340
  499LYS     NZ 7794   4.442   7.618   6.389
  499LYS    HZ1 7795   4.384   7.558   6.446
  499LYS    HZ2 7796   4.432   7.713   6.420
  499LYS    HZ3 7797   4.413   7.611   6.292
  499LYS      C 7798   4.947   7.093   6.286
  499LYS      O 7799   4.947   7.070   6.165
  500TYR      N 7800   4.964   6.997   6.378
  500TYR      H 7801   4.981   7.037   6.469
  500TYR     CA 7802   4.976   6.854   6.363
  500TYR     HA 7803   4.957   6.830   6.258
  500TYR     CB 7804   5.112   6.796   6.402
  500TYR    HB2 7805   5.111   6.688   6.386
  500TYR    HB3 7806   5.181   6.843   6.332
  500TYR     CG 7807   5.157   6.825   6.543
  500TYR    CD1 7808   5.177   6.715   6.626
  500TYR    HD1 7809   5.164   6.612   6.591
  500TYR    CE1 7810   5.216   6.740   6.759
  500TYR    HE1 7811   5.227   6.654   6.825
  500TYR     CZ 7812   5.236   6.869   6.809
  500TYR     OH 7813   5.278   6.877   6.938
  500TYR     HH 7814   5.289   6.791   6.979
  500TYR    CE2 7815   5.216   6.978   6.721
  500TYR    HE2 7816   5.225   7.080   6.758
  500TYR    CD2 7817   5.185   6.955   6.587
  500TYR    HD2 7818   5.183   7.038   6.517
  500TYR      C 7819   4.864   6.776   6.431
  500TYR      O 7820   4.820   6.806   6.541
  501LEU      N 7821   4.828   6.661   6.374
  501LEU      H 7822   4.859   6.636   6.281
  501LEU     CA 7823   4.729   6.577   6.439
  501LEU     HA 7824   4.675   6.637   6.512
  501LEU     CB 7825   4.629   6.518   6.340
  501LEU    HB2 7826   4.580   6.610   6.307
  501LEU    HB3 7827   4.683   6.474   6.257
  501LEU     CG 7828   4.524   6.420   6.390
  501LEU     HG 7829   4.575   6.334   6.433
  501LEU    CD1 7830   4.433   6.483   6.496
  501LEU   HD11 7831   4.382   6.569   6.453
  501LEU   HD12 7832   4.359   6.410   6.529
  501LEU   HD13 7833   4.493   6.515   6.581
  501LEU    CD2 7834   4.452   6.367   6.266
  501LEU   HD21 7835   4.524   6.317   6.201
  501LEU   HD22 7836   4.375   6.296   6.296
  501LEU   HD23 7837   4.406   6.450   6.213
  501LEU      C 7838   4.798   6.472   6.526
  501LEU      O 7839   4.878   6.396   6.472
  502THR      N 7840   4.782   6.475   6.658
  502THR      H 7841   4.733   6.552   6.700
  502THR     CA 7842   4.841   6.376   6.745
  502THR     HA 7843   4.935   6.334   6.710
  502THR     CB 7844   4.863   6.436   6.882
  502THR     HB 7845   4.765   6.473   6.912
  502THR    CG2 7846   4.921   6.347   6.993
  502THR   HG21 7847   5.019   6.310   6.963
  502THR   HG22 7848   4.931   6.405   7.085
  502THR   HG23 7849   4.854   6.262   7.010
  502THR    OG1 7850   4.943   6.553   6.875
  502THR    HG1 7851   4.955   6.589   6.963
  502THR      C 7852   4.745   6.257   6.740
  502THR      O 7853   4.627   6.274   6.769
  503LEU      N 7854   4.793   6.140   6.700
  503LEU      H 7855   4.886   6.134   6.662
  503LEU     CA 7856   4.712   6.019   6.704
  503LEU     HA 7857   4.608   6.044   6.683
  503LEU     CB 7858   4.760   5.918   6.599
  503LEU    HB2 7859   4.862   5.897   6.631
  503LEU    HB3 7860   4.698   5.830   6.617
  503LEU     CG 7861   4.759   5.951   6.450
  503LEU     HG 7862   4.802   6.051   6.439
  503LEU    CD1 7863   4.837   5.853   6.364
  503LEU   HD11 7864   4.795   5.753   6.375
  503LEU   HD12 7865   4.831   5.884   6.260
  503LEU   HD13 7866   4.941   5.852   6.396
  503LEU    CD2 7867   4.616   5.953   6.398
  503LEU   HD21 7868   4.559   6.029   6.452
  503LEU   HD22 7869   4.616   5.977   6.292
  503LEU   HD23 7870   4.570   5.855   6.413
  503LEU      C 7871   4.715   5.956   6.841
  503LEU      O 7872   4.824   5.954   6.900
  504ASN      N 7873   4.606   5.908   6.901
  504ASN      H 7874   4.518   5.918   6.853
  504ASN     CA 7875   4.606   5.844   7.032
  504ASN     HA 7876   4.695   5.783   7.043
  504ASN     CB 7877   4.605   5.949   7.143
  504ASN    HB2 7878   4.697   6.008   7.142
  504ASN    HB3 7879   4.521   6.012   7.114
  504ASN     CG 7880   4.581   5.899   7.286
  504ASN    OD1 7881   4.482   5.832   7.311
  504ASN    ND2 7882   4.677   5.921   7.376
  504ASN   HD21 7883   4.665   5.890   7.471
  504ASN   HD22 7884   4.761   5.969   7.349
  504ASN      C 7885   4.482   5.758   7.035
  504ASN      O 7886   4.374   5.798   6.989
  505THR      N 7887   4.496   5.641   7.097
  505THR      H 7888   4.588   5.624   7.136
  505THR     CA 7889   4.393   5.539   7.116
  505THR     HA 7890   4.367   5.492   7.021
  505THR     CB 7891   4.442   5.431   7.212
  505THR     HB 7892   4.352   5.385   7.253
  505THR    CG2 7893   4.532   5.323   7.154
  505THR   HG21 7894   4.622   5.369   7.113
  505THR   HG22 7895   4.560   5.253   7.233
  505THR   HG23 7896   4.479   5.270   7.075
  505THR    OG1 7897   4.516   5.479   7.322
  505THR    HG1 7898   4.543   5.405   7.377
  505THR      C 7899   4.262   5.585   7.177
  505THR      O 7900   4.165   5.515   7.145
  506GLU      N 7901   4.257   5.698   7.246
  506GLU      H 7902   4.344   5.741   7.273
  506GLU     CA 7903   4.133   5.760   7.290
  506GLU     HA 7904   4.047   5.717   7.239
  506GLU     CB 7905   4.119   5.733   7.440
  506GLU    HB2 7906   4.200   5.792   7.484
  506GLU    HB3 7907   4.023   5.779   7.465
  506GLU     CG 7908   4.123   5.591   7.496
  506GLU    HG2 7909   4.202   5.547   7.435
  506GLU    HG3 7910   4.154   5.592   7.601
  506GLU     CD 7911   3.995   5.509   7.481
  506GLU    OE1 7912   3.882   5.559   7.506
  506GLU    OE2 7913   4.012   5.389   7.455
  506GLU      C 7914   4.112   5.909   7.267
  506GLU      O 7915   4.003   5.965   7.253
  507SER      N 7916   4.227   5.974   7.247
  507SER      H 7917   4.311   5.920   7.232
  507SER     CA 7918   4.238   6.118   7.255
  507SER     HA 7919   4.139   6.164   7.261
  507SER     CB 7920   4.317   6.154   7.382
  507SER    HB2 7921   4.423   6.138   7.363
  507SER    HB3 7922   4.300   6.259   7.406
  507SER     OG 7923   4.276   6.074   7.491
  507SER     HG 7924   4.326   6.098   7.569
  507SER      C 7925   4.300   6.187   7.134
  507SER      O 7926   4.371   6.284   7.157
  508THR      N 7927   4.284   6.139   7.010
  508THR      H 7928   4.254   6.043   7.005
  508THR     CA 7929   4.321   6.206   6.887
  508THR     HA 7930   4.430   6.208   6.882
  508THR     CB 7931   4.268   6.136   6.763
  508THR     HB 7932   4.160   6.136   6.777
  508THR    CG2 7933   4.301   6.190   6.624
  508THR   HG21 7934   4.409   6.190   6.610
  508THR   HG22 7935   4.254   6.127   6.548
  508THR   HG23 7936   4.263   6.292   6.615
  508THR    OG1 7937   4.320   6.004   6.760
  508THR    HG1 7938   4.287   5.958   6.682
  508THR      C 7939   4.283   6.353   6.898
  508THR      O 7940   4.172   6.383   6.941
  509ARG      N 7941   4.373   6.443   6.855
  509ARG      H 7942   4.458   6.405   6.815
  509ARG     CA 7943   4.365   6.586   6.876
  509ARG     HA 7944   4.271   6.627   6.838
  509ARG     CB 7945   4.371   6.609   7.026
  509ARG    HB2 7946   4.314   6.699   7.047
  509ARG    HB3 7947   4.323   6.523   7.074
  509ARG     CG 7948   4.513   6.625   7.080
  509ARG    HG2 7949   4.575   6.538   7.058
  509ARG    HG3 7950   4.561   6.715   7.041
  509ARG     CD 7951   4.496   6.638   7.231
  509ARG    HD2 7952   4.439   6.729   7.250
  509ARG    HD3 7953   4.440   6.551   7.266
  509ARG     NE 7954   4.621   6.645   7.305
  509ARG     HE 7955   4.660   6.737   7.318
  509ARG     CZ 7956   4.694   6.538   7.343
  509ARG    NH1 7957   4.658   6.412   7.316
  509ARG   HH11 7958   4.573   6.394   7.265
  509ARG   HH12 7959   4.716   6.335   7.347
  509ARG    NH2 7960   4.801   6.539   7.424
  509ARG   HH21 7961   4.834   6.626   7.463
  509ARG   HH22 7962   4.848   6.452   7.446
  509ARG      C 7963   4.465   6.670   6.797
  509ARG      O 7964   4.574   6.628   6.756
  510ILE      N 7965   4.438   6.799   6.784
  510ILE      H 7966   4.343   6.823   6.809
  510ILE     CA 7967   4.519   6.899   6.716
  510ILE     HA 7968   4.594   6.849   6.655
  510ILE     CB 7969   4.428   6.983   6.627
  510ILE     HB 7970   4.346   7.026   6.684
  510ILE    CG2 7971   4.515   7.096   6.571
  510ILE   HG21 7972   4.597   7.053   6.514
  510ILE   HG22 7973   4.455   7.160   6.506
  510ILE   HG23 7974   4.555   7.155   6.653
  510ILE    CG1 7975   4.365   6.910   6.508
  510ILE   HG12 7976   4.302   6.831   6.550
  510ILE   HG13 7977   4.302   6.983   6.457
  510ILE    CD1 7978   4.463   6.849   6.408
  510ILE   HD11 7979   4.526   6.776   6.459
  510ILE   HD12 7980   4.408   6.800   6.328
  510ILE   HD13 7981   4.526   6.928   6.366
  510ILE      C 7982   4.610   6.965   6.818
  510ILE      O 7983   4.557   6.992   6.926
  511MET      N 7984   4.735   6.996   6.784
  511MET      H 7985   4.763   6.951   6.698
  511MET     CA 7986   4.834   7.073   6.856
  511MET     HA 7987   4.786   7.151   6.916
  511MET     CB 7988   4.911   6.979   6.950
  511MET    HB2 7989   4.955   6.902   6.887
  511MET    HB3 7990   4.990   7.038   6.996
  511MET     CG 7991   4.827   6.914   7.059
  511MET    HG2 7992   4.743   6.979   7.084
  511MET    HG3 7993   4.790   6.818   7.024
  511MET     SD 7994   4.929   6.889   7.206
  511MET     CE 7995   4.980   6.721   7.164
  511MET    HE1 7996   5.033   6.722   7.069
  511MET    HE2 7997   5.046   6.682   7.242
  511MET    HE3 7998   4.892   6.657   7.156
  511MET      C 7999   4.922   7.148   6.758
  511MET      O 8000   4.933   7.107   6.642
  512THR      N 8001   4.993   7.252   6.807
  512THR      H 8002   4.985   7.267   6.907
  512THR     CA 8003   5.068   7.348   6.729
  512THR     HA 8004   5.072   7.309   6.627
  512THR     CB 8005   4.998   7.484   6.726
  512THR     HB 8006   4.901   7.469   6.679
  512THR    CG2 8007   4.979   7.547   6.864
  512THR   HG21 8008   5.076   7.562   6.911
  512THR   HG22 8009   4.929   7.643   6.853
  512THR   HG23 8010   4.918   7.481   6.926
  512THR    OG1 8011   5.068   7.586   6.659
  512THR    HG1 8012   5.017   7.667   6.662
  512THR      C 8013   5.213   7.364   6.772
  512THR      O 8014   5.238   7.346   6.891
  513LYS      N 8015   5.303   7.390   6.677
  513LYS      H 8016   5.266   7.395   6.583
  513LYS     CA 8017   5.446   7.400   6.695
  513LYS     HA 8018   5.500   7.390   6.601
  513LYS     CB 8019   5.472   7.539   6.751
  513LYS    HB2 8020   5.405   7.558   6.835
  513LYS    HB3 8021   5.575   7.546   6.785
  513LYS     CG 8022   5.447   7.643   6.642
  513LYS    HG2 8023   5.500   7.608   6.553
  513LYS    HG3 8024   5.340   7.643   6.623
  513LYS     CD 8025   5.492   7.784   6.676
  513LYS    HD2 8026   5.583   7.778   6.736
  513LYS    HD3 8027   5.513   7.837   6.583
  513LYS     CE 8028   5.385   7.859   6.754
  513LYS    HE2 8029   5.390   7.965   6.731
  513LYS    HE3 8030   5.286   7.821   6.728
  513LYS     NZ 8031   5.409   7.839   6.899
  513LYS    HZ1 8032   5.500   7.875   6.923
  513LYS    HZ2 8033   5.339   7.888   6.952
  513LYS    HZ3 8034   5.404   7.740   6.921
  513LYS      C 8035   5.511   7.291   6.779
  513LYS      O 8036   5.559   7.317   6.889
  514LEU      N 8037   5.527   7.174   6.716
  514LEU      H 8038   5.473   7.154   6.633
  514LEU     CA 8039   5.608   7.068   6.773
  514LEU     HA 8040   5.578   7.046   6.875
  514LEU     CB 8041   5.587   6.943   6.688
  514LEU    HB2 8042   5.478   6.937   6.690
  514LEU    HB3 8043   5.621   6.962   6.586
  514LEU     CG 8044   5.646   6.812   6.737
  514LEU     HG 8045   5.754   6.827   6.737
  514LEU    CD1 8046   5.602   6.762   6.875
  514LEU   HD11 8047   5.494   6.747   6.876
  514LEU   HD12 8048   5.652   6.668   6.897
  514LEU   HD13 8049   5.629   6.836   6.951
  514LEU    CD2 8050   5.626   6.699   6.637
  514LEU   HD21 8051   5.674   6.725   6.543
  514LEU   HD22 8052   5.670   6.607   6.676
  514LEU   HD23 8053   5.519   6.684   6.620
  514LEU      C 8054   5.753   7.112   6.790
  514LEU      O 8055   5.815   7.151   6.691
  515ARG      N 8056   5.821   7.091   6.904
  515ARG      H 8057   5.753   7.082   6.978
  515ARG     CA 8058   5.960   7.105   6.941
  515ARG     HA 8059   5.974   7.120   7.048
  515ARG     CB 8060   6.022   6.971   6.902
  515ARG    HB2 8061   5.994   6.956   6.798
  515ARG    HB3 8062   6.130   6.986   6.909
  515ARG     CG 8063   5.983   6.848   6.983
  515ARG    HG2 8064   5.874   6.844   6.990
  515ARG    HG3 8065   6.019   6.759   6.931
  515ARG     CD 8066   6.043   6.853   7.123
  515ARG    HD2 8067   6.150   6.835   7.118
  515ARG    HD3 8068   6.025   6.951   7.167
  515ARG     NE 8069   5.983   6.751   7.208
  515ARG     HE 8070   5.925   6.793   7.279
  515ARG     CZ 8071   5.981   6.617   7.195
  515ARG    NH1 8072   6.065   6.545   7.120
  515ARG   HH11 8073   6.137   6.591   7.067
  515ARG   HH12 8074   6.056   6.444   7.117
  515ARG    NH2 8075   5.901   6.547   7.276
  515ARG   HH21 8076   5.844   6.595   7.344
  515ARG   HH22 8077   5.898   6.446   7.268
  515ARG      C 8078   6.032   7.233   6.905
  515ARG      O 8079   6.153   7.228   6.880
  516ALA      N 8080   5.969   7.350   6.896
  516ALA      H 8081   5.873   7.345   6.928
  516ALA     CA 8082   6.013   7.472   6.830
  516ALA     HA 8083   6.026   7.437   6.728
  516ALA     CB 8084   5.901   7.575   6.832
  516ALA    HB1 8085   5.887   7.612   6.934
  516ALA    HB2 8086   5.927   7.658   6.767
  516ALA    HB3 8087   5.809   7.529   6.797
  516ALA      C 8088   6.147   7.530   6.873
  516ALA      O 8089   6.239   7.546   6.792
  517GLN      N 8090   6.173   7.537   7.003
  517GLN      H 8091   6.095   7.519   7.065
  517GLN     CA 8092   6.300   7.573   7.062
  517GLN     HA 8093   6.332   7.671   7.026
  517GLN     CB 8094   6.285   7.579   7.213
  517GLN    HB2 8095   6.305   7.476   7.243
  517GLN    HB3 8096   6.368   7.642   7.243
  517GLN     CG 8097   6.157   7.628   7.280
  517GLN    HG2 8098   6.181   7.665   7.380
  517GLN    HG3 8099   6.106   7.706   7.223
  517GLN     CD 8100   6.064   7.509   7.294
  517GLN    OE1 8101   5.975   7.479   7.214
  517GLN    NE2 8102   6.068   7.427   7.400
  517GLN   HE21 8103   6.004   7.349   7.405
  517GLN   HE22 8104   6.135   7.444   7.474
  517GLN      C 8105   6.407   7.474   7.020
  517GLN      O 8106   6.510   7.518   6.971
  518GLN      N 8107   6.380   7.343   7.033
  518GLN      H 8108   6.297   7.315   7.082
  518GLN     CA 8109   6.474   7.240   6.992
  518GLN     HA 8110   6.571   7.264   7.036
  518GLN     CB 8111   6.434   7.098   7.035
  518GLN    HB2 8112   6.342   7.071   6.984
  518GLN    HB3 8113   6.513   7.029   7.006
  518GLN     CG 8114   6.413   7.091   7.187
  518GLN    HG2 8115   6.414   6.983   7.200
  518GLN    HG3 8116   6.500   7.134   7.236
  518GLN     CD 8117   6.288   7.146   7.253
  518GLN    OE1 8118   6.193   7.189   7.189
  518GLN    NE2 8119   6.284   7.161   7.386
  518GLN   HE21 8120   6.201   7.198   7.430
  518GLN   HE22 8121   6.364   7.136   7.442
  518GLN      C 8122   6.502   7.247   6.844
  518GLN      O 8123   6.616   7.252   6.797
  519CYX      N 8124   6.396   7.267   6.764
  519CYX      H 8125   6.302   7.256   6.800
  519CYX     CA 8126   6.413   7.282   6.620
  519CYX     HA 8127   6.472   7.201   6.578
  519CYX     CB 8128   6.273   7.278   6.559
  519CYX    HB2 8129   6.213   7.204   6.611
  519CYX    HB3 8130   6.226   7.376   6.569
  519CYX     SG 8131   6.229   7.252   6.386
  519CYX      C 8132   6.503   7.400   6.585
  519CYX      O 8133   6.592   7.388   6.500
  520ARG      N 8134   6.494   7.511   6.658
  520ARG      H 8135   6.418   7.520   6.724
  520ARG     CA 8136   6.580   7.626   6.636
  520ARG     HA 8137   6.580   7.654   6.531
  520ARG     CB 8138   6.528   7.744   6.718
  520ARG    HB2 8139   6.430   7.774   6.680
  520ARG    HB3 8140   6.519   7.714   6.822
  520ARG     CG 8141   6.624   7.861   6.707
  520ARG    HG2 8142   6.715   7.834   6.760
  520ARG    HG3 8143   6.647   7.876   6.601
  520ARG     CD 8144   6.567   7.990   6.765
  520ARG    HD2 8145   6.632   8.073   6.738
  520ARG    HD3 8146   6.467   8.007   6.724
  520ARG     NE 8147   6.557   7.983   6.912
  520ARG     HE 8148   6.605   7.900   6.942
  520ARG     CZ 8149   6.502   8.062   7.005
  520ARG    NH1 8150   6.451   8.181   6.970
  520ARG   HH11 8151   6.454   8.211   6.873
  520ARG   HH12 8152   6.410   8.240   7.040
  520ARG    NH2 8153   6.491   8.030   7.134
  520ARG   HH21 8154   6.526   7.941   7.167
  520ARG   HH22 8155   6.448   8.095   7.198
  520ARG      C 8156   6.726   7.591   6.661
  520ARG      O 8157   6.803   7.607   6.567
  521PHE      N 8158   6.757   7.534   6.778
  521PHE      H 8159   6.677   7.520   6.838
  521PHE     CA 8160   6.887   7.490   6.826
  521PHE     HA 8161   6.956   7.574   6.836
  521PHE     CB 8162   6.867   7.427   6.963
  521PHE    HB2 8163   6.825   7.493   7.038
  521PHE    HB3 8164   6.799   7.344   6.945
  521PHE     CG 8165   6.992   7.368   7.023
  521PHE    CD1 8166   7.003   7.228   7.020
  521PHE    HD1 8167   6.926   7.166   6.974
  521PHE    CE1 8168   7.116   7.168   7.077
  521PHE    HE1 8169   7.122   7.059   7.084
  521PHE     CZ 8170   7.220   7.247   7.125
  521PHE     HZ 8171   7.311   7.201   7.162
  521PHE    CE2 8172   7.207   7.386   7.126
  521PHE    HE2 8173   7.285   7.445   7.175
  521PHE    CD2 8174   7.097   7.450   7.066
  521PHE    HD2 8175   7.096   7.558   7.055
  521PHE      C 8176   6.950   7.386   6.735
  521PHE      O 8177   7.062   7.412   6.689
  522TRP      N 8178   6.886   7.277   6.693
  522TRP      H 8179   6.795   7.258   6.733
  522TRP     CA 8180   6.938   7.185   6.594
  522TRP     HA 8181   7.038   7.150   6.620
  522TRP     CB 8182   6.843   7.065   6.591
  522TRP    HB2 8183   6.742   7.102   6.574
  522TRP    HB3 8184   6.869   6.992   6.514
  522TRP     CG 8185   6.840   6.991   6.721
  522TRP    CD1 8186   6.729   6.966   6.792
  522TRP    HD1 8187   6.636   7.004   6.751
  522TRP    NE1 8188   6.759   6.894   6.907
  522TRP    HE1 8189   6.691   6.868   6.976
  522TRP    CE2 8190   6.894   6.866   6.913
  522TRP    CZ2 8191   6.972   6.791   7.001
  522TRP    HZ2 8192   6.921   6.753   7.090
  522TRP    CH2 8193   7.108   6.768   6.973
  522TRP    HH2 8194   7.170   6.704   7.036
  522TRP    CZ3 8195   7.166   6.829   6.861
  522TRP    HZ3 8196   7.270   6.817   6.832
  522TRP    CE3 8197   7.085   6.911   6.782
  522TRP    HE3 8198   7.136   6.931   6.688
  522TRP    CD2 8199   6.949   6.936   6.802
  522TRP      C 8200   6.953   7.229   6.450
  522TRP      O 8201   7.040   7.171   6.384
  523THR      N 8202   6.879   7.327   6.399
  523THR      H 8203   6.813   7.364   6.466
  523THR     CA 8204   6.877   7.380   6.263
  523THR     HA 8205   6.909   7.305   6.191
  523THR     CB 8206   6.736   7.424   6.228
  523THR     HB 8207   6.708   7.495   6.305
  523THR    CG2 8208   6.715   7.487   6.090
  523THR   HG21 8209   6.743   7.416   6.013
  523THR   HG22 8210   6.610   7.514   6.078
  523THR   HG23 8211   6.777   7.576   6.081
  523THR    OG1 8212   6.653   7.309   6.236
  523THR    HG1 8213   6.563   7.333   6.214
  523THR      C 8214   6.976   7.494   6.246
  523THR      O 8215   7.027   7.511   6.136
  524SER      N 8216   6.996   7.568   6.356
  524SER      H 8217   6.951   7.545   6.444
  524SER     CA 8218   7.069   7.693   6.347
  524SER     HA 8219   7.107   7.711   6.246
  524SER     CB 8220   6.969   7.803   6.381
  524SER    HB2 8221   6.885   7.793   6.312
  524SER    HB3 8222   6.934   7.785   6.483
  524SER     OG 8223   7.022   7.933   6.372
  524SER     HG 8224   6.954   7.997   6.395
  524SER      C 8225   7.198   7.697   6.428
  524SER      O 8226   7.299   7.750   6.383
  525PHE      N 8227   7.187   7.652   6.554
  525PHE      H 8228   7.099   7.614   6.587
  525PHE     CA 8229   7.297   7.664   6.648
  525PHE     HA 8230   7.349   7.758   6.631
  525PHE     CB 8231   7.247   7.662   6.792
  525PHE    HB2 8232   7.168   7.737   6.796
  525PHE    HB3 8233   7.208   7.567   6.828
  525PHE     CG 8234   7.354   7.705   6.890
  525PHE    CD1 8235   7.427   7.610   6.962
  525PHE    HD1 8236   7.410   7.504   6.943
  525PHE    CE1 8237   7.521   7.650   7.058
  525PHE    HE1 8238   7.581   7.578   7.115
  525PHE     CZ 8239   7.537   7.787   7.080
  525PHE     HZ 8240   7.613   7.817   7.152
  525PHE    CE2 8241   7.461   7.884   7.014
  525PHE    HE2 8242   7.472   7.990   7.036
  525PHE    CD2 8243   7.369   7.842   6.918
  525PHE    HD2 8244   7.309   7.915   6.865
  525PHE      C 8245   7.402   7.557   6.628
  525PHE      O 8246   7.521   7.581   6.611
  526PHE      N 8247   7.357   7.431   6.630
  526PHE      H 8248   7.258   7.420   6.645
  526PHE     CA 8249   7.440   7.312   6.630
  526PHE     HA 8250   7.523   7.316   6.700
  526PHE     CB 8251   7.341   7.205   6.677
  526PHE    HB2 8252   7.279   7.269   6.740
  526PHE    HB3 8253   7.278   7.150   6.607
  526PHE     CG 8254   7.404   7.103   6.768
  526PHE    CD1 8255   7.453   7.141   6.894
  526PHE    HD1 8256   7.423   7.236   6.938
  526PHE    CE1 8257   7.541   7.056   6.963
  526PHE    HE1 8258   7.579   7.095   7.058
  526PHE     CZ 8259   7.581   6.930   6.919
  526PHE     HZ 8260   7.647   6.861   6.972
  526PHE    CE2 8261   7.528   6.894   6.795
  526PHE    HE2 8262   7.555   6.795   6.757
  526PHE    CD2 8263   7.444   6.977   6.720
  526PHE    HD2 8264   7.408   6.944   6.622
  526PHE      C 8265   7.520   7.277   6.506
  526PHE      O 8266   7.629   7.222   6.516
  527PRO      N 8267   7.476   7.332   6.391
  527PRO     CD 8268   7.339   7.352   6.349
  527PRO    HD2 8269   7.307   7.448   6.389
  527PRO    HD3 8270   7.280   7.272   6.395
  527PRO     CG 8271   7.334   7.348   6.197
  527PRO    HG2 8272   7.261   7.418   6.157
  527PRO    HG3 8273   7.312   7.248   6.160
  527PRO     CB 8274   7.476   7.389   6.160
  527PRO    HB2 8275   7.483   7.498   6.159
  527PRO    HB3 8276   7.510   7.349   6.064
  527PRO     CA 8277   7.561   7.333   6.273
  527PRO     HA 8278   7.589   7.231   6.247
  527PRO      C 8279   7.686   7.414   6.302
  527PRO      O 8280   7.794   7.369   6.264
  528LYS      N 8281   7.687   7.528   6.373
  528LYS      H 8282   7.596   7.569   6.388
  528LYS     CA 8283   7.803   7.601   6.418
  528LYS     HA 8284   7.879   7.603   6.340
  528LYS     CB 8285   7.764   7.744   6.451
  528LYS    HB2 8286   7.679   7.743   6.519
  528LYS    HB3 8287   7.848   7.794   6.499
  528LYS     CG 8288   7.727   7.819   6.324
  528LYS    HG2 8289   7.797   7.787   6.247
  528LYS    HG3 8290   7.626   7.787   6.297
  528LYS     CD 8291   7.731   7.972   6.336
  528LYS    HD2 8292   7.826   8.004   6.379
  528LYS    HD3 8293   7.718   8.017   6.238
  528LYS     CE 8294   7.618   8.016   6.427
  528LYS    HE2 8295   7.609   7.944   6.508
  528LYS    HE3 8296   7.643   8.114   6.468
  528LYS     NZ 8297   7.490   8.024   6.355
  528LYS    HZ1 8298   7.467   7.933   6.317
  528LYS    HZ2 8299   7.417   8.054   6.419
  528LYS    HZ3 8300   7.498   8.091   6.280
  528LYS      C 8301   7.882   7.541   6.534
  528LYS      O 8302   8.002   7.568   6.548
  529VAL      N 8303   7.812   7.461   6.615
  529VAL      H 8304   7.712   7.469   6.621
  529VAL     CA 8305   7.879   7.369   6.705
  529VAL     HA 8306   7.949   7.429   6.763
  529VAL     CB 8307   7.782   7.300   6.801
  529VAL     HB 8308   7.707   7.253   6.738
  529VAL    CG1 8309   7.841   7.196   6.896
  529VAL   HG11 8310   7.916   7.243   6.959
  529VAL   HG12 8311   7.762   7.155   6.959
  529VAL   HG13 8312   7.887   7.116   6.838
  529VAL    CG2 8313   7.723   7.406   6.894
  529VAL   HG21 8314   7.670   7.481   6.835
  529VAL   HG22 8315   7.653   7.359   6.963
  529VAL   HG23 8316   7.803   7.454   6.950
  529VAL      C 8317   7.964   7.264   6.634
  529VAL      O 8318   8.081   7.258   6.671
  530LEU      N 8319   7.914   7.195   6.531
  530LEU      H 8320   7.819   7.209   6.501
  530LEU     CA 8321   7.993   7.095   6.463
  530LEU     HA 8322   8.050   7.033   6.532
  530LEU     CB 8323   7.893   7.007   6.391
  530LEU    HB2 8324   7.824   7.071   6.335
  530LEU    HB3 8325   7.949   6.945   6.321
  530LEU     CG 8326   7.814   6.918   6.487
  530LEU     HG 8327   7.782   6.976   6.573
  530LEU    CD1 8328   7.691   6.863   6.414
  530LEU   HD11 8329   7.723   6.805   6.328
  530LEU   HD12 8330   7.634   6.799   6.482
  530LEU   HD13 8331   7.628   6.946   6.381
  530LEU    CD2 8332   7.895   6.799   6.536
  530LEU   HD21 8333   7.984   6.834   6.588
  530LEU   HD22 8334   7.834   6.739   6.604
  530LEU   HD23 8335   7.925   6.738   6.451
  530LEU      C 8336   8.098   7.145   6.365
  530LEU      O 8337   8.203   7.085   6.347
  531GLU      N 8338   8.077   7.265   6.309
  531GLU      H 8339   7.984   7.302   6.321
  531GLU     CA 8340   8.172   7.342   6.230
  531GLU     HA 8341   8.206   7.286   6.143
  531GLU     CB 8342   8.099   7.466   6.183
  531GLU    HB2 8343   8.028   7.498   6.259
  531GLU    HB3 8344   8.171   7.546   6.165
  531GLU     CG 8345   8.024   7.434   6.053
  531GLU    HG2 8346   8.098   7.409   5.977
  531GLU    HG3 8347   7.968   7.345   6.080
  531GLU     CD 8348   7.928   7.539   5.997
  531GLU    OE1 8349   7.889   7.513   5.882
  531GLU    OE2 8350   7.889   7.636   6.066
  531GLU      C 8351   8.296   7.374   6.314
  531GLU      O 8352   8.406   7.364   6.261
  532MET      N 8353   8.266   7.400   6.442
  532MET      H 8354   8.170   7.406   6.473
  532MET     CA 8355   8.372   7.430   6.538
  532MET     HA 8356   8.429   7.515   6.501
  532MET     CB 8357   8.319   7.464   6.676
  532MET    HB2 8358   8.221   7.510   6.665
  532MET    HB3 8359   8.309   7.371   6.733
  532MET     CG 8360   8.412   7.559   6.750
  532MET    HG2 8361   8.509   7.510   6.756
  532MET    HG3 8362   8.421   7.649   6.689
  532MET     SD 8363   8.357   7.605   6.917
  532MET     CE 8364   8.254   7.750   6.888
  532MET    HE1 8365   8.171   7.723   6.823
  532MET    HE2 8366   8.215   7.787   6.983
  532MET    HE3 8367   8.314   7.828   6.841
  532MET      C 8368   8.471   7.315   6.546
  532MET      O 8369   8.590   7.335   6.569
  533THR      N 8370   8.435   7.194   6.504
  533THR      H 8371   8.340   7.170   6.479
  533THR     CA 8372   8.536   7.091   6.494
  533THR     HA 8373   8.618   7.098   6.565
  533THR     CB 8374   8.472   6.953   6.506
  533THR     HB 8375   8.554   6.882   6.502
  533THR    CG2 8376   8.388   6.927   6.631
  533THR   HG21 8377   8.306   6.998   6.635
  533THR   HG22 8378   8.348   6.826   6.628
  533THR   HG23 8379   8.450   6.939   6.720
  533THR    OG1 8380   8.396   6.911   6.395
  533THR    HG1 8381   8.360   6.824   6.412
  533THR      C 8382   8.614   7.093   6.362
  533THR      O 8383   8.736   7.091   6.357
  534GLY      N 8384   8.536   7.111   6.256
  534GLY      H 8385   8.438   7.114   6.280
  534GLY     CA 8386   8.573   7.126   6.117
  534GLY    HA2 8387   8.593   7.028   6.075
  534GLY    HA3 8388   8.490   7.172   6.063
  534GLY      C 8389   8.697   7.213   6.102
  534GLY      O 8390   8.790   7.171   6.034
  535ASN      N 8391   8.700   7.322   6.179
  535ASN      H 8392   8.627   7.339   6.246
  535ASN     CA 8393   8.811   7.416   6.172
  535ASN     HA 8394   8.807   7.472   6.079
  535ASN     CB 8395   8.803   7.514   6.288
  535ASN    HB2 8396   8.800   7.448   6.375
  535ASN    HB3 8397   8.895   7.572   6.290
  535ASN     CG 8398   8.685   7.609   6.295
  535ASN    OD1 8399   8.599   7.617   6.208
  535ASN    ND2 8400   8.683   7.691   6.399
  535ASN   HD21 8401   8.607   7.757   6.410
  535ASN   HD22 8402   8.757   7.687   6.467
  535ASN      C 8403   8.950   7.355   6.184
  535ASN      O 8404   9.043   7.419   6.137
  536ILE      N 8405   8.961   7.238   6.248
  536ILE      H 8406   8.878   7.200   6.291
  536ILE     CA 8407   9.087   7.169   6.269
  536ILE     HA 8408   9.152   7.238   6.323
  536ILE     CB 8409   9.070   7.040   6.350
  536ILE     HB 8410   8.992   6.980   6.304
  536ILE    CG2 8411   9.199   6.961   6.354
  536ILE   HG21 8412   9.277   7.021   6.400
  536ILE   HG22 8413   9.184   6.870   6.412
  536ILE   HG23 8414   9.229   6.935   6.252
  536ILE    CG1 8415   9.033   7.074   6.494
  536ILE   HG12 8416   9.123   7.092   6.552
  536ILE   HG13 8417   8.970   7.163   6.496
  536ILE    CD1 8418   8.957   6.957   6.553
  536ILE   HD11 8419   9.020   6.868   6.551
  536ILE   HD12 8420   8.930   6.980   6.656
  536ILE   HD13 8421   8.867   6.939   6.495
  536ILE      C 8422   9.156   7.144   6.136
  536ILE      O 8423   9.275   7.171   6.120
  537ASP      N 8424   9.084   7.094   6.037
  537ASP      H 8425   8.986   7.078   6.055
  537ASP     CA 8426   9.137   7.056   5.907
  537ASP     HA 8427   9.218   6.983   5.914
  537ASP     CB 8428   9.019   6.991   5.835
  537ASP    HB2 8429   8.950   7.074   5.851
  537ASP    HB3 8430   9.034   6.976   5.728
  537ASP     CG 8431   8.961   6.864   5.896
  537ASP    OD1 8432   9.035   6.791   5.966
  537ASP    OD2 8433   8.849   6.832   5.849
  537ASP      C 8434   9.195   7.174   5.828
  537ASP      O 8435   9.281   7.154   5.744
  538GLU      N 8436   9.161   7.300   5.853
  538GLU      H 8437   9.075   7.315   5.904
  538GLU     CA 8438   9.228   7.415   5.796
  538GLU     HA 8439   9.277   7.389   5.702
  538GLU     CB 8440   9.124   7.523   5.768
  538GLU    HB2 8441   9.064   7.486   5.685
  538GLU    HB3 8442   9.062   7.529   5.858
  538GLU     CG 8443   9.177   7.661   5.734
  538GLU    HG2 8444   9.081   7.698   5.697
  538GLU    HG3 8445   9.209   7.722   5.819
  538GLU     CD 8446   9.282   7.670   5.623
  538GLU    OE1 8447   9.339   7.781   5.607
  538GLU    OE2 8448   9.291   7.581   5.536
  538GLU      C 8449   9.346   7.454   5.883
  538GLU      O 8450   9.447   7.502   5.830
  539ALA      N 8451   9.346   7.433   6.015
  539ALA      H 8452   9.260   7.398   6.054
  539ALA     CA 8453   9.452   7.470   6.106
  539ALA     HA 8454   9.490   7.566   6.072
  539ALA     CB 8455   9.391   7.488   6.245
  539ALA    HB1 8456   9.354   7.392   6.281
  539ALA    HB2 8457   9.467   7.526   6.314
  539ALA    HB3 8458   9.309   7.559   6.240
  539ALA      C 8459   9.571   7.376   6.103
  539ALA      O 8460   9.687   7.414   6.109
  540GLU      N 8461   9.537   7.248   6.084
  540GLU      H 8462   9.440   7.220   6.092
  540GLU     CA 8463   9.637   7.144   6.066
  540GLU     HA 8464   9.719   7.154   6.137
  540GLU     CB 8465   9.565   7.012   6.093
  540GLU    HB2 8466   9.550   7.015   6.201
  540GLU    HB3 8467   9.469   7.026   6.043
  540GLU     CG 8468   9.624   6.877   6.053
  540GLU    HG2 8469   9.577   6.810   6.124
  540GLU    HG3 8470   9.596   6.848   5.952
  540GLU     CD 8471   9.775   6.869   6.068
  540GLU    OE1 8472   9.819   6.899   6.181
  540GLU    OE2 8473   9.842   6.846   5.964
  540GLU      C 8474   9.701   7.162   5.930
  540GLU      O 8475   9.814   7.118   5.915
  541TRP      N 8476   9.638   7.226   5.829
  541TRP      H 8477   9.547   7.260   5.856
  541TRP     CA 8478   9.684   7.252   5.696
  541TRP     HA 8479   9.740   7.168   5.656
  541TRP     CB 8480   9.559   7.273   5.610
  541TRP    HB2 8481   9.479   7.201   5.629
  541TRP    HB3 8482   9.525   7.373   5.639
  541TRP     CG 8483   9.580   7.276   5.462
  541TRP    CD1 8484   9.567   7.176   5.372
  541TRP    HD1 8485   9.540   7.077   5.409
  541TRP    NE1 8486   9.593   7.226   5.246
  541TRP    HE1 8487   9.584   7.167   5.164
  541TRP    CE2 8488   9.622   7.361   5.245
  541TRP    CZ2 8489   9.652   7.458   5.147
  541TRP    HZ2 8490   9.653   7.424   5.043
  541TRP    CH2 8491   9.678   7.591   5.187
  541TRP    HH2 8492   9.720   7.664   5.118
  541TRP    CZ3 8493   9.650   7.630   5.317
  541TRP    HZ3 8494   9.654   7.734   5.350
  541TRP    CE3 8495   9.615   7.532   5.412
  541TRP    HE3 8496   9.593   7.573   5.511
  541TRP    CD2 8497   9.606   7.395   5.382
  541TRP      C 8498   9.770   7.379   5.694
  541TRP      O 8499   9.865   7.381   5.616
  542GLU      N 8500   9.746   7.481   5.775
  542GLU      H 8501   9.659   7.478   5.827
  542GLU     CA 8502   9.834   7.596   5.793
  542GLU     HA 8503   9.857   7.638   5.695
  542GLU     CB 8504   9.770   7.705   5.880
  542GLU    HB2 8505   9.719   7.657   5.963
  542GLU    HB3 8506   9.849   7.769   5.918
  542GLU     CG 8507   9.670   7.789   5.801
  542GLU    HG2 8508   9.599   7.715   5.765
  542GLU    HG3 8509   9.620   7.856   5.871
  542GLU     CD 8510   9.724   7.870   5.683
  542GLU    OE1 8511   9.848   7.879   5.673
  542GLU    OE2 8512   9.646   7.929   5.605
  542GLU      C 8513   9.962   7.548   5.859
  542GLU      O 8514  10.068   7.598   5.821
  543TRP      N 8515   9.959   7.450   5.949
  543TRP      H 8516   9.866   7.422   5.978
  543TRP     CA 8517  10.073   7.391   6.017
  543TRP     HA 8518  10.143   7.472   6.037
  543TRP     CB 8519  10.045   7.318   6.148
  543TRP    HB2 8520  10.020   7.397   6.219
  543TRP    HB3 8521   9.964   7.245   6.145
  543TRP     CG 8522  10.165   7.246   6.204
  543TRP    CD1 8523  10.266   7.299   6.275
  543TRP    HD1 8524  10.261   7.406   6.297
  543TRP    NE1 8525  10.358   7.200   6.305
  543TRP    HE1 8526  10.446   7.223   6.350
  543TRP    CE2 8527  10.322   7.076   6.258
  543TRP    CZ2 8528  10.374   6.947   6.260
  543TRP    HZ2 8529  10.461   6.933   6.324
  543TRP    CH2 8530  10.316   6.845   6.184
  543TRP    HH2 8531  10.355   6.743   6.185
  543TRP    CZ3 8532  10.204   6.875   6.104
  543TRP    HZ3 8533  10.159   6.802   6.037
  543TRP    CE3 8534  10.147   7.002   6.110
  543TRP    HE3 8535  10.051   7.011   6.059
  543TRP    CD2 8536  10.205   7.108   6.183
  543TRP      C 8537  10.147   7.302   5.919
  543TRP      O 8538  10.265   7.329   5.898
  544LYS      N 8539  10.089   7.207   5.843
  544LYS      H 8540   9.997   7.173   5.869
  544LYS     CA 8541  10.161   7.137   5.739
  544LYS     HA 8542  10.254   7.096   5.778
  544LYS     CB 8543  10.075   7.022   5.688
  544LYS    HB2 8544   9.992   7.006   5.757
  544LYS    HB3 8545  10.036   7.047   5.589
  544LYS     CG 8546  10.159   6.895   5.679
  544LYS    HG2 8547  10.248   6.911   5.618
  544LYS    HG3 8548  10.188   6.860   5.778
  544LYS     CD 8549  10.069   6.790   5.612
  544LYS    HD2 8550   9.975   6.783   5.667
  544LYS    HD3 8551  10.049   6.820   5.509
  544LYS     CE 8552  10.139   6.654   5.612
  544LYS    HE2 8553  10.235   6.663   5.561
  544LYS    HE3 8554  10.155   6.622   5.715
  544LYS     NZ 8555  10.056   6.554   5.542
  544LYS    HZ1 8556  10.041   6.584   5.447
  544LYS    HZ2 8557  10.103   6.465   5.543
  544LYS    HZ3 8558   9.967   6.545   5.589
  544LYS      C 8559  10.218   7.226   5.630
  544LYS      O 8560  10.318   7.187   5.570
  545ALA      N 8561  10.148   7.337   5.604
  545ALA      H 8562  10.054   7.352   5.637
  545ALA     CA 8563  10.208   7.437   5.517
  545ALA     HA 8564  10.220   7.388   5.420
  545ALA     CB 8565  10.122   7.561   5.499
  545ALA    HB1 8566  10.110   7.611   5.595
  545ALA    HB2 8567  10.170   7.629   5.428
  545ALA    HB3 8568  10.024   7.532   5.461
  545ALA      C 8569  10.347   7.480   5.566
  545ALA      O 8570  10.446   7.487   5.494
  546GLY      N 8571  10.350   7.515   5.694
  546GLY      H 8572  10.262   7.502   5.741
  546GLY     CA 8573  10.461   7.567   5.770
  546GLY    HA2 8574  10.497   7.658   5.721
  546GLY    HA3 8575  10.426   7.591   5.870
  546GLY      C 8576  10.576   7.468   5.781
  546GLY      O 8577  10.686   7.488   5.731
  547PHE      N 8578  10.543   7.341   5.804
  547PHE      H 8579  10.444   7.325   5.817
  547PHE     CA 8580  10.633   7.229   5.821
  547PHE     HA 8581  10.717   7.260   5.883
  547PHE     CB 8582  10.564   7.111   5.887
  547PHE    HB2 8583  10.552   7.151   5.988
  547PHE    HB3 8584  10.466   7.088   5.845
  547PHE     CG 8585  10.637   6.979   5.901
  547PHE    CD1 8586  10.717   6.950   6.013
  547PHE    HD1 8587  10.708   7.007   6.106
  547PHE    CE1 8588  10.810   6.846   6.004
  547PHE    HE1 8589  10.877   6.830   6.089
  547PHE     CZ 8590  10.819   6.764   5.891
  547PHE     HZ 8591  10.898   6.689   5.883
  547PHE    CE2 8592  10.726   6.779   5.787
  547PHE    HE2 8593  10.717   6.709   5.704
  547PHE    CD2 8594  10.642   6.891   5.793
  547PHE    HD2 8595  10.575   6.914   5.710
  547PHE      C 8596  10.699   7.184   5.692
  547PHE      O 8597  10.821   7.162   5.691
  548HIE      N 8598  10.623   7.194   5.582
  548HIE      H 8599  10.523   7.195   5.599
  548HIE     CA 8600  10.669   7.181   5.446
  548HIE     HA 8601  10.745   7.103   5.441
  548HIE     CB 8602  10.555   7.144   5.351
  548HIE    HB2 8603  10.486   7.074   5.397
  548HIE    HB3 8604  10.502   7.236   5.327
  548HIE     CG 8605  10.597   7.083   5.220
  548HIE    ND1 8606  10.501   7.058   5.122
  548HIE    CE1 8607  10.571   7.006   5.021
  548HIE    HE1 8608  10.519   6.991   4.927
  548HIE    NE2 8609  10.698   6.981   5.056
  548HIE    HE2 8610  10.766   6.928   5.004
  548HIE    CD2 8611  10.721   7.041   5.180
  548HIE    HD2 8612  10.822   7.045   5.221
  548HIE      C 8613  10.755   7.297   5.396
  548HIE      O 8614  10.824   7.274   5.297
  549ARG      N 8615  10.749   7.413   5.459
  549ARG      H 8616  10.671   7.445   5.515
  549ARG     CA 8617  10.858   7.506   5.434
  549ARG     HA 8618  10.893   7.498   5.331
  549ARG     CB 8619  10.807   7.649   5.457
  549ARG    HB2 8620  10.776   7.655   5.561
  549ARG    HB3 8621  10.891   7.716   5.440
  549ARG     CG 8622  10.691   7.690   5.367
  549ARG    HG2 8623  10.719   7.669   5.264
  549ARG    HG3 8624  10.604   7.630   5.394
  549ARG     CD 8625  10.658   7.838   5.382
  549ARG    HD2 8626  10.664   7.865   5.487
  549ARG    HD3 8627  10.730   7.896   5.325
  549ARG     NE 8628  10.523   7.870   5.333
  549ARG     HE 8629  10.523   7.889   5.234
  549ARG     CZ 8630  10.407   7.879   5.400
  549ARG    NH1 8631  10.403   7.864   5.533
  549ARG   HH11 8632  10.488   7.846   5.584
  549ARG   HH12 8633  10.315   7.871   5.582
  549ARG    NH2 8634  10.297   7.900   5.327
  549ARG   HH21 8635  10.304   7.908   5.227
  549ARG   HH22 8636  10.207   7.908   5.373
  549ARG      C 8637  10.988   7.484   5.510
  549ARG      O 8638  11.092   7.487   5.446
  550TRP      N 8639  10.971   7.448   5.637
  550TRP      H 8640  10.878   7.452   5.677
  550TRP     CA 8641  11.083   7.418   5.725
  550TRP     HA 8642  11.153   7.501   5.731
  550TRP     CB 8643  11.023   7.395   5.863
  550TRP    HB2 8644  10.953   7.316   5.834
  550TRP    HB3 8645  11.096   7.355   5.933
  550TRP     CG 8646  10.944   7.497   5.937
  550TRP    CD1 8647  10.966   7.630   5.931
  550TRP    HD1 8648  11.040   7.666   5.860
  550TRP    NE1 8649  10.884   7.694   6.022
  550TRP    HE1 8650  10.901   7.790   6.050
  550TRP    CE2 8651  10.800   7.606   6.085
  550TRP    CZ2 8652  10.706   7.615   6.188
  550TRP    HZ2 8653  10.681   7.716   6.220
  550TRP    CH2 8654  10.650   7.500   6.243
  550TRP    HH2 8655  10.574   7.507   6.321
  550TRP    CZ3 8656  10.691   7.373   6.199
  550TRP    HZ3 8657  10.653   7.281   6.243
  550TRP    CE3 8658  10.784   7.363   6.095
  550TRP    HE3 8659  10.794   7.264   6.050
  550TRP    CD2 8660  10.846   7.478   6.043
  550TRP      C 8661  11.168   7.305   5.669
  550TRP      O 8662  11.290   7.317   5.667
  551ASN      N 8663  11.102   7.195   5.634
  551ASN      H 8664  11.001   7.198   5.641
  551ASN     CA 8665  11.165   7.070   5.592
  551ASN     HA 8666  11.272   7.075   5.614
  551ASN     CB 8667  11.106   6.950   5.664
  551ASN    HB2 8668  11.002   6.930   5.638
  551ASN    HB3 8669  11.169   6.870   5.626
  551ASN     CG 8670  11.118   6.954   5.816
  551ASN    OD1 8671  11.214   6.904   5.872
  551ASN    ND2 8672  11.028   7.029   5.879
  551ASN   HD21 8673  11.030   7.036   5.980
  551ASN   HD22 8674  10.958   7.079   5.826
  551ASN      C 8675  11.152   7.052   5.442
  551ASN      O 8676  11.131   6.946   5.384
  552ASN      N 8677  11.151   7.158   5.360
  552ASN      H 8678  11.168   7.251   5.395
  552ASN     CA 8679  11.118   7.142   5.220
  552ASN     HA 8680  11.024   7.087   5.210
  552ASN     CB 8681  11.102   7.279   5.153
  552ASN    HB2 8682  11.052   7.326   5.237
  552ASN    HB3 8683  11.197   7.329   5.135
  552ASN     CG 8684  11.014   7.294   5.029
  552ASN    OD1 8685  11.061   7.318   4.918
  552ASN    ND2 8686  10.881   7.306   5.034
  552ASN   HD21 8687  10.828   7.316   4.948
  552ASN   HD22 8688  10.834   7.305   5.123
  552ASN      C 8689  11.220   7.060   5.143
  552ASN      O 8690  11.183   6.984   5.054
  553TYR      N 8691  11.351   7.065   5.172
  553TYR      H 8692  11.376   7.137   5.238
  553TYR     CA 8693  11.457   6.989   5.109
  553TYR     HA 8694  11.437   6.979   5.002
  553TYR     CB 8695  11.591   7.060   5.127
  553TYR    HB2 8696  11.628   7.086   5.226
  553TYR    HB3 8697  11.643   6.971   5.091
  553TYR     CG 8698  11.617   7.174   5.033
  553TYR    CD1 8699  11.657   7.300   5.079
  553TYR    HD1 8700  11.654   7.321   5.186
  553TYR    CE1 8701  11.701   7.399   4.990
  553TYR    HE1 8702  11.728   7.497   5.029
  553TYR     CZ 8703  11.713   7.373   4.853
  553TYR     OH 8704  11.745   7.472   4.764
  553TYR     HH 8705  11.758   7.557   4.806
  553TYR    CE2 8706  11.688   7.240   4.813
  553TYR    HE2 8707  11.706   7.218   4.708
  553TYR    CD2 8708  11.643   7.139   4.899
  553TYR    HD2 8709  11.629   7.038   4.861
  553TYR      C 8710  11.461   6.844   5.154
  553TYR      O 8711  11.469   6.753   5.072
  554MET      N 8712  11.451   6.818   5.284
  554MET      H 8713  11.479   6.893   5.345
  554MET     CA 8714  11.420   6.689   5.343
  554MET     HA 8715  11.499   6.618   5.316
  554MET     CB 8716  11.410   6.695   5.495
  554MET    HB2 8717  11.489   6.760   5.532
  554MET    HB3 8718  11.313   6.737   5.521
  554MET     CG 8719  11.424   6.557   5.559
  554MET    HG2 8720  11.495   6.503   5.496
  554MET    HG3 8721  11.469   6.575   5.657
  554MET     SD 8722  11.274   6.457   5.580
  554MET     CE 8723  11.167   6.545   5.696
  554MET    HE1 8724  11.142   6.643   5.655
  554MET    HE2 8725  11.075   6.488   5.711
  554MET    HE3 8726  11.219   6.557   5.791
  554MET      C 8727  11.299   6.618   5.283
  554MET      O 8728  11.316   6.503   5.244
  555MET      N 8729  11.183   6.683   5.268
  555MET      H 8730  11.167   6.770   5.317
  555MET     CA 8731  11.072   6.624   5.194
  555MET     HA 8732  11.050   6.523   5.230
  555MET     CB 8733  10.950   6.712   5.217
  555MET    HB2 8734  10.974   6.815   5.189
  555MET    HB3 8735  10.867   6.676   5.156
  555MET     CG 8736  10.910   6.708   5.364
  555MET    HG2 8737  10.883   6.604   5.384
  555MET    HG3 8738  11.000   6.733   5.419
  555MET     SD 8739  10.775   6.816   5.418
  555MET     CE 8740  10.639   6.713   5.356
  555MET    HE1 8741  10.643   6.615   5.404
  555MET    HE2 8742  10.544   6.761   5.379
  555MET    HE3 8743  10.649   6.701   5.248
  555MET      C 8744  11.108   6.602   5.049
  555MET      O 8745  11.055   6.513   4.983
  556ASP      N 8746  11.183   6.691   4.984
  556ASP      H 8747  11.215   6.776   5.028
  556ASP     CA 8748  11.212   6.672   4.843
  556ASP     HA 8749  11.118   6.657   4.790
  556ASP     CB 8750  11.284   6.791   4.781
  556ASP    HB2 8751  11.370   6.824   4.839
  556ASP    HB3 8752  11.318   6.750   4.686
  556ASP     CG 8753  11.192   6.909   4.755
  556ASP    OD1 8754  11.249   7.020   4.754
  556ASP    OD2 8755  11.072   6.889   4.723
  556ASP      C 8756  11.291   6.544   4.819
  556ASP      O 8757  11.257   6.468   4.728
  557TRP      N 8758  11.389   6.508   4.903
  557TRP      H 8759  11.427   6.583   4.959
  557TRP     CA 8760  11.456   6.379   4.907
  557TRP     HA 8761  11.478   6.346   4.806
  557TRP     CB 8762  11.587   6.389   4.984
  557TRP    HB2 8763  11.551   6.436   5.075
  557TRP    HB3 8764  11.633   6.293   5.009
  557TRP     CG 8765  11.696   6.476   4.931
  557TRP    CD1 8766  11.750   6.579   5.000
  557TRP    HD1 8767  11.726   6.592   5.105
  557TRP    NE1 8768  11.830   6.649   4.912
  557TRP    HE1 8769  11.890   6.723   4.945
  557TRP    CE2 8770  11.826   6.601   4.783
  557TRP    CZ2 8771  11.884   6.639   4.660
  557TRP    HZ2 8772  11.950   6.726   4.660
  557TRP    CH2 8773  11.854   6.564   4.547
  557TRP    HH2 8774  11.891   6.597   4.450
  557TRP    CZ3 8775  11.777   6.447   4.554
  557TRP    HZ3 8776  11.757   6.382   4.468
  557TRP    CE3 8777  11.723   6.411   4.677
  557TRP    HE3 8778  11.644   6.337   4.668
  557TRP    CD2 8779  11.749   6.482   4.796
  557TRP      C 8780  11.368   6.263   4.953
  557TRP      O 8781  11.356   6.162   4.884
  558LYS      N 8782  11.291   6.286   5.060
  558LYS      H 8783  11.296   6.374   5.109
  558LYS     CA 8784  11.203   6.183   5.112
  558LYS     HA 8785  11.257   6.091   5.132
  558LYS     CB 8786  11.146   6.236   5.243
  558LYS    HB2 8787  11.228   6.254   5.312
  558LYS    HB3 8788  11.094   6.330   5.223
  558LYS     CG 8789  11.049   6.137   5.305
  558LYS    HG2 8790  10.977   6.105   5.230
  558LYS    HG3 8791  11.104   6.050   5.341
  558LYS     CD 8792  10.976   6.203   5.421
  558LYS    HD2 8793  11.046   6.258   5.484
  558LYS    HD3 8794  10.899   6.271   5.384
  558LYS     CE 8795  10.910   6.091   5.503
  558LYS    HE2 8796  10.839   6.136   5.572
  558LYS    HE3 8797  10.857   6.024   5.435
  558LYS     NZ 8798  11.010   6.015   5.578
  558LYS    HZ1 8799  11.059   6.077   5.641
  558LYS    HZ2 8800  10.964   5.942   5.631
  558LYS    HZ3 8801  11.076   5.974   5.514
  558LYS      C 8802  11.093   6.146   5.014
  558LYS      O 8803  11.075   6.028   4.983
  559ASN      N 8804  11.029   6.240   4.947
  559ASN      H 8805  11.032   6.334   4.984
  559ASN     CA 8806  10.941   6.213   4.834
  559ASN     HA 8807  10.867   6.139   4.864
  559ASN     CB 8808  10.868   6.338   4.785
  559ASN    HB2 8809  10.823   6.387   4.872
  559ASN    HB3 8810  10.935   6.408   4.735
  559ASN     CG 8811  10.758   6.299   4.689
  559ASN    OD1 8812  10.659   6.231   4.719
  559ASN    ND2 8813  10.764   6.333   4.559
  559ASN   HD21 8814  10.689   6.306   4.497
  559ASN   HD22 8815  10.843   6.385   4.524
  559ASN      C 8816  11.012   6.139   4.722
  559ASN      O 8817  10.969   6.031   4.682
  560GLN      N 8818  11.119   6.194   4.664
  560GLN      H 8819  11.148   6.285   4.695
  560GLN     CA 8820  11.196   6.129   4.561
  560GLN     HA 8821  11.146   6.133   4.464
  560GLN     CB 8822  11.327   6.207   4.552
  560GLN    HB2 8823  11.301   6.311   4.532
  560GLN    HB3 8824  11.375   6.199   4.649
  560GLN     CG 8825  11.423   6.157   4.443
  560GLN    HG2 8826  11.503   6.099   4.489
  560GLN    HG3 8827  11.368   6.094   4.374
  560GLN     CD 8828  11.485   6.271   4.365
  560GLN    OE1 8829  11.467   6.393   4.381
  560GLN    NE2 8830  11.570   6.239   4.267
  560GLN   HE21 8831  11.614   6.312   4.213
  560GLN   HE22 8832  11.590   6.142   4.248
  560GLN      C 8833  11.235   5.983   4.580
  560GLN      O 8834  11.219   5.898   4.492
  561PHE      N 8835  11.270   5.952   4.704
  561PHE      H 8836  11.269   6.021   4.778
  561PHE     CA 8837  11.318   5.818   4.735
  561PHE     HA 8838  11.375   5.780   4.650
  561PHE     CB 8839  11.408   5.817   4.858
  561PHE    HB2 8840  11.496   5.873   4.825
  561PHE    HB3 8841  11.362   5.868   4.942
  561PHE     CG 8842  11.458   5.685   4.910
  561PHE    CD1 8843  11.564   5.619   4.846
  561PHE    HD1 8844  11.607   5.659   4.755
  561PHE    CE1 8845  11.614   5.500   4.901
  561PHE    HE1 8846  11.696   5.447   4.853
  561PHE     CZ 8847  11.557   5.450   5.019
  561PHE     HZ 8848  11.604   5.364   5.066
  561PHE    CE2 8849  11.443   5.508   5.076
  561PHE    HE2 8850  11.395   5.467   5.165
  561PHE    CD2 8851  11.390   5.623   5.015
  561PHE    HD2 8852  11.295   5.664   5.050
  561PHE      C 8853  11.201   5.723   4.755
  561PHE      O 8854  11.204   5.608   4.713
  562ASN      N 8855  11.092   5.778   4.811
  562ASN      H 8856  11.086   5.870   4.853
  562ASN     CA 8857  10.978   5.689   4.824
  562ASN     HA 8858  11.009   5.591   4.860
  562ASN     CB 8859  10.882   5.750   4.925
  562ASN    HB2 8860  10.888   5.858   4.910
  562ASN    HB3 8861  10.778   5.718   4.917
  562ASN     CG 8862  10.932   5.717   5.065
  562ASN    OD1 8863  10.927   5.601   5.108
  562ASN    ND2 8864  10.968   5.821   5.140
  562ASN   HD21 8865  11.002   5.806   5.234
  562ASN   HD22 8866  10.961   5.915   5.103
  562ASN      C 8867  10.913   5.656   4.691
  562ASN      O 8868  10.857   5.549   4.670
  563ASP      N 8869  10.919   5.749   4.594
  563ASP      H 8870  10.940   5.842   4.628
  563ASP     CA 8871  10.886   5.733   4.454
  563ASP     HA 8872  10.791   5.681   4.441
  563ASP     CB 8873  10.873   5.873   4.395
  563ASP    HB2 8874  10.955   5.935   4.431
  563ASP    HB3 8875  10.882   5.860   4.287
  563ASP     CG 8876  10.740   5.940   4.427
  563ASP    OD1 8877  10.715   6.042   4.359
  563ASP    OD2 8878  10.664   5.890   4.512
  563ASP      C 8879  10.981   5.642   4.378
  563ASP      O 8880  10.926   5.547   4.321
  564TYR      N 8881  11.114   5.655   4.371
  564TYR      H 8882  11.150   5.746   4.394
  564TYR     CA 8883  11.207   5.555   4.323
  564TYR     HA 8884  11.188   5.534   4.218
  564TYR     CB 8885  11.350   5.605   4.337
  564TYR    HB2 8886  11.345   5.707   4.300
  564TYR    HB3 8887  11.359   5.606   4.446
  564TYR     CG 8888  11.470   5.536   4.277
[truncated: 118,292 more chars]
